# Supplementary material for: Understanding the interactions between the bis(trifluoromethylsulfonyl)imide anion and absorbed CO2 using X-ray diffraction analysis of a soft crystal surrogate
Source: Commun Chem. 2020 Oct 27;3:143. doi: 10.1038/s42004-020-00390-1 (PMC9814135; doi:10.1038/s42004-020-00390-1)
Supplement: Supplementary file 2 — Supplementary Data 1 [file 42004_2020_390_MOESM2_ESM.cif]

data_1
_audit_creation_date               2020-02-03
_audit_creation_method
;
Olex2 1.2
(compiled 2018.05.29 svn.r3508 for OlexSys, GUI svn.r5506)
;
_shelx_SHELXL_version_number       '2018/3'
_audit_contact_author_address      ?
_audit_contact_author_email        ?
_audit_contact_author_name         ''
_audit_contact_author_phone        ?
_publ_contact_author_id_orcid      ?
_publ_section_references
;
Dolomanov, O.V., Bourhis, L.J., Gildea, R.J, Howard, J.A.K. & Puschmann, H.
 (2009), J. Appl. Cryst. 42, 339-341.

Sheldrick, G.M. (2015). Acta Cryst. C71, 3-8.
;
_chemical_name_common              ?
_chemical_name_systematic          ?
_chemical_formula_moiety           'C26 H28 Cu N4, 2(C2 F6 N O4 S2)'
_chemical_formula_sum              'C30 H28 Cu F12 N6 O8 S4'
_chemical_formula_weight           1020.36
_chemical_melting_point            ?
loop_
  _atom_type_symbol
  _atom_type_description
  _atom_type_scat_dispersion_real
  _atom_type_scat_dispersion_imag
  _atom_type_scat_source
 'C' 'C' 0.0033 0.0016 'International Tables Vol C Tables 4.2.6.8 and 6.1.1.4'
 'H' 'H' 0.0000 0.0000 'International Tables Vol C Tables 4.2.6.8 and 6.1.1.4'
 'Cu' 'Cu' 0.3201 1.2651 'International Tables Vol C Tables 4.2.6.8 and 6.1.1.4'
 'F' 'F' 0.0171 0.0103 'International Tables Vol C Tables 4.2.6.8 and 6.1.1.4'
 'N' 'N' 0.0061 0.0033 'International Tables Vol C Tables 4.2.6.8 and 6.1.1.4'
 'O' 'O' 0.0106 0.0060 'International Tables Vol C Tables 4.2.6.8 and 6.1.1.4'
 'S' 'S' 0.1246 0.1234 'International Tables Vol C Tables 4.2.6.8 and 6.1.1.4'

_shelx_space_group_comment
;
The symmetry employed for this shelxl refinement is uniquely defined
by the following loop, which should always be used as a source of
symmetry information in preference to the above space-group names.
They are only intended as comments.
;
_space_group_crystal_system        'monoclinic'
_space_group_IT_number             13
_space_group_name_H-M_alt          'P 1 2/n 1'
_space_group_name_Hall             '-P 2yac'
loop_
  _space_group_symop_operation_xyz
 'x, y, z'
 '-x+1/2, y, -z+1/2'
 '-x, -y, -z'
 'x-1/2, -y, z-1/2'

_cell_length_a                     9.7230(9)
_cell_length_b                     12.1946(10)
_cell_length_c                     17.1072(14)
_cell_angle_alpha                  90
_cell_angle_beta                   96.176(3)
_cell_angle_gamma                  90
_cell_volume                       2016.6(3)
_cell_formula_units_Z              2
_cell_measurement_reflns_used      11186
_cell_measurement_temperature      173.15
_cell_measurement_theta_max        27.42
_cell_measurement_theta_min        3.01
_shelx_estimated_absorpt_T_max     0.919
_shelx_estimated_absorpt_T_min     0.814
_exptl_absorpt_coefficient_mu      0.859
_exptl_absorpt_correction_T_max    1.0000
_exptl_absorpt_correction_T_min    0.7116
_exptl_absorpt_correction_type     multi-scan
_exptl_absorpt_process_details     'ABSCORE (Rigaku 1996)'
_exptl_absorpt_special_details     ?
_exptl_crystal_colour              purple
_exptl_crystal_density_diffrn      1.680
_exptl_crystal_density_meas        ?
_exptl_crystal_density_method      ?
_exptl_crystal_description         chunk
_exptl_crystal_F_000               1030
_exptl_crystal_size_max            0.25
_exptl_crystal_size_mid            0.2
_exptl_crystal_size_min            0.1
_exptl_transmission_factor_max     ?
_exptl_transmission_factor_min     ?
_diffrn_reflns_av_R_equivalents    0.0315
_diffrn_reflns_av_unetI/netI       0.0272
_diffrn_reflns_Laue_measured_fraction_full  0.998
_diffrn_reflns_Laue_measured_fraction_max  0.997
_diffrn_reflns_limit_h_max         12
_diffrn_reflns_limit_h_min         -12
_diffrn_reflns_limit_k_max         15
_diffrn_reflns_limit_k_min         -15
_diffrn_reflns_limit_l_max         22
_diffrn_reflns_limit_l_min         -22
_diffrn_reflns_number              19146
_diffrn_reflns_point_group_measured_fraction_full  0.998
_diffrn_reflns_point_group_measured_fraction_max  0.997
_diffrn_reflns_theta_full          25.242
_diffrn_reflns_theta_max           27.432
_diffrn_reflns_theta_min           3.035
_diffrn_ambient_temperature        173.15
_diffrn_detector                   'Rigaku curved IP area detector'
_diffrn_detector_area_resol_mean   5.811
_diffrn_detector_type              'Imaging plate area detector'
_diffrn_measured_fraction_theta_full  0.998
_diffrn_measured_fraction_theta_max  0.997
_diffrn_measurement_device         'three-circle diffractometer'
_diffrn_measurement_device_type    'Rigaku R-AXIS RAPID'
_diffrn_measurement_method         '\w scans'
_diffrn_radiation_monochromator    'multi-layer mirror optics'
_diffrn_radiation_probe            x-ray
_diffrn_radiation_type             MoK\a
_diffrn_radiation_wavelength       0.71075
_diffrn_source                     'rotating anode X-ray generator'
_diffrn_source_type                'MicroMax 007'
_reflns_Friedel_coverage           0.000
_reflns_Friedel_fraction_full      .
_reflns_Friedel_fraction_max       .
_reflns_number_gt                  3708
_reflns_number_total               4595
_reflns_special_details
;
 Reflections were merged by SHELXL according to the crystal
 class for the calculation of statistics and refinement.
 
 _reflns_Friedel_fraction is defined as the number of unique
 Friedel pairs measured divided by the number that would be
 possible theoretically, ignoring centric projections and
 systematic absences.
;
_reflns_threshold_expression       'I > 2\s(I)'
_computing_cell_refinement         ?
_computing_data_collection         ?
_computing_data_reduction          ?
_computing_molecular_graphics      'Olex2 (Dolomanov et al., 2009)'
_computing_publication_material    'Olex2 (Dolomanov et al., 2009)'
_computing_structure_refinement    'ShelXL (Sheldrick, 2015)'
_computing_structure_solution      ?
_refine_diff_density_max           0.845
_refine_diff_density_min           -0.756
_refine_diff_density_rms           0.116
_refine_ls_extinction_coef         .
_refine_ls_extinction_method       none
_refine_ls_goodness_of_fit_ref     1.092
_refine_ls_hydrogen_treatment      constr
_refine_ls_matrix_type             full
_refine_ls_number_parameters       332
_refine_ls_number_reflns           4595
_refine_ls_number_restraints       216
_refine_ls_R_factor_all            0.0698
_refine_ls_R_factor_gt             0.0579
_refine_ls_restrained_S_all        1.102
_refine_ls_shift/su_max            0.000
_refine_ls_shift/su_mean           0.000
_refine_ls_structure_factor_coef   Fsqd
_refine_ls_weighting_details      
 'w=1/[\s^2^(Fo^2^)+(0.0893P)^2^+1.6852P] where P=(Fo^2^+2Fc^2^)/3'
_refine_ls_weighting_scheme        calc
_refine_ls_wR_factor_gt            0.1530
_refine_ls_wR_factor_ref           0.1665
_refine_special_details            ?
_olex2_refinement_description
;
1. Fixed Uiso
 At 1.2 times of:
  All C(H) groups, All C(H,H) groups
2. Restrained distances
 C15-F4 \\sim C15-F4A
 with sigma of 0.02
 C15-F5 \\sim C15-F5A
 with sigma of 0.02
 C15-F6 \\sim C15-F6A
 with sigma of 0.02
 C14-F1 \\sim C14-F1A
 with sigma of 0.02
 C14-F2 \\sim C14-F2A
 with sigma of 0.02
 C14-F3 \\sim C14-F3A
 with sigma of 0.02
3. Uiso/Uaniso restraints and constraints
C14 \\sim F1 \\sim F2 \\sim F3 \\sim F2A \\sim F3A \\sim F1A: within 2A with
sigma of 0.04 and sigma for terminal atoms of 0.08
C15 \\sim F4 \\sim F5 \\sim F6 \\sim F5A \\sim F6A \\sim F4A: within 2A with
sigma of 0.04 and sigma for terminal atoms of 0.08
4. Rigid body (RIGU) restrains
 C14, F1, F2, F3, F2A, F3A, F1A
 with sigma for 1-2 distances of 0.004 and sigma for 1-3 distances of 0.004
 C15, F4, F5, F6, F5A, F6A, F4A
 with sigma for 1-2 distances of 0.004 and sigma for 1-3 distances of 0.004
5. Others
 Sof(F5A)=Sof(F6A)=Sof(F4A)=1-FVAR(1)
 Sof(F4)=Sof(F5)=Sof(F6)=FVAR(1)
 Sof(F2A)=Sof(F3A)=Sof(F1A)=1-FVAR(2)
 Sof(F1)=Sof(F2)=Sof(F3)=FVAR(2)
6.a Secondary CH2 refined with riding coordinates:
 C11(H11A,H11B), C12(H12A,H12B), C13(H13A,H13B)
6.b Aromatic/amide H refined with riding coordinates:
 C1(H1), C2(H2), C4(H4), C5(H5), C6(H6), C7(H7), C9(H9), C10(H10)
;
_atom_sites_solution_hydrogens     geom
_atom_sites_solution_primary       ?
_atom_sites_solution_secondary     ?
loop_
  _atom_site_label
  _atom_site_type_symbol
  _atom_site_fract_x
  _atom_site_fract_y
  _atom_site_fract_z
  _atom_site_U_iso_or_equiv
  _atom_site_adp_type
  _atom_site_occupancy
  _atom_site_site_symmetry_order
  _atom_site_calc_flag
  _atom_site_refinement_flags_posn
  _atom_site_refinement_flags_adp
  _atom_site_refinement_flags_occupancy
  _atom_site_disorder_assembly
  _atom_site_disorder_group
 Cu1 Cu 0.250000 0.23155(3) 0.250000 0.04134(19) Uani 1 2 d S T P . .
 N1 N 0.3530(3) 0.11316(18) 0.19986(14) 0.0382(5) Uani 1 1 d . . . . .
 C1 C 0.4323(4) 0.0419(2) 0.24395(18) 0.0479(7) Uani 1 1 d . . . . .
 H1 H 0.444939 0.052135 0.299311 0.057 Uiso 1 1 calc R . . . .
 C2 C 0.4965(4) -0.0459(2) 0.21210(19) 0.0474(7) Uani 1 1 d . . . . .
 H2 H 0.554609 -0.092996 0.245262 0.057 Uiso 1 1 calc R . . . .
 C3 C 0.4764(3) -0.0655(2) 0.13181(17) 0.0348(6) Uani 1 1 d . . . . .
 C4 C 0.3922(3) 0.0078(2) 0.08684(16) 0.0370(6) Uani 1 1 d . . . . .
 H4 H 0.373988 -0.002889 0.031697 0.044 Uiso 1 1 calc R . . . .
 C5 C 0.3349(3) 0.0964(2) 0.12194(17) 0.0391(6) Uani 1 1 d . . . . .
 H5 H 0.280691 0.147244 0.089735 0.047 Uiso 1 1 calc R . . . .
 N2 N 0.3387(3) -0.65104(18) 0.18960(15) 0.0394(5) Uani 1 1 d . . . . .
 C6 C 0.2602(3) -0.5788(2) 0.1450(2) 0.0504(8) Uani 1 1 d . . . . .
 H6 H 0.162573 -0.587804 0.139525 0.061 Uiso 1 1 calc R . . . .
 C7 C 0.3153(3) -0.4925(2) 0.1070(2) 0.0490(8) Uani 1 1 d . . . . .
 H7 H 0.256146 -0.445091 0.074674 0.059 Uiso 1 1 calc R . . . .
 C8 C 0.4565(3) -0.4746(2) 0.11564(16) 0.0357(6) Uani 1 1 d . . . . .
 C9 C 0.5373(3) -0.5506(2) 0.15993(19) 0.0447(7) Uani 1 1 d . . . . .
 H9 H 0.635158 -0.543196 0.166227 0.054 Uiso 1 1 calc R . . . .
 C10 C 0.4753(3) -0.6373(2) 0.1950(2) 0.0461(7) Uani 1 1 d . . . . .
 H10 H 0.532675 -0.689302 0.224226 0.055 Uiso 1 1 calc R . . . .
 C11 C 0.5376(3) -0.1650(2) 0.09682(19) 0.0412(7) Uani 1 1 d . . . . .
 H11A H 0.638327 -0.167172 0.113173 0.049 Uiso 1 1 calc R . . . .
 H11B H 0.523719 -0.159806 0.038748 0.049 Uiso 1 1 calc R . . . .
 C12 C 0.5160(3) -0.3733(2) 0.08113(19) 0.0424(7) Uani 1 1 d . . . . .
 H12A H 0.483651 -0.368608 0.024346 0.051 Uiso 1 1 calc R . . . .
 H12B H 0.618246 -0.378021 0.086920 0.051 Uiso 1 1 calc R . . . .
 C13 C 0.4710(3) -0.2704(2) 0.12300(17) 0.0356(6) Uani 1 1 d . . . . .
 H13A H 0.369218 -0.263310 0.113119 0.043 Uiso 1 1 calc R . . . .
 H13B H 0.495042 -0.279569 0.180348 0.043 Uiso 1 1 calc R . . . .
 S1 S -0.08925(8) 0.26716(6) 0.08272(5) 0.0432(2) Uani 1 1 d . . . . .
 S2 S -0.00100(13) 0.20642(10) -0.06198(6) 0.0692(3) Uani 1 1 d . . . . .
 O1 O 0.0372(2) 0.23143(17) 0.12586(13) 0.0446(5) Uani 1 1 d . . . . .
 O2 O -0.1451(3) 0.3682(2) 0.1074(2) 0.0820(9) Uani 1 1 d . . . . .
 O3 O 0.1229(5) 0.1680(5) -0.0243(2) 0.148(2) Uani 1 1 d . . . . .
 O4 O -0.0812(6) 0.1427(5) -0.1203(3) 0.147(2) Uani 1 1 d . . . . .
 N3 N -0.1042(4) 0.2613(4) -0.0077(2) 0.0801(12) Uani 1 1 d . . . . .
 C14 C -0.2148(4) 0.1671(4) 0.1067(3) 0.0693(10) Uani 1 1 d D U . . .
 C15 C 0.0427(6) 0.3217(5) -0.1171(3) 0.0886(14) Uani 1 1 d D U . . .
 F1 F -0.3416(10) 0.1965(18) 0.0769(14) 0.110(5) Uani 0.66(6) 1 d D U . A 1
 F2 F -0.212(2) 0.154(2) 0.1837(6) 0.116(4) Uani 0.66(6) 1 d D U . A 1
 F3 F -0.178(3) 0.0725(11) 0.0771(16) 0.105(4) Uani 0.66(6) 1 d D U . A 1
 F4 F -0.0479(12) 0.3817(10) -0.1533(8) 0.140(4) Uani 0.706(18) 1 d D U . B 1
 F5 F 0.1343(9) 0.2858(7) -0.1654(6) 0.083(2) Uani 0.706(18) 1 d D U . B 1
 F6 F 0.1224(10) 0.3884(7) -0.0612(5) 0.127(3) Uani 0.706(18) 1 d D U . B 1
 F5A F 0.131(3) 0.328(3) -0.1683(17) 0.125(8) Uani 0.294(18) 1 d D U . B 2
 F6A F 0.023(3) 0.4178(10) -0.0853(12) 0.129(7) Uani 0.294(18) 1 d D U . B 2
 F4A F -0.0879(16) 0.3241(18) -0.1696(8) 0.094(5) Uani 0.294(18) 1 d D U . B 2
 F2A F -0.236(4) 0.191(4) 0.1804(12) 0.108(8) Uani 0.34(6) 1 d D U . A 2
 F3A F -0.193(4) 0.0634(12) 0.097(3) 0.091(5) Uani 0.34(6) 1 d D U . A 2
 F1A F -0.3409(16) 0.186(3) 0.068(2) 0.075(5) Uani 0.34(6) 1 d D U . A 2

loop_
  _atom_site_aniso_label
  _atom_site_aniso_U_11
  _atom_site_aniso_U_22
  _atom_site_aniso_U_33
  _atom_site_aniso_U_23
  _atom_site_aniso_U_13
  _atom_site_aniso_U_12
 Cu1 0.0601(4) 0.0158(2) 0.0516(3) 0.000 0.0219(2) 0.000
 N1 0.0521(14) 0.0199(10) 0.0434(12) 0.0018(9) 0.0097(10) 0.0039(9)
 C1 0.073(2) 0.0270(13) 0.0408(15) -0.0035(12) -0.0058(14) 0.0063(13)
 C2 0.0611(19) 0.0275(13) 0.0502(16) 0.0013(12) -0.0089(14) 0.0103(12)
 C3 0.0366(13) 0.0186(11) 0.0504(15) 0.0020(10) 0.0105(11) -0.0022(9)
 C4 0.0433(15) 0.0297(13) 0.0392(13) 0.0037(11) 0.0105(11) 0.0022(11)
 C5 0.0473(16) 0.0294(13) 0.0413(14) 0.0081(11) 0.0088(12) 0.0079(11)
 N2 0.0473(13) 0.0203(10) 0.0528(14) 0.0034(10) 0.0154(11) 0.0031(9)
 C6 0.0425(17) 0.0328(14) 0.075(2) 0.0123(15) 0.0019(15) -0.0022(12)
 C7 0.0482(17) 0.0313(14) 0.066(2) 0.0145(14) 0.0002(15) -0.0009(12)
 C8 0.0472(15) 0.0191(11) 0.0430(14) -0.0015(10) 0.0151(11) 0.0026(10)
 C9 0.0408(15) 0.0340(14) 0.0603(18) 0.0059(13) 0.0108(13) 0.0056(11)
 C10 0.0499(17) 0.0314(14) 0.0580(18) 0.0092(13) 0.0104(14) 0.0106(12)
 C11 0.0440(15) 0.0222(12) 0.0607(17) 0.0019(12) 0.0213(13) 0.0022(10)
 C12 0.0528(17) 0.0229(12) 0.0558(17) 0.0016(12) 0.0253(14) 0.0023(11)
 C13 0.0465(15) 0.0211(12) 0.0411(14) 0.0007(10) 0.0135(12) -0.0002(10)
 S1 0.0419(4) 0.0389(4) 0.0490(4) 0.0050(3) 0.0057(3) 0.0009(3)
 S2 0.0879(8) 0.0729(6) 0.0474(5) 0.0025(5) 0.0099(5) 0.0198(5)
 O1 0.0434(12) 0.0422(12) 0.0465(11) 0.0011(9) -0.0031(9) -0.0017(9)
 O2 0.0747(19) 0.0512(16) 0.119(3) -0.0123(17) 0.0061(18) 0.0145(14)
 O3 0.148(4) 0.235(6) 0.0647(19) 0.026(3) 0.023(2) 0.143(4)
 O4 0.191(5) 0.163(5) 0.091(3) -0.052(3) 0.043(3) -0.079(4)
 N3 0.061(2) 0.131(4) 0.0487(17) 0.0180(19) 0.0073(15) 0.024(2)
 C14 0.057(2) 0.079(3) 0.071(2) 0.011(2) 0.0031(17) -0.0230(19)
 C15 0.091(3) 0.095(3) 0.087(3) 0.014(3) 0.040(2) 0.009(3)
 F1 0.049(4) 0.139(10) 0.140(10) -0.016(7) -0.004(4) -0.010(4)
 F2 0.092(8) 0.164(10) 0.094(4) 0.056(4) 0.018(3) -0.045(7)
 F3 0.108(7) 0.051(3) 0.152(11) 0.009(5) -0.008(6) -0.023(4)
 F4 0.160(7) 0.127(8) 0.148(7) 0.083(6) 0.091(5) 0.087(6)
 F5 0.072(3) 0.096(5) 0.088(4) 0.004(3) 0.037(3) 0.007(3)
 F6 0.126(6) 0.098(4) 0.169(6) -0.040(4) 0.067(4) -0.029(4)
 F5A 0.129(10) 0.16(2) 0.095(10) 0.046(13) 0.058(8) -0.012(13)
 F6A 0.17(2) 0.088(7) 0.136(11) 0.020(7) 0.040(11) -0.002(9)
 F4A 0.116(7) 0.108(12) 0.060(6) 0.038(7) 0.018(5) 0.061(8)
 F2A 0.088(11) 0.17(2) 0.069(6) 0.012(9) 0.030(6) -0.026(13)
 F3A 0.088(9) 0.049(4) 0.131(14) 0.033(6) -0.011(8) -0.037(4)
 F1A 0.050(6) 0.085(9) 0.088(9) -0.001(7) 0.003(5) -0.027(6)

_geom_special_details
;
 All esds (except the esd in the dihedral angle between two l.s. planes)
 are estimated using the full covariance matrix.  The cell esds are taken
 into account individually in the estimation of esds in distances, angles
 and torsion angles; correlations between esds in cell parameters are only
 used when they are defined by crystal symmetry.  An approximate (isotropic)
 treatment of cell esds is used for estimating esds involving l.s. planes.
;
loop_
  _geom_bond_atom_site_label_1
  _geom_bond_atom_site_label_2
  _geom_bond_distance
  _geom_bond_site_symmetry_2
  _geom_bond_publ_flag
 Cu1 N1 2.002(2) . ?
 Cu1 N1 2.002(2) 2 ?
 Cu1 N2 2.013(2) 2_565 ?
 Cu1 N2 2.013(2) 1_565 ?
 N1 C1 1.340(4) . ?
 N1 C5 1.341(4) . ?
 C1 C2 1.380(4) . ?
 C2 C3 1.387(4) . ?
 C3 C4 1.388(4) . ?
 C3 C11 1.503(4) . ?
 C4 C5 1.382(4) . ?
 N2 C6 1.348(4) . ?
 N2 C10 1.331(4) . ?
 C6 C7 1.375(4) . ?
 C7 C8 1.382(4) . ?
 C8 C9 1.387(4) . ?
 C8 C12 1.511(4) . ?
 C9 C10 1.386(4) . ?
 C11 C13 1.528(4) . ?
 C12 C13 1.531(4) . ?
 S1 O1 1.432(2) . ?
 S1 O2 1.429(3) . ?
 S1 N3 1.539(4) . ?
 S1 C14 1.804(4) . ?
 S2 O3 1.385(4) . ?
 S2 O4 1.429(4) . ?
 S2 N3 1.587(4) . ?
 S2 C15 1.770(6) . ?
 C14 F1 1.332(9) . ?
 C14 F2 1.323(10) . ?
 C14 F3 1.324(10) . ?
 C14 F2A 1.331(13) . ?
 C14 F3A 1.297(15) . ?
 C14 F1A 1.353(14) . ?
 C15 F4 1.256(9) . ?
 C15 F5 1.351(7) . ?
 C15 F6 1.422(9) . ?
 C15 F5A 1.293(15) . ?
 C15 F6A 1.315(13) . ?
 C15 F4A 1.474(13) . ?

loop_
  _geom_angle_atom_site_label_1
  _geom_angle_atom_site_label_2
  _geom_angle_atom_site_label_3
  _geom_angle
  _geom_angle_site_symmetry_1
  _geom_angle_site_symmetry_3
  _geom_angle_publ_flag
 N1 Cu1 N1 87.69(14) . 2 ?
 N1 Cu1 N2 91.79(10) . 1_565 ?
 N1 Cu1 N2 173.96(10) . 2_565 ?
 N1 Cu1 N2 173.96(10) 2 1_565 ?
 N1 Cu1 N2 91.79(10) 2 2_565 ?
 N2 Cu1 N2 89.34(13) 2_565 1_565 ?
 C1 N1 Cu1 120.7(2) . . ?
 C1 N1 C5 117.8(2) . . ?
 C5 N1 Cu1 121.15(19) . . ?
 N1 C1 C2 122.6(3) . . ?
 C1 C2 C3 120.2(3) . . ?
 C2 C3 C4 116.7(2) . . ?
 C2 C3 C11 120.9(3) . . ?
 C4 C3 C11 122.3(3) . . ?
 C5 C4 C3 120.3(3) . . ?
 N1 C5 C4 122.3(3) . . ?
 C6 N2 Cu1 120.5(2) . 1_545 ?
 C10 N2 Cu1 122.2(2) . 1_545 ?
 C10 N2 C6 117.2(3) . . ?
 N2 C6 C7 122.8(3) . . ?
 C6 C7 C8 120.2(3) . . ?
 C7 C8 C9 116.8(3) . . ?
 C7 C8 C12 120.3(3) . . ?
 C9 C8 C12 122.8(3) . . ?
 C10 C9 C8 119.9(3) . . ?
 N2 C10 C9 122.9(3) . . ?
 C3 C11 C13 111.4(2) . . ?
 C8 C12 C13 110.3(2) . . ?
 C11 C13 C12 113.6(2) . . ?
 O1 S1 N3 119.11(17) . . ?
 O1 S1 C14 103.94(17) . . ?
 O2 S1 O1 116.27(17) . . ?
 O2 S1 N3 109.8(2) . . ?
 O2 S1 C14 103.2(2) . . ?
 N3 S1 C14 101.8(2) . . ?
 O3 S2 O4 121.5(4) . . ?
 O3 S2 N3 116.3(2) . . ?
 O3 S2 C15 105.7(3) . . ?
 O4 S2 N3 107.9(3) . . ?
 O4 S2 C15 101.8(3) . . ?
 N3 S2 C15 100.4(2) . . ?
 S1 N3 S2 127.7(2) . . ?
 F1 C14 S1 110.6(8) . . ?
 F2 C14 S1 111.3(9) . . ?
 F2 C14 F1 109.5(13) . . ?
 F2 C14 F3 107.6(11) . . ?
 F3 C14 S1 106.5(13) . . ?
 F3 C14 F1 111.5(17) . . ?
 F2A C14 S1 104.0(19) . . ?
 F2A C14 F1A 102(2) . . ?
 F3A C14 S1 120.3(17) . . ?
 F3A C14 F2A 113(2) . . ?
 F3A C14 F1A 105(3) . . ?
 F1A C14 S1 111.7(10) . . ?
 F4 C15 S2 122.0(7) . . ?
 F4 C15 F5 111.2(8) . . ?
 F4 C15 F6 107.5(8) . . ?
 F5 C15 S2 106.3(5) . . ?
 F5 C15 F6 104.4(6) . . ?
 F6 C15 S2 103.9(5) . . ?
 F5A C15 S2 128.4(15) . . ?
 F5A C15 F6A 111.4(15) . . ?
 F5A C15 F4A 100.3(18) . . ?
 F6A C15 S2 115.7(8) . . ?
 F6A C15 F4A 94.7(13) . . ?
 F4A C15 S2 95.7(9) . . ?

loop_
  _geom_torsion_atom_site_label_1
  _geom_torsion_atom_site_label_2
  _geom_torsion_atom_site_label_3
  _geom_torsion_atom_site_label_4
  _geom_torsion
  _geom_torsion_site_symmetry_1
  _geom_torsion_site_symmetry_2
  _geom_torsion_site_symmetry_3
  _geom_torsion_site_symmetry_4
  _geom_torsion_publ_flag
 Cu1 N1 C1 C2 174.9(3) . . . . ?
 Cu1 N1 C5 C4 -172.5(2) . . . . ?
 Cu1 N2 C6 C7 175.4(3) 1_545 . . . ?
 Cu1 N2 C10 C9 -173.6(2) 1_545 . . . ?
 N1 C1 C2 C3 -2.3(5) . . . . ?
 C1 N1 C5 C4 1.5(4) . . . . ?
 C1 C2 C3 C4 1.2(5) . . . . ?
 C1 C2 C3 C11 -175.8(3) . . . . ?
 C2 C3 C4 C5 1.1(4) . . . . ?
 C2 C3 C11 C13 66.9(4) . . . . ?
 C3 C4 C5 N1 -2.5(4) . . . . ?
 C3 C11 C13 C12 172.7(3) . . . . ?
 C4 C3 C11 C13 -109.9(3) . . . . ?
 C5 N1 C1 C2 0.9(5) . . . . ?
 N2 C6 C7 C8 -2.2(6) . . . . ?
 C6 N2 C10 C9 2.8(5) . . . . ?
 C6 C7 C8 C9 3.6(5) . . . . ?
 C6 C7 C8 C12 -173.5(3) . . . . ?
 C7 C8 C9 C10 -2.0(4) . . . . ?
 C7 C8 C12 C13 66.3(4) . . . . ?
 C8 C9 C10 N2 -1.3(5) . . . . ?
 C8 C12 C13 C11 174.7(3) . . . . ?
 C9 C8 C12 C13 -110.6(3) . . . . ?
 C10 N2 C6 C7 -1.1(5) . . . . ?
 C11 C3 C4 C5 178.1(3) . . . . ?
 C12 C8 C9 C10 175.0(3) . . . . ?
 O1 S1 N3 S2 7.8(5) . . . . ?
 O1 S1 C14 F1 173.5(13) . . . . ?
 O1 S1 C14 F2 51.6(14) . . . . ?
 O1 S1 C14 F3 -65.3(12) . . . . ?
 O1 S1 C14 F2A 74(2) . . . . ?
 O1 S1 C14 F3A -54(2) . . . . ?
 O1 S1 C14 F1A -177(2) . . . . ?
 O2 S1 N3 S2 145.5(3) . . . . ?
 O2 S1 C14 F1 51.7(14) . . . . ?
 O2 S1 C14 F2 -70.2(14) . . . . ?
 O2 S1 C14 F3 172.9(12) . . . . ?
 O2 S1 C14 F2A -48(2) . . . . ?
 O2 S1 C14 F3A -176(2) . . . . ?
 O2 S1 C14 F1A 61(2) . . . . ?
 O3 S2 N3 S1 -6.4(6) . . . . ?
 O3 S2 C15 F4 -173.9(10) . . . . ?
 O3 S2 C15 F5 57.3(7) . . . . ?
 O3 S2 C15 F6 -52.5(5) . . . . ?
 O3 S2 C15 F5A 54(2) . . . . ?
 O3 S2 C15 F6A -99.8(17) . . . . ?
 O3 S2 C15 F4A 162.1(7) . . . . ?
 O4 S2 N3 S1 134.2(4) . . . . ?
 O4 S2 C15 F4 58.3(10) . . . . ?
 O4 S2 C15 F5 -70.5(7) . . . . ?
 O4 S2 C15 F6 179.7(5) . . . . ?
 O4 S2 C15 F5A -74(2) . . . . ?
 O4 S2 C15 F6A 132.4(17) . . . . ?
 O4 S2 C15 F4A 34.3(8) . . . . ?
 N3 S1 C14 F1 -62.2(14) . . . . ?
 N3 S1 C14 F2 175.9(14) . . . . ?
 N3 S1 C14 F3 59.0(12) . . . . ?
 N3 S1 C14 F2A -162(2) . . . . ?
 N3 S1 C14 F3A 70(2) . . . . ?
 N3 S1 C14 F1A -53(2) . . . . ?
 N3 S2 C15 F4 -52.6(10) . . . . ?
 N3 S2 C15 F5 178.6(6) . . . . ?
 N3 S2 C15 F6 68.8(5) . . . . ?
 N3 S2 C15 F5A 175(2) . . . . ?
 N3 S2 C15 F6A 21.5(17) . . . . ?
 N3 S2 C15 F4A -76.6(7) . . . . ?
 C14 S1 N3 S2 -105.6(4) . . . . ?
 C15 S2 N3 S1 -119.7(4) . . . . ?

_shelx_res_file
;
TITL
    ydkr.res
    created by SHELXL-2018/3 at 09:53:07 on 03-Feb-2020
REM Yadorkari-X generated
REM SPGR P2/n monoclinic
CELL 0.71075 9.723 12.1946 17.1072 90 96.1757 90
ZERR 2 0.0009 0.001 0.0014 0 0.0025 0
LATT 1
SYMM 0.5-X,+Y,0.5-Z
SFAC C H Cu F N O S
UNIT 60 56 2 24 12 16 8
SADI C15 F4 C15 F4A
SADI C15 F5 C15 F5A
SADI C15 F6 C15 F6A
SADI C14 F1 C14 F1A
SADI C14 F2 C14 F2A
SADI C14 F3 C14 F3A
SIMU C14 F1 F2 F3 F2A F3A F1A
SIMU C15 F4 F5 F6 F5A F6A F4A
RIGU C14 F1 F2 F3 F2A F3A F1A
RIGU C15 F4 F5 F6 F5A F6A F4A

L.S. 10
PLAN  -25
SIZE 0.1 0.2 0.25
TEMP -100
CONF
LIST 4
fmap 2
acta
MERG 2
REM <olex2.extras>
REM <HklSrc "%.\\ydkr.hkl">
REM </olex2.extras>

WGHT    0.089300    1.685200
FVAR       1.58209   0.70624   0.66419
CU1   3    0.250000    0.231548    0.250000    10.50000    0.06012    0.01578 =
         0.05158    0.00000    0.02188    0.00000
N1    5    0.352981    0.113161    0.199865    11.00000    0.05212    0.01995 =
         0.04344    0.00176    0.00970    0.00386
C1    1    0.432333    0.041875    0.243954    11.00000    0.07316    0.02699 =
         0.04085   -0.00350   -0.00578    0.00629
AFIX  43
H1    2    0.444939    0.052135    0.299311    11.00000   -1.20000
AFIX   0
C2    1    0.496476   -0.045879    0.212098    11.00000    0.06113    0.02753 =
         0.05023    0.00126   -0.00889    0.01029
AFIX  43
H2    2    0.554609   -0.092996    0.245262    11.00000   -1.20000
AFIX   0
C3    1    0.476360   -0.065529    0.131810    11.00000    0.03664    0.01861 =
         0.05040    0.00204    0.01055   -0.00215
C4    1    0.392233    0.007826    0.086843    11.00000    0.04333    0.02971 =
         0.03920    0.00367    0.01048    0.00220
AFIX  43
H4    2    0.373988   -0.002889    0.031697    11.00000   -1.20000
AFIX   0
C5    1    0.334858    0.096425    0.121938    11.00000    0.04734    0.02944 =
         0.04130    0.00806    0.00878    0.00788
AFIX  43
H5    2    0.280691    0.147244    0.089735    11.00000   -1.20000
AFIX   0
N2    5    0.338736   -0.651043    0.189605    11.00000    0.04733    0.02032 =
         0.05275    0.00339    0.01541    0.00314
C6    1    0.260181   -0.578759    0.144965    11.00000    0.04250    0.03283 =
         0.07503    0.01229    0.00187   -0.00224
AFIX  43
H6    2    0.162573   -0.587804    0.139525    11.00000   -1.20000
AFIX   0
C7    1    0.315304   -0.492521    0.106984    11.00000    0.04822    0.03126 =
         0.06634    0.01445    0.00025   -0.00085
AFIX  43
H7    2    0.256146   -0.445091    0.074674    11.00000   -1.20000
AFIX   0
C8    1    0.456485   -0.474589    0.115644    11.00000    0.04716    0.01906 =
         0.04297   -0.00153    0.01510    0.00260
C9    1    0.537325   -0.550580    0.159935    11.00000    0.04079    0.03402 =
         0.06035    0.00590    0.01077    0.00558
AFIX  43
H9    2    0.635158   -0.543196    0.166227    11.00000   -1.20000
AFIX   0
C10   1    0.475261   -0.637348    0.195029    11.00000    0.04986    0.03141 =
         0.05804    0.00918    0.01039    0.01056
AFIX  43
H10   2    0.532675   -0.689302    0.224226    11.00000   -1.20000
AFIX   0
C11   1    0.537553   -0.164966    0.096816    11.00000    0.04400    0.02219 =
         0.06073    0.00189    0.02131    0.00219
AFIX  23
H11A  2    0.638327   -0.167172    0.113173    11.00000   -1.20000
H11B  2    0.523719   -0.159806    0.038748    11.00000   -1.20000
AFIX   0
C12   1    0.516011   -0.373259    0.081130    11.00000    0.05283    0.02290 =
         0.05576    0.00158    0.02530    0.00227
AFIX  23
H12A  2    0.483651   -0.368608    0.024346    11.00000   -1.20000
H12B  2    0.618246   -0.378021    0.086920    11.00000   -1.20000
AFIX   0
C13   1    0.471030   -0.270449    0.122999    11.00000    0.04652    0.02113 =
         0.04109    0.00070    0.01351   -0.00020
AFIX  23
H13A  2    0.369218   -0.263310    0.113119    11.00000   -1.20000
H13B  2    0.495042   -0.279569    0.180348    11.00000   -1.20000
AFIX   0

S1    7   -0.089252    0.267158    0.082722    11.00000    0.04186    0.03887 =
         0.04900    0.00501    0.00573    0.00094
S2    7   -0.001002    0.206417   -0.061984    11.00000    0.08786    0.07287 =
         0.04740    0.00254    0.00992    0.01975
O1    6    0.037182    0.231432    0.125856    11.00000    0.04341    0.04215 =
         0.04649    0.00107   -0.00308   -0.00169
O2    6   -0.145092    0.368211    0.107419    11.00000    0.07470    0.05118 =
         0.11918   -0.01229    0.00608    0.01454
O3    6    0.122861    0.168042   -0.024334    11.00000    0.14807    0.23452 =
         0.06473    0.02649    0.02280    0.14344
O4    6   -0.081203    0.142666   -0.120315    11.00000    0.19138    0.16292 =
         0.09137   -0.05224    0.04315   -0.07868
N3    5   -0.104162    0.261283   -0.007662    11.00000    0.06091    0.13110 =
         0.04869    0.01802    0.00733    0.02386
C14   1   -0.214767    0.167057    0.106744    11.00000    0.05740    0.07866 =
         0.07095    0.01098    0.00305   -0.02300
C15   1    0.042669    0.321663   -0.117149    11.00000    0.09074    0.09508 =
         0.08660    0.01400    0.03977    0.00923
PART 1
F1    4   -0.341615    0.196526    0.076911    31.00000    0.04912    0.13865 =
         0.13975   -0.01609   -0.00353   -0.00978
F2    4   -0.211742    0.154366    0.183742    31.00000    0.09161    0.16438 =
         0.09432    0.05571    0.01784   -0.04511
F3    4   -0.177859    0.072548    0.077081    31.00000    0.10757    0.05112 =
         0.15212    0.00874   -0.00846   -0.02253
F4    4   -0.047863    0.381725   -0.153333    21.00000    0.16042    0.12730 =
         0.14808    0.08281    0.09078    0.08718
F5    4    0.134328    0.285809   -0.165421    21.00000    0.07232    0.09596 =
         0.08754    0.00434    0.03737    0.00654
F6    4    0.122448    0.388434   -0.061170    21.00000    0.12610    0.09803 =
         0.16895   -0.04045    0.06743   -0.02881
PART 0
PART 2
F5A   4    0.131118    0.327701   -0.168256   -21.00000    0.12941    0.16149 =
         0.09472    0.04598    0.05835   -0.01199
F6A   4    0.023287    0.417785   -0.085279   -21.00000    0.16961    0.08790 =
         0.13593    0.01955    0.03975   -0.00192
F4A   4   -0.087869    0.324058   -0.169590   -21.00000    0.11631    0.10772 =
         0.06003    0.03830    0.01840    0.06145
F2A   4   -0.235958    0.191280    0.180364   -31.00000    0.08799    0.17298 =
         0.06929    0.01201    0.03047   -0.02615
F3A   4   -0.192741    0.063397    0.096678   -31.00000    0.08804    0.04948 =
         0.13081    0.03284   -0.01116   -0.03662
F1A   4   -0.340937    0.186119    0.067564   -31.00000    0.04985    0.08503 =
         0.08816   -0.00106    0.00320   -0.02675
HKLF 4


REM
REM wR2 = 0.1665, GooF = S = 1.092, Restrained GooF = 1.102 for all data
REM R1 = 0.0579 for 3708 Fo > 4sig(Fo) and 0.0698 for all 4595 data
REM 332 parameters refined using 216 restraints

END

WGHT      0.0899      1.6209

REM Highest difference peak  0.845,  deepest hole -0.756,  1-sigma level  0.116
Q1    1   0.0422  0.1315 -0.1075  11.00000  0.05    0.85
Q2    1   0.1709  0.2676 -0.0149  11.00000  0.05    0.76
Q3    1   0.0601  0.2591 -0.0477  11.00000  0.05    0.71
Q4    1  -0.0733  0.1969 -0.0125  11.00000  0.05    0.69
Q5    1  -0.1051  0.3665  0.0669  11.00000  0.05    0.58
Q6    1   0.2410  0.2575  0.2417  11.00000  0.05    0.54
Q7    1  -0.0894  0.2215  0.0430  11.00000  0.05    0.52
Q8    1  -0.1572  0.2193  0.0939  11.00000  0.05    0.51
Q9    1   0.4799 -0.4371  0.1012  11.00000  0.05    0.50
Q10   1   0.4415 -0.0254  0.1106  11.00000  0.05    0.49
Q11   1  -0.1749  0.3120  0.1175  11.00000  0.05    0.49
Q12   1   0.5163 -0.2237  0.1159  11.00000  0.05    0.45
Q13   1   0.0800  0.2336  0.1416  11.00000  0.05    0.45
Q14   1   0.4025 -0.4954  0.1022  11.00000  0.05    0.44
Q15   1   0.0201  0.2183  0.1079  11.00000  0.05    0.44
Q16   1   0.0042  0.2778  0.1342  11.00000  0.05    0.44
Q17   1  -0.0782  0.2850  0.0090  11.00000  0.05    0.44
Q18   1   0.2395  0.1935  0.2138  11.00000  0.05    0.43
Q19   1   0.3208  0.3798  0.1658  11.00000  0.05    0.42
Q20   1   0.4918 -0.0377  0.1678  11.00000  0.05    0.42
Q21   1   0.4880 -0.4957  0.1422  11.00000  0.05    0.41
Q22   1   0.4977 -0.3182  0.1014  11.00000  0.05    0.41
Q23   1   0.0461  0.3903 -0.1012  11.00000  0.05    0.41
Q24   1   0.5057 -0.1101  0.1058  11.00000  0.05    0.39
Q25   1   0.0191  0.2605 -0.1047  11.00000  0.05    0.38
;
_shelx_res_checksum                21923
_shelx_hkl_file
;
   0   0   3    5.59    3.46
   0   0   3   11.87    4.00
   0   0  -3   16.11    4.13
   0   0  -3    9.53    2.94
   0   0   4139323.4 6814.92
   0   0   4139215.6 6779.43
   0   0  -4137223.9 6669.66
   0   0  -4143761.9 7018.49
   0   0   5    1.62    7.91
   0   0   5   -1.42    3.99
   0   0  -5    9.98    7.94
   0   0  -5    0.98    3.45
   0   0   646950.68 1575.74
   0   0   645296.24 1539.97
   0   0  -646350.96 1568.67
   0   0  -646229.07 1564.90
   0   0   7   -1.97    8.36
   0   0   7    4.27    6.03
   0   0  -7   -1.67    4.22
   0   0  -7   -7.18    5.81
   0   0   8  826.09   26.05
   0   0   8  826.17   22.49
   0   0  -8  821.93   25.50
   0   0  -8  829.93   20.52
   0   0   9    2.54    8.11
   0   0   9    9.83    6.72
   0   0  -9    4.21    9.80
   0   0  -9    6.05    7.84
   0   0  10 1184.42   34.36
   0   0  10 1310.55   43.01
   0   0 -10 1197.51   33.56
   0   0 -10 1226.11   28.83
   0   0  11    0.82    7.77
   0   0  11    6.07    6.24
   0   0 -11   -6.14    7.39
   0   0 -11    3.54    5.49
   0   0  12 2916.94   70.20
   0   0  12 2964.20  100.12
   0   0 -12 2967.39   97.60
   0   0 -12 2859.81   66.13
   0   0  13   -9.20    7.44
   0   0  13    2.88    9.92
   0   0 -13    1.03    6.85
   0   0 -13   -6.00    9.49
   0   0  14  381.95   26.53
   0   0  14  417.37   21.76
   0   0 -14  471.83   30.43
   0   0 -14  480.48   26.28
   0   0  15   -8.60   15.50
   0   0  15   13.50   19.85
   0   0 -15   -8.07    8.54
   0   0 -15  -16.85   12.05
   0   0  16 3013.97   97.16
   0   0  16 2950.33   85.62
   0   0 -16 3031.84   80.40
   0   0  17    1.03   13.13
   0   0  17   -0.43    9.96
   0   0 -17   -9.15    8.98
   0   0  18  515.99   57.35
   0   0 -18  501.04   26.13
   0   0  19   10.26   15.69
   0   0 -19    2.08   17.55
   0   0  20   -9.69   15.99
   0   0 -20   -3.66   10.97
   0   0  21   -2.79   28.81
   0   0 -21  -14.10   19.24
   0   0  22  254.91   32.54
   0   0 -22  197.19   22.15
   0   1   330348.24  826.08
   0  -1   328201.06  798.92
   0  -1   328338.41  753.21
   0   1   328405.66  802.00
   0   1  -328232.08  820.28
   0   1  -328321.92  744.94
   0  -1  -328441.42  821.44
   0  -1   414347.00  299.10
   0   1   411634.08  274.77
   0  -1   412076.30  285.73
   0   1   413242.87  291.90
   0   1  -412115.05  305.32
   0  -1  -412045.70  280.35
   0   1  -414452.86  306.22
   0  -1   5 1983.24   31.36
   0  -1   5 1917.81   54.68
   0   1   5 1902.32   35.20
   0   1   5 1961.78   40.83
   0   1  -5 1898.07   40.37
   0   1  -5 1905.69   33.98
   0  -1  -5 1983.75   39.86
   0   1   6 9127.14  196.69
   0  -1   6 8914.07  191.92
   0   1   6 8922.49  218.66
   0  -1   6 9171.10  228.99
   0  -1  -6 8921.43  198.18
   0   1  -6 9094.12  205.48
   0   1  -6 8889.72  178.90
   0  -1   713544.06  368.55
   0  -1   713821.76  334.50
   0   1   713858.71  335.16
   0   1   713381.90  334.69
   0  -1  -713504.75  353.19
   0  -1  -713445.09  324.68
   0   1  -713651.52  342.55
   0   1  -713345.74  316.81
   0   1   8  169.07   13.12
   0  -1   8  138.41   14.91
   0   1   8  127.57   11.78
   0  -1   8  144.47    8.87
   0   1  -8  135.68   13.86
   0  -1  -8  160.44   12.17
   0   1  -8  131.15    7.44
   0  -1  -8  142.20   11.84
   0  -1   9 3372.72   66.77
   0   1   9 3270.21   92.64
   0   1   9 3289.41   87.93
   0  -1   9 3306.77   79.29
   0  -1  -9 3306.89   73.47
   0   1  -9 3261.87   61.99
   0   1  -9 3309.98   78.11
   0  -1  10   68.75   12.89
   0   1  10   72.50   10.69
   0  -1  10   75.94   12.86
   0   1  10   67.49   11.12
   0  -1 -10   55.17   17.05
   0   1 -10   91.54   20.38
   0   1 -10   95.02   11.16
   0   1  11  531.61   34.35
   0  -1  11  522.37   17.17
   0   1  11  469.19   21.86
   0  -1  11  536.35   25.83
   0   1 -11  521.27   24.79
   0   1 -11  530.82   15.75
   0  -1 -11  515.13   21.36
   0  -1  12  221.27   33.83
   0   1  12  224.39   17.96
   0   1  12  224.39   18.02
   0  -1  12  221.54   13.45
   0   1 -12  232.90   20.10
   0   1 -12  182.68   18.86
   0  -1 -12  228.35   16.78
   0   1  13 2170.76   61.52
   0  -1  13 2524.37   69.72
   0   1  13 2228.16   62.32
   0  -1  13 2175.51   66.49
   0   1 -13 2163.54   65.29
   0   1 -13 2153.73   48.84
   0  -1 -13 2179.47   58.87
   0   1  14   12.41   18.16
   0  -1  14   10.34   13.25
   0   1  14   17.95   18.26
   0  -1  14   27.12    8.15
   0   1 -14   25.19   12.33
   0  -1 -14   19.77   10.20
   0   1 -14    8.74    7.19
   0   1  15  124.31   16.93
   0  -1  15   66.84   19.52
   0   1  15  106.66   16.46
   0  -1  15  104.27   12.18
   0   1 -15  105.45   30.62
   0  -1 -15  109.84   24.63
   0   1 -15   99.29   17.19
   0   1  16  158.89   19.90
   0   1  16  141.05   20.65
   0  -1  16  176.76   39.33
   0   1 -16  139.25   13.45
   0  -1 -16  174.55   18.40
   0   1 -16  160.65   23.99
   0   1  17  916.51   64.72
   0  -1  17  926.78   47.51
   0   1  17  851.15   39.71
   0   1 -17  866.46   42.14
   0   1 -17  889.45   47.71
   0  -1 -17  903.09   37.96
   0  -1  18   81.09   23.14
   0   1  18   82.56   18.29
   0   1  18   92.56   19.82
   0  -1 -18  106.87   26.77
   0   1 -18   95.83   12.73
   0   1 -18    1.01   22.00
   0  -1  19 1619.80   74.46
   0   1  19 1637.61   93.08
   0   1  19 1308.76   58.79
   0  -1 -19 1559.56   59.17
   0   1 -19 1603.97   66.90
   0  -1  20    2.06   28.10
   0   1  20    7.59   14.48
   0  -1 -20  -21.49   19.47
   0   1 -20   -6.50    8.91
   0   1  21   12.78   19.50
   0  -1  21    8.87   22.87
   0  -1 -21   64.85   16.12
   0   2   0111105.0 4871.41
   0  -2   0105898.9 4643.26
   0   2   1 4521.07   82.30
   0  -2   1 4360.79   69.39
   0   2  -1 4455.63   71.03
   0  -2  -1 4347.45   78.95
   0   2   2 5234.85  103.66
   0  -2  -2 5146.33  116.14
   0   2  -2 5552.66   86.88
   0   2  -2 5161.25  102.67
   0   2   3  622.84   19.98
   0  -2   3  631.11   29.72
   0  -2  -3  665.61   19.53
   0   2  -3  628.61   30.16
   0  -2   4 2191.49   47.75
   0   2   4 2241.08   63.46
   0  -2  -4 2156.08   46.36
   0   2  -4 2202.85   47.41
   0   2   5  175.06    8.17
   0   2   5  153.27   13.22
   0  -2   5  191.40   13.43
   0  -2  -5  154.25   12.96
   0   2  -5  180.15   21.89
   0   2   6 2568.96   58.36
   0   2   6 2565.46   47.39
   0  -2   6 2535.11   58.10
   0  -2  -6 2574.25   57.38
   0   2  -6 2453.96   35.53
   0   2  -6 2575.86   59.16
   0   2   7  735.22   27.59
   0  -2   7  728.64   26.76
   0  -2   7  753.86   12.97
   0  -2  -7  758.88   38.13
   0   2  -7  732.65   26.38
   0   2  -7  721.79   11.80
   0  -2   8   83.01   13.42
   0   2   8   88.46   12.76
   0   2   8  101.37    9.07
   0  -2   8   87.10    5.21
   0  -2  -8   78.47   12.29
   0   2  -8   87.19    4.53
   0   2  -8   65.69   21.80
   0  -2   9  269.86    8.60
   0   2   9  252.21   17.93
   0   2   9  301.80   13.66
   0  -2   9  301.25   19.53
   0  -2  -9  281.72   17.25
   0   2  -9  278.49   11.49
   0   2  -9  321.20   19.18
   0  -2  10 1153.70   23.09
   0  -2  10 1109.04   38.55
   0   2  10 1092.20   42.19
   0   2 -10 1144.89   27.06
   0   2 -10 1094.54   56.00
   0  -2 -10 1086.18   51.01
   0  -2  11  699.86   31.62
   0   2  11  697.29   28.34
   0  -2  11  649.11   16.44
   0   2  11  683.58   23.43
   0   2 -11  671.79   15.44
   0   2 -11  694.83   30.35
   0  -2 -11  680.61   27.59
   0   2  12 3364.07  111.59
   0  -2  12 3287.63   93.79
   0   2  12 3294.08   80.28
   0   2 -12 3314.89   89.99
   0  -2 -12 3288.00   85.73
   0   2 -12 3259.20   73.60
   0  -2  13  550.13   50.33
   0   2  13  526.44   24.10
   0   2  13  520.11   28.78
   0   2 -13  564.24   31.04
   0   2 -13  536.63   15.24
   0  -2 -13  582.55   42.51
   0  -2  14   30.05   24.90
   0   2  14   20.23   10.65
   0   2  14   40.67   12.63
   0   2 -14   13.95    5.80
   0  -2 -14   32.99   11.83
   0   2 -14   17.59   14.00
   0   2  15  191.08   18.70
   0   2  15  221.85   35.41
   0  -2  15  186.34   25.95
   0   2 -15  194.43   38.96
   0  -2 -15  199.15   20.90
   0   2 -15  187.11   17.15
   0  -2  16 2241.59   83.65
   0   2  16 2090.02   66.87
   0   2  16 2144.03   73.61
   0  -2 -16 2156.10   96.53
   0   2 -16 2117.76   79.92
   0   2 -16 2145.42   51.01
   0   2  17   15.32   11.77
   0   2  17    4.79   13.15
   0  -2  17    9.20   15.95
   0   2 -17  -21.66   24.94
   0  -2 -17    8.46   12.31
   0   2 -17    3.24   10.58
   0  -2  18  166.38   48.43
   0   2  18  173.10   35.63
   0   2  18  141.08   24.66
   0   2 -18  200.15   12.90
   0  -2 -18  198.84   23.29
   0   2 -18  160.70   29.24
   0   2  19   -4.38   14.39
   0  -2  19   14.21   17.60
   0   2  19   -0.76   13.34
   0   2 -19    9.07   11.63
   0   2 -19   31.88   17.51
   0  -2 -19   -3.38   13.16
   0   2  20   24.43   17.33
   0   2  20   -0.11   25.56
   0  -2  20    7.50   21.57
   0   2 -20    5.80   21.39
   0  -2 -20   45.88   15.96
   0   2  21   23.72   14.82
   0  -2  21  -16.32   20.94
   0  -2 -21    5.77   24.55
   0   3   0 1687.29   31.95
   0  -3   0 1705.45   40.69
   0   3   1  138.08   10.21
   0  -3   1  132.53    6.24
   0   3  -1  146.67   10.54
   0  -3  -1  143.23   10.01
   0   3   2 6200.07  130.09
   0  -3   2 6324.43  115.77
   0   3  -2 6153.08  107.96
   0   3  -2 6171.31  129.81
   0  -3  -2 5980.29  125.56
   0  -3   3   78.72    3.09
   0   3   3   70.91   17.19
   0   3  -3   68.77    3.62
   0   3  -3   57.90   16.67
   0   3   4  358.29   16.52
   0  -3   4  250.07   15.74
   0   3  -4  264.37   15.51
   0  -3  -4  251.29   15.59
   0  -3   510595.40  256.77
   0   3   510585.30  257.62
   0   3  -510672.26  283.75
   0  -3  -510499.85  253.14
   0  -3   6 2144.38   55.69
   0   3   6 2160.44   55.73
   0   3  -6 2241.01   56.02
   0  -3  -6 2177.62   73.75
   0   3   718201.55  552.21
   0   3   718467.00  501.70
   0  -3   718323.80  520.86
   0   3  -719244.27  434.98
   0   3  -718333.59  521.34
   0   3  -720637.96  468.67
   0  -3  -717903.10  504.72
   0  -3   8 1039.30   35.73
   0   3   8  991.05   34.57
   0   3   8 1039.63   33.20
   0  -3  -8  985.82   33.73
   0   3  -8  956.95   50.97
   0   3  -8  989.90   15.62
   0   3  -8  972.73   14.09
   0   3   9  359.36   22.68
   0   3   9  393.23   23.34
   0  -3   9  398.94   24.43
   0   3  -9  384.51    8.63
   0  -3  -9  352.54   21.96
   0   3  -9  411.77   23.39
   0  -3  10  520.00   28.60
   0   3  10  554.99   27.37
   0   3  10  570.90   41.22
   0  -3 -10  534.21   40.50
   0   3 -10  529.63   11.97
   0   3 -10  511.32   43.05
   0   3  11 1278.92   42.96
   0  -3  11 1262.34   46.82
   0   3  11 1210.09   32.20
   0   3 -11 1232.91   44.84
   0   3 -11 1173.79   23.77
   0  -3 -11 1224.24   41.65
   0  -3  12  673.60   36.24
   0   3  12  668.11   33.70
   0   3  12  612.73   23.31
   0   3 -12  626.19   17.31
   0   3 -12  595.33   53.10
   0  -3 -12  632.97   31.86
   0   3  13  974.40   45.79
   0   3  13 1048.76   64.20
   0  -3  13 1067.74   47.82
   0  -3 -13 1011.82   41.38
   0   3 -13 1023.63   45.32
   0   3 -13  996.22   25.09
   0  -3  14  204.83   26.63
   0   3  14  213.20   23.79
   0   3  14  222.26   16.99
   0   3 -14  206.69    8.17
   0  -3 -14  214.34   22.46
   0   3 -14  183.99   41.12
   0   3  15  129.75   21.47
   0  -3  15   87.41   40.73
   0   3  15  112.88   24.48
   0  -3 -15  120.57   20.35
   0   3 -15  117.29   23.20
   0   3 -15  107.50   11.56
   0   3  16  393.32   24.03
   0  -3  16  366.85   60.57
   0   3  16  418.18   51.07
   0   3 -16  357.38   33.64
   0   3 -16  391.39   12.88
   0  -3 -16  452.84   49.43
   0  -3  17  267.76   33.53
   0   3  17  259.49   28.14
   0   3  17  285.28   34.50
   0   3 -17  238.74   30.87
   0   3 -17  220.08   16.05
   0  -3 -17  280.96   26.56
   0  -3  18  343.33   39.07
   0   3  18  322.84   52.08
   0   3  18  349.90   25.47
   0   3 -18  422.42   36.17
   0  -3 -18  342.46   30.73
   0   3 -18  308.75   12.93
   0  -3  19  466.75   45.52
   0   3  19  422.03   38.29
   0   3  19  409.94   46.24
   0   3 -19  491.07   69.45
   0  -3 -19  491.74   56.75
   0   3  20   38.27   20.86
   0   3  20   33.75   15.47
   0  -3 -20   15.12   18.59
   0   3 -20   48.24   23.99
   0   3  21  286.64   43.48
   0   3  21  235.65   34.59
   0  -3 -21  263.95   32.10
   0   3 -21  296.19   41.00
   0  -4   0 1367.59   28.33
   0   4   0 1435.15   29.53
   0  -4   1 2883.97   60.47
   0   4   1 2895.65   73.40
   0   4  -1 2859.23   51.81
   0  -4  -1 2843.34   70.39
   0   4   2  118.00   11.40
   0  -4   2  103.75    9.24
   0   4  -2  101.34    9.51
   0   4  -2  113.17   11.29
   0  -4  -2  104.06   18.46
   0  -4   314103.13  312.20
   0   4   313053.71  332.69
   0  -4  -312710.55  322.12
   0   4  -312987.50  331.06
   0   4  -314759.89  320.57
   0   4   4 5285.72  121.30
   0  -4   4 5133.47   84.31
   0   4  -4 5116.94  117.92
   0  -4  -4 5156.16  140.84
   0   4   516229.12  441.68
   0   4  -516070.64  436.38
   0  -4  -516140.48  467.28
   0   4   611953.76  313.95
   0  -4   612053.33  314.32
   0  -4  -611901.39  308.48
   0   4  -612096.50  346.10
   0  -4   7  243.20   20.15
   0   4   7  188.65   20.10
   0  -4  -7  179.81   19.42
   0   4  -7  214.55   19.77
   0   4   8 5827.65  121.64
   0   4   8 5735.60  147.47
   0  -4   8 5832.93  149.33
   0   4  -8 5777.93  147.13
   0  -4  -8 5790.43  144.94
   0  -4   9 3874.56  104.54
   0   4   9 3723.02  100.82
   0   4   9 3712.42   77.39
   0   4  -9 3768.96  130.34
   0  -4  -9 3711.84   98.32
   0  -4  10 2711.61   83.60
   0   4  10 2845.14  107.52
   0   4  10 2639.56   58.30
   0  -4 -10 2794.48  104.41
   0   4 -10 2626.82   78.58
   0  -4  11   65.06   19.61
   0   4  11   70.94   17.84
   0   4  11   62.37    9.90
   0  -4 -11   77.72   17.31
   0   4 -11   81.00   30.44
   0   4  12 3832.38  117.20
   0   4  12 3784.56   89.61
   0  -4  12 4053.94  123.88
   0   4 -12 3895.60  118.21
   0  -4 -12 3815.11  113.73
   0   4  13  128.38   20.39
   0   4  13  112.62   35.23
   0  -4  13  120.65   24.45
   0   4 -13  107.71    5.03
   0   4 -13   97.92   37.67
   0  -4 -13   99.52   20.93
   0   4 -13  106.04    4.58
   0   4  14   -6.50   13.47
   0   4  14    3.31    7.79
   0  -4  14    4.82   15.18
   0   4 -14   28.45   13.76
   0   4 -14    3.42    1.84
   0   4 -14    4.25    1.97
   0  -4 -14   -7.00   13.01
   0   4  15   12.33    9.61
   0   4  15   -2.74   16.05
   0  -4  15   53.18   18.78
   0  -4 -15   13.87   15.44
   0   4 -15   12.77    2.69
   0   4 -15   13.35    2.50
   0   4 -15   39.09   16.73
   0   4  16  428.99   56.21
   0  -4  16  394.83   41.91
   0   4  16  409.81   35.37
   0   4 -16  402.04   37.63
   0  -4 -16  416.85   33.91
   0  -4  17   57.57   26.77
   0   4  17   66.07   14.32
   0   4  17   63.32   22.22
   0  -4 -17   88.98   35.65
   0   4 -17  108.68   24.58
   0   4  18   67.11   24.92
   0   4  18   65.93   23.19
   0   4 -18   66.56   41.65
   0  -4 -18   87.37   22.64
   0   4  19   31.66   33.61
   0   4  19   26.05   13.25
   0   4 -19   28.72   22.42
   0  -4 -19    6.16   19.31
   0   4  20    1.26   11.40
   0   4  20    7.99   17.36
   0   4 -20   14.68   32.44
   0  -4 -20    2.02   16.16
   0   4  21   24.19   14.85
   0   4  21   55.42   22.26
   0   4 -21   23.99   26.33
   0  -4 -21    0.45   20.49
   0   5   0 7058.36  151.00
   0  -5   0 6873.49  146.89
   0  -5   1 3335.16   65.44
   0   5   1 3558.43   75.61
   0  -5  -1 3402.02   72.58
   0   5  -1 3606.43   81.74
   0  -5   2 1617.32   38.23
   0   5   2 1602.80   41.92
   0  -5  -2 1585.25   41.21
   0   5  -2 1603.70   41.69
   0   5  -2 1646.82   31.43
   0   5   3 1875.17   48.48
   0  -5   3 1825.93   30.83
   0   5  -3 1816.00   47.45
   0   5  -3 1859.23   31.98
   0  -5  -3 1803.97   46.43
   0  -5   4 3310.09   58.70
   0   5   4 3463.96   85.07
   0   5  -4 3274.68   81.50
   0  -5  -4 3363.06   82.23
   0   5  -4 3621.64   64.79
   0   5   5 7175.41  175.66
   0  -5   5 6851.47  120.80
   0   5  -5 7003.35  199.19
   0  -5  -5 7084.19  171.80
   0   5  -6 7063.22  176.76
   0  -5  -6 6941.60  173.87
   0   5   7 8474.23  221.35
   0   5  -7 8056.03  211.43
   0  -5  -7 8293.01  213.69
   0   5   8  849.43   36.64
   0  -5  -8  793.82   34.73
   0   5  -8  774.36   34.89
   0   5   9 2574.36   54.35
   0   5   9 2565.75   79.61
   0  -5  -9 2630.15  105.65
   0   5  -9 2611.03   79.04
   0   5  10 4581.90  101.49
   0   5  10 4722.15  177.02
   0  -5 -10 4609.79  132.24
   0   5 -10 4711.20  175.46
   0   5  11 8165.22  242.45
   0   5  11 7842.54  188.86
   0   5 -11 7848.46  232.85
   0  -5 -11 8180.06  236.17
   0   5  12  619.41   22.62
   0   5  12  629.49   41.78
   0   5 -12  647.78   66.79
   0  -5 -12  649.41   40.84
   0   5  13 2637.52   66.06
   0   5  13 2889.25  134.03
   0   5 -13 2801.29   99.70
   0  -5 -13 2833.11  130.80
   0   5  14  133.86   21.89
   0   5  14  125.51   27.22
   0   5 -14  153.52   27.28
   0  -5 -14  146.05   26.28
   0   5  15  243.35   26.44
   0   5  15  219.25   31.81
   0  -5 -15  229.93   30.35
   0   5 -15  219.03   32.14
   0   5  16  175.74   16.55
   0   5  16  140.24   49.64
   0   5 -16  234.52   31.90
   0  -5 -16  209.15   29.34
   0   5  17  122.98   25.42
   0   5  17  133.91   29.51
   0   5 -17  109.14   30.28
   0  -5 -17  146.78   45.86
   0   5  18   26.08   20.47
   0   5  18   15.00   11.24
   0   5 -18   39.27   22.24
   0  -5 -18   -6.27   19.59
   0   5  19  366.31   25.41
   0   5  19  306.88   67.45
   0  -5 -19  419.60   40.74
   0   5 -19  256.94   73.43
   0   5  20   69.62   28.60
   0   5  20   69.95   26.40
   0  -5 -20   -1.94   44.22
   0   5 -20  109.13   31.29
   0   6   0 5584.93  121.96
   0  -6   0 5407.60  117.38
   0  -6   1 3117.90   64.02
   0   6   1 3228.67   89.44
   0  -6  -1 3177.84   88.03
   0   6  -1 3289.84   67.58
   0   6   2  839.21   42.31
   0  -6   2  776.18   19.01
   0   6  -2  786.44   27.85
   0   6  -2  818.44   28.51
   0  -6  -2  811.20   27.45
   0   6   3 3361.39  102.52
   0  -6   3 3044.36   55.98
   0   6  -3 3057.26   75.10
   0   6  -3 3233.62   59.93
   0  -6  -3 3125.59   75.80
   0  -6   4  368.47   12.99
   0   6   4  384.13   35.83
   0   6  -4  380.95   13.93
   0  -6  -4  363.06   21.81
   0   6  -4  376.53   34.46
   0  -6   5  152.76    6.45
   0   6   5  146.80   17.99
   0   6  -5  133.22    4.47
   0  -6  -5  139.51   16.80
   0   6  -5  175.68   16.59
   0   6   6 2693.43   77.52
   0  -6  -6 2627.27   73.91
   0   6  -6 2679.59   73.85
   0   6   7 7427.71  202.71
   0  -6  -7 7266.50  193.24
   0   6  -7 7350.83  230.81
   0   6   8 3791.62  109.25
   0  -6  -8 3769.34  135.84
   0   6  -8 3553.69  103.10
   0   6   9 3282.48  137.28
   0   6  -9 3244.87  132.78
   0  -6  -9 3351.56  100.18
   0   6  10 2259.87   85.32
   0   6  10 2796.62   60.99
   0  -6 -10 2907.68   92.76
   0   6 -10 2871.21   93.25
   0   6  11  865.85   24.85
   0   6  11  870.83   49.12
   0  -6 -11  894.63   48.77
   0   6 -11  851.99   75.25
   0   6  12  479.65   19.26
   0   6  12  512.37   41.32
   0   6 -12  528.50   39.41
   0  -6 -12  502.93   39.03
   0   6  13 1840.34  112.34
   0   6  13 1679.73   44.05
   0   6 -13 1826.13  111.88
   0  -6 -13 1900.14  111.17
   0   6  14  489.81   21.44
   0   6  14  435.10   44.31
   0  -6 -14  559.86   42.58
   0   6 -14  625.99   44.30
   0   6  15 2057.32   56.50
   0   6  15 2298.11   96.35
   0   6 -15 2274.54  137.87
   0  -6 -15 2370.04   94.22
   0   6  16  348.50   30.93
   0   6  16  300.56   41.52
   0  -6 -16  388.80   39.85
   0   6 -16  277.08   41.78
   0   6  17   63.64   12.17
   0   6  17   11.11   26.30
   0  -6 -17    0.10   41.65
   0   6 -17   63.86   27.09
   0   6  18  252.75   20.27
   0   6  18  294.94   39.59
   0   6 -18  273.37   42.23
   0  -6 -18  304.98   38.76
   0   6  19   63.81   21.81
   0   6  19   71.38   27.53
   0   6 -19   53.47   29.10
   0  -6 -19   -0.79   26.30
   0   6  20   31.17   23.03
   0   6  20   13.48   11.30
   0  -6 -20   -9.16   36.33
   0   6 -20  -24.48   40.97
   0   7   0 9764.07  236.48
   0  -7   0 9391.25  225.64
   0   7   1 6002.90  141.77
   0  -7   1 5816.97  127.86
   0  -7  -1 5853.96  136.90
   0   7  -1 6020.39  151.13
   0   7   2 2036.34   53.89
   0  -7   2 1974.21   51.23
   0  -7  -2 1951.53   51.27
   0   7  -2 2009.85   43.45
   0   7  -2 2059.81   53.39
   0   7   3   37.93   13.05
   0  -7   3   59.37   10.19
   0  -7  -3   50.21   12.62
   0   7  -3   57.70   12.33
   0   7  -3   55.27   11.34
   0   7   4 1356.85   46.11
   0  -7   4 1302.41   31.35
   0   7  -4 1319.27   62.94
   0   7  -4 1356.94   34.09
   0  -7  -4 1388.47   62.69
   0  -7   5  288.84   11.21
   0   7   5  370.13   25.35
   0  -7  -5  346.15   37.84
   0   7  -5  321.52    8.67
   0   7  -5  314.25   23.35
   0   7   6 3498.02  100.11
   0  -7   6 3267.73   55.48
   0  -7  -6 3413.08   94.57
   0   7  -6 3387.39   94.64
   0   7   7 2691.69   85.16
   0  -7  -7 2697.27   82.41
   0   7  -7 2724.10   83.06
   0   7   8  130.07   36.22
   0   7  -8  111.34   21.30
   0  -7  -8  127.37   22.17
   0   7   9   21.53   18.78
   0   7  -9   41.75   17.57
   0  -7  -9   33.81   17.98
   0   7  10 1129.18   56.67
   0  -7 -10 1123.41   54.99
   0   7 -10 1127.79   54.19
   0   7  11   81.12   25.25
   0   7  11   90.33   10.06
   0  -7 -11   88.82   24.86
   0   7 -11   79.03   24.62
   0   7  12  276.75   23.36
   0   7  12  306.10   35.94
   0   7 -12  318.23   35.42
   0  -7 -12  335.80   57.89
   0   7  13   44.01   37.27
   0   7  13   19.79   13.87
   0   7 -13    9.77   21.45
   0  -7 -13   56.78   21.29
   0   7  14  173.00   35.97
   0   7  14  215.59   22.44
   0  -7 -14  189.72   34.41
   0   7 -14  280.60   35.89
   0   7  15   56.98   11.05
   0   7  15   59.54   28.38
   0   7 -15   93.93   28.38
   0  -7 -15   68.94   27.38
   0   7  16 1597.82   47.82
   0   7 -16 1826.21  134.77
   0  -7 -16 1869.38  129.14
   0   7  17  176.77   38.30
   0   7  17  173.83   15.65
   0  -7 -17  175.81   36.75
   0   7 -17  189.37   37.98
   0   7  18   37.10   18.21
   0   7  18   39.41   27.34
   0   7 -18    8.34   47.25
   0  -7 -18   47.60   26.83
   0   7  19    5.85   13.40
   0   7  19   -6.41   20.26
   0   7 -19    6.01   21.19
   0  -7 -19   -3.06   19.70
   0  -8   0 4408.40   98.42
   0   8   0 3469.47   87.32
   0   8   1 5387.11  156.19
   0  -8   1 5262.04  120.02
   0   8  -1 5462.16  126.29
   0  -8  -1 5455.28  151.91
   0   8   2  264.43   30.80
   0  -8   2  177.61   12.38
   0   8  -2  206.88   18.82
   0  -8  -2  185.84   18.07
   0   8  -2  234.29   21.07
   0   8   3 4216.52  111.22
   0  -8   3 3931.39   94.66
   0   8  -3 4379.35   92.81
   0   8  -3 4115.04  108.02
   0  -8  -3 4106.89  106.20
   0  -8   4   65.67   10.53
   0   8   4   43.96   16.44
   0   8  -4   48.14   25.10
   0  -8  -4   50.12   15.59
   0   8  -4   61.99    7.14
   0   8   5  296.61   40.68
   0  -8   5  240.01   12.74
   0  -8  -5  247.89   24.10
   0   8  -5  236.68    9.15
   0   8  -5  255.77   23.60
   0  -8   6 1923.61   32.11
   0   8   6 2130.37  100.32
   0  -8  -6 2216.25   69.02
   0   8  -6 2030.27   66.98
   0   8   7   13.03   19.00
   0   8  -7   69.47   18.00
   0  -8  -7   57.16   18.40
   0   8   8  462.90   38.16
   0  -8  -8  479.32   35.23
   0   8  -8  420.67   34.62
   0   8   9 1527.85   69.47
   0   8  -9 1544.45   65.84
   0  -8  -9 1501.64   66.81
   0   8  10  785.76   52.26
   0   8 -10  691.36   47.94
   0  -8 -10  842.74   79.22
   0   8  11  538.93   46.13
   0   8 -11  567.27   44.51
   0  -8 -11  493.82   72.28
   0   8  12  396.96   25.84
   0   8  12  409.46   69.58
   0  -8 -12  416.64   41.90
   0   8 -12  456.52   65.28
   0   8  13   38.55   26.98
   0   8  13   56.50    9.55
   0  -8 -13   56.22   25.97
   0   8 -13   38.85   25.43
   0   8  14  204.82   36.88
   0   8  14  179.67   13.81
   0  -8 -14  258.20   36.00
   0   8 -14  230.93   60.70
   0   8  15  541.22   52.43
   0   8  15  454.56   21.00
   0  -8 -15  589.62   51.29
   0   8 -15  587.06   52.12
   0   8  16   17.55   14.51
   0   8  16   68.29   45.53
   0   8 -16    7.37   25.82
   0   8  17   68.48   19.81
   0   8  17   81.32   33.90
   0   8 -17   76.51   34.08
   0  -8 -17  107.38   32.61
   0   8  18  408.85   54.27
   0  -8 -18  372.28   53.09
   0   8 -18  436.43   54.36
   0   8  19   87.30   60.00
   0  -9   0  312.78   19.80
   0   9   0  287.76   20.78
   0  -9   1 2086.63   70.90
   0   9   1 2158.05   64.36
   0   9  -1 2148.05   65.25
   0  -9  -1 2104.13   60.79
   0   9  -1 2190.05   76.64
   0  -9   2 4342.99  100.68
   0   9   2 4504.69  122.53
   0   9  -2 4616.98  109.78
   0   9  -2 4557.37  152.75
   0  -9  -2 4521.78  118.79
   0  -9   3  701.96   22.09
   0   9   3  786.28   37.69
   0  -9  -3  782.60   54.80
   0   9  -3  778.23   37.25
   0   9  -3  809.43   35.73
   0  -9   4 3482.43   73.91
   0   9   4 3613.40  107.04
   0   9  -4 3705.61  106.61
   0   9  -4 3773.94   82.73
   0  -9  -4 3745.14  137.52
   0  -9   5 1672.10   41.75
   0   9   5 1739.57   65.20
   0   9  -5 1765.83   38.32
   0  -9  -5 1823.45   92.72
   0   9  -5 1767.28   63.27
   0   9   6  307.38   31.15
   0  -9   6  273.80   12.40
   0  -9  -6  320.26   47.40
   0   9  -6  328.52   28.60
   0  -9   7    9.23    2.21
   0   9   7   13.02   16.78
   0  -9   7   10.97    2.29
   0   9  -7   17.64   15.49
   0  -9  -7   17.36   26.53
   0   9   8   99.21   25.30
   0   9  -8   81.85   23.46
   0  -9  -8  101.61   40.59
   0   9   9  200.41   33.07
   0  -9  -9  239.82   53.39
   0   9  -9  197.49   30.09
   0   9  10 2209.96   98.14
   0   9 -10 2229.36  131.78
   0  -9 -10 2360.46   95.69
   0   9  11 1615.76  126.35
   0   9 -11 1360.32   72.96
   0  -9 -11 1418.18   74.93
   0   9  12  -15.27   21.79
   0   9  12   11.14    7.33
   0  -9 -12   15.66   20.61
   0   9 -12   -4.51   33.63
   0   9  13  175.27   34.20
   0   9  13  113.37   11.36
   0   9 -13  124.74   32.05
   0  -9 -13  126.57   32.69
   0   9  14  259.11   22.96
   0   9  14  276.29   44.19
   0  -9 -14  330.88   42.57
   0   9 -14  251.05   41.26
   0   9  15   68.02   16.43
   0  -9 -15   80.01   52.63
   0   9 -15   64.99   32.13
   0   9  16  514.42   32.84
   0  -9 -16  712.30   60.33
   0   9 -16  563.16   61.02
   0   9  17  458.58   61.89
   0   9 -17  455.58   95.32
   0  -9 -17  487.15   57.75
   0   9  18   11.44   28.47
   0   9 -18  -12.12   28.06
   0  -9 -18   36.87   27.21
   0  10   0 1964.91   64.02
   0 -10   0 2010.18   59.59
   0  10   1 3558.92  130.90
   0 -10   1 3374.35   87.73
   0  10  -1 3475.59  102.35
   0 -10  -1 3527.99  126.16
   0  10  -1 3432.67   93.94
   0 -10   2 1884.03   68.49
   0  10   2 2097.27   70.80
   0 -10  -2 2097.89   66.14
   0  10  -2 1981.25   75.86
   0  10  -2 2011.44   70.76
   0 -10   3 2278.84   69.76
   0  10   3 2368.47   81.51
   0  10  -3 2393.96   62.55
   0  10  -3 2519.11  110.41
   0 -10  -3 2464.33   78.72
   0 -10   4  370.11   23.19
   0  10   4  374.88   31.78
   0 -10  -4  381.96   30.75
   0  10  -4  365.79   30.49
   0  10  -4  255.74   25.24
   0  10   5   57.18   17.88
   0 -10   5   30.83   10.08
   0 -10  -5   27.86   17.52
   0  10  -5    5.08    6.92
   0  10  -5   36.63   16.66
   0  10   6   -1.67   14.19
   0 -10   6   -5.65    6.00
   0 -10  -6   10.21   13.55
   0  10  -6   12.40   13.51
   0  10   7 1281.74   63.96
   0 -10  -7 1369.54   62.69
   0  10  -7 1237.73   60.08
   0  10   8  358.75   42.23
   0 -10  -8  373.92   40.19
   0  10  -8  382.32   40.06
   0  10   9 4574.62  226.78
   0  10  -9 4547.67  162.65
   0 -10  -9 4778.45  167.15
   0  10  10   -0.43   19.20
   0 -10 -10    0.28   18.15
   0  10 -10   -9.37   28.52
   0  10  11   47.49   32.30
   0 -10 -11   98.83   30.69
   0  10 -11   91.80   28.94
   0  10  12  339.13   46.20
   0 -10 -12  281.17   44.71
   0  10 -12  306.03   70.26
   0  10  13   63.54   10.17
   0  10  13   63.81   32.89
   0  10 -13  124.89   29.63
   0 -10 -13  130.13   53.77
   0  10  14  178.57   41.32
   0  10  14  152.16   12.77
   0  10 -14  182.75   37.95
   0  10 -15  541.09   57.98
   0 -10 -15  535.64   61.22
   0  10  16  -27.17   25.26
   0  10 -16   27.91   24.34
   0 -10 -16  -15.91   24.50
   0  10  17  171.44   48.35
   0 -10 -17  206.34   45.97
   0  10 -17  121.51   75.70
   0  11   0  110.80   19.62
   0  11   0  148.73   18.91
   0 -11   0  145.25   17.96
   0 -11   1  737.43   44.99
   0  11   1  682.38   37.61
   0  11   1  694.41   34.05
   0  11  -1  731.85   49.84
   0 -11  -1  773.75   35.50
   0  11  -1  719.16   38.39
   0  11   2 3397.60  105.23
   0 -11   2 3205.76   82.34
   0  11  -2 3228.80   90.10
   0  11  -2 3351.51  107.09
   0 -11  -2 3541.65  132.39
   0 -11   3  477.28   21.36
   0  11  -3  431.80   35.12
   0  11  -3  485.46   34.77
   0 -11  -3  528.09   54.93
   0 -11   4 3760.39   88.55
   0  11   4 4115.87  172.89
   0 -11  -4 4198.84  126.21
   0  11  -4 4008.85  100.86
   0  11  -4 4060.71  130.41
   0  11   5  297.13   56.47
   0 -11   5  306.88   13.63
   0 -11  -5  359.08   33.13
   0  11  -5  358.45   52.33
   0 -11   6  212.95   15.55
   0  11   6  194.87   53.71
   0 -11  -6  258.66   31.61
   0  11  -6  269.40   30.72
   0 -11   7    1.86    5.50
   0  11   7    5.80   18.09
   0 -11  -7   27.19   17.33
   0  11  -7   -8.86   27.88
   0  11   8 2311.92  104.08
   0  11  -8 2454.97  101.21
   0 -11  -8 2661.17  104.57
   0  11   9   46.28   28.04
   0  11  -9   27.65   24.98
   0 -11  -9   52.17   26.51
   0  11  10 2284.27  111.46
   0 -11 -10 2287.18  105.25
   0  11 -10 2201.11  102.91
   0  11  11  731.78   67.49
   0  11 -11  706.32   59.36
   0  11  12   27.20   25.36
   0  11 -12  -32.79   38.07
   0  11  13   -3.47   11.16
   0 -11 -13  -16.11   23.26
   0  11 -13    1.87   22.29
   0 -11 -14  361.80   50.57
   0  11 -14  229.15   47.15
   0  11  15   71.14   36.14
   0 -11 -15   50.36   35.92
   0  11 -15   33.98   55.85
   0 -12   0    0.62   11.86
   0  12   0   31.03   13.44
   0  12   0    4.59   21.47
   0  12   1   87.10   32.96
   0 -12   1  108.06   15.96
   0  12   1   99.31   18.75
   0 -12  -1  121.71   31.22
   0  12  -1   89.77   17.60
   0  12  -1  141.25   21.04
   0 -12   2   65.88   23.45
   0  12   2  104.90   16.96
   0  12   2  101.37   21.71
   0 -12  -2   88.26   20.23
   0  12  -2  124.78   34.97
   0  12  -2   68.14   25.36
   0 -12   3 2743.73   71.61
   0  12   3 2837.01  100.66
   0  12  -3 2627.85   78.00
   0 -12  -3 2954.27   96.07
   0  12  -3 2929.02  101.87
   0 -12   4  466.06   20.52
   0  12   4  533.97   40.87
   0  12  -4  456.32   61.41
   0 -12  -4  514.87   38.47
   0  12   5 1197.86   63.52
   0 -12   5 1142.30   31.28
   0 -12  -5 1344.86   60.07
   0  12  -5 1263.58   60.85
   0  12   6   44.82   22.31
   0 -12   6   35.17   10.95
   0  12  -6    0.74   20.76
   0 -12  -6   21.89   21.22
   0  12   7  561.14   49.77
   0  12  -7  437.20   72.16
   0 -12  -7  568.63   75.01
   0  12   8  502.40   53.62
   0 -12  -8  537.78   49.76
   0  12  -8  509.57   48.52
   0  12   9 2000.99  105.48
   0  12  -9 1958.77   96.60
   0 -12  -9 2091.42   98.68
   0  12  10   58.88   34.44
   0 -12 -10   71.12   33.48
   0  12 -10   96.01   30.54
   0 -12 -11  728.17   64.51
   0  12 -11  656.37   61.48
   0 -12 -12   23.26   30.78
   0  12 -12   51.18   47.13
   0  12  13  140.01   44.50
   0  12 -13  156.98   41.44
   0 -12 -13  169.45   44.04
   0  12  14  113.54   42.35
   0 -12 -14  111.18   41.45
   0  12 -14   76.03   39.13
   0 -13   0   -7.92   11.01
   0  13   0    1.72   11.83
   0  13   0   18.28   12.39
   0  13   1   11.75   12.65
   0 -13   1   -0.70   18.52
   0  13   1    7.28   13.84
   0  13  -1    4.59   19.50
   0 -13  -1    8.29   12.96
   0  13  -1   -1.77   23.18
   0  13   2  144.24   24.78
   0 -13   2  144.88   17.68
   0  13   2  139.82   33.09
   0 -13  -2  163.34   37.95
   0  13  -2  151.97   25.27
   0  13  -2  138.13   19.12
   0  13   3   23.94   32.97
   0  13   3   13.77   14.33
   0 -13   3   38.95   11.38
   0  13  -3   49.49   19.56
   0 -13  -3   43.66   31.11
   0  13  -3   44.33   12.70
   0  13   4  368.10   57.01
   0  13   4  237.89   23.35
   0 -13   4  299.81   27.38
   0  13  -4  271.86   33.47
   0 -13  -4  370.40   34.01
   0 -13   5   86.66   18.60
   0  13  -5  119.28   26.98
   0 -13  -5  117.96   27.86
   0  13   6  437.32   72.89
   0 -13   6  363.83   16.11
   0  13  -6  513.20   66.60
   0 -13  -6  438.35   43.41
   0  13   7    9.92   38.19
   0 -13  -7    9.71   21.67
   0  13  -7   12.65   20.96
   0  13   8 1283.20  131.68
   0 -13  -8 1521.16   83.51
   0  13  -8 1439.47   82.40
   0  13  -9    4.79   41.26
   0 -13  -9   28.40   26.21
   0 -13 -10  769.22   68.82
   0  13 -10  744.70   64.89
   0  13  11  100.10   46.04
   0 -13 -11  140.57   41.64
   0  13 -11  147.65   38.81
   0  13  12  130.87   45.73
   0  13 -12  144.58   65.11
   0 -13 -12  144.84   43.38
   0 -14   0  221.50   24.08
   0  14   0  101.54   24.57
   0  14   0  174.48   26.68
   0  14   1  920.87   74.53
   0 -14   1 1092.27   45.69
   0  14   1  968.04   78.88
   0  14  -1 1035.66   56.34
   0 -14  -1 1160.07   73.54
   0  14  -1  909.32   48.07
   0  14   2   60.13   19.04
   0 -14   2   82.38   15.65
   0  14   2   69.89   23.34
   0  14  -2   49.71   17.24
   0  14  -2   83.01   23.07
   0 -14  -2   82.22   21.73
   0 -14   3  457.85   38.41
   0  14   3  452.88   40.72
   0  14   3  349.55   30.95
   0 -14  -3  499.36   38.30
   0  14  -3  486.14   39.78
   0  14   4  107.62   30.83
   0 -14   4   96.09   14.53
   0  14   4  134.92   28.80
   0 -14  -4  176.14   27.35
   0  14  -4  129.04   28.21
   0  14   5   32.21   11.67
   0 -14   5   -4.60    8.54
   0  14   5    6.24   20.34
   0  14  -5   31.56   19.72
   0 -14  -5   28.83   32.16
   0  14   6    6.83    9.80
   0  14   6  -14.39   19.71
   0  14  -6    6.45   17.76
   0 -14  -6  -19.60   31.52
   0  14   7  608.99   34.16
   0  14   7  767.53   63.29
   0  14  -7  821.37   61.95
   0 -14  -7  958.94   96.26
   0  14   8   26.60   30.10
   0  14  -8   77.82   47.43
   0  14   9 1571.73  100.84
   0  14  -9 1619.78   93.35
   0  14  10   43.46   26.95
   0  14 -10  -21.54   24.39
   0 -15   0  315.84   29.47
   0  15   0  306.92   31.88
   0  15   0  257.07   32.98
   0  15   1   26.68   18.08
   0 -15   1   36.02   14.37
   0  15   1    2.74   16.54
   0  15  -1   -0.72   15.81
   0  15  -1   -7.53   30.17
   0 -15  -1   11.51   16.95
   0 -15   2 1418.20   53.99
   0  15   2 1212.62   87.78
   0  15   2 1249.74   68.95
   0 -15  -2 1566.94   99.89
   0  15  -2 1330.51   72.66
   0  15   3   50.88   26.37
   0 -15   3   18.55   12.87
   0  15   3   25.87   35.86
   0 -15  -3   45.62   33.83
   0  15  -3   25.51   22.25
   0  15   4  835.81   90.65
   0 -15   4  725.03   32.25
   0  15   4  621.84   40.97
   0 -15  -4  990.77   56.03
   0  15  -4  880.04   87.63
   0  15   5  -15.72   12.79
   0  15   5   49.27   21.25
   0  15  -5   12.16   20.60
   0 -15  -5   31.40   20.40
   0  15   6   97.78   33.29
   0  15   6   68.03   17.69
   0 -15  -6  130.00   31.39
   0  15  -6   95.82   31.52
   1   0 -22  -10.47   18.99
   1   0 -21   67.30   15.92
   1   0 -20   50.14   18.88
  -1   0  20  -18.19   15.91
   1   0 -19  236.43   20.28
  -1   0  19  188.79   27.11
   1   0 -18  -17.68   12.73
   1   0 -18  -11.04   15.93
  -1   0  18    8.38   12.85
   1   0 -17 1902.97   58.12
   1   0 -17 1881.41   66.86
  -1   0  17 1961.95   93.21
   1   0 -16   -8.03    8.06
   1   0 -16   -0.53   10.57
  -1   0  16    3.41   10.82
   1   0 -15  827.16   29.80
   1   0 -15  872.75   51.95
  -1   0  15  850.29   36.67
   1   0 -14   -7.30    7.04
   1   0 -14   10.62    8.54
  -1   0  14    1.91    8.84
   1   0 -13 1349.13   57.18
   1   0 -13 1369.58   50.12
  -1   0  13 1328.37   59.79
   1   0 -12   -2.62    6.88
   1   0 -12   -0.40    5.94
  -1   0  12    8.69   12.01
   1   0 -11   75.92   15.91
   1   0 -11   72.84   10.96
  -1   0  11   52.43   11.32
  -1   0  11   58.95   10.56
   1   0 -10    0.42    5.42
   1   0 -10   -0.31    6.15
  -1   0  10   -3.84    6.05
  -1   0  10    8.51    6.46
   1   0  -9 1783.82   37.99
   1   0  -9 1769.89   39.71
  -1   0   9 1709.04   40.66
  -1   0   9 1767.47   40.53
   1   0  -8   10.27   11.05
   1   0  -8   10.71    7.11
  -1   0   8    4.19    7.52
  -1   0   8   15.23    7.57
   1   0  -7 3367.71   76.47
   1   0  -7 3537.29   79.79
  -1   0   7 3484.06   70.60
  -1   0   7 3364.14   68.27
   1   0  -6    3.20    7.04
   1   0  -6    0.73    7.13
  -1   0   6    3.75    8.15
   1   0  -5 8881.89  186.74
   1   0  -5 8918.47  196.20
  -1   0   5 8663.86  182.41
   1   0  -4   -3.40    3.25
   1   0  -4    1.85    3.70
  -1   0   4    3.09    3.53
   1   0  -3 8574.11  175.67
   1   0  -2   22.92    4.14
   1   0   2    4.06    3.45
  -1   0  -2    6.62    5.93
   1   0   3171800.4 8882.59
   1   0   3161663.6 8430.61
  -1   0  -3162339.4 8446.83
   1   0   4   10.99    5.02
   1   0   4    6.73    6.29
  -1   0  -4    9.11    4.94
   1   0   5 2406.54   62.40
   1   0   5 2473.21   45.75
  -1   0  -5 2483.94   54.38
  -1   0  -5 2480.43   50.76
   1   0   6   16.11    8.66
   1   0   6    9.08    6.83
  -1   0  -6    7.79    4.73
  -1   0  -6   -3.83    6.83
   1   0   711386.17  275.04
   1   0   711032.03  273.62
  -1   0  -711303.34  273.11
  -1   0  -710847.57  249.62
   1   0   8   27.81    8.01
   1   0   8    4.27    5.91
  -1   0  -8    4.20    7.80
  -1   0  -8   -5.29    5.57
   1   0   926733.40  833.12
   1   0   926570.48  805.62
  -1   0  -927335.08  816.97
  -1   0  -927546.80  851.89
   1   0  10    6.99    7.92
   1   0  10   -4.34    9.50
  -1   0 -10    9.84    7.77
  -1   0 -10   -5.01    5.41
   1   0  11   37.47    8.01
   1   0  11   17.14   11.29
  -1   0 -11   35.70    7.60
  -1   0 -11   -8.75   11.07
   1   0  12  -11.68    7.17
   1   0  12    8.26    9.91
  -1   0 -12   -4.29    6.90
   1   0  13 1310.42   52.22
   1   0  13 1282.56   66.74
  -1   0 -13 1323.73   48.46
   1   0  14    2.44   11.33
   1   0  14    6.72    7.96
  -1   0 -14    1.14    7.54
   1   0  15 2688.98   89.83
   1   0  15 2700.39   97.27
  -1   0 -15 2705.33   73.16
   1   0  16   -2.84    8.29
   1   0  16   -0.84   19.63
  -1   0 -16    2.26    7.65
   1   0  17   47.14   17.83
   1   0  17   24.29   12.77
  -1   0 -17   26.59   19.38
   1   0  18   10.69   16.01
   1   0  18    2.72   11.27
  -1   0 -18   10.09   10.22
   1   0  19   74.48   17.64
   1   0  19   83.40   24.50
  -1   0 -19  103.67   25.71
   1   0  20    4.00   17.16
   1   0  20   -5.85   11.72
  -1   0 -20   -9.98   10.80
   1   0  21   23.73   60.92
  -1   0 -21  322.16   24.59
   1  -1 -22   59.34   18.08
   1  -1 -21   19.39   24.59
   1   1 -21   27.60   18.16
   1   1 -20 1270.94   45.66
   1  -1 -20 1321.66   55.74
  -1   1  20 1312.68   58.82
   1   1 -19   18.77   14.88
   1   1 -19   -1.50   14.58
   1  -1 -19   16.70   19.76
  -1   1  19    1.09   12.85
   1  -1 -18   40.54   15.72
   1   1 -18   80.79   11.52
   1   1 -18   58.42   19.02
  -1   1  18   57.95   27.03
  -1  -1  18   61.78   19.87
   1   1 -17  325.88   27.74
   1  -1 -17  370.46   37.77
   1   1 -17  250.61   27.27
  -1   1  17  320.65   24.89
  -1  -1  17  306.64   29.24
   1   1 -16   44.22   15.53
   1   1 -16   37.97    9.87
   1  -1 -16   37.02   13.41
  -1  -1  16   57.49   16.52
  -1   1  16   52.92   13.97
   1   1 -15    4.92   19.53
   1   1 -15    1.83    7.38
   1  -1 -15    2.10   16.98
  -1   1  15    6.18   16.69
  -1   1  15   29.06   10.98
  -1  -1  15   22.09   20.89
   1  -1 -14 3628.40   92.02
   1   1 -14 3598.65   99.38
   1  -1 -14 3669.07   96.34
   1   1 -14 3543.62   99.26
  -1   1  14 3559.98   93.65
  -1  -1  14 3564.77  130.29
  -1   1  14 3518.79   97.86
   1   1 -13  440.82   16.80
   1   1 -13  424.48   38.17
   1  -1 -13  436.79   34.27
   1  -1 -13  420.19   20.94
  -1  -1  13  475.75   25.91
  -1   1  13  437.47   23.50
  -1   1  13  434.93   21.69
   1   1 -12  403.44   22.33
   1   1 -12  383.18   15.47
   1  -1 -12  417.25   21.00
   1  -1 -12  416.24   18.81
  -1   1  12  431.29   22.42
  -1   1  12  398.02   20.00
  -1  -1  12  436.11   23.55
   1  -1 -11   49.85   14.88
   1  -1 -11   57.22   17.53
   1   1 -11   47.85   19.22
   1   1 -11   37.02   12.19
  -1  -1  11   40.45   12.04
  -1   1  11   24.07   11.71
  -1   1  11   40.83   15.79
   1   1 -10 9630.10  220.44
   1  -1 -10 9407.55  221.53
   1   1 -10 9678.65  240.74
   1  -1 -10 9429.80  232.45
  -1   1  10 9615.87  266.19
  -1   1  10 9341.15  223.59
  -1  -1  10 9644.44  242.81
   1  -1  -9   42.81   11.76
   1   1  -9   37.30   10.31
   1   1  -9   65.47    6.71
   1  -1  -9   43.97    9.40
  -1  -1   9   49.08   10.70
  -1   1   9   54.30    8.07
  -1   1   9   51.83   17.13
   1   1  -829128.69  834.22
   1  -1  -827120.90  785.31
   1  -1  -827162.87  815.26
   1   1  -826330.71  831.02
  -1   1   827948.25  815.26
  -1  -1   825789.21  785.45
  -1   1   826578.97  812.14
   1   1  -7  187.68    8.51
   1  -1  -7  196.94   12.38
   1   1  -7  198.10   13.01
   1  -1  -7  174.86    8.28
  -1  -1   7  163.06   21.14
  -1   1   7  196.62    9.51
  -1   1   7  200.01   13.50
   1   1  -624748.45  674.98
   1   1  -622009.90  617.85
   1  -1  -623009.76  643.17
   1  -1  -623304.87  631.48
  -1   1   622305.49  659.31
  -1  -1   622973.76  642.21
  -1   1   624939.40  662.41
   1   1  -5 1635.31   46.04
   1  -1  -5 1553.83   24.88
   1   1  -5 1624.63   35.15
  -1   1   5 1695.45   49.83
  -1   1   5 1558.03   26.40
   1   1  -4 4884.01   97.13
   1  -1  -4 4714.01   84.22
   1   1  -4 4840.50   96.55
  -1   1   4 4795.90   98.38
  -1   1   4 4628.39   84.86
   1   1  -3  340.27    8.82
   1  -1  -3  327.22    5.24
   1  -1  -3  370.97   14.24
  -1  -1   3  338.18    9.12
  -1   1   3  342.59    7.53
   1   1  -230492.29  851.31
   1  -1  -229064.73  828.22
  -1  -1   229294.97  810.66
   1   1   1   29.01    4.86
   1  -1   1   33.09    4.12
   1  -1   1   44.76    6.07
  -1   1  -1   36.20    3.49
  -1  -1  -1   29.67    4.74
  -1   1  -1   21.87    7.20
   1   1   234858.73 1043.67
   1  -1   235708.94 1049.65
   1  -1   233857.57 1035.41
  -1   1  -235324.11 1056.39
  -1  -1  -234183.73 1046.81
  -1   1  -235242.71 1035.55
   1  -1   3 4004.86   66.13
   1   1   3 4042.58   77.91
   1  -1   3 4010.53   78.77
  -1   1  -3 3947.92   77.73
  -1  -1  -3 3931.16   75.88
  -1   1  -3 3910.94   65.40
   1   1   443259.60 1412.16
   1  -1   441283.23 1360.09
   1  -1   445804.30 1435.96
  -1  -1  -441483.95 1352.92
  -1   1  -441922.25 1380.33
  -1   1  -441991.45 1339.47
   1  -1   5  377.23   14.09
   1   1   5  367.26   14.26
   1   1   5  369.93   14.31
   1  -1   5  379.45   15.78
  -1   1  -5  371.63   15.91
  -1  -1  -5  356.76   13.84
  -1   1  -5  355.33    8.88
   1  -1   613504.34  306.84
   1   1   613076.10  317.87
   1   1   613255.44  323.45
   1  -1   613174.18  327.68
  -1  -1  -612916.88  313.83
  -1   1  -613463.31  303.63
  -1   1  -613164.55  326.72
   1  -1   7 1610.96   38.47
   1   1   7 1643.01   52.09
   1   1   7 1616.88   38.69
   1  -1   7 1644.21   42.85
  -1   1  -7 1587.54   36.77
  -1  -1  -7 1624.58   37.33
  -1   1  -7 1625.57   57.72
   1   1   8  831.47   26.20
   1  -1   8  750.34   26.38
   1   1   8  818.52   25.57
   1  -1   8  818.77   29.82
  -1  -1  -8  765.01   24.35
  -1   1  -8  775.41   18.07
  -1   1  -8  771.25   28.13
   1   1   9 1320.13   56.54
   1  -1   9 1333.64   44.87
   1  -1   9 1236.37   28.96
   1   1   9 1282.97   37.76
  -1   1  -9 1282.24   29.12
  -1   1  -9 1290.25   43.58
  -1  -1  -9 1265.10   37.00
   1   1  10 2161.38   55.78
   1  -1  10 2030.58   43.39
   1   1  10 2156.52   68.19
   1  -1  10 2089.90   58.38
  -1  -1 -10 2034.10   50.48
  -1   1 -10 2095.54   42.97
  -1   1 -10 2106.40   58.22
   1   1  11  187.83   14.86
   1  -1  11  205.25   30.07
   1   1  11  164.70   25.98
   1  -1  11  184.63   11.02
  -1  -1 -11  199.82   22.94
  -1   1 -11  151.13   29.54
  -1   1 -11  180.07   10.33
   1   1  12  349.50   21.39
   1  -1  12  395.18   24.98
   1  -1  12  315.07   23.14
  -1   1 -12  330.74   24.29
  -1  -1 -12  349.07   29.83
  -1   1 -12  340.24   14.24
   1  -1  13  115.04   10.66
   1   1  13  115.21   14.20
   1   1  13   70.15   26.24
   1  -1  13   76.44   18.29
  -1  -1 -13   87.15   13.65
  -1   1 -13   82.85   16.07
  -1   1 -13   94.42   18.22
   1   1  14   53.27   14.66
   1  -1  14   57.46   28.03
   1  -1  14   46.65    9.69
   1   1  14   64.49   12.71
  -1  -1 -14   42.34   12.09
  -1   1 -14   32.08   16.61
  -1   1 -14   36.22   14.78
   1   1  15   23.82   11.83
   1  -1  15    9.92   14.65
   1   1  15   37.50   23.17
   1  -1  15   12.55   15.72
  -1   1 -15   12.74    8.26
  -1  -1 -15   10.08   11.03
  -1   1 -15   13.99   15.71
   1   1  16 1015.31   43.87
   1  -1  16 1094.40   36.41
   1   1  16 1050.10   48.41
   1  -1  16 1089.82   53.30
  -1   1 -16 1124.55   33.99
  -1  -1 -16 1181.01   61.57
   1   1  17   35.16   27.53
   1  -1  17   33.91   17.73
   1   1  17   39.88   14.60
   1  -1  17   32.95   31.92
  -1  -1 -17   33.54   13.63
  -1   1 -17    6.48   16.60
   1   1  18  450.07   35.54
   1   1  18  379.44   30.15
   1  -1  18  425.73   38.74
   1  -1  18  383.94   23.08
  -1   1 -18  421.43   21.89
  -1  -1 -18  409.49   28.51
   1   1  19   22.46   19.62
   1   1  19   48.99   16.51
   1  -1  19   38.10   12.61
   1  -1  19    4.01   22.12
  -1  -1 -19   40.81   15.12
  -1   1 -19   36.94   11.33
   1   1  20    6.45   21.46
   1   1  20   42.91   18.06
   1  -1  20    9.95   40.48
  -1   1 -20   53.28   20.60
  -1  -1 -20   69.23   16.50
   1  -1  21   -8.54   19.64
   1   1  21    6.73   16.69
   1   1  21   10.82   13.96
  -1  -1 -21    3.26   20.88
   1   2 -21    8.62   20.33
   1  -2 -21   20.76   16.42
  -1   2  21   27.46   15.04
   1   2 -20   35.54   21.73
   1  -2 -20   37.66   18.03
  -1   2  20   43.14   15.80
   1   2 -19  123.16   24.79
   1   2 -19  113.31   13.39
   1  -2 -19   98.28   21.41
   1   2 -19  145.80   18.53
  -1   2  19   75.98   29.86
   1  -2 -18   43.90   17.12
   1   2 -18   66.68   14.61
   1   2 -18   47.60   19.54
  -1   2  18   42.59   14.66
   1   2 -17  578.26   20.67
   1   2 -17  615.50   59.21
   1  -2 -17  611.36   33.32
  -1   2  17  572.15   44.98
   1   2 -16   32.71   15.86
   1   2 -16   47.06   12.49
   1  -2 -16   33.71   14.24
  -1  -2  16   12.79   17.46
  -1   2  16   23.06   11.78
  -1   2  16   33.88   15.36
   1  -2 -15  333.49   37.68
   1   2 -15  289.41   40.56
   1   2 -15  261.79   12.91
  -1  -2  15  279.95   27.32
  -1   2  15  269.50   19.05
  -1   2  15  264.66   24.60
   1   2 -14   94.24    8.93
   1   2 -14   89.80   18.44
   1  -2 -14  111.30   16.94
  -1  -2  14   89.52   19.17
  -1   2  14  104.96   21.50
  -1   2  14   99.76   18.06
   1   2 -13 1464.08   42.08
   1   2 -13 1462.21   70.33
   1  -2 -13 1532.73   67.70
  -1  -2  13 1520.69   53.60
  -1   2  13 1554.12   71.97
  -1   2  13 1442.79   39.97
   1   2 -12  214.92    9.86
   1   2 -12  206.44   19.87
   1  -2 -12  207.63   19.17
  -1  -2  12  235.46   21.09
  -1   2  12  226.02   13.83
  -1   2  12  226.61   19.63
   1   2 -11  944.70   50.86
   1   2 -11  910.44   20.37
   1  -2 -11  873.89   48.16
  -1  -2  11  889.79   34.70
  -1   2  11  899.38   33.53
  -1   2  11  839.15   35.26
   1   2 -10  127.74   15.03
   1   2 -10  116.16    7.38
   1  -2 -10  121.24   14.90
  -1  -2  10  162.67   15.61
  -1   2  10  135.21    9.57
  -1   2  10  126.49   15.25
   1  -2  -9 6741.07  184.34
   1   2  -9 6876.39  165.84
   1   2  -9 6628.65  133.70
  -1  -2   9 6659.00  162.78
  -1   2   9 6544.60  161.36
  -1   2   9 6669.07  141.68
   1   2  -8  919.11   17.90
   1  -2  -8  918.21   30.29
   1   2  -8  990.49   45.72
   1   2  -8  937.51   18.77
  -1  -2   8  975.31   31.74
  -1   2   8  961.85   27.93
   1   2  -7 1709.06   59.93
   1   2  -7 1709.46   36.39
   1   2  -7 1678.46   28.45
   1  -2  -7 1667.12   59.73
  -1   2   7 1661.20   30.28
  -1   2   7 1741.84   62.80
   1   2  -6  508.33   30.99
   1  -2  -6  491.35   20.04
   1   2  -6  474.82    9.94
   1   2  -6  506.46   10.45
  -1   2   6  487.72   14.71
  -1   2   6  508.22   33.27
   1   2  -5  285.99   24.50
   1   2  -5  255.68    6.71
   1  -2  -5  274.37   15.52
  -1   2   5  251.06    9.20
  -1   2   5  201.69   15.92
   1   2  -455095.89 2007.00
   1   2  -459887.06 2064.51
   1  -2  -454315.28 2019.78
  -1  -2   456896.17 1985.63
  -1   2   457128.72 1946.02
  -1   2   454968.20 2011.52
   1   2  -376251.78 2897.61
   1  -2  -370448.63 2793.55
  -1   2   374518.59 2954.35
  -1  -2   375697.55 2904.42
   1   2  -2 2434.42   39.40
   1  -2  -2 2489.81   50.82
  -1  -2   2 2452.09   47.62
  -1   2   2 2405.04   50.61
   1   2  -158765.87 2087.25
   1  -2  -157871.87 2073.49
  -1  -2   158290.69 2053.81
  -1   2   158444.85 2008.34
   1  -2   0 4017.52   72.30
   1   2   0 3937.51   71.77
   1  -2   0 3838.44   72.60
  -1  -2   0 3848.11   81.04
  -1   2   0 3935.24   66.17
   1   2   1106154.9 4653.31
   1  -2   1106230.1 4596.09
   1  -2   1100175.1 4372.20
  -1   2  -1103031.1 4494.91
  -1  -2  -1103915.6 4563.18
   1  -2   2  616.96   11.33
   1   2   2  608.95   18.76
   1  -2   2  609.90   17.76
  -1  -2  -2  593.75   18.37
  -1   2  -2  619.50   17.67
  -1   2  -2  596.23   10.97
   1   2   313466.43  331.81
   1  -2   317123.78  374.59
   1  -2   313611.34  354.48
  -1  -2  -313641.28  334.64
  -1   2  -315636.35  346.07
  -1   2  -313633.50  334.50
   1   2   4 7377.31  164.29
   1  -2   4 8141.85  146.12
   1  -2   4 7395.64  184.98
  -1  -2  -4 7295.39  161.10
  -1   2  -4 7480.48  136.95
  -1   2  -4 7506.51  166.62
   1   2   5 8791.12  228.67
   1  -2   5 9538.98  183.26
   1  -2   5 8970.25  233.19
  -1  -2  -5 8592.89  199.53
  -1   2  -5 9411.30  182.09
  -1   2  -5 9083.84  236.47
   1   2   6  863.10   26.43
   1  -2   6  857.45   18.04
   1  -2   6  857.26   28.31
  -1   2  -6  824.66   27.28
  -1   2  -6  841.71   13.79
  -1  -2  -6  845.03   38.29
   1   2   7  326.69   18.39
   1   2   7  370.56   25.14
   1  -2   7  324.21   12.44
   1  -2   7  358.65   19.95
  -1   2  -7  326.74   19.83
  -1  -2  -7  334.52   28.06
  -1   2  -7  376.09   12.44
   1   2   8 8842.65  218.02
   1   2   8 9230.36  216.77
   1  -2   8 8607.55  180.81
   1  -2   8 9089.24  228.78
  -1  -2  -8 8827.51  240.60
  -1   2  -8 9098.03  197.96
  -1   2  -8 9370.30  261.42
   1   2   9 4567.36  103.64
   1  -2   9 4446.97   84.81
   1  -2   9 4577.60  114.85
   1   2   9 4494.90  108.65
  -1  -2  -9 4518.63  107.18
  -1   2  -9 4435.72   82.89
  -1   2  -9 4584.76  113.92
   1   2  10   57.24   11.41
   1  -2  10   67.10   14.94
   1   2  10   67.04   20.83
   1  -2  10   74.47    6.33
  -1  -2 -10   73.43   12.52
  -1   2 -10   62.63    5.90
  -1   2 -10   72.89   14.92
   1   2  11  924.20   45.91
   1  -2  11  987.72   58.28
   1   2  11  928.55   33.18
   1  -2  11  943.23   27.99
  -1   2 -11  908.69   36.97
  -1   2 -11  911.87   19.89
  -1  -2 -11  886.17   32.52
   1   2  12   22.55   10.10
   1   2  12   27.93   17.86
   1  -2  12   13.85    9.22
   1  -2  12   27.47   13.24
  -1  -2 -12   21.02   10.46
  -1   2 -12   -9.93   12.57
  -1   2 -12    9.71    5.23
   1   2  13  363.03   23.80
   1   2  13  377.57   22.36
   1  -2  13  394.29   28.96
   1  -2  13  354.25   13.99
  -1  -2 -13  385.62   36.59
  -1   2 -13  332.74   12.94
  -1   2 -13  371.85   27.81
   1   2  14   -2.85   15.42
   1   2  14    9.59    8.90
   1  -2  14    0.13    8.38
   1  -2  14  -12.86   11.61
  -1  -2 -14   -6.65   14.98
  -1   2 -14    0.96    4.71
  -1   2 -14   -8.98   11.21
   1   2  15 1933.50   66.66
   1   2  15 1917.14   64.17
   1  -2  15 1886.18   60.14
   1  -2  15 1982.87  110.35
  -1   2 -15 1907.85   75.28
  -1   2 -15 1893.27   56.33
  -1  -2 -15 1959.05   64.49
   1   2  16   39.13   22.68
   1   2  16    0.70   23.13
   1  -2  16    8.74   18.00
   1  -2  16    8.44    7.82
  -1  -2 -16   31.58   13.23
  -1   2 -16   22.23   12.27
  -1   2 -16    2.03   17.71
   1   2  17   29.34   14.43
   1   2  17   16.67   13.98
   1  -2  17   19.78   18.43
   1  -2  17   -0.73    7.94
  -1  -2 -17   12.52   22.02
  -1   2 -17   25.11   18.10
  -1   2 -17   17.35    7.46
   1   2  18  251.91   26.21
   1   2  18  226.82   43.63
   1  -2  18  192.72   55.66
  -1  -2 -18  238.55   25.65
  -1   2 -18  232.43   14.64
   1  -2  19    5.16   17.66
   1   2  19   19.70   13.69
   1   2  19  -10.90   13.70
  -1  -2 -19   12.50   12.58
  -1   2 -19   -7.46   11.42
   1  -2  20    4.56   20.75
   1   2  20   18.35   25.89
   1   2  20   13.44   15.98
  -1  -2 -20    2.52   24.04
   1   2  21  235.94   31.39
   1  -2  21   22.26   41.29
   1   2  21  233.05   31.33
  -1  -2 -21  293.22   28.50
   1   3 -21   31.12   33.16
   1  -3 -21    3.33   16.64
  -1   3  21   10.21   12.54
   1   3 -20  670.07   51.57
   1  -3 -20  727.50   69.28
  -1   3  20  649.95   52.62
   1  -3 -19   74.15   21.73
   1   3 -19   73.06   24.79
  -1   3  19   83.25   15.51
   1   3 -18   16.52   16.63
   1   3 -18   -0.23   10.34
   1   3 -18    6.13    5.64
   1  -3 -18   34.07   14.93
  -1   3  18   19.86   17.32
  -1   3  18   29.04   16.27
   1   3 -17   18.81   16.45
   1   3 -17   -1.13   10.94
   1  -3 -17   36.17   15.59
   1   3 -17   10.46    9.21
  -1   3  17   30.66   10.55
  -1   3  17   34.34   16.03
   1   3 -16   12.70   14.90
   1  -3 -16   24.29   14.03
   1   3 -16   14.90    8.12
   1   3 -16   16.77    9.99
  -1   3  16    4.42   14.83
  -1   3  16    3.83    9.39
   1   3 -15  605.35   16.04
   1   3 -15  578.89   18.53
   1   3 -15  620.25   36.99
   1  -3 -15  636.77   55.14
  -1   3  15  580.86   36.81
  -1   3  15  600.46   36.45
   1   3 -14 2509.28   58.64
   1   3 -14 2531.98   54.97
   1   3 -14 2545.68   84.28
   1  -3 -14 2559.08   82.03
  -1   3  14 2646.41  114.24
  -1   3  14 2585.45   64.26
   1   3 -13  139.85   11.19
   1   3 -13  131.35   20.63
   1   3 -13  129.87    8.26
   1  -3 -13  116.79   32.13
  -1   3  13  127.55   19.53
  -1   3  13  121.76   20.73
   1   3 -12  131.51   19.51
   1   3 -12  120.86   10.44
   1   3 -12  130.13   11.76
   1  -3 -12  126.33   18.53
  -1   3  12  133.38   10.89
  -1   3  12  142.93   19.39
   1   3 -11 1249.16   22.55
   1   3 -11 1259.09   43.82
   1   3 -11 1249.54   29.97
   1  -3 -11 1281.71   43.85
  -1   3  11 1270.03   39.56
  -1   3  11 1289.16   44.84
   1   3 -10 4359.07  111.46
   1   3 -10 4235.97   85.39
   1   3 -10 4147.62   74.29
   1  -3 -10 4198.60  106.82
  -1   3  10 4063.66   83.20
  -1   3  10 4268.07  135.81
   1   3  -9  824.53   19.06
   1   3  -9  846.85   32.02
   1   3  -9  787.60   17.71
   1  -3  -9  825.13   31.38
  -1   3   9  796.43   24.67
  -1   3   9  840.01   48.86
   1   3  -8 7402.94  150.01
   1   3  -8 7458.52  148.11
   1  -3  -8 7372.63  208.31
   1   3  -8 7392.52  208.91
  -1   3   8 7611.01  190.10
  -1   3   8 7239.05  158.39
   1   3  -716029.12  383.44
   1   3  -717657.00  422.62
   1   3  -716333.73  452.49
   1  -3  -716247.65  448.07
  -1   3   717529.64  433.41
  -1   3   716465.32  460.37
   1   3  -6  311.44   19.12
   1   3  -6  296.45    8.52
   1  -3  -6  287.98   18.70
  -1   3   6  306.65   10.80
  -1   3   6  304.38   19.65
   1   3  -5 3247.74   53.73
   1   3  -5 3147.00   74.12
   1  -3  -5 3170.72   74.04
  -1  -3   5 3167.89   54.30
  -1   3   5 3191.69   49.55
  -1   3   5 3323.44   78.47
   1   3  -4 7744.43  180.19
   1   3  -4 7814.78  146.13
   1  -3  -4 7668.37  176.18
  -1   3   4 7957.41  185.41
  -1  -3   4 7791.74  154.21
   1   3  -3 3454.05   56.52
   1  -3  -3 3471.66   75.35
  -1  -3   3 3453.41   57.59
  -1   3   3 3653.11   97.90
   1   3  -225912.89  699.86
   1  -3  -223879.68  697.98
  -1   3   222908.69  653.68
  -1  -3   226516.31  702.19
   1   3  -1   36.33    5.33
   1  -3  -1   20.70    7.05
  -1  -3   1   35.31    9.18
  -1   3   1   21.15    3.87
  -1   3   1   21.35   12.54
   1  -3   0  187.83    9.56
   1   3   0  166.59    9.61
  -1   3   0  167.48    9.75
  -1   3   0  160.93   12.92
   1   3   1   21.27   11.22
   1  -3   1   11.77    5.78
   1  -3   1   18.70    7.69
  -1  -3  -1   10.38    6.51
  -1   3  -1   14.08    5.54
   1   3   2   12.41    7.63
   1  -3   2   16.84    6.95
   1  -3   2   16.29    6.33
  -1  -3  -2   24.73    7.65
  -1   3  -2   51.84   11.98
   1  -3   3  715.87   22.13
   1  -3   3  704.93   15.10
   1   3   3  720.89   23.33
  -1   3  -3  714.73   22.23
  -1  -3  -3  709.42   22.86
   1  -3   4   99.70   11.57
   1   3   4  121.18   20.52
   1  -3   4  101.43    4.70
  -1   3  -4  103.38   11.49
  -1  -3  -4   97.02   19.87
   1  -3   5 2540.26   60.98
   1   3   5 2588.47   62.13
   1  -3   5 2549.33   37.00
  -1  -3  -5 2523.95   60.56
  -1   3  -5 2489.02   37.30
  -1   3  -5 2607.61   61.55
   1  -3   612678.05  254.77
   1  -3   610594.79  275.64
   1   3   610821.12  313.29
  -1   3  -612376.05  251.06
  -1   3  -610869.28  314.32
  -1  -3  -610544.73  272.13
   1  -3   7  898.86   15.22
   1   3   7  914.28   33.14
   1  -3   7  904.50   34.63
  -1   3  -7  946.35   34.90
  -1  -3  -7  935.34   31.91
  -1   3  -7  908.30   15.53
   1   3   8 1529.64   38.04
   1   3   8 1525.74   64.89
   1  -3   8 1533.26   48.34
   1  -3   8 1414.07   24.92
  -1  -3  -8 1527.57   44.89
  -1   3  -8 1597.67   68.01
  -1   3  -8 1507.04   25.63
   1   3   9 1344.79   36.32
   1   3   9 1389.91   43.71
   1  -3   9 1336.86   25.23
   1  -3   9 1375.57   47.57
  -1  -3  -9 1422.61   62.96
  -1   3  -9 1415.06   26.07
  -1   3  -9 1381.55   46.63
   1   3  10 2060.23   50.97
   1   3  10 2118.39   80.38
   1  -3  10 2062.60   62.52
   1  -3  10 2074.41   39.73
  -1   3 -10 2181.07   64.12
  -1  -3 -10 2084.31   79.70
  -1   3 -10 2059.06   38.74
   1   3  11  472.62   33.99
   1   3  11  514.19   27.20
   1  -3  11  472.73   15.42
   1  -3  11  488.77   47.54
  -1  -3 -11  490.24   26.31
  -1   3 -11  432.63   47.35
  -1   3 -11  479.62   14.92
   1   3  12 1708.50   49.39
   1   3  12 1753.03   79.68
   1  -3  12 1668.40   31.26
   1  -3  12 1750.59   63.28
  -1   3 -12 1716.39   61.83
  -1   3 -12 1614.70   36.52
  -1  -3 -12 1730.26   56.36
   1   3  13   15.58   12.75
   1   3  13   11.01   10.10
   1  -3  13    8.18    4.38
   1  -3  13   21.59   14.56
  -1  -3 -13   13.41   12.35
  -1   3 -13    6.31    6.78
  -1   3 -13   12.90   14.45
   1   3  14  560.33   43.33
   1   3  14  590.25   53.50
   1  -3  14  634.79   40.01
   1  -3  14  534.61   15.26
  -1  -3 -14  665.08   52.57
  -1   3 -14  591.11   21.06
  -1   3 -14  581.63   61.26
   1   3  15  991.07   48.62
   1   3  15  963.30   40.61
   1  -3  15 1020.12   57.14
  -1  -3 -15 1046.59   70.54
  -1   3 -15 1013.71   54.25
  -1   3 -15  967.36   31.01
   1   3  16  383.72   27.28
   1   3  16  308.79   32.23
   1  -3  16  406.22   63.47
  -1   3 -16  349.99   20.04
  -1   3 -16  426.81   37.32
  -1  -3 -16  372.83   31.00
   1   3  17   52.89   16.70
   1   3  17   67.74   20.57
   1  -3  17   39.25   25.53
  -1  -3 -17   54.32   19.14
  -1   3 -17   66.93    7.47
  -1   3 -17   37.90   24.73
   1   3  18  -14.79   11.93
   1   3  18   13.67   14.34
   1  -3  18   -2.00   18.15
  -1  -3 -18   -6.87   21.88
  -1   3 -18    2.88    5.07
  -1   3 -18   36.72   17.33
   1   3  19   33.65   29.26
   1   3  19   49.38   34.28
   1  -3  19   72.35   27.07
  -1  -3 -19   32.31   19.95
  -1   3 -19   75.53   26.48
   1   3  20   70.28   19.43
   1   3  20   57.14   22.35
   1  -3  20   87.28   46.80
  -1  -3 -20    5.00   21.01
   1   3  21   69.64   26.76
   1  -3  21   -9.66   24.74
   1   3  21  -22.19   31.73
  -1  -3 -21    8.20   29.13
   1  -4 -21  236.89   33.89
   1   4 -21  295.11   37.98
  -1   4  21  190.01   21.75
   1  -4 -20    2.38   40.77
   1   4 -20  151.62   44.51
  -1   4  20   65.38   15.27
   1   4 -19  284.27   35.51
   1  -4 -19  257.07   33.28
  -1   4  19  242.00   20.46
   1   4 -18   25.74   22.01
   1  -4 -18   40.65   20.82
  -1   4  18   45.47   19.47
  -1   4  18   65.36   21.73
   1  -4 -17   43.84   17.88
   1   4 -17   13.53    4.12
   1   4 -17   19.82    3.57
   1   4 -17   23.31   18.49
  -1   4  17   45.13    9.83
  -1   4  17   40.20   18.24
   1  -4 -16  270.43   28.76
   1   4 -16  286.18   28.78
   1   4 -16  226.71    7.11
  -1   4  16  277.72   29.71
  -1   4  16  216.31   25.09
   1  -4 -15   14.22   26.64
   1   4 -15    5.02   16.89
   1   4 -15   20.26    3.83
   1   4 -15   18.35    5.23
  -1   4  15   19.52    8.67
  -1   4  15    2.98   27.62
   1   4 -14   -5.37   14.11
   1   4 -14    5.21    2.92
   1  -4 -14    5.67   13.37
   1   4 -14    3.79    4.15
  -1   4  14   17.13   13.97
  -1   4  14   -3.63   11.22
   1   4 -13 4045.34  122.06
   1  -4 -13 4037.90  119.57
   1   4 -13 3820.43   75.92
   1   4 -13 3732.91   65.13
  -1   4  13 3939.90  122.83
  -1   4  13 3773.43   85.29
   1  -4 -12  849.09   40.50
   1   4 -12  794.91   17.70
   1   4 -12  769.28   12.52
   1   4 -12  807.79   40.44
  -1   4  12  759.87   41.56
  -1   4  12  789.84   22.37
   1  -4 -11  119.94   19.82
   1   4 -11   99.06    5.22
   1   4 -11   92.79    5.82
   1   4 -11  101.87   20.12
  -1   4  11  103.47   13.80
  -1   4  11   52.31   32.80
   1   4 -10 2689.83   43.38
   1   4 -10 2555.02   40.34
   1   4 -10 2746.94  106.22
   1  -4 -10 2609.14   76.39
  -1   4  10 2763.02   80.21
  -1   4  10 2570.60   59.94
   1   4  -9 1604.14   23.41
   1   4  -9 1715.96   52.36
   1  -4  -9 1691.49   51.42
   1   4  -9 1630.86   23.87
  -1   4   9 1581.89   29.83
  -1   4   9 1711.94   53.53
   1  -4  -8 2202.86   61.45
   1   4  -8 1985.19   29.08
   1   4  -8 2248.04   63.21
   1   4  -8 2168.71   30.93
  -1   4   8 2213.64   45.22
  -1   4   8 2166.10   63.31
   1   4  -725087.60  802.70
   1   4  -728405.00  757.47
   1   4  -731419.99  831.26
   1  -4  -725131.18  843.39
  -1   4   725391.72  818.39
  -1   4   729599.64  820.01
   1  -4  -6   38.27   12.93
   1   4  -6   43.26    3.75
   1   4  -6   48.45   21.93
  -1   4   6   26.14   13.63
   1   4  -517001.64  379.42
   1   4  -514740.39  435.10
   1  -4  -514549.40  395.22
  -1  -4   516723.52  378.68
  -1   4   514828.55  409.31
   1   4  -417915.47  411.02
   1  -4  -415212.99  442.65
  -1  -4   415655.36  377.83
  -1   4   415710.72  427.83
   1   4  -3 1097.97   27.29
   1  -4  -3 1050.14   34.14
  -1   4   3 1134.49   36.18
  -1  -4   3 1090.84   20.93
   1   4  -2 8434.15  175.83
   1  -4  -2 8569.52  197.54
  -1   4   2 8834.03  230.41
  -1  -4   2 8576.14  178.65
   1   4  -1 6747.94  138.61
   1  -4  -1 7255.67  173.46
  -1  -4   1 6904.08  142.15
  -1   4   1 7159.27  156.55
  -1   4   1 6886.36  148.27
   1   4   0   81.76    8.96
   1  -4   0  108.55    8.66
  -1  -4   0   92.47    8.80
  -1   4   0   84.36   12.86
   1   4   1  608.49   19.84
   1  -4   1  624.25   15.61
  -1  -4  -1  636.07   30.03
  -1   4  -1  600.51   26.95
   1   4   2  863.29   25.95
   1  -4   2  880.20   24.53
   1  -4   2  873.55   23.31
  -1  -4  -2  867.16   25.79
  -1   4  -2  874.61   35.85
   1   4   3  865.51   27.32
   1  -4   3  848.18   18.98
   1  -4   3  829.59   14.64
   1  -4   3  819.76   38.77
  -1  -4  -3  826.41   39.62
  -1   4  -3  833.28   25.56
   1  -4   4 2734.94   41.77
   1   4   4 2738.26   67.45
   1  -4   4 2858.64   46.85
   1  -4   4 2759.33   65.81
  -1  -4  -4 2663.38   64.92
  -1   4  -4 2714.79   65.21
   1   4   5 2579.56   87.24
   1  -4   5 2333.93   32.95
   1  -4   5 2422.32   34.35
   1  -4   5 2595.45   86.57
  -1   4  -5 2514.43   63.25
  -1  -4  -5 2463.38   62.86
   1  -4   6 7124.24  207.43
   1   4   6 7236.87  181.00
  -1  -4  -6 7156.41  176.10
  -1   4  -6 7042.60  174.96
   1   4   7  735.81   46.31
   1  -4   7  655.68   29.79
  -1  -4  -7  703.30   29.35
  -1   4  -7  658.71   29.21
   1   4   8 1278.97   43.63
   1  -4   8 1233.24   45.10
  -1  -4  -8 1259.47   43.06
  -1   4  -8 1210.72   64.56
   1   4   9 6801.80  159.81
   1   4   9 6943.16  184.43
   1  -4   9 6840.81  184.43
  -1  -4  -9 6974.18  182.91
  -1   4  -9 7079.17  188.68
   1   4  10   26.57    9.48
   1  -4  10   46.72   15.58
   1   4  10   29.84   14.06
  -1   4 -10   21.48   25.41
  -1  -4 -10   15.77   23.50
   1  -4  11 2160.04   73.02
   1   4  11 2167.89   69.44
   1   4  11 2200.34   73.01
  -1   4 -11 2095.81   29.89
  -1  -4 -11 2263.37   94.58
  -1   4 -11 2227.63   73.45
   1   4  12 4353.94  133.18
   1  -4  12 4518.38  182.48
   1   4  12 4284.85  164.97
  -1  -4 -12 4470.97  130.61
  -1   4 -12 4265.31   73.72
  -1   4 -12 4518.16  135.36
   1   4  13  332.82   29.64
   1   4  13  310.82   20.78
   1  -4  13  387.67   55.16
  -1  -4 -13  345.67   29.55
  -1   4 -13  311.12    8.29
  -1   4 -13  376.36   52.46
   1  -4  14  103.68   26.96
   1   4  14  102.26   15.99
   1   4  14  114.72   36.76
  -1  -4 -14   90.15   22.33
  -1   4 -14  105.81    6.16
  -1   4 -14   64.80   25.04
   1   4  15 2864.26  101.44
   1   4  15 2811.69  106.53
   1  -4  15 3084.66  115.81
  -1  -4 -15 2985.86  137.74
  -1   4 -15 2733.11   52.84
  -1   4 -15 2936.70  108.68
   1   4  16  608.96   33.17
   1   4  16  703.96   44.64
   1  -4  16  698.35   53.22
  -1  -4 -16  661.69   42.76
  -1   4 -16  662.75   49.91
   1   4  17   60.02   16.72
   1   4  17   62.14   38.24
   1  -4  17   81.40   28.73
  -1  -4 -17   76.01   22.47
  -1   4 -17  118.65   26.05
   1   4  18  143.46   33.52
   1   4  18  163.73   29.52
   1  -4  18  127.66   59.18
  -1   4 -18  203.83   55.62
  -1  -4 -18  163.35   27.61
   1   4  19   21.41   15.09
   1   4  19   17.14   33.60
   1  -4  19   33.35   25.75
  -1  -4 -19    5.05   32.88
  -1   4 -19   39.53   25.02
   1   4  20   40.33   25.68
   1   4  20   41.99   21.59
   1  -4  20   30.32   27.75
  -1  -4 -20   -3.93   20.94
  -1   4 -20   24.87   27.44
   1   4  21   28.48   16.41
   1  -4  21   46.48   28.54
   1   4  21   19.17   22.34
  -1   4 -21   19.98   27.36
  -1  -4 -21   -3.62   20.88
   1  -5 -21   -1.52   17.77
   1  -5 -20    1.84   49.39
   1   5 -20  162.08   32.85
   1  -5 -19   -1.34   16.90
   1   5 -19   -1.88   17.68
  -1   5  19    3.71   17.35
  -1   5  19    6.65   13.62
   1  -5 -18    2.19   25.40
   1   5 -18   62.67   26.73
  -1   5  18   81.23   12.40
  -1   5  18  112.92   26.42
   1  -5 -17 1521.95   69.95
   1   5 -17 1413.69   70.76
  -1   5  17 1392.74   72.87
  -1   5  17 1286.65   55.46
   1   5 -16   19.15   18.66
   1  -5 -16    8.76   17.79
  -1   5  16   13.79    8.12
  -1   5  16  -17.15   30.25
   1   5 -15 1254.66   63.51
   1  -5 -15 1369.39   91.81
  -1   5  15 1401.73   64.67
  -1   5  15 1206.60   46.43
   1   5 -14   17.20   16.59
   1  -5 -14   13.73   17.03
  -1   5  14  -10.56   17.24
  -1   5  14   18.93   11.50
   1  -5 -13   36.78   18.83
   1   5 -13   30.94   19.17
  -1   5  13   29.46    7.61
  -1   5  13   54.83   19.75
   1  -5 -12   59.00   34.07
   1   5 -12   40.68   21.29
  -1   5  12   57.05    7.86
  -1   5  12   55.98   35.90
   1   5 -1112418.76  381.77
   1  -5 -1113014.59  391.84
  -1   5  1112365.08  327.59
  -1   5  1113011.64  457.49
   1  -5 -10 7277.67  207.34
   1   5 -10 7120.50  205.00
  -1   5  10 7308.45  213.01
  -1   5  10 6737.62  158.42
   1  -5  -9 1170.17   45.89
   1   5  -9 1144.96   69.53
  -1   5   9 1093.04   21.88
  -1   5   9 1127.08   47.44
   1  -5  -8 9423.78  253.28
   1   5  -8 9075.74  247.76
  -1   5   8 9433.86  260.12
  -1   5   8 9747.67  217.22
   1  -5  -7   27.76   13.01
   1   5  -7   13.46   12.91
   1   5  -7   27.65    1.68
  -1   5   7   25.86   13.22
   1  -5  -6  103.51   15.22
   1   5  -6   94.22   15.80
  -1   5   6  107.09   16.23
  -1  -5   6   91.05    4.96
   1   5  -5   78.50    6.09
   1   5  -5   62.90   14.66
   1  -5  -5   72.98   23.52
  -1  -5   5   66.34    6.66
  -1   5   5   83.24   14.96
   1  -5  -4 4550.59  110.04
   1   5  -4 4488.84   87.99
  -1   5   4 4670.09  114.88
  -1  -5   4 4399.42   80.48
   1  -5  -3 6698.83  163.18
   1   5  -3 6369.42  129.05
  -1  -5   3 6823.28  150.99
  -1   5   3 6938.91  170.94
   1  -5  -249444.58 1766.27
   1   5  -250987.48 1758.23
  -1   5   247543.62 1723.57
  -1  -5   251331.60 1770.03
   1  -5  -1 1750.74   41.59
   1   5  -1 1761.28   37.70
  -1  -5   1 1761.28   37.98
  -1   5   1 1810.63   36.50
   1   5   0  287.11   22.05
   1  -5   0  269.27   20.39
  -1   5   0  269.72   13.87
  -1  -5   0  287.71   13.45
  -1   5   0  272.66   12.39
   1  -5   1  360.40   19.81
   1   5   1  388.52   17.22
  -1   5  -1  375.41   13.55
  -1   5  -1  360.61   15.20
  -1  -5  -1  377.54   16.80
   1   5   2  277.29   16.86
   1  -5   2  260.87    9.75
  -1   5  -2  239.39   14.71
  -1  -5  -2  246.76   16.35
   1  -5   3  864.53   16.54
   1   5   3  871.97   44.94
  -1  -5  -3  845.42   43.94
  -1   5  -3  859.38   41.66
   1  -5   4   13.84    5.06
   1  -5   4   67.08   10.74
   1   5   4   12.31   11.24
   1  -5   4   23.16    5.62
  -1  -5  -4   13.13   10.61
  -1   5  -4   25.67   10.06
   1  -5   5 1043.79   17.12
   1  -5   5  971.87   15.59
   1  -5   5 1036.59   35.70
   1   5   5 1021.74   37.17
  -1   5  -5 1000.03   50.81
  -1  -5  -5 1020.26   35.29
   1  -5   6 2302.34   87.59
   1   5   6 2422.58   87.87
  -1   5  -6 2291.40   63.08
  -1  -5  -6 2328.85   64.19
   1  -5   7 1883.56   56.99
   1   5   7 1844.47   56.21
  -1   5  -7 1801.03   75.10
  -1  -5  -7 1902.13   56.01
   1  -5   8 1879.54   60.65
   1   5   8 1839.53   58.57
  -1  -5  -8 1836.84   57.86
  -1   5  -8 1760.39   57.38
   1  -5   9 1530.08   57.35
   1   5   9 1547.28   79.47
  -1   5  -9 1491.65   79.07
  -1  -5  -9 1478.56   53.62
   1  -5  10  893.49   46.00
   1   5  10  808.96   27.63
   1   5  10  951.83   43.37
  -1  -5 -10  932.95   64.53
  -1   5 -10  911.15   43.30
   1   5  11   44.50   15.80
   1   5  11    5.39   15.75
   1  -5  11    3.62   17.47
  -1  -5 -11   29.11   26.57
  -1   5 -11   -2.20   16.66
   1   5  12  707.85   44.58
   1   5  12  686.95   43.47
   1  -5  12  786.65   48.26
  -1   5 -12  779.90   45.86
  -1  -5 -12  700.44   43.14
   1  -5  13 2067.82   85.18
   1   5  13 1926.26   74.23
   1   5  13 1992.84   79.44
  -1   5 -13 2006.32   82.44
  -1  -5 -13 1927.92   77.46
   1  -5  14 2964.27  156.58
   1   5  14 2621.90   74.28
   1   5  14 2761.29  139.46
  -1   5 -14 2737.42  146.42
  -1  -5 -14 2733.20   98.23
   1   5  15  279.70   21.33
   1   5  15  261.52   33.50
   1  -5  15  304.22   65.30
  -1   5 -15  320.58   37.59
  -1  -5 -15  248.45   32.98
   1   5  16  895.45   54.96
   1   5  16  912.44   56.18
   1  -5  16  997.70   65.96
  -1   5 -16  955.81   61.78
  -1  -5 -16  991.11   83.17
   1   5  17  385.89   61.66
   1  -5  17  423.62   46.37
   1   5  17  302.36   23.86
  -1  -5 -17  319.70   36.41
  -1   5 -17  335.78   68.23
   1  -5  18   58.15   27.98
   1   5  18   25.37   14.21
   1   5  18   71.09   23.16
  -1   5 -18   23.38   25.51
  -1  -5 -18   -4.00   21.82
   1  -5  19  396.35   53.63
   1   5  19  438.18   69.06
   1   5  19  342.60   43.98
  -1   5 -19  351.19   48.87
   1   5  20   -3.59   12.36
   1   5  20   -3.71   19.20
  -1   5 -20  -16.51   23.18
  -1  -5 -20    0.90   18.61
   1   6 -20    2.86   19.51
   1  -6 -20   -2.87   30.44
   1   6 -19   67.49   25.18
   1  -6 -19    3.24   24.10
  -1   6  19   33.67   16.06
  -1   6  19   13.95   25.41
   1   6 -18    6.59   19.28
   1  -6 -18   -1.26   18.72
  -1   6  18    4.22    7.67
  -1   6  18   18.64   19.75
   1   6 -17   23.40   20.11
   1  -6 -17  -15.01   31.95
  -1   6  17    7.29    7.76
  -1   6  17   16.70   20.08
   1   6 -16   54.63   27.89
   1  -6 -16   78.89   26.28
  -1   6  16   83.19   16.66
  -1   6  16   70.28   45.80
   1  -6 -15  793.78   51.26
   1   6 -15  733.57   80.91
  -1   6  15  814.58   52.20
  -1   6  15  668.31   22.67
   1  -6 -14  520.85   68.25
   1   6 -14  489.16   41.93
  -1   6  14  617.08   44.67
  -1   6  14  475.73   17.38
   1  -6 -13  805.32   47.51
   1   6 -13  851.05   75.59
  -1   6  13  691.97   19.71
  -1   6  13  773.00   49.22
   1  -6 -12  162.00   27.23
   1   6 -12  128.23   27.43
  -1   6  12  138.53   46.76
  -1   6  12  152.39   14.71
   1  -6 -11 1621.58  100.89
   1   6 -11 1548.65   66.53
  -1   6  11 1536.78  104.36
  -1   6  11 1424.58   39.68
   1  -6 -10 3828.89  118.02
   1   6 -10 3670.09  115.89
  -1   6  10 3492.30   69.53
  -1   6  10 3696.23  120.08
   1  -6  -9 6502.98  186.12
   1   6  -9 6201.74  182.12
  -1   6   9 6484.16  143.90
  -1   6   9 6599.07  193.74
   1  -6  -8  699.79   37.23
   1   6  -8  635.39   56.41
  -1   6   8  685.15   38.64
   1  -6  -7 7778.11  240.62
   1   6  -7 7445.88  202.35
   1   6  -7 7876.63  142.37
  -1   6   7 7915.30  213.48
  -1  -6   7 7287.90  134.12
   1  -6  -6   97.56   17.48
   1   6  -6  107.04    6.13
   1   6  -6  105.38   17.33
  -1  -6   6   91.44    6.55
  -1   6   6  135.51   18.49
   1   6  -5 2150.41   36.30
   1   6  -5 2152.60   63.50
   1  -6  -5 2185.24   61.76
  -1  -6   5 2122.19   36.73
  -1   6   5 2284.95   66.32
   1  -6  -412588.13  337.27
   1   6  -412827.73  308.80
  -1  -6   412529.45  302.73
  -1   6   413019.96  352.84
   1  -6  -3 2190.76   58.41
   1   6  -3 2152.28   51.75
  -1   6   3 2309.10   62.08
  -1  -6   3 2072.86   41.19
   1  -6  -2 1181.12   36.47
   1   6  -2 1172.69   38.20
  -1  -6   2 1156.02   38.44
  -1   6   2 1224.11   38.67
   1   6  -115802.28  430.13
   1  -6  -115836.77  418.91
  -1   6   116585.86  471.77
  -1   6   116110.72  414.48
  -1  -6   115815.04  429.70
   1  -6   0 1092.73   28.27
   1   6   0 1100.95   42.72
  -1  -6   0 1033.41   28.84
  -1   6   0 1101.80   30.20
  -1   6   0 1086.89   28.32
   1  -6   1  269.72   12.56
   1   6   1  268.68   16.43
  -1   6  -1  275.54   15.08
  -1   6  -1  270.86   13.54
  -1  -6  -1  281.61   16.32
   1  -6   2 1389.60   28.95
   1   6   2 1462.11   39.88
  -1   6  -2 1398.54   51.40
  -1  -6  -2 1415.68   39.10
   1  -6   3 6614.53  142.55
   1   6   3 6728.57  163.33
  -1   6  -3 6678.89  159.39
  -1  -6  -3 6631.88  183.49
   1  -6   4  246.37   11.11
   1   6   4  264.08   19.54
  -1   6  -4  231.73   17.99
  -1  -6  -4  238.35   30.58
   1  -6   5 3080.12   49.82
   1   6   5 3115.06   82.47
   1  -6   5 2887.33   50.52
  -1  -6  -5 3017.28   79.84
  -1   6  -5 3070.64   78.75
   1  -6   6 4894.42   79.77
   1   6   6 5281.88  138.87
  -1   6  -6 5193.20  133.40
  -1  -6  -6 5302.92  135.47
   1   6   7  788.70   37.95
   1  -6   7  841.86   38.71
  -1   6  -7  826.67   36.61
  -1  -6  -7  831.32   37.03
   1  -6   8 1752.44   62.30
   1   6   8 1631.66   85.62
  -1   6  -8 1602.70   57.23
  -1  -6  -8 1711.76   59.30
   1  -6   9 4177.06  127.30
   1   6   9 4097.46  121.67
  -1   6  -9 3973.25  117.26
  -1  -6  -9 4125.30  121.04
   1   6  10  220.00   28.95
   1  -6  10  262.59   31.18
  -1   6 -10  250.20   47.01
  -1  -6 -10  240.29   47.21
   1   6  11 1967.52  111.02
   1  -6  11 2059.95   82.18
   1   6  11 1826.75   51.41
  -1   6 -11 1908.92   76.72
  -1  -6 -11 1901.52  106.67
   1   6  12 1948.01   54.79
   1   6  12 2118.95   81.73
   1  -6  12 2119.53   88.12
  -1   6 -12 1985.69   83.26
  -1  -6 -12 2060.31   80.63
   1  -6  13  177.32   34.26
   1   6  13  169.55   16.55
   1   6  13  155.64   30.28
  -1   6 -13  165.00   30.87
  -1  -6 -13  210.05   29.21
   1  -6  14  169.36   32.93
   1   6  14  125.15   46.25
   1   6  14  113.96   24.63
  -1  -6 -14  130.12   27.93
  -1   6 -14  100.45   30.01
   1   6  15  323.53   33.91
   1  -6  15  384.78   45.45
   1   6  15  312.39   38.83
  -1  -6 -15  343.29   38.25
  -1   6 -15  370.17   67.37
   1  -6  16  148.51   38.02
   1   6  16  122.70   17.54
   1   6  16  149.98   31.69
  -1   6 -16  168.17   34.30
  -1  -6 -16  170.80   50.37
   1   6  17  397.18   26.07
  -1   6 -17  403.79   49.12
  -1  -6 -17  450.88   43.20
   1   6  18  347.06   39.58
   1   6  18  350.66   43.71
  -1  -6 -18  334.76   42.39
  -1   6 -18  347.11   77.50
   1   6  19   14.87   11.84
   1   6  19   33.25   36.14
  -1   6 -19  -21.59   24.61
  -1  -6 -19    1.63   34.41
   1   6  20    9.65   19.21
   1   6  20   -1.55   10.74
  -1   6 -20  -20.33   21.93
  -1  -6 -20    2.69   18.90
   1   7 -19   23.49   24.25
   1  -7 -19   -2.08   24.11
  -1   7  19   26.54   25.23
   1  -7 -18  248.82   39.45
   1   7 -18  212.89   66.22
  -1   7  18  206.60   41.89
   1   7 -17  616.78   55.80
   1  -7 -17  688.22   87.39
  -1   7  17  567.78   55.45
  -1   7  17  558.57   21.96
   1  -7 -16  342.12   39.76
   1   7 -16  341.31   66.37
  -1   7  16  238.19   14.03
   1   7 -15  274.15   38.46
   1  -7 -15  305.72   39.03
  -1   7  15  246.14   19.93
  -1   7  15  282.22   40.65
   1   7 -14  884.44   56.91
   1  -7 -14 1011.61   58.51
  -1   7  14  913.15   63.08
  -1   7  14  839.57   31.94
   1   7 -13 1024.43   60.07
   1  -7 -13 1058.82   91.97
  -1   7  13 1022.03   62.57
  -1   7  13  951.30   32.19
   1  -7 -12  161.12   27.69
   1   7 -12  102.46   26.72
  -1   7  12  111.61   12.61
  -1   7  12   13.58   29.03
   1  -7 -11 1731.28   73.55
   1   7 -11 1744.14   73.56
  -1   7  11 1566.26   32.75
  -1   7  11 1651.22  112.78
   1   7 -10   66.15   37.92
   1  -7 -10   91.93   23.12
  -1   7  10   66.80   10.72
  -1   7  10   97.41   24.24
   1   7  -9   86.09   21.57
   1  -7  -9   76.41   36.92
  -1   7   9   93.09   23.44
   1   7  -8  550.74   53.67
   1  -7  -8  507.47   34.26
  -1   7   8  517.46   35.68
   1   7  -7  314.45   25.77
   1  -7  -7  258.84   26.02
   1   7  -7  316.66    7.94
  -1   7   7  257.33   27.39
  -1  -7   7  261.45    5.34
   1   7  -6  214.97    9.85
   1  -7  -6  185.11   22.54
   1   7  -6  204.02   22.59
  -1   7   6  247.68   23.76
  -1  -7   6  217.17   10.11
   1   7  -5    8.15    6.43
   1  -7  -5   17.43   11.57
   1   7  -5   23.64   19.23
  -1  -7   5   11.48    3.97
  -1   7   5    3.00   12.27
   1   7  -4  573.52   14.73
   1  -7  -4  593.43   42.82
   1   7  -4  572.27   28.72
  -1  -7   4  548.42   14.54
  -1   7   4  599.13   29.46
   1   7  -3 1861.41   49.47
   1  -7  -3 1814.79   72.29
  -1  -7   3 1786.92   47.50
  -1   7   3 1902.19   55.64
   1  -7  -2 7316.25  200.83
   1   7  -2 7191.24  175.36
  -1  -7   2 6963.49  155.04
  -1   7   2 7232.88  179.72
   1   7  -1 3183.51   84.14
   1  -7  -1 3190.45   91.76
  -1   7   1 3167.62   68.95
  -1  -7   1 3059.05   82.04
   1  -7   0 4840.26  123.53
   1   7   0 4763.24  127.14
  -1   7   0 4906.31  112.15
  -1   7   0 4744.56  107.40
  -1  -7   0 4639.03  105.51
   1  -7   1 3168.95   66.83
   1   7   1 3158.00   92.33
  -1   7  -1 2778.42   80.18
  -1   7  -1 3200.25   72.27
  -1  -7  -1 3100.41   72.33
   1  -7   2  557.89   16.70
   1   7   2  541.97   37.96
  -1   7  -2  554.32   23.19
  -1   7  -2  561.70   17.92
  -1  -7  -2  518.83   23.82
   1   7   3 6083.06  151.02
   1  -7   3 5951.28  133.55
  -1   7  -3 6048.79  148.32
  -1  -7  -3 6034.18  148.13
   1  -7   4 2627.58   55.17
   1   7   4 2712.67   74.41
  -1   7  -4 2565.36   90.85
  -1  -7  -4 2646.36   95.37
   1  -7   5 1393.60   23.96
   1   7   5 1507.08   51.92
   1  -7   5 1508.84   25.98
  -1  -7  -5 1489.06   72.14
  -1   7  -5 1474.63   48.51
   1  -7   6  874.88   13.26
   1   7   6  928.71   41.24
  -1   7  -6  899.93   58.60
  -1  -7  -6  951.93   60.75
   1   7   7  468.04   52.52
  -1  -7  -7  493.34   51.12
  -1   7  -7  463.78   30.44
   1   7   8  648.54   40.51
  -1   7  -8  655.79   39.20
  -1  -7  -8  722.63   62.57
   1   7   9 1831.63   70.81
  -1  -7  -9 1841.98  102.27
  -1   7  -9 1707.50   68.06
   1   7  10 2728.32  135.85
  -1   7 -10 2609.10   92.30
  -1  -7 -10 2625.42  132.29
   1   7  11  140.71   27.29
  -1  -7 -11  116.76   26.86
  -1   7 -11  123.68   44.92
   1   7  12  585.13   25.75
   1   7  12  609.38   46.67
  -1  -7 -12  633.18   45.84
  -1   7 -12  638.11   45.85
   1   7  13  602.71   75.01
   1   7  13  565.31   25.23
  -1  -7 -13  608.42   46.56
  -1   7 -13  603.86   48.06
   1   7  14    5.38   10.02
   1   7  14   28.20   21.06
  -1   7 -14   34.03   20.93
  -1  -7 -14   23.62   20.27
   1   7  15  362.14   22.70
   1   7  15  402.09   44.60
  -1  -7 -15  505.57   70.02
  -1   7 -15  460.25   46.62
   1   7  16 1116.53   95.88
  -1   7 -16  611.21   92.06
  -1  -7 -16  540.18   52.49
   1   7  17   18.22   20.17
   1   7  17   50.65   26.16
  -1   7 -17   41.76   27.89
  -1  -7 -17   19.93   25.18
   1   7  18  104.01   16.35
   1   7  18   90.41   33.19
  -1   7 -18  130.57   35.05
  -1  -7 -18   -2.74   31.73
   1   7  19  265.08   22.66
   1   7  19  254.58   70.75
  -1   7 -19  303.98   79.83
  -1  -7 -19    0.73   68.56
   1   8 -19   90.42   35.94
  -1   8  19   76.20   36.51
   1   8 -18  181.82   42.59
   1  -8 -18  209.69   42.03
  -1   8  18  222.27   44.50
   1  -8 -17    3.50   27.03
   1   8 -17   30.21   27.01
  -1   8  17   49.98   27.59
   1   8 -16  859.60   97.30
  -1   8  16  670.52   21.73
   1  -8 -15  675.95   55.96
   1   8 -15  629.95   54.14
  -1   8  15  700.75   57.41
  -1   8  15  545.96   18.56
   1   8 -14  261.51   62.82
   1  -8 -14  301.31   39.01
  -1   8  14  284.24   40.62
  -1   8  14  225.66   11.24
   1  -8 -13 1070.49   63.18
   1   8 -13 1028.63   64.03
  -1   8  13 1057.33   67.18
   1   8 -12  160.29   51.37
   1  -8 -12  168.30   51.33
  -1   8  12  132.57   32.52
  -1   8  12  145.55   13.51
   1  -8 -11   72.40   23.74
   1   8 -11   42.21   23.12
  -1   8  11   23.32   42.26
  -1   8  11   47.83    6.31
   1  -8 -10 1786.39   77.04
   1   8 -10 1771.88  113.08
  -1   8  10 1779.44  119.72
   1   8  -9  313.07   33.53
   1  -8  -9  364.31   34.28
  -1   8   9  345.39   36.17
   1   8  -8   48.82   32.40
   1  -8  -8   52.99   19.63
  -1   8   8   44.46   20.65
   1   8  -7    0.84    4.24
   1  -8  -7    7.99   22.38
   1   8  -7   10.79   13.32
  -1  -8   7    9.28    4.15
  -1   8   7   15.05   14.53
   1  -8  -6   26.17   24.68
   1   8  -6   25.58    4.35
   1   8  -6    8.34   14.88
  -1   8   6   15.76   15.60
  -1  -8   6   16.51    6.90
   1   8  -5  182.26    8.81
   1   8  -5  223.50   36.06
   1  -8  -5  225.36   21.80
  -1  -8   5  171.48    8.52
  -1   8   5  177.92   22.97
   1   8  -4 1970.00   41.52
   1  -8  -4 2079.94   62.16
   1   8  -4 1994.32   63.27
  -1   8   4 2058.39   65.40
  -1  -8   4 1993.66   51.03
   1   8  -3 1026.37   36.08
   1  -8  -3 1033.97   38.14
  -1  -8   3  974.37   25.04
  -1   8   3 1066.11   39.53
   1  -8  -2  119.41   14.78
   1   8  -2   85.71   17.57
  -1  -8   2  100.04   10.76
  -1   8   2  100.44   26.43
  -1   8   2  102.57   10.72
   1   8  -1 3846.87   88.40
   1  -8  -1 3905.00   93.68
  -1  -8   1 3830.14  105.42
  -1   8   1 3842.85  105.17
  -1   8   1 3934.30   97.75
   1   8   0 2741.85   68.02
   1  -8   0 2900.92   85.56
  -1   8   0 2838.66   69.16
  -1  -8   0 2744.74   67.46
  -1   8   0 2903.65   71.89
   1  -8   1 2331.37   54.19
   1   8   1 2334.16   60.94
  -1  -8  -1 2287.88   77.63
  -1   8  -1 2307.57   59.18
  -1   8  -1 1988.42   52.05
   1   8   2 8439.59  220.24
   1  -8   2 8509.30  198.28
  -1   8  -2 8502.38  204.40
  -1   8  -2 8514.38  219.02
  -1  -8  -2 8447.56  217.75
   1  -8   3   96.87   14.64
   1   8   3  110.69   17.07
  -1  -8  -3   98.27   17.03
  -1   8  -3  106.16   15.82
   1   8   4  740.93   56.02
   1  -8   4  706.64   24.67
  -1   8  -4  735.17   33.28
  -1  -8  -4  732.64   34.89
   1   8   5 1274.15   50.84
   1  -8   5 1190.31   29.39
  -1  -8  -5 1241.24   49.35
  -1   8  -5 1216.54   46.87
   1  -8   6 4814.69   87.87
   1  -8   6 4553.49   89.25
   1   8   6 4707.74  139.30
  -1   8  -6 4757.29  135.81
  -1  -8  -6 4722.42  138.43
   1   8   7 2299.62   83.04
  -1  -8  -7 2382.56  113.60
  -1   8  -7 2177.56   77.35
   1   8   8 1493.12   67.89
  -1   8  -8 1571.49   63.46
  -1  -8  -8 1557.47   64.89
   1   8   9   -4.31   28.81
   1   8   9   -7.68   29.59
  -1   8  -9   -4.89   25.68
  -1  -8  -9   -7.63   16.39
   1   8  10 1413.09   72.05
  -1   8 -10 1409.04   67.28
  -1  -8 -10 1480.53   68.19
   1   8  11  122.27   29.56
  -1  -8 -11  136.35   29.39
  -1   8 -11  123.10   27.72
   1   8  12  290.15   38.42
  -1   8 -12  277.28   37.72
  -1  -8 -12  300.45   37.38
   1   8  13  -12.42   18.22
   1   8  13    1.16   13.42
  -1   8 -13  -14.37   18.30
  -1  -8 -13   10.80   18.07
   1   8  14   89.57   30.01
   1   8  14   61.16   21.43
  -1   8 -14   75.46   49.68
  -1  -8 -14  124.86   29.60
   1   8  15   -8.70   24.74
   1   8  15   31.45   17.49
  -1  -8 -15   47.52   40.84
  -1   8 -15   32.35   25.20
   1   8  16   -0.33   50.92
   1   8  16   48.70   13.11
  -1  -8 -16   88.22   29.54
  -1   8 -16   92.26   30.82
   1   8  17  117.48   37.76
   1   8  17  129.05   16.43
  -1  -8 -17  132.85   36.03
  -1   8 -17  100.26   64.52
   1   8  18  138.20   17.03
   1   8  18  136.68   38.54
  -1  -8 -18  129.20   37.54
  -1   8 -18   86.93   41.91
   1   9 -18  335.53   55.15
   1  -9 -18  297.21   54.28
  -1   9  18  369.55   56.09
   1   9 -17 1295.81   90.92
   1  -9 -17 1367.21   91.61
  -1   9  17 1299.16   91.96
   1   9 -16   75.33   34.09
   1  -9 -16   85.33   34.93
   1   9 -15    9.22   22.47
   1   9 -14   38.05   43.73
   1  -9 -14   33.81   27.33
  -1   9  14   34.92    9.79
  -1   9  14   27.31   27.38
   1   9 -13   85.63   28.51
   1  -9 -13   76.55   28.73
  -1   9  13   55.16   10.85
  -1   9  13   82.07   29.82
   1   9 -12  674.27   83.46
   1  -9 -12  699.45   53.90
  -1   9  12  750.62   56.93
  -1   9  12  588.76   16.81
   1  -9 -11 2958.21  112.71
   1   9 -11 2867.46  111.94
  -1   9  11 2589.28  112.40
  -1   9  11 2534.90   65.44
   1   9 -10   44.31   39.47
   1  -9 -10   49.46   40.14
  -1   9  10   38.33   42.66
   1   9  -9  156.47   29.05
   1  -9  -9  144.41   29.88
  -1   9   9  139.35   52.12
   1  -9  -8  501.36   40.12
   1   9  -8  446.30   63.01
  -1   9   8  540.60   68.11
   1   9  -7  329.26   13.15
   1  -9  -7  334.32   32.52
   1   9  -7  348.36   32.51
  -1   9   7  389.22   34.16
  -1  -9   7  331.70   12.82
   1   9  -6   99.72   11.45
   1   9  -6   73.60   21.01
   1  -9  -6   72.96   20.92
  -1  -9   6   97.65   10.87
  -1   9   6   98.02   22.92
   1   9  -5  771.29   40.93
   1  -9  -5  828.69   40.55
  -1  -9   5  748.10   19.51
  -1   9   5  839.13   64.42
   1   9  -4   26.23   16.31
   1   9  -4   43.85    7.90
   1  -9  -4   24.79   15.54
  -1  -9   4   14.13   12.00
  -1   9   4    8.79   27.35
   1   9  -3  213.65   21.84
   1  -9  -3  243.65   22.16
  -1  -9   3  181.87   21.13
  -1   9   3  183.24   14.20
  -1   9   3  229.36   38.54
   1  -9  -2 6476.54  169.28
   1   9  -2 6251.62  152.07
  -1   9   2 6332.99  154.91
  -1   9   2 6511.84  176.71
  -1  -9   2 6014.28  167.19
   1   9  -1 7049.73  177.68
   1  -9  -1 7192.80  184.70
  -1  -9   1 6831.89  171.35
  -1   9   1 7105.74  190.56
  -1   9   1 7250.25  182.02
   1   9   0  146.42   17.44
   1  -9   0  135.01   16.59
  -1   9   0  160.42   28.80
  -1  -9   0  149.67   16.59
  -1   9   0  152.53   27.24
   1  -9   1 5871.86  162.36
   1   9   1 5620.55  148.68
  -1  -9  -1 5685.44  146.19
  -1   9  -1 5773.42  150.69
  -1   9  -1 5791.73  145.83
   1   9   2  391.66   27.55
   1  -9   2  413.89   18.88
  -1  -9  -2  445.04   43.21
  -1   9  -2  414.60   41.40
  -1   9  -2  359.19   19.94
   1  -9   3   36.51   13.27
   1   9   3    6.95   15.19
  -1  -9  -3   23.59   15.02
  -1   9  -3   25.94   14.18
   1   9   410741.53  313.94
   1  -9   410371.44  250.32
  -1   9  -410945.14  313.24
  -1  -9  -410724.14  309.07
   1  -9   5 3345.16   77.50
   1   9   5 3453.13  111.96
  -1   9  -5 3528.45  107.86
  -1  -9  -5 3615.59  112.17
   1  -9   6 1259.13   24.02
   1   9   6 1368.95   61.25
   1  -9   6 1382.34   25.96
  -1   9  -6 1336.01   56.59
  -1  -9  -6 1374.47   59.63
   1  -9   7 1182.65   20.73
   1   9   7 1214.95   90.23
  -1   9  -7 1205.72   80.86
  -1  -9  -7 1244.10   58.74
   1   9   8  848.88   53.11
  -1  -9  -8  860.58   52.37
  -1   9  -8  866.40   50.03
   1   9   9  639.23   49.64
  -1   9  -9  614.29   72.41
  -1  -9  -9  620.28   48.42
   1   9  10  277.89   40.02
  -1  -9 -10  297.39   38.69
  -1   9 -10  343.22   35.74
   1   9  11  217.93   66.31
  -1  -9 -11  208.24   35.37
  -1   9 -11  176.94   34.24
   1   9  12  -22.00   18.66
  -1   9 -12   46.93   28.62
  -1  -9 -12   -1.53   18.13
   1   9  13 1377.60   80.27
   1   9  13 1259.32   42.84
  -1  -9 -13 1402.44   78.50
  -1   9 -13 1393.65   76.67
   1   9  14  287.83   43.15
   1   9  14  246.86   18.70
  -1  -9 -14  305.36   71.12
  -1   9 -14  246.62   42.26
   1   9  15  155.40   16.57
   1   9  15  210.13   66.23
  -1  -9 -15  232.64   39.38
  -1   9 -15  191.62   38.52
   1   9  16   36.43   37.04
   1   9  16   68.70   13.57
  -1  -9 -16   80.77   32.77
  -1   9 -16   76.40   33.64
   1   9  17    3.95    7.96
   1   9  17   -9.46   20.65
  -1  -9 -17  -26.61   20.05
  -1   9 -17   27.46   34.76
   1  10 -17   15.14   28.64
   1 -10 -17  -14.97   29.09
  -1  10  17  -50.48   29.61
   1  10 -16  445.85   52.76
   1 -10 -16  359.02   55.62
  -1  10  16  290.64   56.44
   1 -10 -15  287.41   48.75
   1  10 -15  247.43   46.86
   1  10 -14   41.45   27.36
  -1  10  14   24.65   30.41
   1  10 -13   21.59   26.96
   1 -10 -13   47.26   28.52
  -1  10  13   34.12    5.80
  -1  10  13  109.68   29.64
   1  10 -12  642.06   87.10
   1 -10 -12  852.19   58.31
  -1  10  12  772.47   60.36
  -1  10  12  579.02   23.92
   1  10 -11   15.23   21.14
   1 -10 -11   44.01   21.65
  -1  10  11   16.25   22.95
  -1  10  11    6.91    5.40
   1  10 -10  439.09   76.79
   1 -10 -10  593.33   49.08
  -1  10  10  534.13   51.75
   1  10  -9  927.92   58.17
   1 -10  -9 1017.73   60.75
  -1  10   9  819.92   61.42
   1  10  -8   16.18   29.86
   1 -10  -8   49.99   30.47
  -1 -10   8    9.91    3.67
  -1  10   8   18.31   19.29
   1  10  -7   84.39    6.67
   1  10  -7  110.74   25.54
   1 -10  -7  117.25   40.98
  -1 -10   7  105.59   10.04
  -1  10   7   -5.68   25.41
   1  10  -6 5407.72  132.41
   1  10  -6 5559.13  213.55
   1 -10  -6 5660.09  208.91
  -1 -10   6 5001.03  120.88
   1  10  -5   13.08   11.77
   1  10  -5   24.57   16.93
   1 -10  -5   16.85   26.99
  -1 -10   5   16.99   10.75
  -1  10   5   -0.07   17.04
   1  10  -4 3180.09  135.88
   1  10  -4 3104.73   73.76
   1 -10  -4 3284.94  130.39
  -1 -10   4 2921.24   81.44
  -1  10   4 3195.94  101.62
  -1  10   4 3072.96   76.71
   1  10  -3  903.30   45.11
   1  10  -3  892.00   43.42
   1 -10  -3  903.15   62.98
  -1 -10   3  836.50   39.60
  -1  10   3  870.66   30.69
  -1  10   3  938.65   44.92
   1  10  -2 1277.74   40.91
   1 -10  -2 1317.57   71.70
  -1 -10   2 1293.99   53.78
  -1  10   2 1322.49   41.45
  -1  10   2 1258.88   51.82
   1  10  -1    4.66    9.23
   1 -10  -1   -1.96   10.15
  -1 -10   1   -5.40    8.46
  -1  10   1  -13.51   10.78
  -1  10   1    6.45    8.64
   1 -10   010161.93  269.42
   1  10   0 8762.62  248.17
  -1 -10   0 9648.07  289.43
  -1  10   010072.37  273.57
   1  10   1  201.20   37.34
   1 -10   1  210.12   17.92
  -1 -10  -1  196.16   21.99
  -1  10  -1  199.17   22.53
  -1  10  -1  190.77   19.53
   1  10   210464.27  343.01
   1 -10   210030.61  284.17
  -1 -10  -2 9986.35  282.52
  -1  10  -210003.90  328.49
   1  10   3 3698.85  145.73
   1 -10   3 3623.94   84.46
  -1 -10  -3 3730.64  143.26
  -1  10  -3 3558.45  109.21
   1 -10   4 1833.47   42.93
  -1 -10  -4 1906.83  100.40
  -1  10  -4 1906.89   96.73
   1  10   5 1220.52   58.14
   1 -10   5 1128.90   26.71
  -1 -10  -5 1260.71   56.14
  -1  10  -5 1197.21   52.48
   1  10   6  907.82   50.87
   1 -10   6  804.84   24.32
   1 -10   6  870.20   26.55
  -1 -10  -6  902.79   49.68
  -1  10  -6  877.11   46.79
   1  10   7    7.90   17.64
   1 -10   7   10.48    4.18
   1 -10   7    3.15    4.64
  -1 -10  -7    0.85   17.68
  -1  10  -7    3.36   26.56
   1  10   8 4259.40  153.90
  -1 -10  -8 4336.97  151.43
  -1  10  -8 4199.87  147.69
   1  10   9   23.26   23.32
  -1 -10  -9    7.80   22.40
  -1  10  -9   22.98   20.85
   1  10  10   15.63   37.95
  -1 -10 -10   16.74   21.89
  -1  10 -10   12.57   20.27
   1  10  11  636.46   57.59
  -1 -10 -11  652.62   55.62
  -1  10 -11  661.09   53.12
   1  10  12  342.00   48.55
  -1 -10 -12  436.71   81.02
  -1  10 -12  437.25   73.83
   1  10  13   77.47   31.66
   1  10  13   48.63   12.80
  -1 -10 -13   27.15   51.64
  -1  10 -13   79.42   29.39
   1  10  14  179.92   27.14
   1  10  14  224.81   70.97
  -1 -10 -14  246.13   43.21
  -1  10 -14  205.04   41.01
   1  10  15   23.35   10.44
   1  10  15   -5.94   30.76
  -1 -10 -15   21.32   27.68
  -1  10 -15    6.85   44.80
   1  10  16    3.40   29.41
   1  10  16   23.11   16.68
  -1 -10 -16   17.60   28.04
  -1  10 -16    9.84   27.85
   1  11 -15    9.59   24.74
   1 -11 -15  -23.89   26.29
  -1  11  15   -6.50   26.69
   1  11 -14   45.09   48.78
   1 -11 -14   27.47   30.85
   1  11 -13   43.39   28.61
   1 -11 -13   36.62   30.52
   1  11 -12  305.77   75.74
  -1  11  12  363.27   52.44
   1  11 -11 1024.78   70.65
  -1  11  11 1138.14   76.69
   1  11 -10   22.91   21.85
   1 -11 -10    6.41   22.12
  -1  11  10   -0.04   23.26
   1 -11  -9  485.22   47.69
   1  11  -9  453.91   46.36
  -1  11   9  493.07   50.35
   1  11  -8  580.73   49.64
   1 -11  -8  654.96   50.26
  -1  11   8  673.30   53.60
   1  11  -7  712.47   48.84
   1 -11  -7  698.56   49.02
  -1 -11   7  626.97   23.26
  -1  11   7  668.09   51.25
   1  11  -6   17.35   19.82
   1  11  -6   28.47   11.91
   1 -11  -6   25.35   19.91
  -1 -11   6   37.24   10.93
  -1  11   6   27.14   20.69
   1  11  -5  731.84   45.40
   1  11  -5  754.53   34.55
   1 -11  -5  774.29   44.29
  -1 -11   5  686.06   21.58
  -1  11   5  752.51   46.35
  -1  11   5  628.43   25.48
   1 -11  -4  144.18   25.02
   1  11  -4  200.71   26.67
   1  11  -4  179.80   22.87
  -1 -11   4  174.93   20.81
  -1  11   4  130.66   26.41
  -1  11   4  127.67   23.13
   1  11  -3 1370.84   42.77
   1 -11  -3 1514.81   57.52
   1  11  -3 1385.68   60.51
  -1 -11   3 1392.29   53.66
  -1  11   3 1301.84   43.98
  -1  11   3 1401.34   59.97
   1  11  -2 1776.80   54.59
   1  11  -2 1703.13   67.98
   1 -11  -2 1854.18   64.59
  -1 -11   2 1702.40   49.84
  -1  11   2 1719.23   54.84
  -1  11   2 1821.70   94.94
   1 -11  -1 4693.23  127.06
   1  11  -1 4395.13  149.99
  -1 -11   1 4227.82  113.75
  -1  11   1 4593.24  151.67
   1  11   0  -17.90   19.55
   1 -11   0   12.62   18.04
  -1 -11   0   13.31   11.27
  -1  11   0   -7.71   11.27
  -1  11   0   23.84   11.76
   1  11   1 1069.47   45.45
   1 -11   1 1096.72   37.74
  -1  11  -1 1088.99   64.31
  -1 -11  -1 1083.66   62.70
  -1  11  -1 1022.04   40.46
   1  11   2  253.82   26.44
   1 -11   2  261.74   17.81
  -1 -11  -2  241.72   25.51
  -1  11  -2  248.30   24.25
   1  11   3   58.57   17.46
   1 -11   3   21.78    9.51
  -1  11  -3   13.95   15.98
  -1 -11  -3   38.57   16.59
   1  11   4  940.76   49.51
   1 -11   4  838.30   36.18
  -1 -11  -4  886.89   46.11
  -1  11  -4  859.24   68.18
   1 -11   5 1682.14   49.37
   1  11   5 1688.77   72.79
  -1 -11  -5 1797.87  101.55
  -1  11  -5 1688.75   68.89
   1  11   6   80.79   27.27
   1 -11   6  100.82    7.63
   1 -11   6  107.21   13.15
  -1 -11  -6  114.77   44.00
  -1  11  -6  103.96   24.63
   1  11   7 3497.08  174.51
   1 -11   7 3280.71   61.83
   1 -11   7 3082.80   64.33
  -1 -11  -7 3557.21  171.18
  -1  11  -7 3342.55  116.75
   1  11   8   17.43   46.06
  -1 -11  -8   46.19   44.17
  -1  11  -8   64.47   24.55
   1  11   9  406.29   50.32
  -1 -11  -9  610.85   79.17
  -1  11  -9  458.49   45.56
   1  11  10  380.41   49.90
  -1 -11 -10  466.58   80.57
  -1  11 -10  381.66   44.25
   1  11  11  332.46   50.53
  -1 -11 -11  392.60   79.11
  -1  11 -11  311.66   43.80
   1  11  12  160.76   43.00
  -1 -11 -12  170.64   42.35
  -1  11 -12  204.20   62.53
   1  11  13 1523.05  147.48
  -1 -11 -13 1554.00   96.83
  -1  11 -13 1440.53   89.43
   1  11  14  221.11   28.79
   1  11  14   91.65   49.81
  -1 -11 -14  255.69   46.52
  -1  11 -14  243.16   45.17
   1  11  15  150.20   44.15
  -1 -11 -15  129.91   43.33
  -1  11 -15  106.96   67.44
   1  12 -14   40.22   54.58
   1 -12 -14   43.95   34.52
  -1  12  14   39.50   35.30
   1  12 -13   49.93   31.84
   1 -12 -13   39.85   33.11
   1  12 -12  455.26   85.82
   1 -12 -12  432.59   56.16
   1  12 -11   76.52   31.51
   1 -12 -11   63.50   33.18
   1 -12 -10 1601.05   89.84
   1  12 -10 1474.94   88.26
  -1  12  10 1592.53   93.76
   1  12  -9  195.55   38.46
  -1  12   9  232.30   41.76
   1  12  -8  407.34   44.05
   1 -12  -8  429.14   72.76
  -1  12   8  376.71   47.88
   1  12  -7   86.57   44.40
   1 -12  -7  100.28   44.87
  -1  12   7   63.84   10.67
  -1 -12   7   68.17    7.52
  -1  12   7   84.39   27.82
   1  12  -6 1168.85   37.47
   1  12  -6 1550.05   71.38
   1 -12  -6 1650.24  103.22
  -1 -12   6 1294.58   43.46
  -1  12   6 1495.30   71.79
  -1  12   6 1175.65   53.60
   1  12  -5  122.37   46.59
   1  12  -5  126.30   13.78
   1 -12  -5  144.52   45.28
  -1 -12   5  126.27   12.00
  -1  12   5  112.41   22.88
  -1  12   5  183.11   28.43
   1  12  -4 3474.44  121.59
   1  12  -4 3301.84  110.87
   1 -12  -4 3803.66  154.18
  -1 -12   4 3235.74   82.42
  -1  12   4 3070.13   91.98
  -1  12   4 3579.96  161.25
   1  12  -3   52.64   19.67
   1  12  -3   32.63   12.11
   1 -12  -3   31.68   29.46
  -1 -12   3   20.06   10.94
  -1  12   3   58.46   31.41
  -1  12   3   33.32   12.20
   1  12  -2 1012.49   49.75
   1  12  -2  991.00   56.98
   1 -12  -2 1061.29   46.26
  -1 -12   2  943.19   35.99
  -1  12   2  966.13   55.95
  -1  12   2  976.64   48.35
   1  12  -1   29.18   16.30
   1  12  -1   11.36   12.68
   1 -12  -1   30.15   13.94
  -1 -12   1   18.62   12.27
  -1  12   1   17.87   15.05
  -1  12   1   14.45   12.49
   1 -12   0  560.78   29.31
   1  12   0  498.32   31.43
  -1  12   0  468.48   31.58
  -1 -12   0  479.04   29.95
  -1  12   0  465.38   30.31
   1  12   1  298.58   27.60
   1 -12   1  369.89   35.07
  -1 -12  -1  322.82   27.40
  -1  12  -1  304.51   26.66
   1  12   2   11.62   14.79
   1 -12   2    2.88    9.83
  -1 -12  -2    2.97   23.23
  -1  12  -2   29.95   13.62
   1  12   3  289.56   30.86
   1 -12   3  278.60   27.38
  -1 -12  -3  316.58   29.55
  -1  12  -3  265.20   28.28
   1 -12   4   45.85   15.37
   1  12   4   47.17   21.12
  -1 -12  -4   26.48   20.12
  -1  12  -4   57.48   19.15
   1  12   5  679.58   47.72
   1 -12   5  662.23   31.12
  -1 -12  -5  713.77   46.65
  -1  12  -5  689.88   44.96
   1 -12   6 1560.79   45.36
   1  12   6 1592.99   74.93
   1 -12   6 1360.41   42.44
  -1 -12  -6 1646.67   73.81
  -1  12  -6 1542.39  102.45
   1  12   7  -20.29   19.70
   1 -12   7    3.52    3.64
   1 -12   7    6.36    6.17
  -1 -12  -7   -4.55   18.47
  -1  12  -7   39.25   17.47
   1  12   8  883.71   65.83
  -1 -12  -8  977.39   63.24
  -1  12  -8  916.22   59.04
   1  12   9  -10.38   22.04
  -1 -12  -9    1.43   20.87
  -1  12  -9   -9.19   32.53
   1  12  10  183.06   43.57
  -1 -12 -10  243.86   41.98
  -1  12 -10  216.72   38.50
   1  12  11  -43.62   48.59
  -1 -12 -11  -27.57   27.51
  -1  12 -11   -7.30   25.30
   1  12  12  985.10  130.14
  -1 -12 -12  962.95   78.31
  -1  12 -12  907.11  114.45
   1  12  13   -4.55   30.80
  -1 -12 -13   35.49   29.79
  -1  12 -13   21.33   28.16
   1  12  14  444.38   64.56
  -1 -12 -14  461.88   63.89
  -1  12 -14  441.68   59.30
   1  13 -12  -22.12   24.96
   1 -13 -12   29.03   26.26
  -1  13  12   15.64   28.02
   1  13 -11 1762.55   98.63
   1 -13 -11 1819.97  100.99
  -1  13  11 1186.39   96.76
   1  13 -10  116.10   33.79
   1 -13 -10   30.78   34.57
   1  13  -9  751.77   99.95
   1 -13  -9  820.96   64.78
   1  13  -8    3.95   18.44
   1 -13  -8   27.82   18.40
  -1  13   8  -16.25   32.64
  -1  13   8   -9.77   10.60
   1  13  -7  324.33   41.17
   1 -13  -7  366.88   41.09
  -1  13   7  239.18   18.35
  -1  13   7  332.42   69.51
   1  13  -6  158.98   33.47
   1 -13  -6  171.21   33.10
  -1 -13   6  146.73   18.78
  -1  13   6  109.24   56.35
  -1  13   6  131.15   15.71
   1  13  -5 3783.26  139.40
   1  13  -5 3062.53   94.50
   1 -13  -5 4041.12  134.21
  -1 -13   5 3322.36   86.41
  -1  13   5 2908.38  120.14
   1  13  -4   52.52   37.94
   1  13  -4   31.97   12.29
   1 -13  -4   44.61   21.32
  -1 -13   4   34.86   11.60
  -1  13   4   60.12   22.79
  -1  13   4   33.67   21.25
   1  13  -3 1045.27   61.62
   1  13  -3 1144.16   61.57
   1 -13  -3 1265.07   56.80
  -1 -13   3 1096.10   38.52
  -1  13   3 1058.25   44.46
  -1  13   3 1186.14   60.65
   1  13  -2   10.67   15.58
   1  13  -2   21.76   11.16
   1 -13  -2    7.78   14.08
  -1 -13   2    0.98   16.53
  -1  13   2   -6.70   10.88
  -1  13   2   -1.70   14.75
   1  13  -1    3.61   17.11
   1  13  -1   26.97   13.84
   1 -13  -1    9.97   24.08
  -1 -13   1   25.83   12.78
  -1  13   1   31.88   22.12
  -1  13   1   11.09   15.75
   1  13   0   68.84   31.18
   1  13   0   71.84   20.59
   1 -13   0   73.60   17.70
  -1 -13   0   88.53   29.09
  -1  13   0   68.55   18.35
   1  13   1  692.84   62.90
   1 -13   1  753.65   33.73
  -1 -13  -1  730.69   40.42
  -1  13  -1  668.63   40.41
   1  13   2   27.76   30.58
   1 -13   2   52.38   20.34
  -1 -13  -2   30.35   18.42
  -1  13  -2   36.89   18.12
   1  13   3   32.46   18.57
   1 -13   3   19.47   10.56
  -1 -13  -3   19.75   18.18
  -1  13  -3   26.53   27.97
   1  13   4   39.39   20.64
   1 -13   4   35.62    9.84
  -1 -13  -4   15.07   32.34
  -1  13  -4   -2.84   18.87
   1  13   5   50.17   24.23
   1 -13   5   38.78    9.21
  -1 -13  -5   64.94   22.56
  -1  13  -5   51.66   21.22
   1  13   6   37.65   21.97
   1 -13   6   17.58   11.26
   1 -13   6   14.43   10.41
  -1 -13  -6    4.34   21.59
  -1  13  -6   27.61   32.47
   1  13   7 1815.84   93.26
  -1 -13  -7 1876.35   91.14
  -1  13  -7 1745.64   87.83
   1  13   8   36.32   58.26
  -1 -13  -8   99.46   31.32
  -1  13  -8   65.05   28.99
   1  13   9  165.02   59.88
  -1 -13  -9   63.57   34.76
  -1  13  -9  109.06   50.98
   1  13  10  -25.30   38.08
  -1 -13 -10  119.74   34.42
  -1  13 -10   93.86   30.57
   1  13  11   97.69   35.45
  -1  13 -11   31.99   30.14
  -1 -13 -11   20.32   33.41
   1  13  12   44.26   34.71
  -1 -13 -12   22.51   33.40
  -1  13 -12   33.38   50.67
   1  14 -10   43.60   29.98
  -1  14  10   19.38   32.60
   1  14  -9   13.28   22.47
  -1  14   9  -22.45   23.64
   1  14  -8  540.39   89.04
  -1  14   8  491.97   57.69
   1  14  -7   14.77   23.24
  -1  14   7   13.33   14.90
  -1  14   7  -11.15   23.44
   1  14  -6 2296.93  108.17
   1 -14  -6 2412.70  150.08
  -1  14   6 2156.06  109.74
   1  14  -5    5.80   18.46
   1  14  -5    2.83    8.94
  -1 -14   5    1.70   12.83
  -1  14   5  -30.02   18.36
  -1  14   5    9.54    9.40
   1  14  -4  137.04   28.33
   1  14  -4   76.42   16.19
   1 -14  -4  133.38   43.21
  -1 -14   4   55.96   23.41
  -1  14   4   95.39   27.70
  -1  14   4   91.31   16.33
   1  14  -3   38.92   14.61
   1  14  -3  -12.05   37.68
   1 -14  -3   51.12   20.96
  -1 -14   3   38.63   13.80
  -1  14   3   47.62   23.94
  -1  14   3   64.37   22.04
   1  14  -2   29.56   12.46
   1  14  -2  -18.59   17.06
   1 -14  -2    6.33   15.07
  -1 -14   2    4.17   11.22
  -1  14   2    1.63   19.90
  -1  14   2    5.35   16.13
   1  14  -1   26.41   19.80
   1  14  -1   58.35   26.83
   1 -14  -1    9.71   17.33
  -1 -14   1   41.94   24.54
  -1  14   1   35.15   15.92
   1  14   0 1319.39   94.03
   1  14   0 1229.88   59.28
   1 -14   0 1444.14   78.91
  -1 -14   0 1318.01   55.01
  -1  14   0 1256.98   59.78
   1 -14   1   -4.05   11.24
   1  14   1   -7.64   14.62
   1  14   1   18.23   14.09
  -1 -14  -1   10.59   13.36
  -1  14  -1   -0.61   22.23
   1  14   2  609.17   43.99
   1  14   2  513.93   38.34
   1 -14   2  585.19   30.19
  -1 -14  -2  622.02   42.17
  -1  14  -2  594.75   62.95
   1  14   3   68.37   15.86
   1 -14   3  -12.75    9.02
  -1 -14  -3  -19.47   15.50
  -1  14  -3    3.20   14.41
   1  14   4  272.18   37.33
   1 -14   4  281.58   29.16
  -1 -14  -4  315.39   36.79
  -1  14  -4  289.39   34.45
   1  14   5   51.23   21.20
   1 -14   5    6.37   12.98
  -1 -14  -5   -3.11   20.66
  -1  14  -5   -0.45   31.59
   1  14   6  671.33   58.60
  -1 -14  -6  763.92   90.19
  -1  14  -6  673.78   53.34
   1  14   7   49.64   29.30
  -1 -14  -7   47.93   47.85
  -1  14  -7   29.26   25.69
   1  14   8  621.05   62.61
  -1 -14  -8  641.69   94.67
  -1  14  -8  491.95   88.63
   1  14   9    5.65   24.01
  -1 -14  -9  -38.26   39.70
  -1  14  -9   -0.45   20.64
   1  15  -6  169.54   39.31
   1 -15  -6  204.10   37.89
  -1  15   6  194.95   39.83
   1  15  -5  506.54   52.51
   1 -15  -5  635.79   50.63
  -1  15   5  362.67   44.14
  -1  15   5  508.57   51.74
   1  15  -4    5.96   18.95
   1 -15  -4   28.15   17.25
  -1 -15   4  -11.25    9.51
  -1  15   4    1.46   10.82
  -1  15   4   24.30   18.22
   1  15  -3  458.26   33.85
   1  15  -3  553.72   48.60
   1 -15  -3  668.31   68.01
  -1 -15   3  581.51   31.20
  -1  15   3  364.42   33.36
   1  15  -2   42.60   26.51
   1  15  -2   28.91   22.20
   1 -15  -2   45.38   32.03
  -1 -15   2   30.88   23.84
  -1  15   2   15.19   15.54
   1  15  -1  307.04   36.28
   1  15  -1  203.55   29.64
   1 -15  -1  289.92   30.23
  -1 -15   1  325.51   27.17
  -1  15   1  217.72   28.85
   1  15   0   65.19   23.82
   1  15   0  112.55   22.03
   1 -15   0   30.06   19.82
  -1  15   0   17.77   33.57
  -1 -15   0  114.83   33.21
   1  15   1 1449.62   75.25
   1 -15   1 1744.34   86.14
  -1 -15  -1 1759.68   71.54
  -1  15  -1 1395.88   72.47
   1  15   2   23.01   29.86
   1  15   2   -3.11   25.90
   1 -15   2    4.06   11.94
  -1  15  -2   -7.48   16.41
  -1 -15  -2   25.74   16.71
   1  15   3   73.54   45.45
   1  15   3   63.10   22.03
   1 -15   3   83.43   25.70
  -1 -15  -3  106.95   42.81
  -1  15  -3  122.51   25.98
   1  15   4   16.54   22.36
   1  15   4   26.81   16.01
  -1 -15  -4   29.59   22.09
  -1  15  -4  -23.98   33.50
   1  15   5  365.64   47.22
  -1 -15  -5  484.79   46.34
  -1  15  -5  357.50   43.48
   1  15   6   97.42   35.07
  -1 -15  -6  116.63   34.69
  -1  15  -6   99.49   31.82
   2   0 -22   45.27   15.36
   2   0 -22   49.56   16.73
   2   0 -21   -4.88   17.82
   2   0 -20   40.12   14.20
   2   0 -19    4.49    9.00
   2   0 -19   -4.41   10.74
   2   0 -18  304.06   34.89
   2   0 -18  329.95   25.47
   2   0 -17   -4.93   15.24
   2   0 -17    0.09    8.20
   2   0 -16   91.06   14.92
   2   0 -16   84.31   22.24
   2   0 -15    8.13    8.42
   2   0 -15   -9.94   15.27
   2   0 -14 2995.99   78.15
   2   0 -14 2925.10   76.01
   2   0 -13   -5.12    8.06
   2   0 -13   -4.97   13.14
   2   0 -12 9206.54  232.38
   2   0 -12 9358.45  263.12
   2   0 -11    2.03    7.75
   2   0 -11   11.65    7.29
   2   0 -10 2320.98   50.19
   2   0 -10 2208.74   51.09
   2   0  -9   -5.14    6.01
   2   0  -9   -0.70    9.14
   2   0  -8 2153.72   46.74
   2   0  -8 2216.27   54.28
   2   0  -7    1.02    5.24
   2   0  -7    3.48    7.12
   2   0  -6 2687.34   49.14
   2   0  -6 2662.88   53.56
   2   0  -5   -1.86    5.52
   2   0  -5    4.82    3.59
   2   0  -449033.22 1695.29
   2   0  -3    9.59    7.15
  -2   0   3    9.52    7.02
   2   0  -221615.70  574.74
  -2   0   221066.43  562.28
   2   0  -1    0.81    6.41
  -2   0   1   12.44    6.23
   2   0   062314.71 2284.26
  -2   0   060261.25 2214.66
   2   0   1   24.27    7.39
  -2   0  -1    8.85    7.37
   2   0   2181316.5 9744.75
  -2   0  -2171718.7 9240.28
   2   0   3   -2.20    5.44
  -2   0  -3   -5.07    9.03
   2   0   4 6566.94  140.83
   2   0   4 6633.60  136.15
  -2   0  -4 6361.82  131.93
   2   0   5    7.30    5.65
   2   0   5    1.73    7.30
  -2   0  -5   21.89    9.66
   2   0   6  163.57   10.49
   2   0   6  166.30   22.59
  -2   0  -6  162.44   10.57
   2   0   7    6.92    8.75
   2   0   7    5.11    6.31
  -2   0  -7    9.72    6.30
   2   0   8 9709.48  230.20
   2   0   8 9756.23  246.71
  -2   0  -8 9533.14  225.99
   2   0   9   -2.31    6.44
   2   0   9    5.16   15.30
  -2   0  -9    3.01    6.35
   2   0  10   14.09    7.82
   2   0  10   19.43   11.31
  -2   0 -10   18.90   12.67
   2   0  11   -5.57   15.53
   2   0  11   -2.77    6.27
  -2   0 -11    6.63   10.35
   2   0  12   11.94   12.91
   2   0  12   14.43    8.98
  -2   0 -12   48.70   14.94
   2   0  13   -3.00   11.43
   2   0  13    0.38   12.36
  -2   0 -13   -2.17    7.35
   2   0  14 3218.44  102.16
   2   0  14 3094.43   83.52
  -2   0 -14 3096.91   81.37
   2   0  15   -9.01    8.67
   2   0  15   -0.00   13.04
  -2   0 -15   10.92    8.23
   2   0  16  358.85   34.90
   2   0  16  249.64   51.68
  -2   0 -16  278.74   20.72
   2   0  17  -15.30   14.82
   2   0  17   11.65   10.00
  -2   0 -17    1.19   15.15
   2   0  18  209.71   22.09
   2   0  18  204.83   51.42
  -2   0 -18  227.28   33.15
   2   0  19   -4.34   17.70
   2   0  19   -7.09   16.68
  -2   0 -19    8.90   10.34
   2   0  20  676.04   39.31
   2   0  20  750.64   55.27
  -2   0 -20  750.81   37.44
   2   0  21   11.52   21.38
   2   0  21   11.13   22.33
  -2   0 -21    7.79   20.86
   2  -1 -22   -4.59   20.98
   2   1 -21  159.21   19.60
   2   1 -21  151.63   17.46
   2   1 -21  122.91   25.87
   2  -1 -21  198.13   22.91
   2   1 -20   48.91   22.03
   2  -1 -20   50.07   26.27
   2   1 -20   34.42   12.15
   2   1 -20   37.43   18.12
   2   1 -19  129.51   17.72
   2   1 -19  168.77   22.31
   2   1 -19  129.48   25.24
   2  -1 -19  171.36   20.86
   2   1 -18   13.40   12.04
   2  -1 -18  -28.49   18.27
   2   1 -18    1.10    8.30
   2   1 -18   10.62    9.38
   2   1 -17 1017.80   43.56
   2  -1 -17 1013.67   42.12
   2   1 -17 1033.39   34.46
   2   1 -16   89.68   20.24
   2  -1 -16  114.35   16.57
   2  -1 -16  121.82   14.59
   2   1 -16  113.11   17.90
   2   1 -15 3944.12  111.28
   2  -1 -15 3956.25  109.72
   2  -1 -15 3826.22   99.41
   2   1 -15 3850.56   97.19
   2  -1 -14   -2.33    9.55
   2   1 -14    2.43    9.83
   2  -1 -14    9.57    7.29
   2   1 -14    9.13    6.97
  -2   1  14   -3.72    8.00
   2  -1 -13   33.08   17.88
   2   1 -13   13.57   11.02
   2  -1 -13   22.96    8.14
   2   1 -13   29.13   13.22
  -2   1  13   25.78    8.90
   2   1 -12  168.53   20.82
   2  -1 -12  201.52   12.88
   2   1 -12  191.43   27.03
   2  -1 -12  191.64   16.97
  -2   1  12  190.64   13.67
   2   1 -1112362.43  325.59
   2   1 -1112012.85  326.74
   2  -1 -1111885.54  318.83
   2  -1 -1112142.31  301.94
  -2   1  1111606.47  296.50
   2   1 -10  230.17   15.36
   2  -1 -10  249.50   25.45
   2  -1 -10  232.00   10.64
   2   1 -10  266.96   19.17
   2   1  -9  481.42   23.70
   2   1  -9  468.58   18.52
   2  -1  -9  436.23   19.99
   2   1  -9  437.35   15.90
   2  -1  -9  471.28   19.49
   2   1  -8   51.44    9.13
   2   1  -8   49.61    7.68
   2   1  -8   48.68    7.54
   2  -1  -8   62.55   10.20
   2  -1  -8   72.52    9.37
   2  -1  -7   47.75    8.02
   2   1  -7   51.45    8.36
   2   1  -7   43.24    7.14
   2   1  -7   38.29    6.80
   2  -1  -7   38.44    9.65
   2   1  -6 2123.56   44.69
   2   1  -6 2076.05   51.67
   2  -1  -6 2198.69   36.58
   2  -1  -6 2110.17   48.75
   2   1  -510913.37  261.92
   2  -1  -510733.00  256.05
   2  -1  -511208.53  233.95
   2   1  -4 4815.94   94.97
  -2  -1   4 4952.18  112.65
   2  -1  -323002.30  639.24
   2   1  -322565.10  636.80
  -2  -1   323686.81  641.44
   2   1  -2   12.54    6.01
   2  -1  -2    3.52    7.03
  -2  -1   2    1.22    6.08
   2   1  -135271.04 1075.33
   2  -1  -134490.00 1060.16
  -2  -1   135424.35 1080.46
  -2   1   133701.68 1038.97
   2   1   0  936.64   24.38
   2  -1   0  920.42   24.01
  -2   1   0  888.13   23.58
  -2  -1   0  909.52   24.13
   2   1   1125341.1 5905.99
   2  -1   1125855.0 5907.90
  -2  -1  -1120471.8 5692.40
  -2   1  -1120908.6 5683.38
   2  -1   2  387.29   24.69
   2   1   2  404.43   16.74
   2  -1   2  419.84   23.08
  -2   1  -2  392.85   14.61
  -2  -1  -2  442.23   27.72
   2   1   3 1097.76   26.76
   2  -1   3 1062.57   22.69
   2  -1   3 1044.50   26.43
  -2   1  -3 1067.38   32.26
  -2  -1  -3 1078.19   26.74
   2   1   4  137.98   11.05
   2  -1   4  121.56    8.01
   2  -1   4  111.15   11.56
  -2  -1  -4  112.31   17.30
  -2   1  -4   94.96    8.15
   2   1   5 3312.36   70.32
   2  -1   5 3305.32   62.17
   2  -1   5 3364.50   73.45
  -2   1  -5 3259.90   62.15
  -2  -1  -5 3200.35   67.38
   2   1   6  346.23   16.07
   2  -1   6  324.79   11.72
   2  -1   6  347.36   18.38
   2   1   6  360.74   17.33
  -2  -1  -6  333.35   15.79
  -2   1  -6  335.39   18.53
  -2   1  -6  315.54   11.96
   2   1   710066.51  239.49
   2  -1   7 9827.69  244.09
   2  -1   7 9764.34  234.68
   2   1   7 9568.72  234.14
  -2  -1  -7 9522.12  228.70
  -2   1  -7 9739.80  241.89
  -2   1  -7 9640.25  216.84
   2   1   8 1226.13   35.05
   2  -1   8 1232.02   28.69
   2  -1   8 1325.91   41.67
   2   1   8 1189.44   55.21
  -2  -1  -8 1217.98   34.99
  -2   1  -8 1257.35   40.82
  -2   1  -8 1265.68   39.66
   2   1   9 2944.30   89.08
   2  -1   9 3091.93  104.81
   2  -1   9 2913.41   60.83
   2   1   9 2974.96   74.84
  -2  -1  -9 2894.47   68.72
  -2   1  -9 2954.56   61.53
  -2   1  -9 2470.14   70.91
   2   1  10  300.85   17.38
   2   1  10  299.46   20.41
   2  -1  10  267.64   13.10
   2  -1  10  268.77   22.46
  -2  -1 -10  307.24   17.34
  -2   1 -10  283.70   13.27
   2   1  11  313.64   19.00
   2   1  11  331.09   36.41
   2  -1  11  341.01   14.81
   2  -1  11  345.60   40.06
  -2   1 -11  353.37   15.22
  -2  -1 -11  322.03   19.19
   2   1  12  604.95   30.76
   2   1  12  568.10   25.82
   2  -1  12  629.05   33.54
   2  -1  12  611.60   20.55
  -2  -1 -12  598.76   25.64
  -2   1 -12  594.40   20.70
   2   1  13  296.23   20.82
   2   1  13  264.40   39.76
   2  -1  13  299.89   16.01
   2  -1  13  318.55   28.00
  -2  -1 -13  294.70   19.98
  -2   1 -13  264.28   15.46
   2   1  14  570.78   34.67
   2   1  14  516.12   29.20
   2  -1  14  516.29   34.86
   2  -1  14  621.33   62.32
  -2  -1 -14  575.77   28.67
  -2   1 -14  570.43   23.03
   2   1  15  879.92   58.71
   2   1  15 1044.40   71.45
   2  -1  15  867.97   31.20
   2  -1  15 1010.87   51.44
  -2  -1 -15  915.05   38.29
  -2   1 -15  908.51   31.30
   2   1  16   92.41   17.60
   2  -1  16   79.70   13.33
   2  -1  16   71.00   24.30
   2   1  16   95.20   21.57
  -2  -1 -16   73.98   27.52
  -2   1 -16   82.82   13.04
   2   1  17   -8.89   23.19
   2  -1  17   11.48   15.93
   2  -1  17    7.87   13.98
   2   1  17    1.23   11.24
  -2  -1 -17   19.02   17.73
  -2   1 -17  -14.16   13.55
   2   1  18   27.15   16.44
   2  -1  18   22.69   18.35
   2  -1  18    6.14   16.06
   2   1  18  -16.99   21.30
  -2  -1 -18    2.00   12.18
  -2   1 -18    6.82   15.47
   2   1  19    9.05   12.53
   2   1  19   -3.47   15.72
   2  -1  19   -0.30    9.47
   2  -1  19   10.79   17.59
  -2  -1 -19   -4.84   11.59
  -2   1 -19  -16.08    8.99
   2   1  20   20.67   23.55
   2  -1  20    9.04   20.05
   2  -1  20   -3.50   17.33
   2   1  20    7.56   18.32
  -2  -1 -20   13.98   21.99
  -2   1 -20    5.03    9.99
   2   1  21  416.39   37.63
   2   1  21  468.60   46.14
   2  -1  21  464.24   51.42
  -2  -1 -21  470.00   35.14
   2   2 -21   66.14   40.69
   2  -2 -21  111.68   22.76
   2   2 -20   87.30   21.44
   2   2 -20   64.27   13.11
   2  -2 -20   64.18   32.58
   2   2 -20   60.88   11.35
   2   2 -19   36.97   28.10
   2   2 -19   18.97    9.29
   2   2 -19   35.85   17.47
   2  -2 -19   22.16   16.28
   2   2 -18  455.14   23.60
   2   2 -18  457.98   31.22
   2   2 -18  508.67   35.43
   2  -2 -18  533.57   34.10
   2   2 -17   30.34   13.54
   2   2 -17   22.24   25.15
   2  -2 -17   18.33   15.06
   2   2 -17   22.44    9.81
   2   2 -16  114.11   12.34
   2   2 -16  100.58   19.30
   2  -2 -16  105.65   19.16
   2   2 -16  103.29   10.91
  -2   2  16   76.54   13.11
   2   2 -15  239.60   38.24
   2   2 -15  241.21   15.59
   2   2 -15  238.72   13.95
   2  -2 -15  265.42   23.87
  -2   2  15  216.76   16.21
   2   2 -14  937.32   37.18
   2   2 -14  923.33   39.73
   2  -2 -14  959.56   40.63
   2   2 -14  901.76   28.65
  -2   2  14  885.26   28.88
   2   2 -13   69.28   15.53
   2   2 -13  120.13   16.44
   2  -2 -13  117.85   16.40
   2   2 -13  109.05   10.44
  -2   2  13   70.14   10.43
   2   2 -12 1589.25   68.89
   2   2 -12 1429.70   45.74
   2  -2 -12 1556.81   49.89
   2  -2 -12 1509.00   34.89
   2   2 -12 1582.48   38.25
  -2   2  12 1536.07   48.38
   2   2 -11  180.14   16.76
   2   2 -11  178.66   18.09
   2  -2 -11  154.66   29.39
   2  -2 -11  186.66    9.58
   2   2 -11  179.59   11.40
  -2   2  11  176.82   17.02
   2   2 -10 5536.99  118.11
   2   2 -10 5843.42  143.45
   2   2 -10 5555.98  134.89
   2  -2 -10 5694.58  142.65
   2  -2 -10 5830.04  128.78
  -2   2  10 5597.61  129.71
   2   2  -9 2073.01   53.10
   2   2  -9 1979.54   40.50
   2   2  -9 1944.92   40.91
   2  -2  -9 1947.88   35.05
   2  -2  -9 2019.67   55.15
  -2   2   9 1953.22   37.06
   2   2  -8 7555.79  162.45
   2   2  -8 7943.16  189.99
   2  -2  -8 7477.52  149.15
   2  -2  -8 7777.08  215.56
   2   2  -8 7765.08  182.14
   2   2  -7   57.93   10.86
   2  -2  -7   46.44   12.18
   2  -2  -7   71.13    6.32
   2   2  -7   52.82   11.07
   2   2  -6  742.36   24.29
   2   2  -6  744.78   24.89
   2  -2  -6  782.66   27.24
   2  -2  -6  732.30   10.89
   2   2  -5 6728.67  135.29
   2  -2  -5 6813.53  117.41
   2  -2  -5 6430.02  149.30
  -2  -2   5 6598.41  135.08
   2  -2  -4 7820.61  132.52
   2   2  -4 8046.48  178.33
  -2  -2   4 7919.18  165.78
   2   2  -3 5320.92  105.24
   2  -2  -3 5116.97   77.76
  -2  -2   3 5431.73  122.77
   2   2  -255836.17 1986.45
   2  -2  -256032.59 1899.25
  -2  -2   255087.08 1967.10
   2   2  -1 5449.75  126.42
   2  -2  -1 5302.45  113.01
   2  -2  -1 5381.49  100.09
  -2  -2   1 5475.36  111.68
   2   2   0  127.42   11.53
   2  -2   0  141.75   11.14
   2  -2   0  157.30    7.34
  -2  -2   0  153.48   11.39
   2   2   112515.54  318.60
   2  -2   112372.37  286.75
   2  -2   112170.58  276.79
  -2  -2  -112335.63  294.59
  -2   2  -112613.34  292.23
  -2   2  -112440.32  299.87
   2  -2   229337.83  899.78
   2  -2   232926.78  981.42
   2   2   231399.29  945.02
  -2   2  -231568.40  935.68
  -2   2  -231118.05  912.08
  -2  -2  -229930.94  905.59
   2  -2   3 1007.27   20.72
   2   2   3 1015.95   27.79
   2  -2   3  998.21   26.32
  -2  -2  -3  984.78   26.89
  -2   2  -3  993.84   28.51
  -2   2  -3 1018.30   26.18
   2   2   436538.58 1190.01
   2  -2   436703.91 1190.28
   2  -2   441169.30 1268.21
  -2   2  -436146.81 1174.91
  -2   2  -439059.61 1210.79
  -2  -2  -435812.49 1165.80
   2   2   5  740.09   25.41
   2  -2   5  724.62   22.56
  -2   2  -5  694.59   25.81
  -2   2  -5  703.50   16.25
  -2  -2  -5  722.79   24.98
   2   2   6  691.39   25.03
   2  -2   6  685.96   26.85
   2  -2   6  692.51   15.50
  -2   2  -6  712.74   15.95
  -2  -2  -6  745.25   38.39
  -2   2  -6  654.78   25.99
   2   2   7   21.08   16.65
   2  -2   7   24.49    5.02
   2  -2   7   17.94   11.39
  -2  -2  -7   25.67   10.20
  -2   2  -7   35.06   11.15
  -2   2  -7   15.49    5.28
   2   2   8 1278.81   37.72
   2  -2   8 1307.60   61.57
   2  -2   8 1253.34   33.03
   2   2   8 1225.01   37.87
  -2  -2  -8 1287.19   38.44
  -2   2  -8 1270.35   25.92
  -2   2  -8 1281.22   41.45
   2   2   9  370.57   20.92
   2   2   9  396.30   20.88
   2  -2   9  350.01   11.83
   2  -2   9  361.35   24.76
  -2  -2  -9  364.05   21.00
  -2   2  -9  371.85   23.73
  -2   2  -9  366.65   18.19
   2   2  10  186.28   26.27
   2  -2  10  143.14   20.07
   2  -2  10  147.54    8.88
   2   2  10  155.24   16.22
  -2   2 -10  156.95    9.19
  -2   2 -10  207.60   31.90
  -2  -2 -10  253.60   16.84
   2   2  11  171.88   18.21
   2  -2  11  193.93   15.81
   2   2  11  160.36   29.32
   2  -2  11  171.01   22.65
  -2   2 -11  206.14   22.06
  -2   2 -11  211.75   16.24
  -2  -2 -11  209.55   18.19
   2  -2  12  960.34   45.43
   2   2  12  962.11   38.67
   2  -2  12  920.44   32.75
   2   2  12  934.71   36.61
  -2  -2 -12  926.04   37.34
  -2   2 -12 1002.55   44.73
  -2   2 -12  915.41   33.41
   2   2  13  289.02   23.62
   2   2  13  275.66   22.97
   2  -2  13  226.86   29.46
   2  -2  13  250.84   13.54
  -2   2 -13  277.70   20.51
  -2  -2 -13  234.54   22.48
  -2   2 -13  248.08   30.08
   2   2  14 2646.88   85.17
   2  -2  14 2471.36   60.32
   2  -2  14 2611.31   94.21
   2   2  14 2556.70   82.03
  -2  -2 -14 2771.48  111.27
  -2   2 -14 2777.72   97.43
  -2   2 -14 2646.14   75.39
   2   2  15   88.00   20.29
   2   2  15   85.55   32.87
   2  -2  15  102.29   11.31
   2  -2  15   58.50   43.32
  -2  -2 -15   58.58   31.71
  -2   2 -15  102.88   17.79
   2   2  16  270.67   25.90
   2   2  16  263.97   26.41
   2  -2  16  210.75   15.34
   2  -2  16  233.62   33.80
  -2  -2 -16  257.82   24.98
  -2   2 -16  259.93   23.30
   2   2  17   57.61   32.87
   2  -2  17   39.35   18.70
   2  -2  17   78.43   26.74
   2   2  17   88.63   21.10
  -2  -2 -17   76.22   19.38
  -2   2 -17   98.35   11.14
   2   2  18   79.36   22.93
   2   2  18  121.87   39.15
   2  -2  18  121.58   13.14
   2  -2  18  165.45   50.00
  -2  -2 -18   99.33   35.06
  -2   2 -18  116.88   12.77
   2   2  19    3.15   21.30
   2   2  19   61.83   19.99
   2  -2  19   59.17   11.47
   2  -2  19   53.97   26.80
  -2  -2 -19   67.02   30.65
  -2   2 -19   52.38   17.41
   2   2  20  292.67   33.25
   2   2  20  264.05   34.54
   2  -2  20  305.03   44.10
  -2  -2 -20  308.77   30.84
   2   2  21   -5.40   16.46
   2  -2  21    3.79   34.10
   2   2  21   -5.97   15.29
  -2  -2 -21    3.77   13.72
   2   3 -21  460.26   43.53
   2  -3 -21  479.06   41.26
   2   3 -20  146.18   34.89
   2  -3 -20   -0.58   20.42
   2   3 -19   10.30    6.14
   2   3 -19   15.04   15.95
   2   3 -19    1.28   11.77
   2  -3 -19   -4.34   15.30
   2  -3 -18  561.20   38.87
   2   3 -18  460.99   20.72
   2   3 -18  490.52   26.76
   2   3 -18  527.45   39.34
   2   3 -17  611.78   27.73
   2   3 -17  667.12   39.29
   2  -3 -17  621.85   39.67
   2   3 -17  591.40   22.08
  -2   3  17  588.29   24.73
   2   3 -16   60.18    9.14
   2   3 -16   73.86   19.27
   2   3 -16   78.26   12.98
   2  -3 -16  109.39   31.59
  -2   3  16   53.40   10.79
   2   3 -15 1801.90   44.61
   2   3 -15 1758.99   50.79
   2   3 -15 1925.21   67.20
   2  -3 -15 2007.30   69.44
  -2   3  15 1746.23   45.62
   2   3 -14  554.95   18.78
   2   3 -14  565.22   17.27
   2  -3 -14  596.43   56.31
   2   3 -14  627.25   35.18
  -2   3  14  566.68   29.89
   2   3 -13  181.30   10.99
   2   3 -13  183.45   15.69
   2   3 -13  170.36   35.80
   2  -3 -13  232.70   23.18
  -2   3  13  207.87   18.31
   2   3 -12 1020.05   34.02
   2   3 -12 1081.21   43.03
   2   3 -12  969.68   31.04
   2  -3 -12 1032.88   65.61
  -2   3  12 1011.89   24.83
   2   3 -11 7884.35  210.84
   2   3 -11 7478.65  166.33
   2  -3 -11 7783.89  209.83
   2   3 -11 7291.90  159.17
  -2   3  11 6618.63  188.58
  -2   3  11 7461.00  162.86
   2   3 -10 3015.47   69.25
   2   3 -10 3204.51  107.69
   2   3 -10 3008.11   66.55
   2  -3 -10 3187.65  109.83
  -2   3  10 3003.10   56.46
  -2   3  10 3041.56   84.71
   2   3  -9 2924.87   55.51
   2   3  -9 2886.81   55.84
   2  -3  -9 3081.70   81.28
   2   3  -9 3027.85  100.87
  -2   3   9 2930.10   51.75
  -2   3   9 3036.42   81.35
   2   3  -8 2872.46   53.33
   2   3  -8 2986.77   74.78
   2  -3  -8 2922.55   76.77
  -2   3   8 2880.85   52.35
  -2   3   8 2985.34   77.56
   2   3  -7  468.87   23.06
   2   3  -7  449.84   11.83
   2  -3  -7  451.46   24.76
   2   3  -6   82.86   10.62
   2   3  -6   75.15   13.90
   2  -3  -6   87.87   14.95
  -2  -3   6   92.60   11.76
   2   3  -513733.63  321.38
  -2  -3   513881.30  327.18
   2   3  -4  571.37   15.89
   2  -3  -4  605.89   27.24
  -2  -3   4  578.27   16.86
   2   3  -389910.55 3824.52
   2  -3  -389325.96 3864.40
  -2  -3   389465.70 3779.10
   2   3  -258580.45 2140.32
   2  -3  -260198.99 2110.44
   2  -3  -257180.54 2136.51
  -2  -3   256775.87 2083.30
  -2   3   263240.60 2198.15
   2   3  -1   14.87    6.62
   2  -3  -1   14.93    6.28
  -2  -3   1   19.30    6.87
  -2   3   1   14.51    3.71
   2   3   010056.22  228.05
   2  -3   010044.17  228.82
   2  -3   010146.12  216.29
  -2  -3   010191.80  251.44
  -2   3   010167.28  228.47
   2   3   1 1865.02   55.14
   2  -3   1 1673.66   45.71
   2  -3   1 1753.34   34.71
  -2  -3  -1 1746.32   53.21
  -2   3  -1 1832.27   36.12
   2   3   2  574.59   20.61
   2  -3   2  568.09   18.46
   2  -3   2  589.12   22.84
  -2   3  -2  651.93   19.23
  -2  -3  -2  596.13   32.33
   2   3   3 2420.33   56.18
   2  -3   3 2291.70   51.48
   2  -3   3 2268.82   41.92
  -2  -3  -3 2280.13   54.25
  -2   3  -3 2275.90   50.79
  -2   3  -3 2277.90   51.00
   2   3   4 4872.89  114.65
   2  -3   4 4818.89   90.70
   2  -3   4 4763.41  109.85
  -2  -3  -4 4849.49  135.77
  -2   3  -4 4865.59  110.01
  -2   3  -4 4757.66   90.04
   2   3   513270.68  344.09
   2  -3   513091.52  338.10
   2  -3   513463.40  304.05
  -2  -3  -513060.82  339.36
  -2   3  -512792.70  361.28
  -2   3  -513025.74  310.27
   2   3   6  732.05   44.99
   2  -3   6  756.99   29.73
   2  -3   6  708.67   14.14
  -2   3  -6  715.17   14.92
  -2   3  -6  703.84   29.13
  -2  -3  -6  706.47   28.87
   2   3   7   19.65   11.42
   2  -3   7   12.82   20.26
   2  -3   7   23.24    3.92
  -2  -3  -7   22.97   11.81
  -2   3  -7   41.07    7.24
  -2   3  -7   27.85   11.87
   2   3   8  268.21   20.36
   2  -3   8  252.91   22.47
   2  -3   8  259.80    7.89
  -2  -3  -8  321.67   32.87
  -2   3  -8  266.85   12.88
  -2   3  -8  264.14   21.28
   2   3   9  455.53   22.02
   2   3   9  424.90   24.79
   2  -3   9  466.42   28.19
   2  -3   9  454.37   10.83
  -2  -3  -9  456.49   39.44
  -2   3  -9  447.44   16.67
  -2   3  -9  424.43   42.57
   2   3  10   86.01   14.68
   2   3  10   56.20   12.90
   2  -3  10   78.58   17.11
   2  -3  10   63.24    8.99
  -2  -3 -10   70.54   24.40
  -2   3 -10   73.94   16.29
  -2   3 -10   64.59    5.67
   2   3  11 1027.35   41.01
   2   3  11 1075.58   55.23
   2  -3  11 1010.89   46.48
   2  -3  11 1013.91   21.36
  -2  -3 -11 1031.62   61.20
  -2   3 -11 1074.59   45.17
  -2   3 -11 1003.69   28.78
   2   3  12   63.07   17.07
   2   3  12   52.78   15.21
   2  -3  12   58.82    6.63
   2  -3  12   74.34   34.79
  -2  -3 -12   55.47   17.09
  -2   3 -12   72.68    6.64
  -2   3 -12   49.28   20.18
   2   3  13 2626.69  112.34
   2   3  13 2656.79   80.04
   2  -3  13 2716.94   94.74
   2  -3  13 2552.87   63.66
  -2  -3 -13 2621.14   84.51
  -2   3 -13 2598.74   63.41
  -2   3 -13 2697.91  131.09
   2   3  14   52.67   18.87
   2   3  14   77.40   28.34
   2  -3  14   37.22    7.50
   2  -3  14   50.07   23.26
  -2  -3 -14   47.74   18.50
  -2   3 -14   61.43   23.39
  -2   3 -14   70.73   11.91
   2   3  15 1637.65   93.54
   2   3  15 1667.15   62.41
   2  -3  15 1486.14   36.76
   2  -3  15 1638.06   77.86
  -2  -3 -15 1675.31   65.13
  -2   3 -15 1699.94   79.06
  -2   3 -15 1578.77   47.27
   2   3  16   13.63   11.97
   2   3  16   32.03   13.34
   2  -3  16   -3.57    5.30
   2  -3  16   -8.98   28.36
  -2  -3 -16    5.20   21.80
  -2   3 -16    0.12    8.46
  -2   3 -16   -4.26   17.61
   2   3  17   21.85   28.23
   2   3  17   25.31   15.31
   2  -3  17   52.30   21.48
   2  -3  17   22.88    6.99
  -2  -3 -17   25.73   16.90
  -2   3 -17   14.05    6.76
  -2   3 -17  -27.93   22.58
   2   3  18  245.48   28.25
   2   3  18  189.10   26.37
   2  -3  18  183.41   36.64
  -2  -3 -18  157.69   27.63
   2   3  19    2.72   21.96
   2   3  19  -10.12   24.25
   2  -3  19    5.96   31.88
  -2  -3 -19    4.27   13.86
   2   3  20   -1.91   18.39
   2   3  20   37.06   20.06
   2  -3  20   40.99   26.42
  -2  -3 -20   11.62   30.49
   2   4 -21  157.20   28.07
   2  -4 -21    1.21   26.87
   2   4 -20   36.82   20.95
   2  -4 -20    3.21   19.79
   2   4 -19  196.78   32.50
   2  -4 -19  247.64   32.13
   2   4 -18  501.31   42.33
   2  -4 -18  581.44   67.27
   2   4 -17   35.72    6.69
   2   4 -17   65.11   21.50
   2   4 -17   60.54    5.84
   2  -4 -17   55.34   21.84
  -2   4  17   54.86   10.09
   2   4 -16    7.31    4.47
   2   4 -16    2.71   14.43
   2   4 -16    3.33    4.03
   2  -4 -16   40.05   24.44
  -2   4  16    0.42    6.48
   2   4 -15  143.91    7.53
   2   4 -15  116.73   24.73
   2   4 -15  149.97    8.47
   2  -4 -15  191.77   24.84
  -2   4  15  149.00   17.21
   2   4 -14   48.22    8.82
   2   4 -14   51.32    6.05
   2   4 -14   40.83   30.72
   2  -4 -14   63.53   18.68
  -2   4  14   38.09    7.68
   2   4 -13  624.04   21.79
   2   4 -13  635.33   38.69
   2  -4 -13  653.70   39.12
   2   4 -13  599.40   20.37
  -2   4  13  591.14   39.93
  -2   4  13  601.60   17.56
   2   4 -12  678.46   15.81
   2   4 -12  676.15   14.99
   2   4 -12  737.67   38.30
   2  -4 -12  706.95   38.55
  -2   4  12  659.34   39.46
  -2   4  12  685.47   23.82
   2   4 -11 1269.58   50.26
   2   4 -11 1315.50   31.95
   2   4 -11 1204.06   29.80
   2  -4 -11 1373.61   52.96
  -2   4  11 1267.87   31.92
  -2   4  11 1315.78   53.36
   2   4 -10 4281.12   89.01
   2   4 -10 4453.39  122.01
   2   4 -10 4073.37   86.24
   2  -4 -10 4341.71  121.66
  -2   4  10 4205.01   77.47
  -2   4  10 4311.40  123.49
   2   4  -9  207.31    6.75
   2   4  -9  227.04   19.72
   2   4  -9  171.98    6.70
   2  -4  -9  200.51   33.35
  -2   4   9  170.27   20.89
  -2   4   9  184.48    5.36
   2   4  -8   32.85    4.05
   2   4  -8   54.45   13.07
   2  -4  -8   39.07   13.26
  -2   4   8    2.72   13.67
  -2   4   8   32.81    2.32
   2   4  -7 3751.67  121.23
   2   4  -7 3671.29   73.16
  -2  -4   7 3673.97   67.04
  -2   4   7 3732.80   97.55
   2   4  -6 8310.60  182.02
   2  -4  -6 8350.28  212.77
  -2  -4   6 8102.49  170.09
  -2   4   6 8462.87  216.81
   2   4  -5 6396.98  139.10
  -2  -4   5 6407.74  143.62
  -2   4   5 6635.80  165.66
   2   4  -433023.49 1010.73
   2  -4  -431187.96 1007.94
  -2  -4   433157.42 1001.42
  -2   4   432696.79  893.54
   2   4  -3  913.18   32.00
  -2   4   3  967.63   16.94
  -2  -4   3  972.38   24.12
   2   4  -2 1695.90   50.31
   2  -4  -2 1693.70   46.43
  -2  -4   2 1649.57   38.11
  -2   4   2 1668.37   27.45
   2   4  -118055.77  503.60
   2  -4  -119645.66  488.41
   2  -4  -118272.90  494.17
  -2  -4   117901.66  502.63
  -2   4   119123.83  476.61
   2   4   0  586.33   20.78
   2  -4   0  595.86   31.00
   2  -4   0  578.21   16.00
  -2  -4   0  601.04   31.95
  -2   4   0  595.50   24.21
   2   4   1 2104.03   48.59
   2  -4   1 2258.20   45.42
   2  -4   1 2112.48   43.87
   2  -4   1 2046.10   43.10
  -2   4  -1 2140.14   55.63
  -2  -4  -1 2155.60   65.56
   2   4   2 4692.30  105.22
   2  -4   2 4682.97   99.29
   2  -4   2 4606.18  104.09
  -2  -4  -2 4620.77  104.43
  -2   4  -2 4752.42  100.59
   2   4   3   15.45    8.38
   2  -4   3    4.21    7.36
   2  -4   3    1.72    7.21
  -2  -4  -3   -2.58    8.50
  -2   4  -3    0.61    7.24
   2   4   4  525.92   24.30
   2  -4   4  500.86   17.84
   2  -4   4  486.95   22.53
  -2  -4  -4  488.19   24.59
  -2   4  -4  544.02   22.63
   2   4   511528.75  334.43
   2  -4   511702.74  300.60
   2  -4   511798.89  267.90
  -2  -4  -511577.22  301.46
  -2   4  -510988.72  316.33
   2   4   6  338.99   23.63
   2  -4   6  364.58   12.18
   2  -4   6  343.20   23.62
  -2  -4  -6  322.68   36.72
  -2   4  -6  366.49   22.69
   2   4   7  927.20   55.27
   2  -4   7  924.94   18.84
   2  -4   7  912.89   36.33
  -2  -4  -7  946.09   35.82
  -2   4  -7  940.91   36.13
  -2   4  -7  873.79   15.41
   2   4   8 4297.33  114.06
   2  -4   8 4167.79  113.78
   2  -4   8 4141.31   70.74
  -2  -4  -8 4287.84  111.95
  -2   4  -8 4300.01  113.26
  -2   4  -8 4341.55   81.03
   2   4   9  109.25   29.83
   2  -4   9  114.65    6.81
   2  -4   9  107.12   19.72
  -2  -4  -9  115.33   17.75
  -2   4  -9  119.52   18.58
  -2   4  -9  104.27    7.18
   2   4  10   79.03   18.20
   2   4  10  127.34   14.66
   2  -4  10   91.71    6.84
   2  -4  10   84.83   20.34
  -2  -4 -10  102.60   17.97
  -2   4 -10  105.86   19.08
  -2   4 -10   82.99    7.05
   2   4  11 4779.00  170.49
   2   4  11 4826.98  149.91
   2  -4  11 4382.15   87.64
   2  -4  11 4747.32  142.31
  -2  -4 -11 4607.69  129.93
  -2   4 -11 4721.94   92.92
  -2   4 -11 4655.58  138.96
   2   4  12 2465.31   82.62
   2   4  12 2463.67   95.53
   2  -4  12 2402.44   86.88
   2  -4  12 2330.81   40.87
  -2  -4 -12 2480.20  112.09
  -2   4 -12 2371.98   41.41
  -2   4 -12 2385.10  121.54
   2   4  13   21.09   12.55
   2   4  13   19.16   25.95
   2  -4  13   17.73    6.03
   2  -4  13   27.09   31.94
  -2   4 -13   18.03   17.92
  -2   4 -13    8.14    5.98
  -2  -4 -13   15.44   26.58
   2   4  14 3346.21  115.95
   2   4  14 3450.12  101.20
   2  -4  14 3480.93  127.03
   2  -4  14 3033.21   67.75
  -2  -4 -14 3432.09  114.50
  -2   4 -14 3320.05   70.18
  -2   4 -14 3391.25  124.25
   2   4  15  280.61   38.30
   2   4  15  160.46   49.47
   2  -4  15  173.07   36.02
  -2  -4 -15  195.51   29.77
  -2   4 -15  153.55   59.25
   2   4  16   57.86   17.85
   2   4  16   54.71   22.58
   2  -4  16   74.10   27.03
  -2  -4 -16   69.85   22.23
  -2   4 -16   75.00   28.10
   2   4  17   95.35   20.50
   2   4  17  118.94   41.98
   2  -4  17  115.58   53.24
  -2  -4 -17  142.23   42.62
  -2   4 -17  133.78   32.85
   2   4  18   55.08   22.47
   2   4  18   52.24   29.12
   2  -4  18   84.63   29.07
  -2  -4 -18    9.92   21.71
  -2   4 -18   57.81   29.40
   2   4  19   -9.08   12.47
   2   4  19   10.10   25.82
   2  -4  19  -11.74   20.59
  -2  -4 -19   20.34   15.07
   2   4  20  345.18   43.43
   2   4  20  394.11   55.43
   2  -4  20  420.86   56.07
  -2  -4 -20  400.80   40.90
   2   5 -20   -8.42   28.45
   2  -5 -20    4.90   16.55
   2   5 -19    5.48   17.64
   2  -5 -19    3.33   17.60
   2   5 -18  389.34   40.45
   2  -5 -18  384.59   64.81
   2  -5 -17  853.82   53.13
   2   5 -17  824.25   53.75
  -2   5  17  719.54   24.72
   2   5 -16   29.64   17.80
   2  -5 -16   18.05   17.81
  -2   5  16    3.93   10.54
   2   5 -15  386.21   35.04
   2  -5 -15  417.45   36.48
  -2   5  15  347.08   13.83
  -2   5  15  255.13   35.94
   2   5 -14  401.52   37.38
   2  -5 -14  428.98   37.46
  -2   5  14  490.85   38.21
  -2   5  14  423.24   13.70
   2   5 -13 3087.56  106.18
   2  -5 -13 3370.41  149.73
   2   5 -13 3007.75   55.92
   2   5 -13 3230.91   59.55
  -2   5  13 3138.64   72.49
  -2   5  13 3346.08  113.99
   2   5 -12  115.37    6.64
   2   5 -12  112.99    4.20
   2   5 -12  111.95   23.90
   2  -5 -12  111.49   24.06
  -2   5  12  109.50   25.23
  -2   5  12  108.64    6.64
   2   5 -11  633.74   14.49
   2   5 -11  642.21   39.11
   2   5 -11  575.64   10.81
   2  -5 -11  606.39   41.12
  -2   5  11  622.08   17.91
  -2   5  11  571.13   41.09
   2   5 -10   29.12   14.46
   2   5 -10    2.38    4.58
   2   5 -10   13.85    4.48
   2  -5 -10   17.33   14.65
  -2   5  10    7.37   15.13
  -2   5  10    6.60    2.82
   2   5  -9 3862.76   67.44
   2   5  -9 4007.56  114.83
   2  -5  -9 4197.39  119.07
  -2   5   9 3973.36  117.04
  -2   5   9 3872.30   67.90
   2   5  -8 7737.76  206.98
   2  -5  -8 7659.02  240.72
   2   5  -8 7441.24  154.30
  -2   5   8 7275.56  134.11
  -2   5   8 7566.12  206.49
   2   5  -7   94.11   16.19
   2   5  -7   61.22    7.77
   2  -5  -7   79.43   16.17
  -2  -5   7   81.81    5.46
  -2   5   7   55.97   16.91
   2   5  -6 1447.97   25.89
   2  -5  -6 1499.37   47.21
  -2  -5   6 1494.05   27.80
  -2   5   6 1501.97   49.73
   2   5  -5 4568.64   86.41
   2  -5  -5 4644.79  115.36
  -2  -5   5 4688.29  101.28
  -2   5   5 4783.02  120.21
  -2   5   5 4458.49   72.60
   2   5  -4 1608.85   41.80
   2  -5  -4 1556.15   47.79
  -2  -5   4 1581.20   33.01
  -2   5   4 1508.33   49.01
  -2   5   4 1578.87   26.82
   2  -5  -357469.86 2291.18
   2   5  -359760.16 2220.05
  -2  -5   358855.79 2241.07
  -2   5   362755.81 2247.42
   2   5  -225444.76  746.31
   2  -5  -225809.67  787.51
  -2   5   228872.20  820.75
  -2  -5   226727.96  786.02
   2   5  -1  224.52   13.93
   2  -5  -1  232.76   16.31
  -2   5   1  240.15   10.01
  -2  -5   1  242.08   14.66
   2   5   0   69.58   10.99
   2  -5   0   83.22   10.75
  -2  -5   0   96.64   11.34
  -2   5   0   89.96    8.23
   2   5   1  158.10   13.96
   2  -5   1  186.95   11.19
   2  -5   1  180.22   11.54
  -2   5  -1  165.65   18.33
   2  -5   2  859.79   30.67
   2  -5   2  931.97   27.07
   2  -5   2  920.30   22.43
   2   5   2  899.75   30.14
  -2  -5  -2  941.34   45.64
  -2   5  -2  924.72   26.44
   2  -5   3  961.20   21.25
   2  -5   3 1001.36   22.25
   2  -5   3 1010.12   45.55
   2   5   3  999.48   33.73
  -2  -5  -3 1005.90   34.58
  -2   5  -3 1000.06   29.84
   2  -5   4  343.79   20.36
   2  -5   4  383.11   10.88
   2  -5   4  369.23   15.88
   2   5   4  392.05   22.30
  -2  -5  -4  411.07   22.79
  -2   5  -4  401.66   31.93
   2   5   5  714.74   31.25
   2  -5   5  732.00   30.01
   2  -5   5  712.98   14.02
  -2  -5  -5  682.66   29.92
  -2   5  -5  738.78   29.25
   2   5   6  337.45   24.16
   2  -5   6  342.53   23.80
   2  -5   6  350.66   10.80
   2  -5   6  315.78    7.50
  -2   5  -6  344.80   23.22
  -2  -5  -6  369.66   23.65
   2   5   7 3166.71   87.50
   2  -5   7 3159.02   86.77
   2  -5   7 3078.39   48.79
   2  -5   7 2998.30   50.41
  -2  -5  -7 3076.05   84.89
  -2   5  -7 3133.81   84.34
   2   5   8 1999.76   89.18
   2  -5   8 1995.22   63.84
   2  -5   8 1829.75   25.05
   2  -5   8 1896.26   26.66
  -2  -5  -8 1918.74   62.02
  -2   5  -8 1968.13   61.69
   2   5   9 1623.97   56.59
   2  -5   9 1585.61   58.47
  -2  -5  -9 1551.09   55.43
  -2   5  -9 1533.39   56.37
   2   5  10   28.42   26.76
   2  -5  10   28.19   17.22
  -2  -5 -10   35.43   16.07
  -2   5 -10   20.31   16.45
   2   5  11   39.61   12.16
   2  -5  11   31.99   18.66
   2   5  11    0.81   16.82
  -2   5 -11   -5.19   29.29
  -2  -5 -11    0.47   16.83
   2   5  12  137.96   25.48
   2  -5  12  121.23   28.55
   2   5  12  139.43   18.17
  -2  -5 -12  153.81   25.17
  -2   5 -12  106.80   27.72
   2   5  13  534.87   41.71
   2   5  13  574.21   45.96
   2  -5  13  550.09   47.24
  -2   5 -13  608.80   45.19
  -2  -5 -13  551.11   65.28
   2   5  14  991.82   55.62
   2  -5  14  963.05   99.77
   2   5  14  940.45   40.71
  -2  -5 -14 1050.18   86.55
  -2   5 -14  998.80   93.61
   2   5  15  389.15   41.05
   2   5  15  487.75   30.34
   2  -5  15  495.58   49.36
  -2  -5 -15  505.45   41.44
  -2   5 -15  520.71   47.69
   2   5  16   12.18   16.65
   2   5  16   13.54   11.50
   2  -5  16    0.64   20.17
  -2   5 -16  -33.88   19.46
  -2  -5 -16    3.81   16.39
   2   5  17   -4.69   33.19
   2   5  17   21.14   22.80
   2  -5  17   40.01   24.60
  -2  -5 -17    2.08   19.93
  -2   5 -17   25.83   40.77
   2   5  18   67.70   26.53
   2   5  18   63.07   18.93
   2  -5  18   90.42   33.59
  -2  -5 -18   -1.65   43.45
  -2   5 -18  102.62   33.25
   2   5  19   97.13   44.39
   2   5  19   51.85   31.32
   2  -5  19   75.64   56.12
  -2  -5 -19   15.05   25.74
  -2   5 -19  113.05   34.75
   2   5  20   22.48   15.71
   2   5  20   -2.41   21.98
   2  -5  20   22.28   28.36
  -2  -5 -20   -1.68   21.52
  -2   5 -20   21.78   28.77
   2   6 -20   82.92   29.26
   2  -6 -20    1.04   48.56
   2   6 -19    6.81   27.33
   2  -6 -19   -2.10   16.85
   2   6 -18   39.99   21.88
   2  -6 -18   -2.14   21.98
   2  -6 -17   -0.20   15.30
  -2   6  17   -0.08    4.44
   2   6 -16  243.33   35.10
   2  -6 -16  196.29   35.97
  -2   6  16  228.36   16.74
   2   6 -15  640.42   77.41
   2  -6 -15  746.34   76.76
  -2   6  15  538.83   49.25
   2  -6 -14  372.43   39.88
   2   6 -14  402.93   39.30
  -2   6  14  366.94   16.75
  -2   6  14  429.72   41.43
   2   6 -13   54.78   23.70
   2  -6 -13   83.46   24.40
  -2   6  13   65.19    5.39
  -2   6  13   57.26   24.55
   2   6 -12   -7.48   17.80
   2  -6 -12   37.10   31.36
  -2   6  12   16.52    5.75
  -2   6  12   13.65   18.89
   2   6 -11 4817.05  153.03
   2  -6 -11 4853.08  153.22
  -2   6  11 4715.84  153.48
  -2   6  11 4507.61   89.27
   2   6 -10 3597.74  157.17
   2   6 -10 3504.96   58.00
   2  -6 -10 3802.63  119.74
  -2   6  10 3560.33  117.03
  -2   6  10 3342.75   60.24
   2   6  -9   68.17   20.80
   2   6  -9   79.07    3.56
   2  -6  -9   88.78   34.86
  -2   6   9   69.80    4.37
  -2   6   9   76.91   21.39
   2   6  -8   46.51    5.78
   2   6  -8   34.15   16.47
   2  -6  -8   28.54   16.21
  -2   6   8    6.62   17.30
  -2  -6   8   54.47    6.50
  -2   6   8   34.61    2.92
   2   6  -7  861.35   16.12
   2   6  -7  889.88   38.98
   2  -6  -7  855.35   39.39
  -2  -6   7  870.36   17.28
  -2   6   7  804.05   40.11
   2   6  -6 1788.32   32.37
   2  -6  -6 1814.70   80.67
  -2   6   6 1911.01   60.73
  -2  -6   6 1749.66   40.96
  -2   6   6 1810.89   29.52
   2  -6  -5 5425.73  141.46
   2   6  -5 5411.55  120.10
  -2  -6   5 5384.71  110.71
  -2   6   5 5487.30  146.50
  -2   6   5 5462.11  103.29
   2   6  -410722.03  264.74
   2  -6  -411085.82  292.09
  -2  -6   410788.72  253.76
  -2   6   411189.59  250.40
  -2   6   411327.82  303.81
   2  -6  -3 2433.15   84.75
   2   6  -3 2323.70   48.57
   2  -6  -3 2347.36   61.97
  -2  -6   3 2300.62   61.39
  -2   6   3 2319.72   64.73
  -2   6   3 2328.08   41.88
   2   6  -2   28.80    8.35
   2  -6  -2   58.14   11.68
  -2   6   2   41.41    9.84
  -2  -6   2   40.37    8.81
   2   6  -1 3819.79   84.01
   2  -6  -1 3984.82   90.84
  -2  -6   1 3876.73   85.25
  -2   6   1 3924.41   78.94
   2   6   0   70.46   11.42
   2  -6   0  115.70   11.09
  -2  -6   0   78.39   11.46
  -2   6   0   59.26   14.58
   2   6   1 2432.21   76.99
   2  -6   1 2511.22   66.69
  -2  -6  -1 2400.62   59.30
  -2   6  -1 2387.80   53.62
   2   6   2 4822.59  115.79
   2  -6   2 5020.89  117.14
  -2  -6  -2 4845.36  117.14
  -2   6  -2 4839.65  110.11
   2   6   3  199.66   18.19
   2  -6   3  180.72   16.23
   2  -6   3  211.48   15.29
   2  -6   3  209.50   15.53
  -2  -6  -3  217.29   18.36
  -2   6  -3  148.81   25.10
   2   6   4  426.38   39.91
   2  -6   4  453.01   17.62
   2  -6   4  405.14   35.95
   2  -6   4  433.24   18.04
  -2  -6  -4  377.45   38.49
  -2   6  -4  376.52   21.25
   2   6   5 5945.60  156.84
   2  -6   5 6021.35  125.38
   2  -6   5 6012.81  117.69
   2  -6   5 6036.63  152.38
  -2  -6  -5 5813.17  151.01
  -2   6  -5 5920.15  149.45
   2  -6   6  684.85   16.43
   2   6   6  679.89   35.17
   2  -6   6  645.55   33.62
   2  -6   6  732.65   17.20
  -2  -6  -6  656.60   33.89
   2   6   7  619.69   34.57
   2  -6   7  578.64   10.74
   2  -6   7  652.56   34.60
   2  -6   7  616.90   11.25
  -2  -6  -7  587.52   33.70
  -2   6  -7  619.03   32.01
   2   6   8 2370.56   77.07
   2  -6   8 2396.98   78.71
  -2  -6  -8 2384.47   76.43
  -2   6  -8 2379.72   75.96
   2   6   9  316.06   50.55
   2  -6   9  348.64   33.14
  -2  -6  -9  345.09   31.02
  -2   6  -9  319.25   49.34
   2   6  10   15.26   16.52
   2  -6  10   10.30   17.91
  -2  -6 -10    8.22   16.32
  -2   6 -10   18.50   16.43
   2   6  11 3931.02  132.17
   2  -6  11 4113.88  140.13
  -2  -6 -11 3914.96  130.48
  -2   6 -11 4058.37  133.92
   2   6  12 1702.17   55.71
   2   6  12 1772.59  109.40
   2  -6  12 1881.58   82.79
  -2  -6 -12 1739.27   73.23
  -2   6 -12 1691.70  112.00
   2   6  13   52.79   14.58
   2   6  13   46.93   22.65
   2  -6  13   76.32   26.29
  -2  -6 -13   48.39   22.65
  -2   6 -13   47.52   24.61
   2   6  14  291.31   23.50
   2   6  14  318.21   35.41
   2  -6  14  324.26   41.89
  -2  -6 -14  332.97   57.87
  -2   6 -14  279.35   39.30
   2   6  15   -1.15   21.08
   2   6  15   37.82   21.37
   2  -6  15   32.20   24.84
  -2  -6 -15   12.60   20.89
  -2   6 -15   33.67   39.00
   2   6  16   16.47   12.04
   2   6  16  -17.17   19.59
   2  -6  16   21.19   39.56
  -2  -6 -16   11.89   19.74
  -2   6 -16   11.75   21.94
   2   6  17   80.54   18.38
   2   6  17   34.71   28.41
   2  -6  17  142.60   34.92
  -2  -6 -17   -0.94   28.50
  -2   6 -17  141.14   33.05
   2   6  18   39.46   25.56
   2   6  18   39.18   25.12
   2  -6  18   43.84   31.26
  -2  -6 -18    1.24   24.81
  -2   6 -18   46.02   49.57
   2   6  19   29.13   41.20
   2   6  19   39.83   15.88
   2  -6  19   34.49   32.47
  -2  -6 -19   12.32   41.95
  -2   6 -19  -18.53   32.02
   2  -7 -19   -3.67   28.92
   2   7 -19   93.13   28.92
   2   7 -18  118.47   34.66
   2  -7 -18  143.37   34.93
   2   7 -17  314.45   42.66
   2  -7 -17  284.65   71.32
   2   7 -16  330.65   42.54
   2  -7 -16  435.16   43.34
  -2   7  16  384.81   44.28
  -2   7  16  297.51   15.28
   2   7 -15  374.42   44.65
   2  -7 -15  360.48   44.15
  -2   7  15  378.22   44.97
   2   7 -14 3369.10  128.99
   2  -7 -14 3411.73  180.96
  -2   7  14 3047.29   65.91
  -2   7  14 3251.14  131.69
   2  -7 -13  496.65   44.46
   2   7 -13  406.45   42.51
  -2   7  13  403.67   13.26
  -2   7  13  484.15   43.78
   2  -7 -12 1980.90   82.82
   2   7 -12 1766.41  117.15
  -2   7  12 1688.28   28.53
  -2   7  12 1968.48   85.17
   2   7 -11 2547.87   95.67
   2  -7 -11 2609.71  139.00
  -2   7  11 2513.79   97.92
  -2   7  11 2248.75   40.62
   2   7 -10 1118.98   84.08
   2  -7 -10 1138.75   56.76
  -2   7  10 1000.44   17.53
  -2   7  10 1113.75   58.39
   2   7  -9 1773.62   69.80
   2   7  -9 1774.63   29.43
   2  -7  -9 1919.44   72.29
  -2   7   9 1781.07   72.96
  -2   7   9 1675.14   27.63
   2   7  -8 2550.37   85.01
   2   7  -8 2454.44   41.07
   2  -7  -8 2594.43   84.08
  -2  -7   8 2530.97   49.40
  -2   7   8 2113.84   81.19
  -2   7   8 2460.72   41.34
   2   7  -7  279.65   12.66
   2   7  -7  298.01   44.37
   2  -7  -7  307.93   43.52
  -2  -7   7  307.08   14.10
  -2   7   7  296.83   28.86
   2   7  -6 3981.39   84.82
   2   7  -6 3855.90  109.79
   2  -7  -6 3947.70  109.87
  -2  -7   6 3942.28   77.72
  -2   7   6 3938.13  114.22
  -2   7   6 3939.49   75.05
   2   7  -5 1038.17   30.74
   2  -7  -5 1068.08   40.98
  -2  -7   5  983.43   23.40
  -2   7   5 1053.95   24.21
  -2   7   5 1023.50   42.98
   2   7  -4   75.88   13.79
   2  -7  -4  112.41   16.13
  -2  -7   4   91.12    8.79
  -2   7   4  103.20   16.99
  -2   7   4   96.96    6.01
   2   7  -3 2822.27   72.37
   2  -7  -3 2808.57   95.07
  -2  -7   3 2740.35   59.31
  -2   7   3 2869.28   78.03
  -2   7   3 2754.68   62.71
   2  -7  -2  601.61   40.74
   2   7  -2  599.62   20.77
  -2  -7   2  602.53   21.17
  -2   7   2  613.42   17.18
   2   7  -1  579.51   21.35
   2  -7  -1  593.06   23.54
  -2  -7   1  576.65   21.29
  -2   7   1  552.14   25.69
   2   7   0  177.91   14.65
   2  -7   0  180.80   13.86
  -2  -7   0  170.32   14.97
  -2   7   0  183.55   12.08
   2   7   1 4234.85  122.84
   2  -7   1 4294.57   94.25
  -2  -7  -1 4260.97  123.97
  -2   7  -1 4250.01   96.66
   2   7   2  464.19   24.56
   2  -7   2  442.66   16.53
  -2  -7  -2  468.10   24.17
  -2   7  -2  426.60   20.41
   2   7   3 5303.80  135.97
   2  -7   3 5135.24  107.49
  -2  -7  -3 5224.58  133.10
  -2   7  -3 5212.34  127.38
   2   7   4 2391.00   70.05
   2  -7   4 2285.13   45.84
   2  -7   4 2256.68   52.98
  -2  -7  -4 2225.37   89.84
  -2   7  -4 2295.58   83.77
   2   7   5   91.99   30.74
   2  -7   5   74.10   10.10
   2  -7   5   77.78    5.89
  -2  -7  -5   71.92   17.66
  -2   7  -5   89.28   15.73
   2   7   6  964.63   43.84
   2  -7   6  892.05   20.66
   2  -7   6  925.35   21.93
   2  -7   6  968.58   41.81
  -2  -7  -6  859.50   41.81
  -2   7  -6  905.04   39.18
   2   7   7  831.19   44.34
   2  -7   7  782.55   14.07
   2  -7   7  799.82   14.90
   2  -7   7  887.12   42.69
  -2  -7  -7  815.21   42.21
  -2   7  -7  790.28   60.80
   2   7   8 1630.10   96.98
   2  -7   8 1642.64   66.73
  -2  -7  -8 1560.12   64.15
  -2   7  -8 1547.97   61.27
   2   7   9 3534.84  118.73
   2  -7   9 3766.28  123.13
  -2  -7  -9 3579.43  117.04
  -2   7  -9 3480.05  114.65
   2   7  10  287.45   32.09
   2  -7  10  250.44   35.11
  -2  -7 -10  258.76   32.26
  -2   7 -10  252.50   51.44
   2   7  11  206.12   54.40
   2  -7  11  276.16   36.37
  -2  -7 -11  242.78   33.27
  -2   7 -11  262.36   32.90
   2   7  12  404.18   41.38
   2  -7  12  525.60   46.14
  -2  -7 -12  430.65   41.18
  -2   7 -12  413.59   41.90
   2   7  13  676.16   33.11
   2   7  13  693.75   50.94
   2  -7  13  701.37   57.18
  -2  -7 -13  673.30   50.75
  -2   7 -13  776.79   83.17
   2   7  14   47.81   14.63
   2   7  14   23.70   25.48
   2  -7  14   62.06   29.77
  -2  -7 -14   62.30   41.18
  -2   7 -14   67.30   26.63
   2   7  15    4.71   12.05
   2   7  15   36.31   21.20
   2  -7  15   17.29   24.80
  -2  -7 -15   13.13   21.01
  -2   7 -15    0.48   22.78
   2   7  16   12.59   13.82
   2   7  16   71.75   41.65
   2  -7  16   24.10   30.79
  -2  -7 -16   74.77   25.03
  -2   7 -16   32.96   45.33
   2   7  17   25.06   19.48
   2   7  17  -23.80   21.34
   2  -7  17    3.60   26.71
  -2  -7 -17   16.11   21.89
  -2   7 -17   11.19   24.23
   2   7  18  117.86   20.33
   2   7  18  115.69   34.67
  -2  -7 -18   -4.90   34.84
  -2   7 -18  181.10   40.94
   2   7  19   21.44   56.11
   2   7  19   89.53   18.52
  -2  -7 -19   12.32   54.62
  -2   7 -19   77.94   66.34
   2   8 -19   43.99   27.85
   2  -8 -19  -15.57   48.60
   2   8 -18    1.00   38.63
   2  -8 -18   11.99   24.09
   2   8 -17  138.30   35.36
   2  -8 -17  121.69   37.11
   2   8 -16  500.14   84.91
   2  -8 -16  502.20   88.49
   2   8 -15  692.64   59.36
   2  -8 -15  761.74   60.67
  -2   8  15  675.69   62.77
   2  -8 -14  130.32   33.31
   2   8 -14   96.36   55.52
  -2   8  14  117.94   34.79
   2  -8 -13 1732.11  125.86
   2   8 -13 1541.41   81.59
  -2   8  13 1564.52   86.38
   2   8 -12  145.90   53.08
   2  -8 -12  204.15   34.42
  -2   8  12  173.06   35.19
  -2   8  12  169.69    6.21
   2  -8 -11 1430.05   71.32
   2   8 -11 1269.75   69.12
  -2   8  11 1284.81   72.64
   2   8 -10 3245.08  165.02
   2  -8 -10 3470.83  121.43
  -2   8  10 3327.25  125.06
   2   8  -9  631.97   12.59
   2   8  -9  671.22   45.24
   2  -8  -9  706.83   70.60
  -2   8   9  594.44   13.35
  -2   8   9  666.55   47.09
   2   8  -8   41.03    6.70
   2   8  -8   48.69   19.74
   2  -8  -8   32.26   19.69
  -2   8   8   39.29    3.55
  -2  -8   8   29.91    7.10
  -2   8   8   20.58   20.92
   2   8  -7 1716.50   93.93
   2   8  -7 1675.01   38.45
   2  -8  -7 1712.11   63.87
  -2  -8   7 1617.71   39.87
  -2   8   7 1688.78   35.15
  -2   8   7 1692.41   67.93
   2  -8  -6   70.35   16.83
   2   8  -6   28.58   17.31
   2   8  -6   38.96    9.78
  -2  -8   6   35.89    6.55
  -2   8   6   63.44   18.16
  -2   8   6   39.10    4.55
   2   8  -5  873.47   22.42
   2  -8  -5  882.32   40.73
  -2  -8   5  880.68   23.07
  -2   8   5  936.97   26.10
  -2   8   5  959.85   43.70
   2   8  -4 4915.25  107.13
   2  -8  -4 5020.16  162.97
  -2  -8   4 4766.08  120.44
  -2   8   4 5010.53  103.59
  -2   8   4 5048.85  141.13
   2   8  -3  176.74   12.56
   2  -8  -3  204.90   31.47
  -2  -8   3  151.42   20.25
  -2   8   3  171.28   20.71
  -2   8   3  149.05   15.83
   2   8  -2   85.70   11.04
   2  -8  -2   73.25   14.40
  -2  -8   2   73.73   17.30
  -2   8   2   58.81    8.57
   2   8  -1 2046.20   52.50
   2  -8  -1 2126.00   56.12
  -2  -8   1 2028.63   51.54
  -2   8   1 2106.09   60.88
   2   8   0  204.83   16.14
   2  -8   0  208.42   15.23
  -2  -8   0  183.14   16.36
  -2   8   0  158.66   13.45
   2   8   1  206.93   18.40
   2  -8   1  203.37   14.62
  -2  -8  -1  215.43   30.12
  -2   8  -1  173.92   15.75
   2   8   2 8431.17  256.12
   2  -8   2 8716.30  225.99
  -2  -8  -2 8605.27  228.18
  -2   8  -2 8697.07  248.39
   2  -8   3 1632.26   49.17
   2   8   3 1632.26   55.66
  -2  -8  -3 1623.18   54.95
  -2   8  -3 1619.62   50.23
   2   8   4  655.45   37.35
   2  -8   4  628.41   28.24
   2  -8   4  627.49   18.59
  -2  -8  -4  696.69   58.25
  -2   8  -4  656.03   32.88
   2   8   514253.31  433.63
   2  -8   514024.04  363.24
   2  -8   514678.67  383.86
  -2  -8  -513993.46  417.46
  -2   8  -513910.09  457.86
   2  -8   6  818.05   22.16
   2   8   6  880.35   74.59
   2  -8   6  838.39   17.86
  -2   8  -6  778.22   41.48
  -2  -8  -6  832.40   46.06
   2  -8   7  300.37    9.07
   2   8   7  371.35   33.96
   2  -8   7  327.74   10.01
  -2  -8  -7  387.36   33.01
  -2   8  -7  311.82   29.88
   2   8   8 2550.43   95.47
  -2  -8  -8 2549.96   91.86
  -2   8  -8 2474.01  121.06
   2   8   9   13.93   20.35
  -2  -8  -9    7.75   19.60
  -2   8  -9   35.95   18.05
   2   8  10   12.12   32.91
  -2  -8 -10   26.68   18.56
  -2   8 -10    2.48   18.36
   2   8  11 2375.33   98.95
  -2  -8 -11 2477.11   98.81
  -2   8 -11 2353.36  135.07
   2   8  12   -1.37   22.52
  -2  -8 -12   23.14   22.65
  -2   8 -12   47.62   21.33
   2   8  13   24.59   41.05
   2   8  13   12.84   25.54
   2   8  13   43.34   14.09
  -2  -8 -13   47.69   42.08
  -2   8 -13   48.90   24.66
   2   8  14  122.81   31.75
   2   8  14  100.73   27.65
  -2  -8 -14   80.94   52.38
  -2   8 -14   70.49   52.78
   2   8  15  110.88   32.76
   2   8  15   64.66   28.11
  -2  -8 -15  149.95   33.76
  -2   8 -15   88.93   33.46
   2   8  16    6.31   16.44
   2   8  16  -43.99   19.83
  -2  -8 -16   22.82   19.82
  -2   8 -16   19.87   21.03
   2   8  17  348.60   49.78
   2   8  17  321.94   26.32
  -2  -8 -17  426.49   49.67
  -2   8 -17  260.12   87.62
   2   8  18   13.12   13.44
   2   8  18   46.59   25.80
  -2  -8 -18   15.21   27.16
  -2   8 -18  -26.69   29.85
   2  -9 -18  669.53   68.59
   2   9 -17   21.05   26.93
   2  -9 -17   12.03   27.66
   2  -9 -16  104.99   36.32
   2   9 -16   63.89   59.29
   2  -9 -15   -0.33   58.26
   2   9 -15   87.48   31.98
  -2   9  15   81.56   34.22
   2   9 -14  543.59   89.59
   2  -9 -14  668.70   57.59
  -2   9  14  566.89   58.68
   2  -9 -13  196.64   36.84
   2   9 -13  157.96   36.18
  -2   9  13  171.21   37.76
   2  -9 -12  708.24   55.63
   2   9 -12  621.59   87.38
  -2   9  12  686.72   57.87
   2   9 -11  346.35   41.53
   2  -9 -11  399.73   71.85
  -2   9  11  466.03   46.26
   2  -9 -10   59.69   23.11
   2   9 -10   49.75   37.61
  -2   9  10   29.53   24.44
  -2   9  10   31.97    2.98
   2   9  -9  494.16   42.31
   2   9  -9  475.30   11.30
   2  -9  -9  541.14   43.49
  -2   9   9  416.16   44.85
   2   9  -8 2128.24   84.48
   2   9  -8 2225.65   46.41
   2  -9  -8 2202.00   83.10
  -2   9   8 2194.88   86.88
  -2  -9   8 1987.95   38.27
  -2   9   8 1940.47   41.52
   2   9  -7   78.69   10.36
   2   9  -7   76.84   22.03
   2  -9  -7   71.41   21.45
  -2   9   7   61.47    5.72
  -2  -9   7   52.46   10.97
  -2   9   7   73.04   22.75
   2  -9  -6  540.72   55.83
   2   9  -6  492.37   35.68
   2   9  -6  498.92   15.35
  -2  -9   6  478.76   23.42
  -2   9   6  438.60   37.20
  -2   9   6  459.03   19.13
   2   9  -5  207.87   18.24
   2  -9  -5  216.22   24.06
  -2   9   5  197.12   25.66
  -2  -9   5  183.33   18.55
  -2   9   5  176.52    9.57
   2   9  -4   47.23    9.08
   2  -9  -4   58.06   16.57
  -2   9   4   39.86   17.58
  -2  -9   4   37.66   14.59
  -2   9   4   42.87    7.38
   2   9  -3 1509.33   41.32
   2  -9  -3 1582.03   53.55
  -2  -9   3 1461.96   40.07
  -2   9   3 1496.65   49.22
  -2   9   3 1527.35   57.80
   2   9  -2 6849.51  171.43
   2  -9  -2 7001.04  185.55
  -2  -9   2 6481.60  184.82
  -2   9   2 6870.38  166.14
   2   9  -1  763.57   31.27
   2  -9  -1  725.76   33.17
  -2  -9   1  704.52   29.72
  -2   9   1  740.87   39.74
   2  -9   0 3434.31   86.45
   2   9   0 3288.57   88.17
  -2  -9   0 3165.12   85.97
  -2   9   0 3275.06   82.55
   2   9   1  455.74   27.81
   2  -9   1  445.62   34.80
  -2  -9  -1  428.84   43.58
  -2   9  -1  452.97   24.04
   2   9   2  732.79   37.48
   2  -9   2  796.29   38.77
  -2  -9  -2  680.45   37.10
  -2   9  -2  751.23   49.62
   2   9   3 3130.00  129.65
   2  -9   3 3072.51   71.45
  -2  -9  -3 3119.20   96.83
  -2   9  -3 3102.86   90.60
   2   9   4 4744.27  181.53
   2  -9   4 4619.27  117.54
   2  -9   4 4735.10  106.40
  -2  -9  -4 4763.75  141.82
  -2   9  -4 4627.29  133.94
   2  -9   5   80.78    8.09
   2   9   5  119.01   23.50
   2  -9   5   79.04   14.30
  -2  -9  -5   83.34   37.48
  -2   9  -5   76.26   33.50
   2  -9   6 2001.90   39.38
   2   9   6 2106.11   80.10
   2  -9   6 1956.38   45.16
  -2   9  -6 2015.83   71.12
  -2  -9  -6 2075.02   77.49
   2  -9   7 1641.52   27.95
   2   9   7 1729.59   73.30
   2  -9   7 1487.82   29.95
  -2  -9  -7 1752.97   71.02
  -2   9  -7 1642.10   65.92
   2   9   8  570.34   75.23
  -2   9  -8  627.79   42.06
  -2  -9  -8  657.37   46.13
   2   9   9   60.30   25.87
  -2  -9  -9   57.60   25.37
  -2   9  -9   73.89   23.68
   2   9  10  263.91   38.03
  -2  -9 -10  301.36   36.71
  -2   9 -10  184.89   34.44
   2   9  11  734.47   56.94
  -2   9 -11  687.96   53.12
  -2  -9 -11  694.84   55.18
   2   9  12  120.13   53.30
   2   9  12   15.47   32.79
  -2   9 -12  151.92   30.36
  -2  -9 -12  165.20   53.20
   2   9  13 1013.06   70.71
  -2  -9 -13 1110.53  110.35
  -2   9 -13 1015.65   68.67
   2   9  14  111.97   18.23
   2   9  14  139.69   36.18
  -2  -9 -14  130.31   59.87
  -2   9 -14  124.75   34.62
   2   9  15  -11.03   43.10
   2   9  15   22.54   12.41
  -2  -9 -15   11.49   25.98
  -2   9 -15    9.54   25.49
   2   9  16   25.30   12.58
   2   9  16   13.39   26.93
  -2   9 -16   -2.74   27.60
  -2  -9 -16   13.61   27.73
   2   9  17  199.56   43.52
   2   9  17  160.45   21.16
  -2  -9 -17  172.79   45.00
  -2   9 -17  208.44   45.56
   2 -10 -17    0.74   22.56
   2  10 -17   -3.41   22.81
   2 -10 -16  206.60   46.23
   2  10 -16  161.63   74.33
   2 -10 -15   81.42   33.58
   2  10 -15   41.15   32.31
   2  10 -14   31.54   39.90
  -2  10  14    2.27   26.44
   2 -10 -13  995.82   72.68
   2  10 -13  976.32   71.40
  -2  10  13 1041.83   75.95
   2 -10 -12  194.31   38.02
   2  10 -12  149.41   60.14
  -2  10  12  171.38   39.86
   2 -10 -11  447.78   46.12
   2  10 -11  439.12   45.82
  -2  10  11  376.76   49.96
   2 -10 -10  849.85   56.50
   2  10 -10  794.03   87.55
  -2  10  10  857.35   60.42
  -2  10  10  719.43   16.85
   2 -10  -9  276.38   60.55
   2  10  -9  279.05   37.67
  -2  10   9  312.09   39.99
   2 -10  -8  153.35   28.60
   2  10  -8  151.83   46.40
   2  10  -8  140.48    7.38
  -2  10   8  111.01   10.91
  -2  10   8  138.80   30.24
  -2 -10   8  128.02    7.26
   2 -10  -7  376.94   34.62
   2  10  -7  299.93   12.65
   2  10  -7  355.64   34.72
  -2  10   7  341.22   35.34
  -2  10   7  263.92   16.40
  -2 -10   7  313.41   18.32
   2 -10  -6   30.19   17.41
   2  10  -6    8.67   30.41
   2  10  -6   15.21    6.90
  -2  10   6   26.35   18.58
  -2  10   6   20.45    5.93
  -2 -10   6   25.28    6.90
   2 -10  -5  230.20   27.63
   2  10  -5  189.99   29.13
   2  10  -5  256.65   21.09
  -2  10   5  240.94   29.05
  -2  10   5  211.98   11.66
  -2 -10   5  237.38   20.78
   2  10  -4 1271.87   35.80
   2 -10  -4 1332.03   53.11
  -2  10   4 1255.51   56.04
  -2  10   4 1221.98   44.28
  -2 -10   4 1184.98   33.90
   2  10  -3 2607.24   66.51
   2 -10  -3 2787.94   82.90
  -2  10   3 2768.64   88.22
  -2 -10   3 2426.32   63.66
  -2  10   3 2658.06   65.15
   2 -10  -2   21.52   14.28
   2  10  -2    8.01   10.89
  -2  10   2   33.62    9.51
  -2 -10   2   17.74   17.13
   2 -10  -1 2316.69   67.69
   2  10  -1 2199.11   64.10
  -2  10   1 2333.35   79.82
  -2 -10   1 2122.05   61.34
   2 -10   0  170.52   18.13
   2  10   0  176.70   19.77
  -2 -10   0  168.65   19.38
  -2  10   0  171.83   16.66
   2 -10   1   16.80   11.15
   2  10   1   23.79   14.26
  -2  10  -1   42.05   12.32
  -2 -10  -1   27.23   14.21
   2  10   2  118.60   20.84
   2 -10   2   97.90   22.36
  -2 -10  -2   96.78   21.02
  -2  10  -2  132.82   29.39
   2  10   3 4093.41  126.17
   2 -10   3 4237.28   99.14
  -2 -10  -3 4213.72  126.59
  -2  10  -3 4076.90  119.41
   2 -10   4  423.47   26.89
   2  10   4  434.48   35.97
   2 -10   4  406.49   18.58
  -2 -10  -4  471.47   35.79
  -2  10  -4  439.64   31.18
   2 -10   5 5397.78  134.33
   2 -10   5 5651.81  127.41
   2  10   5 5409.79  174.22
  -2 -10  -5 5646.50  175.90
  -2  10  -5 5750.25  170.54
   2 -10   6 1092.01   31.45
   2 -10   6 1119.33   25.49
   2  10   6 1135.42   89.45
  -2  10  -6 1115.43   51.97
  -2 -10  -6 1293.15   90.89
   2 -10   7  248.71    7.91
   2  10   7  244.24   34.01
   2 -10   7  230.40   10.56
  -2  10  -7  276.16   30.13
  -2 -10  -7  279.11   54.73
   2  10   8   46.27   25.22
  -2 -10  -8   66.15   41.31
  -2  10  -8   57.74   21.95
   2  10   9   28.25   24.03
  -2 -10  -9   36.04   39.08
  -2  10  -9   32.26   35.73
   2  10  10   79.60   30.72
  -2 -10 -10   61.55   49.60
  -2  10 -10   82.50   27.02
   2  10  11 1629.07   92.48
  -2  10 -11 1804.93   87.03
  -2 -10 -11 1824.55  138.31
   2  10  12  300.39   44.80
  -2  10 -12  109.36   67.05
  -2 -10 -12  323.13   73.86
   2  10  13   24.28   22.44
  -2 -10 -13    4.30   22.63
  -2  10 -13  -14.24   20.56
   2  10  14  -29.27   44.89
   2  10  14   20.83   12.69
  -2 -10 -14   35.28   27.05
  -2  10 -14    9.98   25.89
   2  10  15   -2.38   10.03
   2  10  15   26.03   22.28
  -2 -10 -15  -36.68   22.46
  -2  10 -15   22.91   35.18
   2  10  16   34.06   14.34
   2  10  16   47.40   31.75
  -2  10 -16   59.66   31.77
  -2 -10 -16   33.14   33.42
   2 -11 -15  -16.23   25.03
   2  11 -15    7.53   24.36
   2 -11 -14  148.60   41.61
   2  11 -14  108.15   63.78
   2 -11 -13  203.74   43.86
   2  11 -13  183.73   42.57
  -2  11  13  221.25   45.50
   2  11 -12  775.86   63.15
  -2  11  12  756.09   70.09
   2 -11 -11   17.93   22.17
   2  11 -11   11.63   21.95
  -2  11  11  -11.07   23.35
   2 -11 -10  128.72   33.06
   2  11 -10  114.18   33.11
  -2  11  10  121.07   35.55
   2 -11  -9  482.47   45.50
   2  11  -9  378.97   45.10
  -2  11   9  380.61   48.39
   2 -11  -8 1246.03   64.51
   2  11  -8  990.58   32.32
   2  11  -8 1098.52   64.88
  -2  11   8 1161.48   69.05
  -2 -11   8 1052.97   31.51
   2 -11  -7   99.54   26.38
   2  11  -7   95.16   27.05
   2  11  -7   91.96    9.16
  -2  11   7   76.07   28.26
  -2  11   7   76.47   13.05
  -2 -11   7  114.96   14.34
   2 -11  -6  686.13   42.77
   2  11  -6  597.25   30.83
   2  11  -6  599.32   44.45
  -2  11   6  481.41   26.81
  -2  11   6  680.10   46.22
  -2 -11   6  590.70   29.33
   2 -11  -5   20.91   16.26
   2  11  -5    7.91   17.48
   2  11  -5   16.23    8.22
  -2  11   5    5.75   17.36
  -2  11   5   11.48   11.00
  -2 -11   5    9.63   12.62
   2 -11  -4   17.21   29.00
   2  11  -4   43.28    9.99
   2  11  -4   43.23   19.48
  -2  11   4   34.18   18.69
  -2  11   4   34.89    8.73
  -2 -11   4   20.78    9.81
   2 -11  -3  348.31   44.41
   2  11  -3  301.23   19.59
  -2  11   3  278.60   17.52
  -2 -11   3  293.35   18.99
   2 -11  -2 2871.82   87.71
   2  11  -2 2694.77   75.94
  -2  11   2 2820.04   94.22
  -2 -11   2 2729.11   96.22
   2 -11  -1    0.13    9.83
   2  11  -1   -2.77    8.96
  -2  11   1   -1.09   12.64
  -2 -11   1    2.61    8.57
   2 -11   0 2081.52   63.35
   2  11   0 2019.12   89.48
  -2  11   0 2010.21   62.19
  -2 -11   0 1978.35   87.57
   2 -11   1  738.25   31.22
   2  11   1  690.61   57.50
  -2  11  -1  722.39   33.89
  -2 -11  -1  751.89   37.13
   2 -11   2  121.09   21.86
   2  11   2   52.32   33.64
  -2 -11  -2   63.95   32.71
  -2  11  -2   77.88   28.65
   2 -11   3  316.29   18.19
   2  11   3  349.45   30.67
  -2  11  -3  347.60   27.21
  -2 -11  -3  281.26   31.22
   2 -11   4  592.63   31.11
   2 -11   4  573.58   22.02
   2  11   4  536.33   39.86
  -2 -11  -4  620.55   41.04
  -2  11  -4  555.92   35.99
   2 -11   5  428.87   23.91
   2 -11   5  414.41   17.17
   2  11   5  383.21   37.66
  -2  11  -5  423.40   33.58
  -2 -11  -5  368.75   38.70
   2 -11   6 1218.03   36.35
   2 -11   6 1236.97   29.32
   2  11   6 1299.43   65.08
  -2 -11  -6 1292.66   64.34
  -2  11  -6 1215.93   56.02
   2 -11   7  508.17   17.60
   2 -11   7  423.83   16.60
   2  11   7  555.98   44.98
  -2  11  -7  474.77   39.61
  -2 -11  -7  549.40   45.11
   2  11   8   71.33   45.90
   2  11   8   55.59   26.39
  -2  11  -8   72.35   23.46
  -2 -11  -8   23.01   26.48
   2  11   9   84.03   31.68
  -2  11  -9   65.22   44.08
  -2 -11  -9   86.47   51.96
   2  11  10  352.68   48.84
  -2  11 -10  341.62   42.69
  -2 -11 -10  339.93   48.10
   2  11  11  255.57   45.47
  -2  11 -11  184.52   39.78
  -2 -11 -11  247.05   44.72
   2  11  12 1468.36   96.63
  -2  11 -12 1564.02  135.47
  -2 -11 -12 1553.75   97.96
   2  11  13  180.82   79.90
  -2  11 -13  205.51   43.01
  -2 -11 -13  227.03   48.38
   2  11  14   90.64   38.86
   2  11  14   76.67   17.37
  -2  11 -14  106.79   36.09
  -2 -11 -14  131.74   39.69
   2  11  15   14.64   22.22
   2  11  15   65.31   31.99
  -2  11 -15  -51.39   50.00
  -2 -11 -15   54.60   33.28
   2 -12 -14   50.27   41.43
   2  12 -14  110.29   37.20
   2 -12 -13  276.07   51.33
   2  12 -13  289.56   49.54
   2 -12 -12   38.32   25.95
   2  12 -12  -14.16   25.65
   2 -12 -11  145.03   37.12
   2  12 -11  104.53   35.93
  -2  12  11  111.12   39.60
   2 -12 -10  311.90   46.54
   2  12 -10  314.38   45.01
  -2  12  10  290.66   47.98
   2  12  -9  612.62   86.15
  -2  12   9  570.65   57.08
   2 -12  -8   38.80   39.09
   2  12  -8   21.82   23.58
  -2  12   8   16.11   24.45
  -2  12   8   21.63    6.06
  -2 -12   8   16.60    9.04
   2 -12  -7 1992.85   85.09
   2  12  -7 1590.30   57.74
   2  12  -7 1930.03  129.67
  -2  12   7 1919.63   90.41
  -2 -12   7 1712.73   43.19
   2 -12  -6  281.21   33.58
   2  12  -6  234.28   35.08
   2  12  -6  177.05   23.13
  -2  12   6  190.25   35.21
  -2  12   6  158.25   13.20
  -2 -12   6  248.55   21.89
   2 -12  -5  580.07   40.92
   2  12  -5  460.45   23.05
   2  12  -5  558.02   69.36
  -2  12   5  440.83   20.80
  -2 -12   5  472.26   31.66
   2 -12  -4  247.90   29.31
   2  12  -4  289.83   32.54
   2  12  -4  225.68   28.77
  -2  12   4  196.68   15.93
  -2 -12   4  199.86   17.12
   2 -12  -3 1666.14   63.62
   2  12  -3 1524.54   51.06
  -2  12   3 1411.50   62.83
  -2 -12   3 1390.18   63.49
   2 -12  -2    2.62   21.43
   2  12  -2   -2.46   10.44
  -2 -12   2    7.30   10.03
  -2  12   2    4.83   14.77
   2 -12  -1 4933.22  173.06
   2  12  -1 4794.17  171.83
  -2  12   1 4728.46  135.35
  -2 -12   1 4491.37  128.85
   2 -12   0 2169.05   67.54
   2  12   0 2061.97   99.05
  -2  12   0 1997.12   68.58
  -2 -12   0 2057.27   93.09
   2 -12   1   17.05   11.82
   2  12   1   27.51   14.94
  -2  12  -1   -0.47   21.48
  -2 -12  -1   15.32   14.56
   2 -12   2  474.25   36.77
   2  12   2  438.78   34.18
  -2  12  -2  445.76   48.01
  -2 -12  -2  451.27   33.89
   2 -12   3   15.28    9.33
   2  12   3   12.61   16.78
  -2  12  -3   14.59   14.69
  -2 -12  -3    7.13   27.42
   2 -12   4   81.90   18.67
   2 -12   4   81.76   12.52
   2  12   4   95.55   39.85
  -2  12  -4  107.50   21.64
  -2 -12  -4   82.55   24.39
   2 -12   5 1630.36   42.47
   2 -12   5 1527.08   39.82
   2  12   5 1607.64  107.62
  -2  12  -5 1500.42   97.40
  -2 -12  -5 1591.74   74.36
   2 -12   6   17.42   10.00
   2 -12   6   24.12   10.71
   2  12   6   -8.44   21.64
  -2  12  -6    9.87   18.11
  -2 -12  -6   22.06   21.36
   2 -12   7   86.79    9.45
   2  12   7   99.73   30.14
   2 -12   7   90.47    6.66
  -2  12  -7  103.11   25.56
  -2 -12  -7  108.80   29.59
   2  12   8   45.39   25.17
  -2  12  -8   16.72   21.38
  -2 -12  -8   25.93   25.07
   2  12   9   26.03   25.50
  -2  12  -9   11.52   35.55
  -2 -12  -9   10.98   25.07
   2  12  10   26.00   21.33
  -2  12 -10    2.69   18.63
  -2 -12 -10  -25.58   21.83
   2  12  11 1024.27  126.74
  -2  12 -11  994.98   73.93
  -2 -12 -11 1130.18   81.89
   2  12  12   -8.01   28.52
  -2  12 -12  -14.65   40.19
  -2 -12 -12   -4.99   27.28
   2  12  13  328.43   57.67
  -2  12 -13  329.03   51.46
  -2 -12 -13  380.69   59.66
   2 -13 -12  179.70   79.23
   2  13 -12  226.30   47.09
   2 -13 -11   98.59   36.90
   2  13 -11   59.12   59.74
   2 -13 -10  182.37   39.42
   2  13 -10  115.20   39.52
   2 -13  -9  115.85   33.10
   2  13  -9   47.27   33.51
   2 -13  -8  878.64   64.83
   2  13  -8  838.58   65.06
   2 -13  -7   95.01   27.81
   2  13  -7   90.77   28.97
  -2  13   7   48.78   14.27
  -2 -13   7   47.74    9.11
   2 -13  -6 1924.82   83.92
   2  13  -6 1691.91  129.95
   2  13  -6 1479.04   65.82
  -2 -13   6 1560.32   59.54
   2 -13  -5  174.93   30.65
   2  13  -5  112.51   26.48
   2  13  -5  157.20   33.49
  -2  13   5  133.43   22.70
  -2 -13   5  121.54   23.24
   2 -13  -4 2791.20   98.48
   2  13  -4 2628.99  151.15
   2  13  -4 2359.65   75.50
  -2  13   4 2025.56   88.02
  -2 -13   4 2347.57   87.45
   2 -13  -3   69.91   23.45
   2  13  -3   70.88   27.66
   2  13  -3   80.63   16.54
  -2  13   3   83.14   14.43
  -2 -13   3   76.28   25.50
   2 -13  -2 2288.21   79.39
   2  13  -2 2036.26   88.68
   2  13  -2 2060.21   95.44
  -2  13   2 1847.80   65.93
  -2 -13   2 2069.79   67.02
   2 -13  -1    4.69   14.23
   2  13  -1   11.35   22.30
  -2  13   1   13.28   11.69
  -2 -13   1   11.28   20.55
   2 -13   0  649.42   51.06
   2  13   0  526.54   36.40
  -2  13   0  488.54   49.58
  -2 -13   0  557.06   34.14
   2 -13   1   21.91   12.72
   2  13   1    6.59   16.30
  -2  13  -1   30.67   22.93
  -2 -13  -1    7.28   25.73
   2 -13   2   30.41   12.04
   2  13   2   24.55   18.27
  -2  13  -2   19.16   15.50
  -2 -13  -2    7.38   16.94
   2 -13   3  145.35   25.41
   2  13   3  105.16   28.15
  -2  13  -3  140.73   24.14
  -2 -13  -3  166.79   27.30
   2 -13   4  905.61   32.04
   2 -13   4  918.78   32.94
   2  13   4  959.15   56.92
  -2  13  -4  878.92   51.26
  -2 -13  -4  939.67   55.27
   2 -13   5  131.52   12.30
   2 -13   5  126.91   13.40
   2  13   5  182.31   31.91
  -2  13  -5   63.81   42.63
  -2 -13  -5  135.67   50.99
   2 -13   6  948.58   37.10
   2  13   6 1098.32   66.70
  -2  13  -6 1076.49   59.41
  -2 -13  -6 1153.12   67.25
   2  13   7   78.04   41.96
  -2  13  -7   16.12   21.07
  -2 -13  -7   12.85   24.96
   2  13   8    2.41   35.41
  -2  13  -8    4.77   18.61
  -2 -13  -8    6.00   22.10
   2  13   9  -76.29   26.04
  -2  13  -9   33.47   36.82
  -2 -13  -9   23.61   25.77
   2  13  10  484.71   58.55
  -2  13 -10  460.96   52.56
  -2 -13 -10  504.45   59.90
   2  13  11   39.68   34.50
  -2  13 -11   42.93   30.59
  -2 -13 -11   53.92   34.64
   2 -14  -9   57.93   52.90
   2  14  -9   48.15   32.35
   2  14  -8   31.18   47.28
   2 -14  -7 1795.20  134.88
   2  14  -7 1572.86   94.60
   2 -14  -6    1.41   43.63
   2  14  -6   47.56   28.28
   2 -14  -5 2819.35  148.92
   2  14  -5 2638.57  116.91
   2  14  -5 2083.58   96.72
  -2 -14   5 2116.98   66.48
   2 -14  -4   28.44   35.88
   2  14  -4   25.48   23.75
   2  14  -4   17.02   12.96
  -2  14   4   19.24   11.21
  -2 -14   4   18.71   12.03
   2 -14  -3  314.75   33.41
   2  14  -3  148.12   61.03
   2  14  -3  283.73   39.97
  -2  14   3  227.10   21.71
  -2 -14   3  326.01   23.56
   2 -14  -2    0.11   14.90
   2  14  -2    7.13   17.65
   2  14  -2   25.24   20.00
  -2  14   2   -6.36   17.42
  -2 -14   2    4.78   11.67
   2 -14  -1  275.99   27.89
   2  14  -1  245.01   33.87
   2  14  -1  265.34   26.39
  -2  14   1  103.16   36.48
  -2 -14   1  241.78   25.52
   2 -14   0    6.66   13.15
   2  14   0   -5.27   15.06
  -2  14   0    0.57   12.66
  -2 -14   0   26.96   14.10
   2 -14   1   88.76   27.73
   2  14   1   52.28   21.94
  -2  14  -1   51.79   19.16
  -2 -14  -1   79.43   20.69
   2 -14   2  184.90   20.34
   2  14   2  197.42   30.10
  -2  14  -2  188.79   26.33
  -2 -14  -2  160.32   46.98
   2 -14   3  441.97   37.73
   2  14   3  338.60   39.21
  -2  14  -3  374.58   36.24
  -2 -14  -3  464.79   39.55
   2 -14   4   10.15    9.61
   2 -14   4    7.77    8.86
   2  14   4   -0.45   18.98
  -2  14  -4   28.15   27.37
  -2 -14  -4   -2.64   18.85
   2  14   5  513.77   51.28
  -2  14  -5  507.92   44.54
  -2 -14  -5  636.22   49.39
   2  14   6   22.19   24.44
  -2  14  -6   32.31   20.71
  -2 -14  -6    5.90   24.07
   2  14   7  257.98   41.34
  -2  14  -7  154.34   35.37
  -2 -14  -7  236.47   66.89
   2  14   8   68.52   32.12
  -2  14  -8   57.08   45.82
  -2 -14  -8   34.79   54.49
   2  14   9  199.98   45.91
  -2  14  -9  175.73   39.93
  -2 -14  -9  234.66   74.65
   2 -15  -6  300.71   42.34
   2  15  -6  215.82   45.16
   2 -15  -5    9.96   20.65
   2  15  -5   10.38   23.06
   2 -15  -4   90.79   25.55
   2  15  -4   70.69   16.98
   2  15  -4   65.55   49.67
  -2  15   4   59.64   23.10
  -2 -15   4   58.79   15.51
   2 -15  -3   -5.64   18.04
   2  15  -3   -0.96   21.98
   2  15  -3   20.32   21.35
  -2  15   3   11.61   11.29
  -2 -15   3   14.54   12.37
   2 -15  -2  846.87   72.38
   2  15  -2  695.94   56.16
   2  15  -2  633.35   42.99
  -2 -15   2  776.27   59.28
   2 -15  -1   14.80   18.67
   2  15  -1   52.87   18.89
   2  15  -1   34.53   23.52
  -2  15   1   11.47   15.79
  -2 -15   1   51.39   17.61
   2 -15   0 1156.94   50.77
   2  15   0  941.02   62.63
   2  15   0  985.50   84.21
  -2  15   0  855.94   50.23
  -2 -15   0 1132.01   79.92
   2 -15   1   71.13   18.99
   2  15   1   88.19   25.68
   2  15   1   63.15   40.41
  -2  15  -1   81.68   21.64
  -2 -15  -1   79.88   23.10
   2 -15   2   -8.14   11.26
   2  15   2   29.39   28.42
  -2  15  -2   19.53   24.94
  -2 -15  -2   20.11   16.52
   2 -15   3  -11.58   10.71
   2  15   3   -9.07   19.24
  -2  15  -3    8.36   26.33
  -2 -15  -3    1.99   30.48
   2  15   4  313.10   40.85
  -2  15  -4  268.23   35.41
  -2 -15  -4  409.92   64.35
   2  15   5   -7.13   21.39
  -2  15  -5    6.52   18.19
  -2 -15  -5   24.68   21.31
   3   0 -21    5.56   12.68
   3   0 -21    5.55   11.56
   3   0 -21    7.76   12.26
   3   0 -20  -10.40   11.15
   3   0 -20    4.09   10.53
   3   0 -20   -7.24   19.07
   3   0 -19  759.13   55.44
   3   0 -19  871.46   55.98
   3   0 -19  830.74   39.95
   3   0 -18    5.57   11.94
   3   0 -18    6.87   10.67
   3   0 -18   11.99   11.13
   3   0 -17   67.16   14.70
   3   0 -17   64.31   22.43
   3   0 -17   79.57   15.74
   3   0 -16   -1.16    9.42
   3   0 -16   -2.50   14.54
   3   0 -16    5.91    7.98
   3   0 -15  337.34   21.62
   3   0 -15  321.86   19.56
   3   0 -15  357.42   22.79
   3   0 -14   12.99   10.37
   3   0 -14   17.73   15.40
   3   0 -14    7.43   11.11
   3   0 -13 3395.41   83.04
   3   0 -13 3104.95   83.44
   3   0 -13 3167.48   86.38
   3   0 -12   -4.95    8.69
   3   0 -12    2.39    6.92
   3   0 -12  -12.37   13.90
   3   0 -11 4283.27  123.54
   3   0 -11 4211.58  104.96
   3   0 -11 4319.67   96.72
   3   0 -10    8.69    7.10
   3   0 -10   -0.48    6.97
   3   0 -10   -1.58    5.49
   3   0  -9 1540.92   39.98
   3   0  -9 1593.86   34.59
   3   0  -9 1500.54   40.60
   3   0  -8    0.43   11.38
   3   0  -8    4.85    4.53
   3   0  -8   -6.17    6.35
   3   0  -7   22.67    8.95
   3   0  -7   14.35    8.86
   3   0  -6    3.18    7.83
   3   0  -536330.33 1225.53
   3   0  -4   -1.21    7.04
  -3   0   4   -1.43    6.89
   3   0  -3   43.71    9.67
  -3   0   3   50.83   16.20
   3   0  -2   -0.43   12.33
  -3   0   2    7.88    7.16
   3   0  -1 3651.28   79.04
  -3   0   1 3621.38   95.17
   3   0   0   -0.49    6.04
  -3   0   0    0.35    5.87
   3   0   1  110.55   11.23
  -3   0  -1   87.74   11.23
   3   0   2    0.51   12.31
  -3   0  -2   -9.97   12.01
   3   0   3 3716.18   80.06
  -3   0  -3 3572.59   95.41
   3   0   4   -0.81    6.54
  -3   0  -4   -6.66   11.12
   3   0   5 6634.49  147.07
   3   0   5 6608.74  153.27
  -3   0  -5 6469.50  146.48
   3   0   6    3.13    6.52
   3   0   6   11.43   14.11
  -3   0  -6   -1.35    6.66
   3   0   7 6117.24  139.93
   3   0   7 6283.68  154.26
  -3   0  -7 6175.32  141.74
   3   0   8   -3.28    7.55
   3   0   8   14.36   10.71
  -3   0  -8   11.88    7.98
   3   0   9 1118.14   60.66
   3   0   9 1132.81   32.82
  -3   0  -9 1111.20   33.58
   3   0  10   -1.19    7.94
   3   0  10   19.18   11.48
  -3   0 -10   -0.43    8.30
   3   0  11 8538.68  225.30
   3   0  11 8842.44  297.67
  -3   0 -11 8738.68  254.30
   3   0  12   12.13   10.04
   3   0  12   -1.83   15.02
  -3   0 -12   14.27   16.68
   3   0  13  535.67   26.87
  -3   0 -13  515.38   40.72
   3   0  14    4.16   15.08
   3   0  14   -5.64   13.77
  -3   0 -14    7.63   15.02
   3   0  15 2285.16   71.43
   3   0  15 2375.60  126.73
  -3   0 -15 2344.73   70.39
   3   0  16  -12.67   16.88
   3   0  16    8.84   10.60
  -3   0 -16    8.87   10.49
   3   0  17  417.83   41.08
   3   0  17  405.02   26.78
  -3   0 -17  364.65   26.43
   3   0  18   20.74   20.05
   3   0  18   16.02   20.39
  -3   0 -18    6.79   11.99
   3   0  19   87.62   17.87
   3   0  19  -12.64   28.79
  -3   0 -19  130.46   28.18
   3   0  20   11.41   32.02
   3   0  20   -4.44   12.21
  -3   0 -20    8.63   11.44
   3   1 -21   64.60   15.53
   3   1 -21  115.55   32.64
   3   1 -21   66.88   17.29
   3  -1 -21  110.73   19.88
   3  -1 -21   97.88   20.59
   3   1 -20   -1.36   13.85
   3   1 -20   17.33   17.35
   3   1 -20   12.09   19.77
   3  -1 -20    2.14   14.77
   3  -1 -20   33.47   14.19
   3   1 -19   -9.81   19.39
   3   1 -19   18.15   10.51
   3   1 -19   10.58   21.92
   3  -1 -19   23.88   22.35
   3   1 -18  442.91   27.58
   3   1 -18  477.89   24.95
   3   1 -18  475.19   30.27
   3  -1 -18  495.39   31.33
   3  -1 -18  394.55   24.28
   3  -1 -17   85.44   12.87
   3   1 -17  105.52   22.13
   3   1 -17   68.23   26.43
   3  -1 -17   71.15   17.04
   3   1 -17   72.85   14.38
   3   1 -16  633.19   28.98
   3  -1 -16  612.55   24.85
   3   1 -16  650.22   30.94
   3  -1 -16  649.55   33.04
   3   1 -16  615.34   39.88
   3   1 -15  320.66   20.13
   3   1 -15  301.70   21.78
   3  -1 -15  322.89   23.64
   3  -1 -15  288.40   25.80
   3   1 -15  284.16   18.58
   3   1 -14  211.29   17.87
   3   1 -14  209.16   16.26
   3  -1 -14  222.87   14.21
   3  -1 -14  249.41   34.00
   3   1 -13   39.60   10.78
   3   1 -13   25.60   10.22
   3  -1 -13   17.60   12.48
   3   1 -13   13.66   10.66
   3  -1 -13    9.36   13.29
   3   1 -1210202.36  273.20
   3  -1 -1210461.52  279.30
   3   1 -1210429.51  278.69
   3  -1 -1210364.43  286.31
   3   1 -12 9945.32  261.78
   3   1 -11  138.35   13.55
   3  -1 -11  147.39   16.19
   3   1 -11  153.28   12.75
   3   1 -11  149.97   13.75
   3  -1 -11  136.33    9.90
   3   1 -10   68.46   16.54
   3   1 -10   49.14   10.03
   3  -1 -10   57.93   20.72
   3  -1 -10   47.04    6.84
   3   1 -10   74.05    9.55
   3   1  -9 1592.45   38.71
   3   1  -9 1560.63   38.38
   3  -1  -9 1533.21   31.14
   3  -1  -9 1595.80   62.07
   3   1  -9 1494.36   38.49
   3   1  -8 9147.32  220.61
   3   1  -8 9278.53  219.67
   3  -1  -8 9117.50  229.77
   3  -1  -8 9418.95  217.15
   3  -1  -7 1698.06   30.92
   3   1  -7 1742.51   41.35
   3  -1  -7 1735.68   47.35
   3  -1  -7 1653.42   45.35
   3   1  -610441.44  252.64
   3  -1  -610420.04  262.63
   3   1  -5  742.19   37.76
   3  -1  -5  735.10   28.71
  -3  -1   5  692.91   37.41
   3  -1  -4   25.08   15.64
   3   1  -4   12.81   13.25
  -3  -1   4   12.56    7.98
   3   1  -3 5694.79  123.58
   3  -1  -3 5687.72  149.17
  -3  -1   3 5649.31  141.33
   3   1  -2 1699.69   40.28
   3  -1  -2 1641.18   57.64
  -3  -1   2 1665.28   40.40
  -3   1   2 1673.99   41.68
   3   1  -117214.99  448.26
   3  -1  -116999.52  446.81
  -3  -1   116904.54  467.03
  -3   1   116823.00  441.57
   3   1   0 5678.03  144.06
   3  -1   0 5548.99  121.60
  -3  -1   0 5547.84  122.02
  -3   1   0 5427.65  138.03
   3  -1   1 5420.20  116.83
   3   1   1 5500.71  120.00
  -3  -1  -1 5309.33  116.95
  -3   1  -1 5260.80  114.06
   3   1   2 3750.97   82.35
   3  -1   2 3843.21   97.08
  -3  -1  -2 3660.64   80.80
  -3   1  -2 3688.63   78.12
   3   1   3 2781.18   79.45
   3  -1   3 2873.05   60.57
   3  -1   3 2829.15   61.72
  -3  -1  -3 2767.36   62.67
  -3   1  -3 2767.61   59.06
   3  -1   4 7016.18  162.04
   3   1   4 7214.59  165.49
   3  -1   4 7193.56  158.13
  -3   1  -4 6973.70  155.89
  -3  -1  -4 6976.56  161.92
   3   1   5    8.66    9.52
   3  -1   5   31.50   17.65
   3  -1   5   12.34   12.87
  -3  -1  -5   14.89    9.61
  -3   1  -5   25.91    8.16
   3   1   6 3949.03   90.49
   3  -1   6 3996.25   84.07
   3  -1   6 3952.80   95.07
  -3   1  -6 3913.84   84.60
  -3  -1  -6 3823.23   90.30
   3   1   7  285.94   18.89
   3  -1   7  319.15   36.24
   3  -1   7  268.40   15.32
   3   1   7  282.73   22.00
  -3  -1  -7  303.33   31.02
  -3   1  -7  286.23   25.22
   3   1   8  915.10   30.93
   3  -1   8  903.94   36.60
   3  -1   8  978.04   36.77
   3   1   8  922.71   35.28
  -3  -1  -8  903.30   31.54
  -3   1  -8  905.07   26.28
   3   1   9   79.50   13.97
   3  -1   9   27.66   25.56
   3  -1   9   52.13    8.96
   3   1   9   33.05   11.43
  -3  -1  -9   48.34   11.96
  -3   1  -9   38.87   15.04
   3   1  10 3644.44  102.52
   3  -1  10 3666.29  107.20
   3   1  10 3660.42  118.07
   3  -1  10 3656.18   84.99
  -3  -1 -10 3617.23   94.58
  -3   1 -10 3565.16   83.71
   3   1  11  146.52   38.78
   3  -1  11  171.64   42.29
   3   1  11  172.10   29.57
   3  -1  11  166.26   14.53
  -3  -1 -11  191.58   19.37
  -3   1 -11  182.33   14.94
   3   1  12 1024.59   38.63
   3  -1  12  947.29   48.07
   3  -1  12  987.85   31.08
   3   1  12 1004.66   45.44
  -3  -1 -12  953.45   37.93
  -3   1 -12  937.02   31.14
   3   1  13   39.91   16.65
   3  -1  13    9.13    9.95
   3   1  13   10.93   12.69
   3  -1  13   30.64   17.43
  -3  -1 -13   35.15   12.90
  -3   1 -13   15.68    9.86
   3   1  14   28.41   23.67
   3   1  14   16.78   18.45
   3  -1  14   38.94   18.00
   3  -1  14   33.50   20.55
  -3  -1 -14   47.94   14.35
  -3   1 -14   23.32   11.07
   3   1  15   19.29   12.62
   3  -1  15   15.28   18.27
   3   1  15   10.08   16.37
   3  -1  15   11.08   15.71
  -3   1 -15   11.11    9.72
  -3  -1 -15    1.27   12.63
   3   1  16   26.30   13.17
   3  -1  16  -24.82   31.76
   3   1  16   -0.27   17.24
   3  -1  16   17.95   10.10
  -3  -1 -16    5.82   12.99
  -3   1 -16    8.86   10.03
   3   1  17   25.93   21.21
   3  -1  17   12.21   18.36
   3  -1  17    0.21    9.68
   3   1  17    1.67   16.98
  -3  -1 -17    3.96   12.33
  -3   1 -17    5.87    9.47
   3   1  18  333.82   37.65
   3  -1  18  292.09   23.00
   3  -1  18  405.88   41.67
   3   1  18  342.53   30.19
  -3  -1 -18  325.85   43.93
  -3   1 -18  323.24   22.47
   3   1  19   56.05   18.46
   3   1  19    5.32   40.87
   3  -1  19   46.47   23.48
   3  -1  19   42.18   27.09
  -3  -1 -19   63.36   28.90
  -3   1 -19   41.62   22.08
   3   1  20   10.30   24.79
   3  -1  20   26.30   23.01
   3  -1  20   58.08   27.69
   3   1  20   23.66   30.27
  -3  -1 -20   50.31   17.54
  -3   1 -20   39.20   13.38
   3   2 -21   -2.12   14.70
   3  -2 -21   28.45   24.18
   3   2 -20   -6.39    7.66
   3   2 -20   -0.04    8.52
   3   2 -20    7.11   12.56
   3  -2 -20    2.60   12.88
   3   2 -19  947.97   49.30
   3   2 -19  886.39   38.32
   3   2 -19  968.76   35.56
   3  -2 -19 1115.70   75.05
   3   2 -18   73.51   19.59
   3   2 -18   97.12   20.66
   3  -2 -18   81.24   20.23
   3   2 -18   73.14   22.61
   3   2 -17   54.03   26.87
   3   2 -17   36.65   17.26
   3  -2 -17   30.11   29.03
   3   2 -17   50.99   19.09
   3   2 -16  508.29   35.89
   3   2 -16  489.77   33.60
   3   2 -16  533.13   32.36
   3  -2 -16  547.75   34.30
   3   2 -15  839.58   28.29
   3   2 -15  848.88   38.48
   3   2 -15  894.16   43.16
   3  -2 -15  785.71   24.63
   3  -2 -15  863.14   41.11
   3   2 -14   12.50   15.84
   3   2 -14    2.75   12.76
   3   2 -14   30.98    8.91
   3  -2 -14   13.84    7.32
   3  -2 -14   20.44   14.70
   3   2 -13 2001.30   51.79
   3   2 -13 2082.85   65.16
   3   2 -13 2049.91   70.79
   3  -2 -13 2089.48   68.33
   3  -2 -13 2005.68   56.84
   3   2 -12   34.31    9.13
   3   2 -12   23.60    9.39
   3   2 -12   63.17   13.20
   3  -2 -12   36.38    6.45
   3  -2 -12   19.06   14.82
   3   2 -11  654.49   31.76
   3   2 -11  693.51   28.85
   3   2 -11  663.67   21.92
   3  -2 -11  665.43   31.72
   3  -2 -11  678.37   16.38
   3   2 -10 2242.71   65.18
   3   2 -10 2280.04   80.04
   3  -2 -10 2308.69   65.55
   3   2 -10 2533.11   68.23
   3  -2 -10 2293.10   50.00
   3   2  -9  841.50   24.37
   3   2  -9  886.67   44.00
   3  -2  -9  741.24   32.71
   3  -2  -9  864.96   21.81
   3   2  -8  347.54   18.95
   3  -2  -8  361.72   12.04
   3  -2  -8  304.37   35.79
   3   2  -8  339.30   22.92
   3   2  -7 2525.45   55.50
   3  -2  -7 2636.97   68.62
   3  -2  -7 2540.95   40.50
   3  -2  -6 7894.28  199.23
   3   2  -6 8148.70  187.39
   3  -2  -6 8347.44  164.97
  -3  -2   6 8162.84  209.66
   3   2  -537103.77 1196.76
  -3  -2   535208.17 1139.82
   3   2  -4  103.49   11.32
   3  -2  -4   64.12   14.80
  -3  -2   4  108.62   11.13
   3   2  -3  121.15   11.52
   3  -2  -3  118.99   14.53
  -3  -2   3  135.28   19.90
   3   2  -2 2223.97   49.78
   3  -2  -2 2252.32   54.38
  -3  -2   2 2282.49   51.43
   3   2  -1 3685.34   96.73
   3  -2  -1 3727.59   82.69
  -3  -2   1 3763.00   99.88
  -3   2   1 3755.89   83.45
   3   2   0 7141.95  161.59
   3  -2   0 7098.24  159.95
   3  -2   0 7076.72  144.83
  -3  -2   0 7054.30  160.70
  -3   2   0 7277.25  163.76
   3   2   114400.73  367.11
   3  -2   114467.28  362.40
   3  -2   114044.88  340.03
  -3  -2  -114098.39  361.98
  -3   2  -114267.49  357.60
   3   2   2 1388.22   37.40
   3  -2   2 1429.34   47.23
   3  -2   2 1436.68   33.18
  -3  -2  -2 1379.29   37.74
  -3   2  -2 1384.65   46.33
   3   2   3   70.33   11.91
   3  -2   3   80.96    9.28
   3  -2   3   72.42   10.87
  -3  -2  -3   70.07   11.99
  -3   2  -3   61.77   15.28
   3   2   4 3543.76   83.73
   3  -2   4 3487.15   80.23
   3  -2   4 3487.21   72.23
  -3  -2  -4 3372.80   81.17
  -3   2  -4 3411.35   72.18
   3   2   510163.56  251.93
   3  -2   5 9993.18  229.44
   3  -2   5 9735.81  243.15
  -3  -2  -5 9639.03  242.30
  -3   2  -5 9697.67  225.84
   3   2   6   83.54   16.29
   3  -2   6  164.57   16.88
   3  -2   6   96.31   28.68
  -3  -2  -6   94.47   16.29
  -3   2  -6  154.39   18.30
   3   2   718639.77  535.57
   3  -2   718457.49  494.85
   3  -2   719049.40  555.49
  -3  -2  -718195.71  563.45
  -3   2  -718429.73  527.07
   3   2   8  218.91   30.28
   3  -2   8  245.64   11.68
   3  -2   8  222.39   21.81
  -3  -2  -8  211.56   18.27
  -3   2  -8  210.47   12.06
   3  -2   9 1962.23   53.61
   3   2   9 1948.68   55.90
   3   2   9 2043.50   59.10
   3  -2   9 1981.39   61.79
  -3  -2  -9 1948.32   55.34
  -3   2  -9 1897.53   54.25
   3   2  10 3306.21   91.45
   3   2  10 3346.46   94.03
   3  -2  10 3329.30   87.67
   3  -2  10 3491.22  102.79
  -3  -2 -10 3249.82   91.03
  -3   2 -10 3393.23   74.90
   3   2  11 7534.40  209.96
   3   2  11 7591.20  207.40
   3  -2  11 8109.23  278.72
   3  -2  11 7512.02  179.91
  -3  -2 -11 7565.31  207.18
  -3   2 -11 7672.44  202.68
   3   2  12  635.95   37.04
   3   2  12  635.39   33.91
   3  -2  12  631.27   42.39
   3  -2  12  575.10   21.92
  -3   2 -12  635.86   33.86
  -3  -2 -12  619.68   33.43
   3  -2  13 2212.31   85.65
   3  -2  13 1977.44   51.52
   3   2  13 2026.59   70.82
   3   2  13 2152.51   76.71
  -3  -2 -13 2085.69   69.90
  -3   2 -13 2132.95   68.33
   3   2  14   55.06   26.76
   3   2  14   46.72   30.47
   3  -2  14    9.53   36.57
   3  -2  14   26.36    9.55
  -3  -2 -14   43.43   15.72
  -3   2 -14   25.49    9.62
   3   2  15  792.87   46.92
   3   2  15  873.79   42.77
   3  -2  15  748.36   27.62
   3  -2  15  901.39   54.56
  -3  -2 -15  802.21   41.84
  -3   2 -15  798.40   27.68
   3   2  16  -38.22   26.90
   3   2  16   -1.28   14.57
   3  -2  16   -4.27   19.62
   3  -2  16  -13.81    8.39
  -3  -2 -16    3.88   22.87
  -3   2 -16   -8.07   13.87
   3   2  17  806.65   50.37
   3   2  17  903.18   69.72
   3  -2  17  729.31   43.17
   3  -2  17  838.34   91.30
  -3   2 -17  796.93   43.37
  -3  -2 -17  857.42   70.22
   3   2  18   11.05   37.27
   3   2  18   48.67   20.59
   3  -2  18   40.45   18.53
   3  -2  18   77.88   27.42
  -3  -2 -18   56.38   19.20
  -3   2 -18   39.14   18.56
   3   2  19  121.77   41.99
   3   2  19   -3.58   28.98
   3  -2  19  166.88   35.56
   3  -2  19  101.28   23.78
  -3  -2 -19  204.66   24.58
   3   2  20  -26.97   34.95
   3   2  20  -48.96   18.85
   3  -2  20  -36.43   44.27
  -3  -2 -20    6.89   17.69
   3   3 -21  151.08   26.04
   3  -3 -21   -2.44   42.53
   3   3 -20    2.87   33.11
   3  -3 -20   56.21   20.65
   3   3 -19  201.71   26.72
   3   3 -19  293.85   30.44
   3   3 -19  239.25   15.78
   3  -3 -19  251.78   50.74
   3   3 -18 1126.50   83.78
   3   3 -18 1053.05   34.46
   3   3 -18 1020.77   49.05
   3  -3 -18 1210.38   58.37
   3   3 -17   51.65   18.71
   3   3 -17   37.11   10.02
   3   3 -17   51.28    9.50
   3  -3 -17   52.28   32.89
   3   3 -16   25.80    8.78
   3   3 -16   30.54   15.69
   3  -3 -16   35.77   16.95
   3   3 -16   22.50    8.15
   3   3 -15  487.79   20.44
   3   3 -15  505.29   32.52
   3   3 -15  510.70   19.25
   3  -3 -15  574.60   55.59
   3   3 -14  170.28   11.99
   3   3 -14   97.03   19.95
   3   3 -14  146.36   22.52
   3  -3 -14  144.89   23.93
   3   3 -13   58.60   16.85
   3   3 -13   39.68   15.27
   3   3 -13   29.62   14.43
   3  -3 -13   40.33   30.14
   3   3 -12 9435.23  308.52
   3   3 -12 8881.39  244.32
   3   3 -12 9277.43  232.74
   3  -3 -12 9406.14  272.28
   3   3 -11   47.77    8.67
   3   3 -11   87.68   15.86
   3  -3 -11   59.81   17.17
   3   3 -11   79.79    8.85
   3   3 -10   44.75   12.92
   3   3 -10   46.52   12.01
   3   3 -10   34.23    7.43
   3  -3 -10   60.93   23.67
   3   3  -9 2436.72   52.19
   3   3  -9 2538.04   68.88
   3  -3  -9 2528.75   71.94
   3   3  -8 1325.91   30.57
   3   3  -8 1375.30   43.42
   3   3  -7 3773.79   95.84
   3  -3  -7 3847.87  103.84
  -3  -3   7 3766.58   81.49
   3   3  -645882.40 1616.69
   3  -3  -643183.50 1561.78
  -3  -3   645092.29 1556.24
   3   3  -5 9520.50  241.18
  -3  -3   5 9240.76  215.53
   3   3  -411934.78  317.33
   3  -3  -413461.84  268.83
   3  -3  -412177.53  319.27
  -3  -3   411957.58  321.34
   3   3  -3 2445.13   71.30
   3  -3  -3 2494.73   41.01
  -3  -3   3 2488.92   56.99
   3   3  -2  937.75   40.33
   3  -3  -2  908.97   32.21
   3  -3  -2  939.60   21.78
  -3  -3   2  939.32   28.95
   3   3  -1 5465.60  122.27
   3  -3  -1 5380.08  113.44
   3  -3  -1 5541.96  127.82
  -3  -3   1 5541.47  125.25
   3   3   014491.06  372.51
   3  -3   014813.16  406.76
   3  -3   014599.09  367.57
  -3  -3   014458.33  374.92
   3   3   1 7458.91  197.12
   3  -3   1 7327.62  157.86
   3  -3   1 7380.35  166.26
  -3  -3  -1 7342.03  172.17
  -3   3  -1 7446.28  168.15
   3   3   2  750.00   41.03
   3  -3   2  690.14   32.00
   3  -3   2  724.74   21.91
  -3  -3  -2  702.50   27.12
  -3   3  -2  755.49   22.22
  -3   3  -2  714.15   21.83
   3   3   3 3936.97   93.69
   3  -3   3 3834.38   85.86
   3  -3   3 3921.68   81.90
  -3  -3  -3 3892.24   93.51
  -3   3  -3 3837.87   86.89
  -3   3  -3 3936.10   82.30
   3   3   414249.73  378.19
   3  -3   414180.73  400.14
   3  -3   414473.82  358.13
  -3  -3  -414112.66  377.49
  -3   3  -414093.19  350.99
  -3   3  -414171.60  370.64
   3   3   5   19.79   11.32
   3  -3   5   19.46    6.36
   3  -3   5   28.24   10.86
  -3  -3  -5    9.78   11.37
  -3   3  -5   21.61    6.68
  -3   3  -5   46.85   10.89
   3   3   6 4809.76  118.99
   3  -3   6 4680.72   95.93
   3  -3   6 4709.80  117.92
  -3  -3  -6 4833.67  121.32
  -3   3  -6 4740.18   98.40
  -3   3  -6 4735.53  120.52
   3   3   7 2260.31   87.32
   3  -3   7 2227.86   67.00
   3  -3   7 2240.59   45.06
  -3  -3  -7 2222.14   63.85
  -3   3  -7 2224.76   57.19
  -3   3  -7 2296.90   67.05
   3  -3   8  417.91   44.65
   3  -3   8  431.06   13.50
   3   3   8  425.30   25.64
  -3  -3  -8  440.05   40.85
  -3   3  -8  405.79   21.47
  -3   3  -8  424.18   27.42
   3   3   9  198.28   18.55
   3  -3   9  143.65    9.02
   3  -3   9  175.65   21.61
  -3  -3  -9  194.38   31.04
  -3   3  -9  151.40    9.90
  -3   3  -9  173.26   20.97
   3   3  10   15.61   12.84
   3   3  10   15.82   12.40
   3  -3  10   11.95    9.37
   3  -3  10   -1.00   15.27
  -3  -3 -10   23.49   21.30
  -3   3 -10   22.95   15.14
  -3   3 -10    8.35   10.08
   3   3  11 1433.94   52.96
   3   3  11 1395.96   53.53
   3  -3  11 1368.21   32.11
   3  -3  11 1456.17   61.95
  -3  -3 -11 1482.06   78.44
  -3   3 -11 1425.63   33.26
  -3   3 -11 1403.10   61.57
   3   3  12 1967.62   93.49
   3   3  12 1952.46   95.08
   3  -3  12 1922.76   43.22
   3  -3  12 1999.37  114.10
  -3  -3 -12 1995.73   95.87
  -3   3 -12 1944.33   55.58
  -3   3 -12 2026.06   78.47
   3   3  13  819.44   42.39
   3   3  13  819.01   43.19
   3  -3  13  773.41   32.29
   3  -3  13  814.47   52.80
  -3  -3 -13  791.88   65.31
  -3   3 -13  756.23   33.38
   3   3  14  770.71   45.09
   3  -3  14  674.26   32.42
   3  -3  14  761.26   54.23
   3   3  14  799.73   43.69
  -3  -3 -14  808.37   68.59
  -3   3 -14  746.00   33.43
   3   3  15  505.60   38.60
   3   3  15  450.43   58.69
   3  -3  15  542.27   76.28
   3  -3  15  496.44   27.99
  -3  -3 -15  559.59   38.16
  -3   3 -15  494.45   28.43
   3   3  16  218.14   28.87
   3   3  16  201.81   28.27
   3  -3  16  179.78   20.34
   3  -3  16  240.40   36.75
  -3   3 -16  207.54   20.61
  -3  -3 -16  218.12   28.10
   3   3  17  121.60   26.29
   3   3  17  134.24   40.67
   3  -3  17  164.19   33.51
   3  -3  17   77.99   18.28
  -3  -3 -17  148.34   24.72
  -3   3 -17  107.13   17.92
   3   3  18  525.25   39.01
   3   3  18  498.15   42.10
   3  -3  18  532.71   82.91
   3  -3  18  399.60   28.31
  -3  -3 -18  510.36   38.81
   3   3  19   -9.43   15.70
   3  -3  19   18.22   20.99
   3   3  19    0.37   26.30
  -3  -3 -19   12.43   24.98
   3   3  20   40.28   21.30
   3   3  20   -6.67   20.88
   3  -3  20   51.55   27.96
  -3  -3 -20   16.86   19.92
   3   4 -21   21.52   30.11
   3  -4 -21    2.03   19.10
   3   4 -20   -3.33   17.74
   3  -4 -20  -16.49   18.57
   3   4 -19  250.53   55.73
   3  -4 -19  313.73   36.27
   3   4 -18   41.94   13.73
   3   4 -18   53.86   14.88
   3   4 -18  138.03   24.05
   3  -4 -18  135.24   24.94
   3   4 -17  226.43   48.25
   3   4 -17  206.36   18.03
   3   4 -17  212.90   19.23
   3  -4 -17  240.31   31.24
   3   4 -16  127.13   16.21
   3   4 -16  131.02   24.28
   3   4 -16  130.13   16.36
   3  -4 -16  219.13   27.30
   3   4 -15   27.00   16.26
   3   4 -15    2.55   10.69
   3   4 -15   27.04   10.20
   3  -4 -15   22.72   17.32
   3   4 -14  141.53    9.86
   3   4 -14  127.77    9.49
   3   4 -14  145.98   37.54
   3  -4 -14  138.69   24.52
   3   4 -13  381.64   15.00
   3   4 -13  375.28   21.49
   3   4 -13  407.39   32.30
   3  -4 -13  410.82   34.47
   3   4 -12 1080.22   49.15
   3   4 -12 1059.80   35.85
   3   4 -12  990.06   25.52
   3  -4 -12 1094.14   51.86
   3   4 -11 4112.21   87.81
   3   4 -11 4358.71  158.13
   3   4 -11 4084.33  100.77
   3  -4 -11 4239.60  126.93
   3   4 -10 1353.45   72.50
   3  -4 -10 1292.61   51.88
   3   4 -10 1295.24   38.23
   3   4  -9   34.87   14.09
   3   4  -9   31.82    6.37
   3  -4  -9   32.95   15.35
   3   4  -8  168.42    9.36
   3  -4  -8  176.35   20.64
   3   4  -8  206.48   18.92
  -3  -4   8  162.60   10.08
   3   4  -7  636.71   26.41
   3  -4  -7  713.96   51.30
  -3  -4   7  637.21   27.76
   3   4  -6  904.51   23.06
   3  -4  -6  976.05   38.62
  -3  -4   6  912.93   34.03
   3   4  -512749.68  314.66
   3  -4  -513367.32  400.04
  -3  -4   512948.75  344.06
   3   4  -411081.19  266.56
   3  -4  -411422.08  300.07
  -3  -4   411036.25  268.97
   3   4  -312939.66  325.35
   3  -4  -314378.32  316.25
   3  -4  -313055.10  347.73
  -3  -4   312671.40  323.02
   3   4  -212631.20  317.51
   3  -4  -213071.77  292.02
   3  -4  -212960.73  338.57
  -3  -4   213119.70  331.95
   3   4  -1  327.96   28.11
   3  -4  -1  301.57   19.45
   3  -4  -1  304.74   10.75
  -3  -4   1  343.18   19.03
  -3   4   1  342.91   11.10
   3   4   0  252.01   16.80
   3  -4   0  245.01   16.51
   3  -4   0  269.61   18.42
  -3  -4   0  230.33   17.69
  -3   4   0  223.04   11.21
   3   4   113681.65  358.41
   3  -4   113794.16  375.85
   3  -4   113775.68  340.09
  -3  -4  -113667.90  359.30
  -3   4  -114078.11  346.83
   3   4   2  964.32   31.54
   3  -4   2  920.83   26.49
   3  -4   2  925.52   25.27
  -3  -4  -2  866.77   31.41
  -3   4  -2  871.26   25.29
   3   4   3  552.49   39.55
   3  -4   3  536.53   21.68
   3  -4   3  515.72   26.44
  -3  -4  -3  530.69   40.46
  -3   4  -3  506.61   32.19
   3   4   4 1763.67   51.47
   3  -4   4 1819.72   48.39
   3  -4   4 1814.43   49.45
  -3  -4  -4 1722.59   51.80
  -3   4  -4 1827.96   39.22
  -3   4  -4 1753.87   64.46
   3   4   5 1397.41   45.39
   3  -4   5 1349.98   42.47
   3  -4   5 1365.00   38.38
  -3  -4  -5 1362.14   44.55
  -3   4  -5 1392.09   30.19
  -3   4  -5 1407.26   60.01
   3   4   6  202.25   32.39
   3  -4   6  176.69    9.16
   3  -4   6  190.29   19.35
  -3  -4  -6  183.32   32.73
  -3   4  -6  161.84   15.00
  -3   4  -6  150.25   18.74
   3   4   7 2165.00   65.99
   3  -4   7 2157.26   91.34
   3  -4   7 2164.63   41.97
  -3  -4  -7 2202.16   66.43
  -3   4  -7 2171.73   65.03
  -3   4  -7 2187.01   52.53
   3   4   8 2326.16   68.94
   3  -4   8 2312.50   51.64
   3  -4   8 2324.81   71.08
  -3  -4  -8 2320.85   69.81
  -3   4  -8 2285.55   44.78
  -3   4  -8 2312.04   70.12
   3   4   9  967.96   40.79
   3  -4   9 1035.47   44.73
   3  -4   9  961.35   26.27
  -3  -4  -9 1019.71   41.83
  -3   4  -9  997.28   43.08
  -3   4  -9 1007.62   21.55
   3   4  10 2438.39   77.94
   3  -4  10 2357.43   53.58
   3  -4  10 2473.64   83.64
  -3  -4 -10 2474.14   78.47
  -3   4 -10 2430.97   79.32
  -3   4 -10 2382.37   56.13
   3   4  11 1955.74   64.34
   3   4  11 1923.63   67.99
   3  -4  11 1991.19   75.42
   3  -4  11 1841.61   36.92
  -3  -4 -11 1913.30   69.57
  -3   4 -11 1894.71   38.55
  -3   4 -11 1984.00  107.69
   3   4  12  112.91   20.35
   3   4  12  110.39   22.68
   3  -4  12  111.76   12.19
   3  -4  12  113.63   43.47
  -3  -4 -12  141.79   23.29
  -3   4 -12  103.42   12.90
  -3   4 -12  128.19   26.98
   3   4  13  545.27   39.65
   3   4  13  580.97   56.83
   3  -4  13  523.93   15.21
   3  -4  13  621.80   47.44
  -3  -4 -13  574.41   40.38
  -3   4 -13  539.14   46.44
  -3   4 -13  576.48   22.87
   3   4  14  869.42   50.02
   3   4  14  849.87   44.33
   3  -4  14  879.64   59.47
   3  -4  14  757.08   27.22
  -3  -4 -14  856.20   50.31
  -3   4 -14  797.27   20.64
  -3   4 -14  913.60   60.53
   3   4  15    7.76   28.85
   3   4  15    4.73   15.14
   3  -4  15   43.40   22.21
   3  -4  15   14.77    5.34
  -3  -4 -15   37.02   28.95
  -3   4 -15   31.19   23.03
  -3   4 -15   10.01    5.42
   3   4  16   47.26   21.69
   3   4  16   46.90   31.22
   3  -4  16   89.94   44.96
   3  -4  16   33.03    6.44
  -3  -4 -16   67.50   36.01
  -3   4 -16   62.05    6.56
   3   4  17   85.59   22.58
   3   4  17   84.44   42.58
   3  -4  17  105.27   32.93
  -3  -4 -17   98.06   25.81
   3   4  18   -0.19   24.00
   3   4  18    1.11   16.92
   3  -4  18    8.42   21.77
  -3  -4 -18    3.33   16.31
   3   4  19    1.33   18.49
   3   4  19    0.70   36.08
   3  -4  19  104.75   27.97
  -3  -4 -19    0.53   20.71
   3   4  20  341.96   39.49
   3   4  20  230.89   34.33
   3  -4  20  262.31   82.36
  -3  -4 -20    8.66   58.51
   3   5 -20   69.93   27.55
   3  -5 -20   94.94   29.38
   3   5 -19    8.80   19.09
   3  -5 -19   15.20   20.76
   3   5 -18  216.61   53.99
   3  -5 -18  235.87   58.06
   3   5 -17  177.42   31.36
   3  -5 -17  224.70   33.55
   3   5 -16    5.52    4.05
   3   5 -16    7.25    6.54
   3   5 -16   -5.47   27.86
   3  -5 -16   -5.12   29.08
   3   5 -15 1244.73   60.18
   3   5 -15 1134.66   25.75
   3   5 -15 1112.40   25.61
   3  -5 -15 1302.97   64.70
   3   5 -14  885.23   28.09
   3   5 -14  999.18   51.83
   3   5 -14  904.18   21.34
   3  -5 -14 1012.65   53.36
   3   5 -13  723.51   24.58
   3   5 -13  685.61   24.04
   3   5 -13  733.62   69.08
   3  -5 -13  786.74   47.69
   3   5 -12 2538.29   52.44
   3   5 -12 2821.63   93.28
   3  -5 -12 2857.02   97.19
   3   5 -12 2669.24   62.76
   3   5 -11  103.45    7.60
   3   5 -11  105.09    7.75
   3   5 -11   86.65   22.85
   3  -5 -11  105.39   24.38
   3   5 -10 2791.61   65.77
   3   5 -10 2884.44  126.52
   3  -5 -10 2893.68   94.64
   3   5  -9 8952.99  195.91
   3   5  -9 8636.00  239.14
   3  -5  -9 6787.02  209.41
   3   5  -8  420.46   29.61
   3   5  -8  377.03   20.00
   3  -5  -8  417.22   31.31
  -3  -5   8  399.01   13.92
   3   5  -7  293.09   18.52
   3  -5  -7  337.37   41.85
  -3  -5   7  286.32   12.64
   3   5  -610321.28  241.51
   3  -5  -610759.57  289.55
  -3  -5   610366.61  246.46
   3   5  -5 2743.00   69.05
   3  -5  -5 2910.16  106.17
  -3  -5   5 2787.18   59.68
   3   5  -4  839.91   22.80
   3  -5  -4  874.99   34.37
  -3  -5   4  869.83   35.85
   3   5  -3 1377.33   34.01
   3  -5  -3 1437.71   64.08
  -3  -5   3 1428.80   36.48
  -3   5   3 1440.87   27.03
   3   5  -2  131.22   21.38
   3  -5  -2  151.29   16.65
  -3  -5   2  153.33   13.86
  -3   5   2  157.20   11.02
   3   5  -1  340.84   18.80
   3  -5  -1  331.74   33.43
   3  -5  -1  370.83   12.68
  -3  -5   1  379.03   19.42
  -3   5   1  383.35   12.30
   3   5   018005.52  500.33
   3  -5   019238.23  528.50
   3  -5   018112.72  504.65
   3  -5   018525.52  488.13
  -3  -5   018143.73  509.02
  -3   5   018373.81  484.53
   3  -5   1 3017.42   79.65
   3  -5   1 3025.83   69.02
   3  -5   1 3231.93   70.92
   3   5   1 2987.39   93.57
  -3  -5  -1 3017.49   74.49
  -3   5  -1 3111.12   79.60
   3   5   2  484.40   23.77
   3  -5   2  507.60   27.61
   3  -5   2  475.93   19.60
  -3  -5  -2  451.36   38.76
  -3   5  -2  477.18   29.08
   3   5   3  442.82   39.64
   3  -5   3  432.86   16.39
   3  -5   3  477.10   21.30
  -3  -5  -3  455.94   24.63
  -3   5  -3  471.09   32.41
   3   5   4 3604.52   94.53
   3  -5   4 3648.55   74.97
   3  -5   4 3810.10   91.08
  -3  -5  -4 3587.52   93.71
  -3   5  -4 3663.26   88.17
   3   5   5  163.34   19.64
   3  -5   5  166.86   17.83
   3  -5   5  177.98    9.28
  -3  -5  -5  181.08   19.74
  -3   5  -5  187.88   16.63
   3   5   6  129.27   19.54
   3  -5   6  131.69   12.49
   3  -5   6  137.38   18.49
  -3  -5  -6  154.31   19.40
  -3   5  -6  168.25   17.37
   3   5   7  520.03   31.01
   3  -5   7  510.79   12.81
   3  -5   7  480.30   30.70
  -3  -5  -7  511.11   31.53
  -3   5  -7  537.86   29.49
   3   5   8  112.43   20.10
   3  -5   8  117.72   20.79
   3  -5   8  100.65    9.70
  -3  -5  -8  142.46   20.42
  -3   5  -8  135.90   19.53
   3   5   9  241.15   25.21
   3  -5   9  229.01    7.39
   3  -5   9  236.92   26.43
  -3  -5  -9  267.25   25.79
  -3   5  -9  225.22    8.04
  -3   5  -9  251.13   40.77
   3   5  10 1388.10   57.99
   3  -5  10 1320.25   29.41
   3  -5  10 1413.38   61.27
  -3  -5 -10 1423.38   58.73
  -3   5 -10 1418.81   58.41
  -3   5 -10 1359.64   31.41
   3   5  11  346.14   31.44
   3  -5  11  307.64   35.43
   3  -5  11  293.61    8.10
  -3  -5 -11  331.53   32.53
  -3   5 -11  318.43   12.96
  -3   5 -11  255.33   34.30
   3   5  12  726.25   44.73
   3   5  12  699.13   37.85
   3  -5  12  640.05   12.85
   3  -5  12  686.16   50.48
  -3  -5 -12  730.05   45.30
  -3   5 -12  737.20   48.42
  -3   5 -12  695.90   13.95
   3   5  13  316.48   35.38
   3   5  13  371.66   29.38
   3  -5  13  316.51    8.29
   3  -5  13  353.48   67.19
  -3   5 -13  366.86    8.65
  -3   5 -13  379.50   66.27
  -3  -5 -13  374.34   36.40
   3   5  14  214.95   29.42
   3   5  14  204.91   38.57
   3  -5  14  201.32   34.73
   3  -5  14  159.89    7.98
  -3  -5 -14  189.45   29.88
  -3   5 -14  209.54   36.11
  -3   5 -14  172.94    5.41
   3   5  15   15.19   13.23
   3   5  15    8.75   28.08
   3  -5  15    6.33    3.35
   3  -5  15   -2.09   20.90
  -3  -5 -15   33.19   17.26
  -3   5 -15    4.50    3.26
  -3   5 -15  -21.10   21.47
   3   5  16    9.09   13.70
   3   5  16  -29.15   17.21
   3  -5  16    5.80   21.71
  -3  -5 -16   -1.39   17.58
  -3   5 -16  -22.01   22.11
   3   5  17  200.27   52.79
   3   5  17  191.88   43.02
   3  -5  17  206.93   41.30
  -3  -5 -17   -3.53   54.76
  -3   5 -17  251.77   43.18
   3   5  18  361.87   33.61
   3   5  18  312.93   42.40
   3  -5  18  370.88   87.48
  -3  -5 -18  410.07   41.68
   3   5  19    5.09   14.54
   3   5  19   -9.41   31.60
   3  -5  19   -2.73   24.75
  -3  -5 -19    7.64   18.53
   3   6 -20    4.98   21.21
   3  -6 -20   20.12   37.26
   3   6 -19  276.71   40.67
   3  -6 -19  329.20   43.16
   3   6 -18   43.51   25.88
   3  -6 -18   60.66   27.00
   3   6 -17  241.42   36.02
   3  -6 -17  237.44   38.42
   3   6 -16  331.72   38.44
   3  -6 -16  298.96   40.17
   3   6 -15   -2.60    2.82
   3   6 -15   21.06   24.52
   3   6 -15    0.55    1.79
   3  -6 -15   16.76   26.36
   3   6 -14   34.73   21.27
   3   6 -14   31.74    5.63
   3  -6 -14   39.60   22.63
   3   6 -14   35.39    5.71
   3   6 -13 1689.02   37.50
   3   6 -13 1912.00   79.31
   3   6 -13 1888.14   40.01
   3  -6 -13 2041.32   83.18
   3   6 -12   44.47    7.91
   3   6 -12   30.72   22.03
   3   6 -12   51.58    5.01
   3  -6 -12   72.17   22.82
   3   6 -11 2604.33   55.61
   3   6 -11 2460.27   47.54
   3   6 -11 2709.64   95.35
   3  -6 -11 2814.60   98.94
   3   6 -10  889.14   47.62
   3   6 -10  829.33   18.44
   3  -6 -10  914.49   79.11
   3   6  -9  565.88   14.88
   3   6  -9  625.74   61.35
   3  -6  -9  654.88   39.97
  -3  -6   9  578.00   16.06
   3   6  -8  511.97   33.22
   3   6  -8  455.61   20.38
   3  -6  -8  460.75   33.78
  -3  -6   8  462.38   21.70
   3   6  -7 2286.74   46.00
   3  -6  -7 2399.39   75.13
  -3  -6   7 2318.49   58.94
   3   6  -6   14.42    9.34
   3  -6  -6    5.66   12.67
  -3  -6   6    9.31   10.28
   3  -6  -5 1888.79   81.93
   3   6  -5 1833.57   39.87
  -3  -6   5 1787.60   41.15
   3   6  -4 2186.04   59.95
   3  -6  -4 2171.89   62.71
  -3  -6   4 2147.42   62.85
  -3   6   4 2099.17   36.31
   3   6  -3   19.48    7.54
   3  -6  -3   19.13   11.38
  -3  -6   3   15.87    8.28
  -3   6   3   12.26    5.99
   3   6  -2 3741.80   84.32
   3  -6  -2 3703.31   93.78
  -3  -6   2 3732.43   87.19
  -3   6   2 3858.94   73.25
   3   6  -1 8164.14  197.54
   3  -6  -1 8357.18  208.27
  -3  -6   1 8211.88  200.97
  -3   6   1 8554.36  187.59
   3   6   0  817.94   29.18
   3  -6   0  817.03   22.78
   3  -6   0  829.99   41.78
  -3  -6   0  796.21   44.36
  -3   6   0  853.49   32.34
   3   6   1 3341.36   82.32
   3  -6   1 3413.49   74.73
   3  -6   1 3311.91   92.43
   3  -6   1 3401.69   76.83
  -3  -6  -1 3329.55   83.56
  -3   6  -1 3422.76   88.42
   3   6   2  262.37   19.69
   3  -6   2  231.59   22.05
   3  -6   2  264.98   14.14
   3  -6   2  247.00   16.01
  -3  -6  -2  254.44   19.28
  -3   6  -2  250.93   15.24
   3   6   3  393.19   38.92
   3  -6   3  398.64   20.40
   3  -6   3  393.56   15.35
   3  -6   3  386.61   23.69
  -3  -6  -3  407.13   23.78
  -3   6  -3  392.24   19.71
   3   6   4 2738.68   77.01
   3  -6   4 2732.71   71.52
   3  -6   4 2730.33   68.37
   3  -6   4 2728.92   55.57
  -3  -6  -4 2643.23  100.89
  -3   6  -4 2735.27   70.21
   3   6   5 2286.65   95.28
   3  -6   5 2281.06   65.32
   3  -6   5 2268.76   45.41
   3  -6   5 2220.90   55.04
  -3  -6  -5 2247.46   69.39
  -3   6  -5 2301.66   63.83
   3   6   6  331.15   27.17
   3  -6   6  322.14   10.87
   3  -6   6  338.67   25.26
   3  -6   6  331.91   11.04
  -3  -6  -6  318.72   27.48
  -3   6  -6  314.81   23.98
   3   6   7   74.52   19.26
   3  -6   7   81.87    6.01
   3  -6   7   84.28   18.85
  -3  -6  -7   83.07   19.86
  -3   6  -7   75.81   29.02
   3   6   8  179.21   24.45
   3  -6   8  164.06    9.87
   3  -6   8  166.86    6.67
   3  -6   8  197.30   24.68
  -3  -6  -8  193.52   25.01
  -3   6  -8  176.56   22.47
   3   6   9   10.73   16.12
   3  -6   9   13.07   16.67
   3  -6   9   18.12    4.58
   3  -6   9   14.99    3.09
  -3  -6  -9    8.16   16.59
  -3   6  -9   12.95   15.35
   3   6  10 1336.86   60.07
   3  -6  10 1405.01   63.88
   3  -6  10 1254.83   19.61
  -3  -6 -10 1407.82   92.19
  -3   6 -10 1363.32   59.38
   3   6  11 3123.27  112.90
   3  -6  11 3303.79  119.32
  -3  -6 -11 3195.86  111.34
  -3   6 -11 3079.75  153.85
   3   6  12   11.20   17.12
   3   6  12   65.55   39.09
   3  -6  12   94.29   26.66
  -3  -6 -12  101.55   24.59
  -3   6 -12   69.98   24.62
   3   6  13   84.26   18.58
   3   6  13   41.94   24.69
   3  -6  13   74.99   27.20
  -3  -6 -13   70.82   25.11
  -3   6 -13   49.61   26.77
   3   6  14  721.90   39.22
   3   6  14  722.05   51.40
   3  -6  14  816.73   93.77
  -3  -6 -14  761.01   53.06
  -3   6 -14  726.17   57.77
   3   6  15    4.78   17.09
   3   6  15   -4.26   12.58
   3  -6  15   31.88   34.87
  -3  -6 -15  -17.18   17.81
  -3   6 -15  -10.94   34.38
   3   6  16   28.18   24.57
   3   6  16   28.54   21.00
   3  -6  16   15.09   26.42
  -3  -6 -16   -7.55   21.79
  -3   6 -16   23.85   25.93
   3   6  17  119.79   30.57
   3   6  17   70.31   21.66
   3  -6  17  179.95   38.08
  -3  -6 -17   11.46   30.52
  -3   6 -17  145.25   38.09
   3   6  18    0.61   18.06
   3   6  18   45.00   25.65
   3  -6  18   56.26   32.09
  -3  -6 -18    9.45   41.74
  -3   6 -18   68.29   33.33
   3   6  19   32.51   25.81
   3   6  19    2.81   29.82
   3  -6  19  104.94   55.99
  -3  -6 -19   -0.16   26.19
  -3   6 -19   51.88   34.83
   3   7 -19   80.28   51.04
   3  -7 -19   70.27   32.21
   3  -7 -18   88.97   32.94
   3   7 -17  186.88   60.49
   3  -7 -17  214.35   64.86
   3   7 -16  104.81   30.20
   3  -7 -16   82.93   31.59
   3   7 -15  820.44   59.38
   3  -7 -15  761.60   61.36
   3   7 -14 1211.76   70.79
   3  -7 -14 1246.43  114.63
   3   7 -13  276.87   37.05
   3  -7 -13  272.35   38.91
   3   7 -12 1189.88   24.29
   3   7 -12 1237.30   20.23
   3   7 -12 1388.03   97.88
   3  -7 -12 1408.91   69.42
   3   7 -11  155.47   28.46
   3   7 -11  139.56    8.76
   3  -7 -11  146.03   28.87
   3   7 -10   10.88    3.88
   3   7 -10   38.84   17.57
   3  -7 -10  -14.99   17.82
   3   7  -9 3119.75  106.03
   3   7  -9 3014.88   58.57
   3  -7  -9 3142.32  108.26
  -3  -7   9 3068.15   62.20
   3   7  -8 1637.00   33.76
   3   7  -8 1701.47   68.25
   3  -7  -8 1761.44   68.42
  -3  -7   8 1638.61   46.04
   3   7  -7 1369.71   39.33
   3  -7  -7 1448.48   58.24
  -3  -7   7 1397.94   43.62
   3   7  -6 4787.49  114.93
   3  -7  -6 4729.06  133.33
  -3  -7   6 4606.46  101.85
   3   7  -5 1552.90   36.50
   3  -7  -5 1502.76   55.59
  -3  -7   5 1558.99   38.30
  -3   7   5 1551.74   26.41
   3   7  -4  784.45   23.93
   3  -7  -4  829.81   36.18
  -3  -7   4  785.04   24.96
  -3   7   4  762.98   18.81
   3   7  -3 1775.62   58.41
   3  -7  -3 1866.29   56.66
  -3  -7   3 1857.18   62.03
  -3   7   3 1861.35   34.71
   3   7  -2  108.49   12.43
   3  -7  -2  129.38   26.45
  -3  -7   2   98.26   21.43
  -3   7   2  111.54    7.76
   3   7  -1  559.37   23.33
   3  -7  -1  538.02   25.47
  -3  -7   1  530.90   24.10
  -3   7   1  582.55   17.51
   3   7   0 5033.48  123.43
   3  -7   0 5278.60  125.43
  -3  -7   0 5112.83  126.91
  -3   7   0 5261.62  116.45
   3   7   1  263.36   20.24
   3  -7   1  271.43   16.96
   3  -7   1  317.07   17.32
  -3  -7  -1  218.44   33.56
  -3   7  -1  280.34   16.00
   3  -7   2  745.53   25.11
   3  -7   2  732.16   28.02
   3  -7   2  798.90   35.58
   3   7   2  742.97   32.52
  -3  -7  -2  766.16   32.62
  -3   7  -2  772.87   27.61
   3   7   3 3705.84  129.86
   3  -7   3 3863.56   96.66
   3  -7   3 3742.53   83.59
   3  -7   3 3797.67   97.93
  -3  -7  -3 3771.52  129.89
  -3   7  -3 3692.18   93.65
   3   7   4  633.46   34.00
   3  -7   4  622.85   46.61
   3  -7   4  611.28   28.04
   3  -7   4  669.53   28.84
  -3  -7  -4  580.48   34.28
  -3   7  -4  619.31   44.35
   3   7   5 1414.67   54.41
   3  -7   5 1467.07   41.93
   3  -7   5 1487.34   41.92
   3  -7   5 1444.36   51.15
  -3  -7  -5 1439.86   55.65
  -3   7  -5 1413.57   70.53
   3  -7   6 2335.78   55.73
   3  -7   6 2411.19   56.01
   3  -7   6 2367.15   76.16
   3   7   6 2308.48  110.85
  -3  -7  -6 2357.48   79.39
  -3   7  -6 2275.52   70.99
   3   7   7  765.26   44.64
   3  -7   7  773.32   22.47
   3  -7   7  744.79   22.35
   3  -7   7  757.78   43.19
  -3  -7  -7  782.94   43.90
  -3   7  -7  769.30   39.37
   3  -7   8  413.38   35.97
   3  -7   8  422.31   13.36
   3   7   8  418.42   35.73
  -3  -7  -8  384.98   58.64
  -3   7  -8  428.14   32.73
   3   7   9   16.63   16.28
   3  -7   9   -4.50   16.49
   3  -7   9    7.71    2.82
   3  -7   9    5.71    2.86
  -3  -7  -9  -12.91   26.85
  -3   7  -9  -20.67   24.53
   3   7  10   66.44   24.83
   3  -7  10   93.33   25.94
  -3  -7 -10  138.32   42.23
  -3   7 -10   77.88   23.73
   3   7  11   58.88   39.31
   3  -7  11   56.30   26.09
  -3  -7 -11   74.50   41.36
  -3   7 -11   39.35   23.05
   3   7  12 1696.54   81.37
   3  -7  12 1824.88   89.00
  -3  -7 -12 1823.57  123.65
  -3   7 -12 1755.86   82.19
   3   7  13    0.41   20.36
   3   7  13   19.36   14.26
   3  -7  13   17.64   23.85
  -3  -7 -13   23.46   21.13
  -3   7 -13    6.15   36.04
   3   7  14   45.56   26.87
   3   7  14   -3.56   24.18
   3  -7  14   44.10   28.68
  -3  -7 -14   45.28   25.14
  -3   7 -14   63.13   26.57
   3   7  15  262.00   38.99
   3   7  15  203.77   26.34
   3  -7  15  334.00   46.54
  -3  -7 -15  225.33   39.77
  -3   7 -15  293.46   42.88
   3   7  16    7.90   13.78
   3   7  16  -13.09   33.97
   3  -7  16  -14.92   42.62
  -3  -7 -16    9.25   21.35
  -3   7 -16   41.84   40.29
   3   7  17  318.46   46.07
   3  -7  17  331.22   58.16
   3   7  17  310.68   30.56
  -3  -7 -17  391.43   47.35
  -3   7 -17  368.82   55.73
   3   7  18  614.01   95.74
   3   7  18  594.44   62.12
   3  -7  18  647.43   78.69
  -3  -7 -18  652.38   97.81
  -3   7 -18  708.09   76.90
   3  -8 -18    7.87   24.32
   3   8 -17  568.12   57.55
   3  -8 -17  550.37   60.32
   3   8 -16  152.81   36.83
   3  -8 -16  124.56   65.70
   3   8 -15   -0.99   20.28
   3  -8 -15   -5.55   20.80
   3   8 -14 1932.40   96.51
   3  -8 -14 2034.57  100.60
   3   8 -13  639.48   54.62
   3  -8 -13  584.60   90.71
   3   8 -12 1664.92  121.01
   3  -8 -12 1738.03   85.14
   3   8 -11  669.68   50.50
   3  -8 -11  774.08   53.14
   3   8 -11  673.01   15.48
   3   8 -10  414.72   15.18
   3  -8 -10  477.76   66.59
   3   8 -10  419.16   40.77
   3   8  -9  181.93   32.35
   3   8  -9  203.93   13.63
   3  -8  -9  249.93   31.98
  -3  -8   9  214.39    9.86
   3   8  -8  747.32   26.77
   3   8  -8  767.92   48.96
   3  -8  -8  869.19   47.51
  -3  -8   8  703.90   28.08
   3   8  -7 2912.26   72.84
   3  -8  -7 2970.45   97.90
  -3  -8   7 2841.01   75.44
   3   8  -6 1713.76   50.03
   3  -8  -6 1836.93   93.84
  -3   8   6 1624.47   27.26
  -3  -8   6 1664.14   40.70
   3   8  -5 2090.34   61.38
   3  -8  -5 2172.73   70.13
  -3  -8   5 2006.95   62.38
  -3   8   5 2036.03   35.46
   3   8  -4  745.75   35.67
   3  -8  -4  742.74   36.28
  -3   8   4  726.54   21.33
  -3  -8   4  703.62   25.00
   3   8  -3  703.33   25.72
   3  -8  -3  689.01   33.88
  -3  -8   3  705.26   26.09
  -3   8   3  705.64   24.38
   3   8  -2 2755.56   69.34
   3  -8  -2 2908.45  105.33
  -3   8   2 2737.82   69.99
  -3  -8   2 2652.32   69.11
   3   8  -1  700.07   27.78
   3  -8  -1  552.87   28.83
  -3  -8   1  668.84   42.76
  -3   8   1  662.69   30.19
   3   8   0  535.97   41.67
   3  -8   0  628.60   26.45
  -3  -8   0  542.53   27.84
  -3   8   0  510.26   31.08
   3   8   1  459.21   26.41
   3  -8   1  469.88   22.00
  -3  -8  -1  460.88   26.83
   3   8   2 1693.38   56.93
   3  -8   2 1703.02   44.98
   3  -8   2 1667.99   44.51
  -3   8  -2 1753.10   66.14
  -3  -8  -2 1609.74   54.98
   3   8   3 1901.14   65.99
   3  -8   3 2007.88   65.17
   3  -8   3 2003.56   48.76
  -3  -8  -3 1957.34   94.50
  -3   8  -3 1989.23   59.62
   3   8   4 5904.50  213.33
   3  -8   4 5824.68  132.35
   3  -8   4 5880.39  136.13
  -3  -8  -4 5941.54  172.93
  -3   8  -4 6019.43  165.14
   3   8   5 4558.60  139.39
   3  -8   5 4577.47  131.96
   3  -8   5 4393.52  110.29
   3  -8   5 4565.06  112.32
  -3  -8  -5 4374.96  137.24
  -3   8  -5 4373.85  127.13
   3   8   6   38.19   17.71
   3  -8   6   18.09   16.41
   3  -8   6   11.74    5.30
  -3  -8  -6   12.20   17.89
  -3   8  -6   13.52   24.66
   3   8   7  177.59   49.46
   3  -8   7  198.67   11.85
   3  -8   7  189.85    8.50
   3  -8   7  201.30   28.05
  -3  -8  -7  195.85   29.83
  -3   8  -7  170.53   25.10
   3   8   8  712.94   45.66
   3  -8   8  707.80   44.47
   3  -8   8  592.95   14.78
   3  -8   8  570.87   15.38
  -3  -8  -8  654.98   72.48
  -3   8  -8  641.11   40.58
   3   8   9  178.01   32.11
   3  -8   9  244.93   31.93
  -3  -8  -9  215.60   54.23
  -3   8  -9  168.22   29.19
   3   8  10 1590.14  115.90
   3  -8  10 1681.24   79.53
  -3  -8 -10 1625.74  119.14
  -3   8 -10 1529.21  105.80
   3  -8  11  787.65   57.28
   3   8  11  722.96   54.22
  -3  -8 -11  762.23   87.60
  -3   8 -11  655.79   50.27
   3   8  12  -17.98   20.76
   3  -8  12  -11.36   22.87
  -3   8 -12   -3.47   20.06
  -3  -8 -12   -8.04   35.32
   3   8  13   70.01   42.78
   3  -8  13   45.61   29.14
  -3  -8 -13   49.07   26.56
  -3   8 -13   17.02   26.21
   3   8  14  628.50   54.54
   3  -8  14  580.18   64.53
   3   8  14  587.18   37.64
  -3  -8 -14  704.31   57.40
  -3   8 -14  615.45   90.16
   3   8  15   94.54   21.39
   3   8  15  105.15   35.04
   3  -8  15  148.59   41.37
  -3  -8 -15  117.25   35.52
  -3   8 -15  155.31   37.17
   3   8  16   14.94   14.18
   3   8  16  -13.85   23.79
   3  -8  16    7.32   29.24
  -3  -8 -16   20.55   24.37
  -3   8 -16   19.31   26.15
   3   8  17   -0.05   21.63
   3   8  17   23.78   22.17
   3  -8  17    5.26   28.09
  -3  -8 -17   -7.55   23.11
  -3   8 -17  -17.59   42.07
   3  -9 -17  -14.72   27.30
   3   9 -16  112.15   36.58
   3  -9 -16   95.09   38.99
   3  -9 -15 2804.43  195.22
   3   9 -15 2693.33  131.61
   3   9 -14  242.67   43.95
   3  -9 -14  278.49   45.02
   3   9 -13  270.24   42.78
   3  -9 -13  299.20   43.09
   3   9 -12  108.40   52.31
   3  -9 -12  110.95   32.21
   3   9 -11  344.03    5.96
   3  -9 -11  376.22   70.31
   3   9 -11  395.47   42.58
   3   9 -10   62.89    4.89
   3   9 -10   41.41   44.35
   3  -9 -10   62.51   26.90
  -3  -9  10   66.40    5.09
   3   9  -9 2647.67   53.57
   3   9  -9 2765.00  106.98
   3  -9  -9 2848.61  105.68
  -3  -9   9 2589.30   53.80
   3   9  -8    9.07   22.54
   3   9  -8   45.36   11.64
   3  -9  -8   69.63   23.02
  -3  -9   8   62.80    7.69
   3   9  -7   86.14    8.90
   3  -9  -7   64.56   39.06
   3   9  -7   66.09   24.82
  -3  -9   7   85.93    9.64
   3   9  -6  216.72   12.68
   3  -9  -6  260.77   27.33
  -3  -9   6  196.75   20.80
  -3   9   6  197.10    6.40
   3   9  -5  718.47   23.74
   3  -9  -5  761.65   40.05
  -3  -9   5  687.84   24.34
  -3   9   5  684.28   20.75
   3   9  -4  431.80   19.36
   3  -9  -4  436.22   30.40
  -3  -9   4  402.07   20.20
  -3   9   4  402.87   12.93
   3   9  -3 2084.57   55.28
   3  -9  -3 2147.82   68.25
  -3  -9   3 2031.50   55.60
  -3   9   3 2116.52   46.23
   3   9  -2   41.17   11.89
   3  -9  -2   36.17   24.00
  -3   9   2   33.49    7.95
  -3  -9   2   38.26   12.02
   3  -9  -1 1495.62   69.37
   3   9  -1 1440.81   46.64
  -3   9   1 1462.35   38.80
  -3  -9   1 1445.53   46.75
   3   9   0  745.62   54.06
   3  -9   0  799.14   50.26
  -3   9   0  792.23   28.97
  -3  -9   0  805.55   36.44
   3   9   1 7672.64  251.05
   3  -9   1 8053.10  231.10
  -3  -9  -1 7497.45  210.38
  -3   9  -1 7910.89  204.97
   3   9   2  181.41   23.99
   3  -9   2  191.77   26.35
   3  -9   2  178.21   17.11
  -3   9  -2  186.83   30.87
  -3  -9  -2  148.16   23.98
   3   9   3 9195.58  271.77
   3  -9   3 9069.76  252.02
   3  -9   3 9607.28  246.07
  -3  -9  -3 9336.02  319.50
  -3   9  -3 9526.26  300.70
   3   9   4  288.70   31.17
   3  -9   4  274.19   16.48
   3  -9   4  268.41   15.36
  -3  -9  -4  282.76   31.53
  -3   9  -4  296.65   26.04
   3   9   5    9.05   30.85
   3  -9   5   26.47    7.24
   3  -9   5   15.76    7.53
  -3  -9  -5   31.48   19.00
  -3   9  -5   22.00   15.36
   3   9   6 1983.26   81.92
   3  -9   6 2037.52   54.76
   3  -9   6 1940.00   41.17
  -3   9  -6 2025.47   74.32
  -3  -9  -6 2093.92   82.16
   3   9   7 1548.49   71.15
   3  -9   7 1560.24   31.50
   3  -9   7 1427.53   35.18
  -3  -9  -7 1509.38   70.65
  -3   9  -7 1604.85   93.78
   3   9   8  226.98   35.81
   3  -9   8  231.96    9.52
   3  -9   8  230.47    9.00
  -3  -9  -8  361.88   35.03
  -3   9  -8  273.84   30.68
   3   9   9 4390.07  160.04
  -3  -9  -9 4715.25  214.94
  -3   9  -9 4411.77  150.79
   3   9  10   65.82   28.85
  -3  -9 -10   63.48   47.97
  -3   9 -10   66.85   25.70
   3   9  11  334.86   43.00
  -3  -9 -11  305.12   70.82
  -3   9 -11  269.37   63.57
   3   9  12  558.30   84.98
  -3  -9 -12  535.31   52.22
  -3   9 -12  503.60   49.65
   3   9  13   84.78   30.31
  -3  -9 -13   83.93   31.89
  -3   9 -13   38.26   30.15
   3   9  14   17.74   23.66
   3   9  14    2.75   13.95
  -3   9 -14   19.82   23.93
  -3  -9 -14   16.91   23.98
   3   9  15   32.32   24.90
   3   9  15    3.17   26.12
  -3  -9 -15   23.63   27.48
  -3   9 -15   24.05   45.00
   3   9  16    0.87   17.05
   3   9  16    5.27   18.92
  -3  -9 -16    0.65   19.22
  -3   9 -16   -7.77   20.06
   3  10 -16  101.04   36.47
   3 -10 -16   59.36   38.21
   3  10 -15  224.82   48.15
   3 -10 -15  300.25   49.51
   3  10 -14  359.20   51.54
   3 -10 -14  391.99   53.83
   3  10 -13  219.96   41.97
   3 -10 -13  197.58   71.63
   3  10 -12  563.51   54.63
   3 -10 -12  561.62   54.87
   3  10 -11  514.52   51.57
   3 -10 -11  533.21   51.77
   3  10 -10 1211.07   70.03
   3  10 -10 1127.79   27.06
   3 -10 -10 1317.28   69.49
  -3 -10  10 1113.72   26.96
   3  10  -9    9.22    4.71
   3  10  -9   24.32   19.58
   3 -10  -9    7.59   32.73
  -3 -10   9    2.52    8.16
   3  10  -8  165.92   54.29
   3 -10  -8  237.04   32.61
   3  10  -8  189.89   16.95
  -3 -10   8  176.03   17.32
   3  10  -7  694.58   48.30
   3 -10  -7  746.07   47.91
   3  10  -7  669.22   21.39
  -3 -10   7  696.15   32.16
   3  10  -6   18.81   13.52
   3 -10  -6   39.29   18.47
  -3 -10   6   24.52    8.57
  -3  10   6   22.79    6.74
   3 -10  -5    7.80   14.38
   3  10  -5    6.89   12.34
  -3 -10   5   -1.73    7.71
  -3  10   5    8.17    4.35
   3  10  -4  697.48   27.10
   3 -10  -4  817.90   40.03
  -3 -10   4  728.65   40.14
  -3  10   4  701.54   19.90
   3 -10  -3   38.40   27.58
   3  10  -3   37.53   11.69
  -3 -10   3   36.95   11.51
  -3  10   3   39.63    7.88
   3  10  -2 2798.10   77.78
   3 -10  -2 2986.68  115.27
  -3  10   2 2751.32   67.18
  -3 -10   2 2616.33   74.50
   3 -10  -1 4004.25  136.75
   3  10  -1 3876.38  106.07
  -3 -10   1 3599.74  101.78
  -3  10   1 3844.81   95.01
   3  10   0   22.88   14.12
   3 -10   0    9.35   20.68
  -3 -10   0   27.31   14.19
  -3  10   0   20.78   10.47
   3 -10   1 1516.44   65.33
   3  10   1 1493.98   80.62
  -3 -10  -1 1508.45   55.89
  -3  10  -1 1536.09   48.73
   3  10   2 1239.17   79.22
   3 -10   2 1233.56   55.17
   3 -10   2 1285.30   41.30
  -3 -10  -2 1217.36   51.75
  -3  10  -2 1211.92   45.02
   3  10   3  434.87   36.22
   3 -10   3  480.22   23.51
   3 -10   3  483.57   22.13
  -3 -10  -3  531.44   57.76
  -3  10  -3  515.30   46.88
   3  10   4 3837.77  127.84
   3 -10   4 4021.79   96.93
   3 -10   4 3943.38   92.07
  -3 -10  -4 3897.66  129.03
  -3  10  -4 4016.74  152.32
   3  10   5 1759.43   75.00
   3 -10   5 1772.90   56.26
   3 -10   5 1791.35   53.92
  -3  10  -5 1792.95   67.92
  -3 -10  -5 1812.74   76.22
   3  10   6  131.10   49.61
   3 -10   6  189.44   15.87
   3 -10   6  155.96   10.77
  -3 -10  -6  175.43   30.83
  -3  10  -6  194.22   25.60
   3 -10   7   83.89   11.17
   3 -10   7   72.84    9.95
   3  10   7   85.94   25.70
  -3 -10  -7   80.46   26.36
  -3  10  -7   91.42   22.31
   3  10   8  417.64   44.22
   3 -10   8  399.28   12.07
  -3 -10  -8  484.99   45.08
  -3  10  -8  431.70   59.41
   3  10   9  230.08   42.19
  -3 -10  -9  297.12   41.81
  -3  10  -9  329.19   35.95
   3  10  10  479.01   81.06
  -3 -10 -10  413.72   50.79
  -3  10 -10  484.34   43.99
   3  10  11  113.63   33.34
  -3 -10 -11   86.23   33.75
  -3  10 -11   63.17   29.61
   3  10  12  -10.45   22.32
  -3 -10 -12   25.20   23.05
  -3  10 -12   -0.94   34.54
   3  10  13   44.95   29.22
  -3 -10 -13   52.33   31.10
  -3  10 -13   18.47   27.74
   3  10  14  225.12   47.38
  -3  10 -14  254.47   46.15
  -3 -10 -14  288.15   49.54
   3  10  15  -23.71   23.87
   3  10  15    6.50   12.86
  -3 -10 -15  -12.63   24.24
  -3  10 -15  -21.20   39.47
   3 -11 -15  515.16   65.48
   3  11 -15  529.20   63.69
   3  11 -14  -17.83   24.25
   3 -11 -14    8.45   25.54
   3  11 -13   81.92   36.09
   3 -11 -13  111.33   36.71
   3  11 -12   17.94   26.72
   3 -11 -12   37.98   46.36
   3  11 -11   57.71   31.36
   3 -11 -11  132.76   53.87
   3  11 -10  158.86   36.18
   3 -11 -10  180.81   37.17
   3  11  -9  865.36   58.22
   3 -11  -9  866.64   58.04
  -3 -11   9  702.20   19.47
   3  11  -8   84.41   28.95
   3  11  -8   83.56    9.07
   3 -11  -8  114.51   28.14
  -3 -11   8   79.67    9.40
   3  11  -7  495.98   46.54
   3 -11  -7  522.13   44.22
   3  11  -7  523.16   20.01
  -3 -11   7  492.16   20.07
   3  11  -6   60.14   10.52
   3  11  -6   37.00   24.42
   3 -11  -6   52.89   37.50
  -3  11   6   46.51    9.40
  -3 -11   6   55.63   10.76
   3  11  -5 1652.86   63.01
   3 -11  -5 1865.69  102.57
  -3 -11   5 1568.46   62.04
   3  11  -4  241.15   27.42
   3 -11  -4  196.39   44.63
  -3 -11   4  230.69   27.59
  -3  11   4  177.16   11.73
   3  11  -3  889.20   34.38
   3 -11  -3  864.05   43.59
  -3 -11   3  815.26   32.80
  -3  11   3  780.23   25.91
   3 -11  -2   85.26   20.07
   3  11  -2  101.12   16.79
  -3 -11   2  107.04   16.53
  -3  11   2   99.46   11.86
   3  11  -1    2.55   11.39
   3 -11  -1   11.75   11.90
  -3 -11   1   14.79   11.34
  -3  11   1   -1.09    8.20
   3  11   0  350.82   27.35
   3 -11   0  375.44   39.58
  -3 -11   0  315.62   27.33
  -3  11   0  308.86   21.03
   3  11   1 1810.25   65.62
   3 -11   1 1753.37   74.76
  -3 -11  -1 1723.08   88.81
  -3  11  -1 1759.14   57.29
   3 -11   2  349.24   21.87
   3 -11   2  348.84   22.51
   3  11   2  346.95   49.92
  -3 -11  -2  331.57   31.21
  -3  11  -2  318.99   25.04
   3  11   3 1681.36  100.54
   3 -11   3 1767.37   68.40
   3 -11   3 1785.90   48.94
  -3 -11  -3 1771.25   69.58
  -3  11  -3 1746.70   85.10
   3 -11   4   10.76    8.90
   3 -11   4   21.11   13.49
   3  11   4    5.41   16.78
  -3 -11  -4   23.03   28.43
  -3  11  -4    4.27   23.44
   3  11   5   24.46   20.68
   3 -11   5   43.30    8.84
   3 -11   5   25.40    8.12
  -3 -11  -5   18.33   20.54
  -3  11  -5   19.47   17.16
   3  11   6   58.10   24.74
   3 -11   6   61.06   13.94
   3 -11   6   58.62    7.88
  -3  11  -6   88.67   20.83
  -3 -11  -6   63.40   25.01
   3 -11   7    5.59    4.44
   3 -11   7    9.44    4.96
   3  11   7    8.67   19.49
  -3 -11  -7    6.29   19.48
  -3  11  -7   14.69   16.24
   3  11   8   58.16   45.76
  -3 -11  -8   78.66   28.34
  -3  11  -8   27.66   39.65
   3  11   9  763.69   61.87
  -3 -11  -9  820.51   64.34
  -3  11  -9  810.05   54.27
   3  11  10  192.33   40.76
  -3 -11 -10  223.30   40.81
  -3  11 -10  190.51   35.39
   3  11  11   10.85   23.82
  -3 -11 -11   -9.00   24.07
  -3  11 -11   18.89   21.38
   3  11  12  239.36   77.43
  -3 -11 -12  332.15   49.15
  -3  11 -12   84.74   69.64
   3  11  13   26.63   27.41
  -3 -11 -13   11.98   26.91
  -3  11 -13   -1.06   24.74
   3  11  14  116.31   42.02
  -3  11 -14  143.86   38.89
  -3 -11 -14  107.69   43.14
   3 -12 -13   28.71   31.05
   3  12 -13   28.82   51.36
   3 -12 -12   44.09   31.92
   3  12 -12   50.76   31.21
   3 -12 -11   94.91   34.92
   3  12 -11  125.74   59.05
   3 -12 -10  403.38   46.99
   3  12 -10  264.36   47.09
   3  12  -9   16.28   39.44
   3 -12  -9   14.66   38.60
   3 -12  -8 1287.10  103.53
   3  12  -8  950.04   41.62
   3  12  -8 1097.30   69.84
  -3 -12   8  977.18   39.36
   3  12  -7  162.45   23.25
   3 -12  -7  209.00   35.10
   3  12  -7  216.89   36.95
  -3 -12   7  192.82   14.52
   3 -12  -6  425.83   38.50
   3  12  -6  294.77   19.20
   3  12  -6  324.35   42.11
  -3 -12   6  332.06   29.73
   3 -12  -5   81.70   24.60
   3  12  -5   86.35   27.06
   3  12  -5   73.81   21.65
  -3 -12   5  101.26   21.19
  -3  12   5   56.45    8.70
   3 -12  -4 1763.57   72.52
   3  12  -4 1644.10   72.44
  -3 -12   4 1581.98   70.48
   3 -12  -3   70.38   20.85
   3  12  -3   44.24   15.15
  -3  12   3   58.13   10.91
  -3 -12   3   66.43   14.73
   3 -12  -2 2754.48   87.84
   3  12  -2 2444.10   78.39
  -3  12   2 2260.98   67.20
  -3 -12   2 2449.59   76.19
   3 -12  -1  152.00   20.72
   3  12  -1   95.90   20.37
  -3  12   1   91.13   15.53
  -3 -12   1  102.93   32.14
   3 -12   0   52.40   15.65
   3  12   0   37.78   16.96
  -3  12   0   45.67   13.25
  -3 -12   0   23.17   16.91
   3 -12   1  301.53   38.01
   3  12   1  335.24   30.14
  -3  12  -1  294.61   24.32
  -3 -12  -1  285.73   48.17
   3 -12   2 1541.79   52.19
   3 -12   2 1570.53   49.73
   3  12   2 1519.38   66.47
  -3 -12  -2 1546.43   64.70
  -3  12  -2 1510.03   58.59
   3  12   3  634.62   44.20
   3 -12   3  646.40   43.69
   3 -12   3  633.75   27.65
  -3  12  -3  581.75   56.58
  -3 -12  -3  604.92   43.47
   3 -12   4  993.67   46.30
   3 -12   4 1059.44   49.17
   3  12   4  969.45   57.13
  -3  12  -4 1044.67   75.23
  -3 -12  -4 1038.06   88.02
   3  12   5   79.97   40.19
   3 -12   5   52.14   10.67
   3 -12   5   59.71    9.96
  -3  12  -5   42.55   20.41
  -3 -12  -5   23.90   40.37
   3 -12   6   11.75    6.50
   3 -12   6   17.84   11.43
   3  12   6   24.66   34.11
  -3 -12  -6    9.50   21.32
  -3  12  -6    9.29   17.34
   3 -12   7   37.41    9.18
   3 -12   7   37.11   10.19
   3  12   7   49.32   25.93
  -3  12  -7   47.51   22.07
  -3 -12  -7   79.47   26.76
   3  12   8  329.43   44.02
  -3  12  -8  301.32   61.53
  -3 -12  -8  281.17   44.77
   3  12   9  341.08   48.79
  -3  12  -9  336.14   43.42
  -3 -12  -9  405.01   50.88
   3  12  10  238.67   77.59
   3  12  10  216.98   44.80
  -3 -12 -10  211.42   46.72
  -3  12 -10  283.59   39.49
   3  12  11   17.09   27.87
  -3  12 -11   32.69   23.64
  -3 -12 -11  -20.64   27.67
   3  12  12   59.80   35.71
  -3 -12 -12   37.98   36.31
  -3  12 -12   77.69   51.11
   3  13 -11    1.08   24.87
   3 -13 -11   23.24   42.24
   3 -13 -10   80.59   32.95
   3  13 -10   44.89   34.20
   3 -13  -9  812.93   65.13
   3  13  -9  728.82   65.94
   3 -13  -8   11.87   24.70
   3  13  -8   52.96   44.04
   3  13  -7  624.77   55.62
   3 -13  -7  616.35   51.85
  -3 -13   7  498.48   23.64
   3  13  -6    3.61    9.11
   3 -13  -6    3.78   18.90
   3  13  -6  106.59   34.86
  -3 -13   6   -0.54    8.84
   3 -13  -5  736.76   49.52
   3  13  -5  625.82   56.22
   3  13  -5  590.37   31.23
  -3 -13   5  590.89   43.59
   3 -13  -4  312.21   35.41
   3  13  -4  284.78   37.00
   3  13  -4  263.83   40.02
  -3 -13   4  309.94   34.75
  -3  13   4  218.26   16.64
   3  13  -3 3341.18   99.64
   3 -13  -3 3452.77  115.59
  -3  13   3 2518.97   84.49
  -3 -13   3 3032.07   92.70
   3 -13  -2  103.24   23.02
   3  13  -2   60.79   19.40
  -3 -13   2   94.97   18.71
  -3  13   2   87.99   14.42
   3  13  -1 1304.85   55.39
   3 -13  -1 1442.70   57.41
  -3 -13   1 1324.56   77.99
  -3  13   1 1120.20   46.38
   3  13   0   10.19   16.28
   3 -13   0   31.33   14.52
  -3 -13   0   20.86   16.06
  -3  13   0    8.17   12.51
   3  13   1   35.13   18.83
   3 -13   1   18.00   23.46
  -3  13  -1   21.13   15.06
  -3 -13  -1   53.00   19.06
   3 -13   2  327.39   23.66
   3 -13   2  321.98   24.95
   3  13   2  244.76   34.39
  -3  13  -2  293.69   44.29
  -3 -13  -2  281.16   54.09
   3 -13   3 1756.74   54.34
   3 -13   3 1734.24   55.73
   3  13   3 1635.79   77.08
  -3  13  -3 1608.26   97.15
  -3 -13  -3 1673.77   76.77
   3  13   4    1.98   17.85
   3 -13   4    7.60    9.03
   3 -13   4   -1.26   13.93
  -3  13  -4    6.50   14.35
  -3 -13  -4   -2.25   17.90
   3 -13   5  590.91   35.50
   3 -13   5  670.45   26.13
   3  13   5  577.85   51.82
  -3 -13  -5  697.26   51.80
  -3  13  -5  694.86   45.12
   3  13   6   -5.90   18.34
  -3  13  -6   10.49   15.49
  -3 -13  -6  -11.34   30.67
   3  13   7  -14.09   19.04
  -3  13  -7   10.12   16.01
  -3 -13  -7   10.86   32.02
   3  13   8   -1.38   23.54
   3  13   8  -21.35   38.09
  -3  13  -8   -6.49   32.59
  -3 -13  -8  -10.97   23.95
   3  13   9  850.37   71.86
  -3  13  -9  791.79   62.31
  -3 -13  -9  900.33   72.35
   3  13  10   39.42   24.59
  -3  13 -10  -23.62   20.66
  -3 -13 -10    4.68   24.60
   3 -14  -9  160.91   42.10
   3  14  -9  177.18   44.16
   3 -14  -8  193.55   40.03
   3  14  -8  173.25   42.60
   3  14  -7   60.75   31.33
   3 -14  -7   18.50   47.23
   3 -14  -6   53.07   36.58
   3  14  -6  -12.63   24.66
  -3 -14   6   12.82   10.24
   3  14  -5   23.15   13.10
   3 -14  -5   12.15   38.32
   3  14  -5   28.87   44.35
  -3 -14   5   18.01   12.23
   3  14  -4 4610.75  189.58
   3 -14  -4 5022.63  217.07
   3  14  -4 4428.61  169.18
  -3 -14   4 4164.79  128.83
   3  14  -3  187.82   25.04
   3 -14  -3  228.20   52.80
   3  14  -3  241.17   40.67
  -3  14   3  147.09   29.17
  -3 -14   3  212.21   23.15
   3  14  -2 1381.60   59.07
   3 -14  -2 1533.39   64.56
  -3  14   2 1028.07   65.85
  -3 -14   2 1354.32   78.01
   3 -14  -1   -2.68   14.06
   3  14  -1   30.88   14.16
  -3  14   1   -0.42   17.47
  -3 -14   1   -7.72   13.65
   3  14   0   25.58   20.21
   3 -14   0   56.15   17.68
  -3 -14   0   48.04   31.43
  -3  14   0   47.07   25.30
   3 -14   1   13.08   13.65
   3  14   1   18.44   17.90
  -3  14  -1   14.22   23.16
  -3 -14  -1    8.37   17.57
   3 -14   2 1416.98   72.04
   3 -14   2 1381.05   53.48
  -3  14  -2 1265.36   86.36
  -3 -14  -2 1357.97   67.86
   3 -14   3  -12.64   10.22
   3 -14   3   -1.81    9.52
   3  14   3   42.46   17.20
  -3 -14  -3   24.61   27.17
  -3  14  -3    5.69   13.54
   3 -14   4  218.39   27.71
   3 -14   4  209.52   18.89
   3  14   4  225.43   35.32
  -3 -14  -4  204.74   34.94
  -3  14  -4  171.82   29.33
   3  14   5   10.17   20.98
  -3 -14  -5   -1.80   20.91
  -3  14  -5  -27.24   17.23
   3  14   6   48.27   27.71
  -3 -14  -6   17.31   26.80
  -3  14  -6   41.24   22.22
   3  14   7  153.69   38.32
  -3  14  -7  129.64   51.44
  -3 -14  -7  129.82   37.26
   3  14   8  357.79   52.05
  -3  14  -8  338.20   67.96
  -3 -14  -8  228.79   83.26
   3 -15  -5  271.71   38.45
   3  15  -5  231.17   43.96
  -3 -15   5  189.40   20.51
   3  15  -4    4.88   22.21
   3 -15  -4   -5.77   20.06
   3  15  -4   17.48   40.01
  -3 -15   4   22.21   12.62
   3 -15  -3   42.60   21.75
   3  15  -3   63.22   26.61
   3  15  -3   13.29   17.04
  -3 -15   3   43.05   25.34
   3 -15  -2   14.75   31.06
   3  15  -2   61.73   24.21
   3  15  -2   16.92   16.96
  -3  15   2   25.46   20.58
  -3 -15   2    8.06   15.71
   3  15  -1  273.18   48.95
   3 -15  -1  319.58   49.52
  -3 -15   1  289.95   30.01
  -3  15   1  170.24   38.31
   3  15   0   10.25   31.92
   3 -15   0   28.02   16.99
  -3  15   0   22.76   24.95
  -3 -15   0   30.40   18.73
   3 -15   1  468.97   33.85
   3 -15   1  471.11   32.76
   3  15   1  437.18   66.34
  -3  15  -1  353.42   34.54
  -3 -15  -1  457.69   41.03
   3 -15   2   48.00   27.31
   3 -15   2   58.91   28.77
   3  15   2   71.27   41.25
  -3 -15  -2   65.39   24.96
  -3  15  -2   55.58   20.63
   3  15   3  501.59   76.17
   3 -15   3  521.26   30.70
   3 -15   3  470.46   28.94
  -3 -15  -3  555.81   48.21
  -3  15  -3  392.90   40.19
   4   0 -21    3.50    9.64
   4   0 -21   -7.29   11.55
   4   0 -21   10.22   17.45
   4   0 -20  431.14   41.27
   4   0 -20  417.00   32.53
   4   0 -20  416.30   30.94
   4   0 -19  -18.06   11.78
   4   0 -19  -23.66   24.21
   4   0 -19  -27.44   13.82
   4   0 -18   -5.43   19.88
   4   0 -18   20.15   18.67
   4   0 -18    3.37    9.29
   4   0 -17   -5.86   13.36
   4   0 -17   -7.74    9.89
   4   0 -17   14.68   10.55
   4   0 -16 1068.23   36.64
   4   0 -16 1137.92   43.54
   4   0 -16 1112.11   45.33
   4   0 -15   -6.47    7.33
   4   0 -15   -4.45    9.53
   4   0 -15    8.71   10.18
   4   0 -14  553.04   45.08
   4   0 -14  556.32   30.72
   4   0 -14  582.91   34.99
   4   0 -13   -2.86   12.80
   4   0 -13    8.04   10.39
   4   0 -13   -2.43   10.98
   4   0 -12  224.62   21.05
   4   0 -12  234.66   24.58
   4   0 -12  245.49   21.86
   4   0 -11   -1.49   10.28
   4   0 -11  -13.98   17.78
   4   0 -11   -7.08   11.57
   4   0 -10 4600.74  117.23
   4   0 -10 4499.65  117.05
   4   0 -10 4565.14  116.58
   4   0  -9   -3.68    6.25
   4   0  -9  -18.03   10.19
   4   0  -810366.11  303.46
   4   0  -7  -10.02   10.09
   4   0  -6 8794.76  250.10
   4   0  -5   -6.21    9.59
  -4   0   5   17.10    9.60
   4   0  -4 7148.84  172.69
  -4   0   4 7007.64  170.60
   4   0  -3    7.18    8.86
  -4   0   3    5.11    8.92
   4   0  -2  483.96   21.69
  -4   0   2  491.32   21.88
   4   0  -1    6.28    9.14
  -4   0   1   11.35    8.82
   4   0   0 3322.48   78.40
  -4   0   0 3246.62   99.58
   4   0   1   10.20   12.01
  -4   0  -1   22.41   20.00
   4   0   240507.86 1366.16
  -4   0  -237146.50 1264.41
   4   0   3    7.65   10.17
  -4   0  -3    2.99   10.11
   4   0   4 6454.06  181.22
  -4   0  -4 6253.44  153.04
   4   0   5   -1.84    7.89
  -4   0  -5  -11.66   14.18
   4   0   6  286.84   20.81
   4   0   6  234.47   16.85
  -4   0  -6  241.32   17.63
   4   0   7    7.37    8.17
   4   0   7   18.98   17.59
  -4   0  -7  -12.00   14.31
   4   0   8  321.83   19.88
   4   0   8  293.08   26.34
  -4   0  -8  271.15   20.84
   4   0   9   -6.13    9.78
   4   0   9   22.30   14.02
  -4   0  -9    0.42   10.54
   4   0  10 6137.05  184.12
   4   0  10 6137.76  163.11
  -4   0 -10 5967.09  194.13
   4   0  11    3.83   15.29
   4   0  11   -8.18   10.41
  -4   0 -11   -4.40   17.43
   4   0  12 2008.75   86.30
   4   0  12 2012.73  113.00
  -4   0 -12 1932.68   61.58
   4   0  13    0.32   15.05
   4   0  13   -6.79   16.52
  -4   0 -13    5.93    9.98
   4   0  14   91.75   17.23
   4   0  14   80.69   25.81
  -4   0 -14   71.61   16.65
   4   0  15   -7.51   11.21
   4   0  15   21.06   16.71
  -4   0 -15   -8.13   10.76
   4   0  16 1375.59   54.09
   4   0  16 1439.58   74.84
  -4   0 -16 1406.93   53.03
   4   0  17   -4.33   17.22
   4   0  17    8.82   17.40
  -4   0 -17   -0.68   17.15
   4   0  18  115.34   31.50
   4   0  18  100.47   20.06
  -4   0 -18  107.11   31.33
   4   0  19  -36.26   36.42
   4   0  19   22.65   13.21
  -4   0 -19    0.95   12.93
   4   0  20  -13.79   21.69
   4   0  20   24.17   22.00
  -4   0 -20    8.06   12.75
   4  -1 -21  165.00   37.29
   4   1 -21  142.20   20.60
   4   1 -21   96.34   20.23
   4   1 -21  122.31   19.03
   4  -1 -20    9.04   11.59
   4   1 -20   38.26   23.79
   4   1 -20   22.69   13.68
   4  -1 -20   60.16   17.65
   4   1 -20   34.09   14.30
   4  -1 -20   41.04   16.66
   4  -1 -19  312.42   29.39
   4   1 -19  325.81   23.87
   4   1 -19  358.29   40.17
   4   1 -19  313.50   25.42
   4  -1 -19  323.10   30.35
   4  -1 -19  299.08   20.57
   4  -1 -18  182.92   24.66
   4   1 -18  192.36   19.68
   4   1 -18  118.87   30.41
   4  -1 -18  121.46   37.53
   4  -1 -18  198.29   40.26
   4   1 -18  225.86   32.57
   4  -1 -17  268.68   25.68
   4   1 -17  270.98   21.06
   4   1 -17  252.46   34.48
   4   1 -17  269.69   34.75
   4  -1 -17  248.70   16.45
   4  -1 -17  235.25   42.81
   4  -1 -16   43.96    9.32
   4  -1 -16   38.55   15.92
   4   1 -16   48.94   12.64
   4   1 -16   29.80   12.24
   4   1 -16   12.87   13.26
   4  -1 -16   32.92   15.41
   4   1 -15 1385.10   46.93
   4  -1 -15 1325.09   73.45
   4   1 -15 1358.11   44.51
   4   1 -15 1305.37   44.22
   4  -1 -15 1330.82   53.17
   4  -1 -15 1310.78   49.22
   4  -1 -14  599.58   21.33
   4   1 -14  594.90   28.20
   4   1 -14  626.00   28.76
   4   1 -14  641.86   30.21
   4  -1 -14  632.02   35.53
   4  -1 -14  667.07   34.58
   4  -1 -1314296.29  442.80
   4  -1 -1314372.26  395.81
   4   1 -1313917.63  412.62
   4   1 -1314236.16  473.31
   4   1 -1314999.86  475.55
   4  -1 -1313967.87  439.33
   4   1 -12  454.22   39.83
   4  -1 -12  432.18   31.20
   4  -1 -12  465.73   17.37
   4   1 -12  545.04   36.59
   4   1 -12  381.34   23.70
   4  -1 -11  498.09   45.92
   4  -1 -11  454.49   44.56
   4   1 -11  518.93   33.12
   4   1 -11  475.06   24.09
   4  -1 -11  476.39   16.71
   4  -1 -10    3.26    8.09
   4  -1 -10   -4.08   10.08
   4   1 -10    5.59    8.28
   4  -1 -10   -9.31   17.33
   4   1 -10   10.82   11.67
   4  -1  -9 7123.88  154.84
   4   1  -9 7303.74  210.77
   4  -1  -9 7272.86  194.07
   4   1  -9 7284.68  173.43
   4  -1  -9 7476.67  195.18
   4   1  -8 1796.29   49.32
   4  -1  -8 1819.90   55.07
   4  -1  -8 1774.89   43.35
   4   1  -7  903.96   45.53
   4  -1  -7  886.10   51.98
   4   1  -6  329.86   19.79
   4  -1  -6  382.84   22.63
  -4  -1   6  348.39   20.00
   4   1  -5 1704.13   47.28
   4  -1  -5 1694.92   50.50
  -4  -1   5 1696.98   46.50
   4   1  -4 1628.41   66.72
   4  -1  -4 1621.33   50.16
  -4  -1   4 1683.61   67.90
   4   1  -3 8205.14  222.39
   4  -1  -3 7915.13  194.35
  -4   1   3 8144.87  227.44
  -4  -1   3 7854.06  190.38
   4   1  -2   19.85   16.39
   4  -1  -2    1.70   10.04
  -4   1   2    4.07   17.08
  -4  -1   2   40.86    9.92
   4   1  -1 2902.62   89.06
   4  -1  -1 2869.42   69.30
  -4  -1   1 2844.76   69.33
  -4   1   1 2826.98   88.61
   4  -1   0  165.73   14.90
   4   1   0  162.36   25.20
  -4   1   0  127.71   14.82
  -4  -1   0  154.31   15.56
   4   1   1  283.03   31.77
   4  -1   1  313.80   18.64
  -4   1  -1  245.69   30.46
  -4  -1  -1  268.98   19.39
   4  -1   2 1156.79   53.82
   4   1   2 1132.86   38.75
  -4   1  -2 1122.01   54.16
  -4  -1  -2 1113.50   38.80
   4   1   355291.20 2055.89
   4  -1   355767.75 2062.83
  -4   1  -351252.74 1971.45
  -4  -1  -350103.71 1880.48
   4  -1   4   29.45   11.68
   4   1   4   -2.48   11.17
   4  -1   4   10.07   10.35
  -4   1  -4   10.61   10.78
  -4  -1  -4    8.40   12.23
   4  -1   5  641.25   27.85
   4   1   5  678.69   27.46
   4  -1   5  697.74   37.97
  -4   1  -5  649.16   25.36
  -4  -1  -5  685.48   28.61
   4  -1   6   14.87    8.81
   4  -1   6   -5.36    6.59
   4   1   6    6.82    7.95
  -4  -1  -6   -7.77    8.43
  -4   1  -6   -1.78   11.65
   4  -1   7 2178.17   54.17
   4  -1   7 2297.01   66.68
   4   1   7 2196.59   58.73
  -4  -1  -7 2127.72   60.12
  -4   1  -7 2168.71   55.81
   4   1   8  325.59   35.02
   4   1   8  310.88   26.56
   4  -1   8  299.68   18.61
   4  -1   8  282.54   26.41
  -4  -1  -8  301.48   22.61
  -4   1  -8  316.48   30.49
   4  -1   912225.45  328.81
   4  -1   912701.69  372.59
   4   1   912745.24  395.61
   4   1   912427.07  365.04
  -4  -1  -912167.13  343.78
  -4   1  -911898.99  326.89
   4   1  10  111.54   19.79
   4   1  10  133.35   40.80
   4  -1  10  131.97   26.03
   4  -1  10  113.44   26.42
  -4   1 -10  128.74   16.34
  -4  -1 -10  106.30   33.03
   4   1  11  514.90   36.68
   4   1  11  486.90   30.08
   4  -1  11  516.92   37.90
   4  -1  11  483.36   38.75
  -4   1 -11  477.36   39.53
  -4  -1 -11  513.86   47.34
   4   1  12  337.55   53.82
   4  -1  12  318.86   35.12
   4  -1  12  332.79   21.36
   4   1  12  348.61   26.51
  -4  -1 -12  320.13   26.18
  -4   1 -12  322.56   34.17
   4   1  13   -2.64   22.36
   4   1  13   18.26   17.24
   4  -1  13   12.24   10.72
   4  -1  13  -14.22   31.02
  -4  -1 -13   14.67   13.18
  -4   1 -13    4.24   17.62
   4   1  14  187.36   24.01
   4  -1  14  185.89   31.97
   4  -1  14  202.66   18.78
   4   1  14  179.53   30.56
  -4  -1 -14  162.75   22.75
  -4   1 -14  185.01   18.50
   4   1  15   75.75   24.72
   4  -1  15  116.36   43.55
   4   1  15   63.28   19.13
   4  -1  15   55.01   14.74
  -4   1 -15   88.47   23.76
  -4  -1 -15   87.18   29.56
   4   1  16   21.71   14.68
   4   1  16   18.48   32.31
   4  -1  16   14.14   11.09
   4  -1  16   -9.06   21.05
  -4  -1 -16  -25.21   22.77
  -4   1 -16   11.43   18.18
   4   1  17  208.26   34.18
   4   1  17  229.27   25.70
   4  -1  17  158.63   31.96
   4  -1  17  183.47   36.88
  -4   1 -17  160.31   32.00
  -4  -1 -17  202.59   39.63
   4   1  18    9.20   41.31
   4  -1  18   32.96   27.06
   4  -1  18   43.57   22.60
   4   1  18   53.92   18.53
  -4  -1 -18   47.62   17.32
  -4   1 -18   26.70   22.88
   4   1  19    0.83   21.98
   4  -1  19   16.32   24.17
   4  -1  19   13.28   12.34
   4   1  19   21.85   16.15
  -4   1 -19    5.24   12.15
  -4  -1 -19   29.39   15.24
   4   1  20   53.83   27.39
   4  -1  20  -20.19   42.30
   4  -1  20    9.49   12.63
   4   1  20    4.94   38.70
  -4  -1 -20   20.58   15.99
   4   2 -21   56.98   17.68
   4  -2 -21   -1.12   33.36
   4  -2 -21   27.48   32.86
   4   2 -20  185.16   42.46
   4   2 -20  231.13   22.00
   4   2 -20  252.22   20.61
   4  -2 -20  262.90   31.46
   4  -2 -20  304.15   31.22
   4   2 -19  -11.45   10.53
   4   2 -19   -2.50   13.17
   4   2 -19   -5.36   16.21
   4  -2 -19    4.59   15.29
   4  -2 -19  -22.77   15.51
   4   2 -18   -5.01   15.31
   4   2 -18   16.96    9.72
   4   2 -18    9.62   12.12
   4  -2 -18    4.39   14.51
   4  -2 -18  -18.40   14.19
   4   2 -17  143.15   25.81
   4   2 -17  109.32   19.93
   4   2 -17  123.47   15.65
   4  -2 -17  121.88   23.80
   4  -2 -17  108.04   24.27
   4   2 -16 1145.83   56.70
   4   2 -16 1092.46   39.16
   4   2 -16 1235.39   48.05
   4  -2 -16 1290.62   78.03
   4  -2 -16 1077.83   31.37
   4   2 -15  154.74   15.24
   4   2 -15  139.50   19.22
   4   2 -15  120.89   25.53
   4  -2 -15  181.31   22.94
   4  -2 -15  152.75   16.20
   4   2 -14 1937.78   55.61
   4   2 -14 2059.99   86.22
   4  -2 -14 2068.36   71.88
   4  -2 -14 1926.35   54.70
   4   2 -14 1944.85   56.51
   4  -2 -13 1317.06   31.63
   4   2 -13 1317.66   43.35
   4   2 -13 1350.64   43.67
   4   2 -13 1317.87   48.46
   4  -2 -13 1337.05   86.25
   4   2 -12  234.26   18.07
   4   2 -12  191.07   17.40
   4   2 -12  221.57   21.13
   4  -2 -12  226.66   10.60
   4  -2 -12  220.02   26.02
   4   2 -11  162.86   17.61
   4   2 -11  163.89   25.41
   4   2 -11  141.24   15.22
   4  -2 -11  198.02   22.74
   4  -2 -11  165.89    8.68
   4   2 -10  172.04   14.87
   4   2 -10  191.58   16.50
   4  -2 -10  193.92   33.58
   4  -2 -10  164.99   21.40
   4  -2 -10  171.39    7.43
   4   2  -9  771.83   27.90
   4   2  -9  781.79   28.46
   4  -2  -9  821.94   21.23
   4  -2  -9  792.21   36.00
   4  -2  -9  787.00   34.99
   4   2  -8 3674.21  107.62
   4  -2  -8 3658.11  101.57
   4  -2  -8 3690.42   72.35
   4  -2  -8 3843.66  103.17
   4   2  -7 3078.19   73.27
   4  -2  -7 3004.42   51.27
   4  -2  -7 3098.92  112.39
  -4  -2   7 3033.88   73.59
   4   2  -611765.75  304.00
   4  -2  -611774.12  320.65
  -4  -2   611766.54  304.01
   4   2  -5  903.85   46.21
   4  -2  -5  901.11   55.84
  -4  -2   5  869.24   30.98
   4  -2  -4   91.95   15.91
   4   2  -4   99.85   21.84
  -4  -2   4   93.51   13.28
   4   2  -3  992.94   31.39
   4  -2  -3  960.50   35.58
  -4  -2   3 1019.78   32.55
   4   2  -2 6196.58  145.10
   4  -2  -2 6037.91  147.02
  -4  -2   2 6168.55  145.55
  -4   2   2 6133.43  149.36
   4   2  -1 1559.18   44.24
   4  -2  -1 1500.25   63.48
  -4  -2   1 1555.60   64.11
  -4   2   1 1513.36   44.94
   4  -2   0  388.60   20.35
  -4  -2   0  401.72   34.92
  -4   2   0  382.47   20.68
   4   2   1   17.35    8.04
   4  -2   1    4.18    5.67
   4  -2   1  -19.92    7.61
  -4  -2  -1    8.09    7.96
  -4   2  -1  -12.73    7.63
   4   2   2  232.64   18.32
   4  -2   2  193.43   23.38
   4  -2   2  203.86   16.00
  -4   2  -2  227.17   25.91
  -4  -2  -2  178.07   18.16
   4   2   3  320.05   22.64
   4  -2   3  346.46   19.83
   4  -2   3  319.87   30.74
  -4  -2  -3  336.92   23.75
  -4   2  -3  293.92   31.58
   4   2   4 8878.70  225.91
   4  -2   4 8837.82  213.65
   4  -2   4 8751.66  216.43
  -4  -2  -4 8457.66  252.13
  -4   2  -4 8749.96  214.01
   4   2   5  234.76   20.66
   4  -2   5  229.09   15.30
   4  -2   5  246.66   20.03
  -4  -2  -5  257.15   20.61
  -4   2  -5  222.62   16.02
   4  -2   6 4773.88  108.68
   4   2   6 4662.00  120.31
   4  -2   6 4851.89  124.85
  -4  -2  -6 4563.22  118.11
  -4   2  -6 4772.95  110.13
   4  -2   7 1467.96   37.91
   4   2   7 1589.65   67.93
   4  -2   7 1523.27   51.09
  -4  -2  -7 1437.06   48.33
  -4   2  -7 1444.14   39.17
   4   2   8   17.34   12.99
   4  -2   8   11.49   14.63
   4  -2   8   26.32   25.39
  -4  -2  -8   36.63   13.59
  -4   2  -8   34.84    9.53
   4   2   9  134.23   23.69
   4   2   9  129.39   20.49
   4  -2   9  154.27   14.08
   4  -2   9  160.12   25.39
  -4  -2  -9  154.24   21.00
  -4   2  -9  121.29   14.47
   4   2  10 6372.26  224.67
   4   2  10 6086.73  171.02
   4  -2  10 6223.66  187.23
   4  -2  10 6085.90  150.47
  -4  -2 -10 5996.80  169.88
  -4   2 -10 6016.22  172.79
   4   2  11  404.32   33.20
   4   2  11  421.91   46.53
   4  -2  11  369.77   19.86
   4  -2  11  344.39   35.69
  -4  -2 -11  374.45   47.70
  -4   2 -11  371.63   20.62
   4   2  12  176.06   23.00
   4  -2  12  166.03   14.90
   4   2  12  131.99   25.92
   4  -2  12  152.13   28.97
  -4  -2 -12  182.58   38.24
  -4   2 -12  141.94   15.23
   4   2  13  788.35   74.29
   4   2  13  839.06   42.84
   4  -2  13  828.25   85.05
   4  -2  13  755.34   30.20
  -4  -2 -13  794.82   65.11
  -4   2 -13  761.44   30.12
   4   2  14  110.95   38.03
   4   2  14   97.86   26.70
   4  -2  14  133.41   14.44
   4  -2  14  139.57   30.57
  -4  -2 -14  117.50   37.54
  -4   2 -14  107.99   14.68
   4  -2  15   48.92   11.40
   4   2  15   36.24   19.18
   4   2  15   46.98   36.80
   4  -2  15   48.98   25.69
  -4   2 -15   34.89   11.94
  -4  -2 -15   23.11   18.53
   4   2  16 1475.19   71.75
   4   2  16 1288.99   63.37
   4  -2  16 1389.09  118.95
   4  -2  16 1176.70   41.88
  -4  -2 -16 1339.61   60.30
  -4   2 -16 1301.38   43.24
   4   2  17   22.19   25.44
   4  -2  17    2.21    7.76
   4   2  17   -6.18   13.41
   4  -2  17  -19.85   18.05
  -4  -2 -17    2.06   12.80
  -4   2 -17    2.06    7.94
   4   2  18   18.56   18.31
   4  -2  18    3.57   10.66
   4  -2  18   28.50   24.60
   4   2  18   32.37   20.82
  -4  -2 -18   22.90   17.05
  -4   2 -18   23.67   10.58
   4   2  19  -10.50   18.60
   4  -2  19   23.14   10.39
   4  -2  19    6.21   42.76
   4   2  19   19.93   35.61
  -4  -2 -19   16.05   17.06
   4   3 -21    2.24   24.61
   4  -3 -21   23.27   27.30
   4  -3 -21   -1.88   17.36
   4   3 -20   -5.02   14.02
   4  -3 -20   -1.76   15.98
   4   3 -19  236.24   30.36
   4   3 -19  260.38   28.82
   4  -3 -19  285.31   55.00
   4   3 -19  287.91   30.48
   4   3 -18   18.57   17.67
   4   3 -18   27.36   10.33
   4   3 -18   28.68   17.16
   4  -3 -18   41.30   19.62
   4   3 -17   22.29   17.13
   4   3 -17   36.35   10.59
   4  -3 -17  -20.30   32.66
   4   3 -17   32.75   10.77
   4   3 -16  174.50   15.92
   4   3 -16  162.48   39.82
   4   3 -16  162.62   15.69
   4  -3 -16  223.10   27.92
   4   3 -15  620.83   37.05
   4   3 -15  629.61   38.22
   4  -3 -15  737.57   42.77
   4   3 -15  652.18   36.81
   4   3 -14  260.76   25.27
   4   3 -14  212.30   23.65
   4  -3 -14  220.11   27.22
   4   3 -14  202.38   24.18
   4   3 -13 3176.25  100.81
   4   3 -13 3431.35  104.24
   4  -3 -13 3439.70  112.60
   4   3 -13 3242.74  100.92
   4   3 -12 3755.61   92.68
   4  -3 -12 3819.41  157.25
   4   3 -12 3298.78   85.32
   4   3 -12 3780.52  110.38
   4   3 -11 2966.68   72.45
   4   3 -11 3044.01  116.03
   4  -3 -11 2776.95   49.03
   4  -3 -11 2939.06   93.62
   4   3 -10   56.04   25.30
   4  -3 -10   64.01    5.26
   4  -3 -10   75.80   18.56
   4   3 -10   45.67   17.58
   4  -3  -9 3360.50   55.21
   4   3  -9 3315.05   78.20
   4  -3  -9 3434.01  128.70
   4   3  -8 3018.02   87.23
   4  -3  -8 3135.90   87.81
   4  -3  -8 2943.53   44.48
  -4  -3   8 2985.91   70.68
   4   3  -7 7651.03  184.29
   4  -3  -7 7431.13  200.79
   4  -3  -7 7271.02  196.06
   4  -3  -7 7876.87  142.37
  -4  -3   7 7511.75  182.69
   4  -3  -6 4728.54  128.30
   4  -3  -6 4753.32  126.73
   4   3  -6 4812.78  111.83
  -4  -3   6 4748.79  133.86
   4   3  -5  605.39   36.87
   4  -3  -5  639.20   49.30
  -4  -3   5  618.38   24.63
   4   3  -4  575.02   39.21
   4  -3  -4  585.47   10.88
   4  -3  -4  590.14   30.67
  -4  -3   4  556.85   25.48
   4   3  -3 9729.95  240.38
   4  -3  -3 9608.21  248.00
   4  -3  -3 9393.45  206.32
   4   3  -2 2408.97   61.40
   4  -3  -2 2444.56   89.38
   4  -3  -2 2407.23   43.98
  -4  -3   2 2468.85   64.20
   4   3  -129255.24  917.20
   4  -3  -128771.84  910.30
   4  -3  -128178.72  855.77
  -4  -3   129206.18  919.51
   4   3   0 8682.39  215.97
   4  -3   0 8555.68  212.43
   4  -3   0 8517.41  191.02
  -4  -3   0 8531.34  215.08
  -4   3   0 8659.85  215.95
   4   3   1   23.36   17.54
   4  -3   1   -5.22   15.99
   4  -3   1   16.45    7.18
  -4  -3  -1   23.44   18.50
  -4   3  -1   17.29    9.54
   4  -3   2 1968.90   62.04
   4  -3   2 1935.21   49.42
   4   3   2 1964.07   54.32
  -4  -3  -2 1972.02   57.25
  -4   3  -2 1829.41   65.09
   4   3   3 8234.07  208.50
   4  -3   3 8218.83  195.87
   4  -3   3 8014.92  193.59
  -4  -3  -3 7919.53  203.92
  -4   3  -3 8060.25  192.70
   4   3   4 1229.08   42.20
   4  -3   4 1173.48   45.48
   4  -3   4 1136.31   37.28
  -4  -3  -4 1182.37   42.31
  -4   3  -4 1157.67   32.67
   4   3   5   97.74   15.96
   4  -3   5   96.99   15.40
   4  -3   5   96.49   10.79
  -4  -3  -5   94.20   16.40
  -4   3  -5   86.39   11.07
   4   3   6   95.00   26.66
   4  -3   6   68.96   16.35
   4  -3   6   81.12   16.46
  -4   3  -6   63.79   17.66
  -4  -3  -6   87.16   17.06
   4   3   7  120.68   17.87
   4  -3   7   98.73   18.81
   4  -3   7  108.81   10.91
  -4  -3  -7  122.71   30.62
  -4   3  -7  111.40   11.38
   4   3   8   81.88   16.43
   4  -3   8   63.79   15.25
   4  -3   8   78.72   29.69
  -4  -3  -8   80.22   17.14
  -4   3  -8   57.81   10.10
   4   3   9 2467.94  104.39
   4  -3   9 2477.40   82.80
   4  -3   9 2490.71   57.45
  -4   3  -9 2389.94   57.12
  -4  -3  -9 2521.90   78.25
   4   3  10  723.50   40.73
   4  -3  10  750.71   34.96
   4   3  10  705.79   39.32
   4  -3  10  748.01   45.30
  -4  -3 -10  766.14   40.86
  -4   3 -10  711.13   36.57
   4   3  11   71.82   19.57
   4   3  11   84.57   34.86
   4  -3  11   92.69   10.57
   4  -3  11   81.07   41.09
  -4  -3 -11   75.30   20.53
  -4   3 -11   82.91   11.09
   4   3  12  486.50   34.60
   4  -3  12  458.10   41.24
   4  -3  12  440.14   18.77
   4   3  12  473.07   53.80
  -4  -3 -12  412.32   34.61
  -4   3 -12  424.30   19.55
   4   3  13    3.44   16.16
   4   3  13   11.51   16.87
   4  -3  13   13.73   12.75
   4  -3  13    6.11   20.32
  -4  -3 -13    4.20   16.31
  -4   3 -13   22.60   13.95
   4   3  14  131.40   27.85
   4   3  14  138.15   27.14
   4  -3  14  180.06   57.26
   4  -3  14  170.19   21.26
  -4   3 -14  164.56   22.37
  -4  -3 -14  198.17   27.08
   4   3  15  322.93   34.06
   4   3  15  333.22   35.21
   4  -3  15  249.92   25.98
   4  -3  15  329.51   41.59
  -4  -3 -15  288.44   33.62
  -4   3 -15  286.66   27.31
   4   3  16   63.17   24.23
   4   3  16   53.25   39.45
   4  -3  16   66.95   30.46
   4  -3  16   42.28   17.70
  -4  -3 -16   75.98   22.93
  -4   3 -16   60.03   18.38
   4   3  17  403.96   60.35
   4   3  17  380.04   38.45
   4  -3  17  319.82   76.91
   4  -3  17  282.04   27.66
  -4  -3 -17  370.71   58.35
  -4   3 -17  351.25   27.30
   4   3  18    5.01   33.65
   4   3  18   -0.18   20.50
   4  -3  18   75.29   26.64
  -4  -3 -18   -1.25   31.69
   4   3  19    8.98   19.71
   4   3  19   21.67   33.31
   4  -3  19   15.71   25.94
  -4  -3 -19    8.95   18.33
   4   4 -20  265.63   57.05
   4  -4 -20  316.34   39.35
   4   4 -19  230.76   31.47
   4  -4 -19  265.62   57.12
   4   4 -18    3.34    7.40
   4   4 -18    4.12   12.16
   4   4 -18   22.13   15.87
   4  -4 -18   10.98   18.01
   4   4 -17  277.74   51.82
   4   4 -17  262.53   16.32
   4   4 -17  260.81   16.61
   4  -4 -17  343.38   35.76
   4   4 -16 1334.76   61.75
   4   4 -16 1291.72   38.17
   4   4 -16 1279.49   38.02
   4  -4 -16 1430.97   68.54
   4   4 -15   87.77   17.72
   4   4 -15   92.03   17.94
   4   4 -15  110.82   21.78
   4  -4 -15   71.84   24.68
   4   4 -14 1214.00   47.97
   4   4 -14 1317.37   81.01
   4   4 -14 1303.85   47.65
   4  -4 -14 1363.24   61.24
   4   4 -13    3.22   12.87
   4   4 -13   -3.76   10.84
   4   4 -13    3.96    6.77
   4  -4 -13   17.47   23.76
   4   4 -12 1323.44   54.47
   4   4 -12 1299.35   36.20
   4   4 -12 1238.28   35.51
   4  -4 -12 1432.78   61.43
   4   4 -11  229.25   25.70
   4   4 -11  218.88   14.41
   4  -4 -11  239.22   47.69
   4   4 -10  525.38   32.26
   4   4 -10  527.44   30.27
   4  -4 -10  533.17   36.25
   4   4  -9 3018.81   66.97
   4  -4  -9 2220.84   81.57
   4   4  -8 8268.70  201.73
   4  -4  -8 8809.59  246.33
  -4  -4   8 8539.56  208.54
   4   4  -7 2673.29   62.30
   4  -4  -7 2742.74   81.56
  -4  -4   7 2711.39   81.25
   4   4  -6  357.55   17.43
   4  -4  -6  309.83   42.05
  -4  -4   6  335.79   17.77
   4   4  -5 2752.44   81.05
   4  -4  -5 2779.23   78.08
   4  -4  -5 2784.74   78.87
  -4  -4   5 2811.95   66.65
   4   4  -4  575.22   23.60
   4  -4  -4  574.61   30.35
   4  -4  -4  575.06   12.05
   4   4  -3  839.77   28.82
   4  -4  -3  815.57   14.77
   4  -4  -3  816.45   35.21
  -4  -4   3  823.04   30.51
   4   4  -226592.48  827.39
   4  -4  -229606.29  856.79
   4  -4  -226677.24  895.41
  -4  -4   226480.20  831.42
   4   4  -1 9077.06  258.24
   4  -4  -1 9032.96  213.61
   4  -4  -1 8873.61  229.04
  -4  -4   1 8861.85  226.70
   4  -4   0 2410.33   62.26
   4  -4   0 2456.37   63.05
   4   4   0 2339.98   62.10
  -4  -4   0 2375.89   64.03
   4   4   1 1803.82   51.09
   4  -4   1 1792.59   46.73
  -4  -4  -1 1765.89   51.71
   4   4   2  190.52   18.67
   4  -4   2  193.96   24.70
   4  -4   2  203.50   23.70
  -4  -4  -2  190.30   19.46
   4   4   3 1328.38   44.35
   4  -4   3 1201.12   34.12
   4  -4   3 1234.85   36.64
  -4  -4  -3 1242.41   63.72
  -4   4  -3 1262.66   34.95
   4   4   4 3002.93   80.91
   4  -4   4 3022.26   68.26
   4  -4   4 3036.49   75.74
  -4  -4  -4 3000.26   82.98
  -4   4  -4 3087.80   70.16
   4   4   5   21.00   11.85
   4  -4   5    3.99    6.77
   4  -4   5   18.13   10.69
  -4  -4  -5   17.64   20.73
  -4   4  -5    8.99   10.36
  -4   4  -5    5.23   12.13
   4   4   6  551.27   30.17
   4  -4   6  542.74   29.01
   4  -4   6  529.54   27.13
  -4  -4  -6  536.70   31.51
  -4   4  -6  484.25   28.13
  -4   4  -6  533.17   18.85
   4   4   7  552.41   30.84
   4  -4   7  523.96   46.98
   4  -4   7  534.76   17.58
  -4  -4  -7  513.65   32.27
  -4   4  -7  493.44   18.12
  -4   4  -7  542.57   30.39
   4   4   8   -9.13   19.43
   4  -4   8    2.58    5.65
   4  -4   8    8.93   12.30
  -4  -4  -8    3.15   12.48
  -4   4  -8  -17.33   12.16
  -4   4  -8   23.46    9.83
   4   4   9  586.93   35.02
   4  -4   9  597.70   37.06
   4  -4   9  579.72   27.13
  -4  -4  -9  567.07   36.05
  -4   4  -9  512.01   18.72
   4   4  10 3518.41  111.21
   4  -4  10 3574.44  119.12
   4  -4  10 3521.06   77.84
  -4   4 -10 3377.62   77.84
  -4  -4 -10 3700.26  153.56
   4   4  11 1233.38   52.84
   4   4  11 1211.44   55.10
   4  -4  11 1159.33   40.30
   4  -4  11 1205.49   93.89
  -4   4 -11 1132.85   42.13
  -4  -4 -11 1168.99   85.04
   4   4  12  952.16   50.26
   4   4  12  954.14   73.10
   4  -4  12  884.08   24.77
   4  -4  12  973.82   57.84
  -4  -4 -12 1019.99   78.46
  -4   4 -12  906.32   25.92
   4   4  13  483.42   37.28
   4   4  13  489.09   38.45
   4  -4  13  465.42   25.38
   4  -4  13  478.89   46.84
  -4  -4 -13  547.95   64.99
  -4   4 -13  490.89   18.28
   4   4  14  189.19   30.79
   4   4  14  169.05   29.46
   4  -4  14  195.26   11.95
   4  -4  14  210.20   37.04
  -4  -4 -14  212.18   31.26
  -4   4 -14  212.52   12.95
   4   4  15    1.28   30.44
   4   4  15    6.01   17.31
   4  -4  15  -11.95   38.74
   4  -4  15   14.26    6.47
  -4  -4 -15   38.52   18.87
  -4   4 -15    6.62    6.98
   4   4  16  856.93   56.26
   4   4  16  923.67   52.60
   4  -4  16  719.64   32.90
   4  -4  16  847.50   68.35
  -4  -4 -16  891.87   57.41
  -4   4 -16  834.42   25.78
   4   4  17   39.95   34.57
   4   4  17   -0.83   32.10
   4  -4  17   11.43   26.33
  -4  -4 -17   21.24   20.88
   4   4  18   77.20   23.00
   4   4  18   -3.66   20.98
   4  -4  18   77.48   47.55
  -4  -4 -18   -1.30   22.33
   4   4  19   67.46   26.24
   4   4  19    4.29   22.88
   4  -4  19   79.83   32.81
  -4  -4 -19    5.36   39.66
   4   5 -20   66.82   24.48
   4  -5 -20   18.51   27.29
   4  -5 -19  490.30   50.04
   4   5 -18   29.73   19.19
   4  -5 -18  -23.57   36.11
   4   5 -17    3.65    8.71
   4   5 -17   -7.69    8.77
   4   5 -17    6.76   15.45
   4  -5 -17  -12.11   17.46
   4   5 -16  673.99   31.31
   4   5 -16  677.37   31.78
   4   5 -16  781.84   76.53
   4  -5 -16  766.27   83.30
   4   5 -15  466.53   39.21
   4   5 -15  436.68   17.55
   4   5 -15  440.88   24.99
   4  -5 -15  443.23   42.52
   4   5 -14   31.74    7.36
   4   5 -14   12.12   12.34
   4   5 -14   41.60   18.56
   4  -5 -14   48.96   34.62
   4   5 -13 1562.40   39.43
   4   5 -13 1638.14   97.70
   4   5 -13 1583.66   39.15
   4  -5 -13 1824.65   73.81
   4   5 -12  607.47   29.69
   4   5 -12  591.30   40.74
   4  -5 -12  584.04   70.93
   4   5 -11   14.53   11.79
   4   5 -11    6.75   16.10
   4  -5 -11   18.36   17.90
   4   5 -10  203.06   13.44
   4   5 -10  190.73   26.66
   4  -5 -10  226.57   47.72
   4   5  -9 2243.29   66.87
   4  -5  -9 2219.79   79.74
  -4  -5   9 2162.58   67.17
   4   5  -8  292.66   15.09
   4  -5  -8  335.97   46.32
  -4  -5   8  277.62   15.41
   4   5  -7 4240.22  111.27
   4  -5  -7 4241.45  121.17
  -4  -5   7 4099.75  112.02
   4   5  -6 1169.70   31.45
   4  -5  -6 1159.35   70.03
  -4  -5   6 1157.65   33.58
   4   5  -5 1757.42   59.51
   4  -5  -5 2077.01   62.73
  -4  -5   5 1711.28   45.57
   4   5  -4  620.62   23.39
   4  -5  -4  575.64   48.46
  -4  -5   4  657.24   37.40
   4   5  -3 1059.54   32.10
   4  -5  -3 1090.21   39.92
   4  -5  -3 1053.22   23.53
   4  -5  -3 1178.93   40.18
  -4  -5   3 1060.77   34.12
   4   5  -2 1668.85   60.56
   4  -5  -2 1768.04   50.76
   4  -5  -2 1686.34   31.70
   4  -5  -2 1680.76   51.04
  -4  -5   2 1643.85   46.18
   4   5  -1   77.66   13.46
   4  -5  -1   94.59   24.00
   4  -5  -1   77.97    7.83
  -4  -5   1   89.67   23.81
   4   5   0 7810.02  195.74
   4  -5   0 7881.15  196.61
   4  -5   0 8028.98  179.71
  -4  -5   0 7768.54  198.04
   4   5   1 1337.58   43.86
   4  -5   1 1326.04   38.86
   4  -5   1 1389.09   47.44
  -4  -5  -1 1373.61   44.62
  -4   5  -1 1346.51   33.66
   4   5   2 2334.37   65.91
   4  -5   2 2327.06   72.75
   4  -5   2 2363.10   73.80
  -4   5  -2 2358.03   56.23
  -4  -5  -2 2337.18   66.65
   4   5   3 7221.38  188.06
   4  -5   3 7443.10  205.05
   4  -5   3 7260.80  192.95
  -4  -5  -3 7170.73  191.69
  -4   5  -3 7322.87  178.37
   4   5   4   37.56   14.02
   4  -5   4   36.75    8.48
   4  -5   4   26.22   19.31
  -4  -5  -4   40.99   24.06
  -4   5  -4   13.80   11.32
   4   5   5  412.46   43.39
   4  -5   5  370.99   38.00
   4  -5   5  374.17   24.05
  -4  -5  -5  375.07   28.00
  -4   5  -5  350.73   36.70
   4   5   6   79.17   17.92
   4  -5   6   78.96   27.61
   4  -5   6   72.50   14.43
  -4  -5  -6   73.36   18.69
  -4   5  -6   73.61   26.25
   4   5   7   96.44   31.20
   4  -5   7   80.21    8.41
   4  -5   7   89.81   18.01
  -4  -5  -7   85.47   32.38
  -4   5  -7   55.21    8.78
  -4   5  -7   97.29   17.46
   4   5   8  649.69   38.30
   4  -5   8  630.09   38.91
   4  -5   8  681.12   19.27
  -4  -5  -8  699.77   61.51
  -4   5  -8  681.41   37.55
  -4   5  -8  621.17   28.70
   4   5   9  969.79   48.97
   4  -5   9 1043.25   25.05
   4  -5   9 1046.24   51.08
  -4   5  -9 1034.17   26.54
  -4   5  -9 1033.51   51.07
  -4  -5  -9  986.92   49.94
   4   5  10  584.75   40.96
   4  -5  10  642.26   44.06
   4  -5  10  549.48   16.71
  -4  -5 -10  534.12   41.77
  -4   5 -10  528.39   26.01
  -4   5 -10  535.69   43.70
   4   5  11 1653.18   69.81
   4  -5  11 1734.73   74.81
   4  -5  11 1586.09   44.10
  -4  -5 -11 1675.62   71.35
  -4   5 -11 1581.35   46.27
  -4   5 -11 1770.27   76.18
   4   5  12  210.28   27.99
   4   5  12  210.81   30.61
   4  -5  12  232.83   58.27
   4  -5  12  224.66   15.22
  -4  -5 -12  221.47   31.91
  -4   5 -12  220.04   10.94
  -4   5 -12  222.53   35.90
   4   5  13   27.98   21.72
   4   5  13   63.30   32.73
   4  -5  13   44.90    6.22
   4  -5  13   21.08   25.79
  -4  -5 -13   55.75   22.66
  -4   5 -13   36.06   27.06
  -4   5 -13   50.11    6.61
   4   5  14   -0.36   16.02
   4   5  14   -2.70   18.05
   4  -5  14   40.99   22.00
   4  -5  14   11.10    4.73
  -4  -5 -14    8.24   18.44
  -4   5 -14    8.74    4.93
   4   5  15   81.71   24.55
   4   5  15   61.58   21.48
   4  -5  15   50.99    9.45
   4  -5  15   84.20   30.18
  -4  -5 -15    4.78   40.58
   4   5  16    3.49   38.30
   4   5  16  134.03   27.58
   4  -5  16   87.42   56.38
  -4  -5 -16    1.16   46.59
   4   5  17    0.41   22.68
   4   5  17  101.47   26.42
   4  -5  17  138.70   33.01
  -4  -5 -17   21.69   27.15
   4   5  18  -15.52   19.06
   4   5  18   -0.31   16.21
   4  -5  18   -1.87   24.69
  -4  -5 -18    3.14   19.36
   4  -6 -19  202.14   40.01
   4  -6 -18   88.78   31.12
   4  -6 -17  386.43   45.67
   4   6 -17  331.19   41.87
   4   6 -16  146.79   31.16
   4  -6 -16  155.73   34.53
   4   6 -15  409.78   40.53
   4   6 -15  403.97   19.90
   4   6 -15  353.01   13.66
   4  -6 -15  511.95   71.40
   4   6 -14  651.77   26.59
   4   6 -14  678.92   27.66
   4   6 -14  705.36   49.30
   4  -6 -14  752.95   53.66
   4   6 -13  263.15   19.10
   4   6 -13  362.73   53.59
   4   6 -13  282.22   18.91
   4  -6 -13  315.93   58.69
   4   6 -12   16.01   15.75
   4   6 -12    3.75    5.59
   4  -6 -12   15.42   17.56
   4   6 -11   27.46    7.36
   4   6 -11   33.63   19.33
   4  -6 -11   51.96   20.87
   4   6 -10  590.86   39.49
   4   6 -10  573.86   27.99
   4  -6 -10  503.46   42.55
   4   6  -9  343.81   15.28
   4  -6  -9  392.89   34.80
  -4  -6   9  320.05   16.30
   4   6  -8 5800.68  130.90
   4  -6  -8 4693.08  152.40
  -4  -6   8 5595.92  130.22
   4   6  -7 1180.70   43.65
   4  -6  -7 1242.45   52.85
  -4  -6   7 1159.40   46.09
   4   6  -6  343.56   16.37
   4  -6  -6  384.06   47.62
  -4  -6   6  350.14   18.07
   4   6  -5 1348.10   49.47
   4  -6  -5 1431.17   51.41
  -4  -6   5 1324.31   37.98
   4   6  -4   37.03    9.50
   4  -6  -4   31.07   24.28
  -4  -6   4   22.27   10.46
   4   6  -3 4970.02  139.54
   4  -6  -3 5167.95  136.73
  -4  -6   3 5061.88  147.31
   4   6  -2 5175.17  126.15
   4  -6  -2 5111.88  114.52
   4  -6  -2 5497.72  140.25
   4  -6  -2 5215.86  135.18
  -4  -6   2 5200.04  154.01
   4   6  -1   49.23   21.62
   4  -6  -1   34.84   13.91
   4  -6  -1   48.80   14.05
   4  -6  -1   40.45   12.75
  -4  -6   1   44.61   13.99
  -4   6   1   74.25    7.52
   4   6   0 2253.78   61.90
   4  -6   0 2411.73   53.05
   4  -6   0 2290.59   82.85
   4  -6   0 2467.35   64.24
  -4  -6   0 2312.24   65.58
  -4   6   0 2361.63   64.25
   4   6   1   75.32   14.22
   4  -6   1   63.57   11.99
   4  -6   1   76.29   19.60
   4  -6   1   40.34   16.42
  -4  -6  -1   57.77   24.32
  -4   6  -1   38.85    9.43
   4   6   2  614.27   32.14
   4  -6   2  674.52   37.88
   4  -6   2  667.47   25.41
  -4  -6  -2  680.75   33.35
  -4   6  -2  701.59   24.59
   4   6   3 1689.23   55.49
   4  -6   3 1689.34   43.67
   4  -6   3 1690.39   48.28
  -4  -6  -3 1759.00   81.67
  -4   6  -3 1704.34   47.15
   4   6   4  326.48   26.24
   4  -6   4  323.59   16.26
   4  -6   4  308.43   22.11
  -4   6  -4  338.83   21.43
  -4  -6  -4  324.74   27.17
   4   6   5  417.24   30.23
   4  -6   5  390.01   25.51
   4  -6   5  395.17   26.33
  -4  -6  -5  407.59   30.81
  -4   6  -5  409.57   24.93
   4   6   6   36.85   16.81
   4  -6   6   39.32   12.29
   4  -6   6   29.04   15.25
  -4   6  -6   23.11   14.16
  -4  -6  -6   12.73   28.59
   4   6   7 1555.62   61.51
   4  -6   7 1458.45   33.94
   4  -6   7 1507.94   58.69
  -4  -6  -7 1496.66   61.35
  -4   6  -7 1589.33   56.57
   4   6   8  476.06   36.68
   4  -6   8  492.67   15.32
   4  -6   8  506.27   35.87
  -4  -6  -8  438.32   37.35
  -4   6  -8  501.50   33.56
   4   6   9  731.07   45.13
   4  -6   9  746.35   26.01
   4  -6   9  745.85   46.22
  -4  -6  -9  715.70   46.98
  -4   6  -9  731.77   43.78
   4   6  10 3032.19  108.94
   4  -6  10 2977.78   69.43
   4  -6  10 3343.97  116.07
  -4  -6 -10 3089.31  112.15
  -4   6 -10 3127.91  150.41
   4   6  11  695.01   47.85
   4  -6  11  652.61   50.78
   4  -6  11  623.37   15.32
  -4  -6 -11  714.71   49.20
  -4   6 -11  741.62   49.26
   4   6  12    9.70   30.51
   4  -6  12    9.42    3.73
   4  -6  12   17.26   34.42
  -4   6 -12   38.02   20.24
  -4  -6 -12    7.42   18.96
   4   6  13  502.17   37.34
   4   6  13  522.78   44.68
   4  -6  13  538.68   82.69
  -4  -6 -13  490.09   45.87
  -4   6 -13  501.06   51.66
   4   6  14    0.31   15.86
   4   6  14   21.95   32.96
   4  -6  14   -9.31   23.75
  -4  -6 -14   29.30   20.34
  -4   6 -14   37.15   24.49
   4   6  15    9.00   17.20
   4  -6  15   32.02   25.70
   4   6  15   -4.90   21.15
  -4  -6 -15   25.78   21.80
  -4   6 -15   36.95   26.67
   4   6  16    2.63   17.90
   4   6  16   81.86   36.79
   4  -6  16   40.00   27.77
  -4  -6 -16    2.71   23.27
   4   6  17   -0.85   18.51
   4   6  17   54.01   23.55
   4  -6  17   49.55   49.09
  -4  -6 -17   -4.99   39.71
   4   6  18   -6.65   19.46
   4   6  18   66.43   24.82
   4  -6  18   44.33   33.02
  -4  -6 -18    4.60   25.77
   4  -7 -19   59.59   52.45
   4  -7 -18  144.78   37.53
   4   7 -17   68.31   26.75
   4  -7 -17   -2.17   49.36
   4   7 -16  723.11   56.62
   4  -7 -16  658.20   60.37
   4   7 -15  369.67   72.41
   4  -7 -15  456.44   49.99
   4   7 -14  107.09    6.48
   4   7 -14   89.28    6.62
   4   7 -14  123.35   29.42
   4  -7 -14   88.96   53.29
   4   7 -13  229.18   15.35
   4   7 -13  199.40   14.49
   4  -7 -13  222.11   37.09
   4   7 -13  189.59   34.03
   4   7 -12 1369.08   68.41
   4   7 -12 1356.77   38.99
   4  -7 -12 1483.28   73.27
   4   7 -11   38.62    6.70
   4   7 -11   41.91   21.43
   4  -7 -11   26.67   23.34
   4   7 -10 1008.81   25.52
   4  -7 -10 1049.61   57.15
   4   7 -10 1006.04   55.55
  -4  -7  10  964.72   26.79
   4   7  -9  795.40   50.62
   4   7  -9  855.60   23.55
   4  -7  -9  933.84   80.20
  -4  -7   9  846.55   25.40
   4   7  -8  655.66   21.21
   4  -7  -8  696.21   44.46
  -4  -7   8  647.48   33.23
   4  -7  -7 1117.95   52.69
   4   7  -7 1066.83   41.50
  -4  -7   7 1006.74   31.33
   4   7  -6 3871.49   88.54
   4  -7  -6 3043.05  102.63
  -4  -7   6 3801.97  108.33
   4   7  -5 1793.53   46.89
   4  -7  -5 1811.52   66.17
  -4  -7   5 1747.06   48.53
   4   7  -4 5483.01  152.96
   4  -7  -4 5592.98  188.71
  -4  -7   4 5469.28  136.29
   4   7  -3 1213.54   37.24
   4  -7  -3 1267.10   48.01
  -4  -7   3 1292.91   40.04
  -4   7   3 1129.33   22.93
   4   7  -2  837.18   30.66
   4  -7  -2  818.45   36.96
  -4  -7   2  803.60   32.53
  -4   7   2  803.08   27.02
   4   7  -1  559.32   27.04
   4  -7  -1  567.12   45.99
   4  -7  -1  573.35   28.59
  -4  -7   1  549.45   28.50
  -4   7   1  572.36   18.21
   4   7   0 5357.21  139.31
   4  -7   0 5363.88  137.96
   4  -7   0 5509.11  124.81
  -4  -7   0 5321.57  141.97
  -4   7   0 5576.84  141.74
   4   7   1  232.68   35.53
   4  -7   1  232.72   18.24
   4  -7   1  223.48   18.31
   4  -7   1  245.18   16.10
  -4  -7  -1  240.44   22.73
  -4   7  -1  213.83   24.41
   4   7   2 2395.46   73.14
   4  -7   2 2385.60   61.69
   4  -7   2 2438.30   63.94
   4  -7   2 2508.22   63.01
  -4  -7  -2 2486.31  102.08
  -4   7  -2 2411.81   61.85
   4   7   3  719.11   38.23
   4  -7   3  797.33   48.35
   4  -7   3  790.23   39.46
   4  -7   3  742.30   26.58
  -4  -7  -3  768.97   39.54
  -4   7  -3  727.01   30.42
   4   7   4   20.28   16.16
   4  -7   4   19.59    9.14
   4  -7   4   18.17   13.00
   4  -7   4   29.44    8.83
  -4  -7  -4   17.20   16.55
  -4   7  -4   23.17   12.39
   4   7   5 1752.38   65.61
   4  -7   5 1730.57   56.54
   4  -7   5 1684.41   41.90
   4  -7   5 1740.03   60.08
  -4  -7  -5 1815.37  100.17
  -4   7  -5 1736.83   80.22
   4   7   6 1208.69   85.63
   4  -7   6 1237.93   42.68
   4  -7   6 1184.13   30.74
   4  -7   6 1234.91   52.26
  -4  -7  -6 1303.54   57.01
  -4   7  -6 1251.76   72.43
   4  -7   7  194.65   26.38
   4  -7   7  194.76   16.70
   4  -7   7  179.92   10.81
   4   7   7  167.27   27.76
  -4  -7  -7  182.02   29.17
  -4   7  -7  167.41   39.97
   4   7   8  251.09   31.39
   4  -7   8  234.55   29.61
   4  -7   8  225.96   16.36
   4  -7   8  224.33   10.51
  -4  -7  -8  277.52   31.58
  -4   7  -8  225.66   27.61
   4   7   9  735.82   48.86
   4  -7   9  735.16   17.82
   4  -7   9  736.16   17.82
   4  -7   9  746.72   49.36
  -4  -7  -9  759.88   50.60
  -4   7  -9  774.76   46.01
   4   7  10   14.82   19.14
   4  -7  10   11.70    6.43
   4  -7  10    5.68    6.17
   4  -7  10   10.57   19.09
  -4  -7 -10    7.43   19.54
  -4   7 -10   -2.30   17.82
   4   7  11  791.80   84.28
   4  -7  11  795.61   57.68
  -4  -7 -11  791.52   57.18
  -4   7 -11  785.28   52.85
   4   7  12   79.15   28.43
   4  -7  12  102.65   30.95
  -4  -7 -12   74.29   29.41
  -4   7 -12  126.67   47.88
   4   7  13  169.90   55.45
   4  -7  13  170.97   38.84
  -4  -7 -13  183.62   35.34
  -4   7 -13  195.91   38.57
   4   7  14  -12.12   14.04
   4   7  14   12.14   18.36
   4  -7  14   14.81   36.68
  -4  -7 -14   -2.23   19.02
  -4   7 -14   -7.62   21.29
   4   7  15   20.61   25.01
   4   7  15   24.01   19.06
   4  -7  15   44.85   31.09
  -4   7 -15   61.57   29.89
  -4  -7 -15   40.02   26.38
   4   7  16   -3.98   34.19
   4   7  16   67.91   28.00
   4  -7  16   37.02   34.92
  -4  -7 -16   61.48   29.17
  -4   7 -16   42.49   34.74
   4   7  17    0.46   20.84
   4   7  17   82.84   28.53
   4  -7  17  105.16   36.84
  -4  -7 -17   76.32   29.36
  -4   7 -17  -19.05   36.33
   4  -8 -18   16.48   27.07
   4  -8 -17   86.24   35.30
   4   8 -16   39.09   27.23
   4  -8 -16   10.60   48.43
   4   8 -15   -6.98   39.43
   4  -8 -15  -18.81   25.65
   4   8 -14 1259.24   75.94
   4  -8 -14 1126.87   80.93
   4   8 -13  766.16   56.00
   4   8 -13  671.67   15.12
   4   8 -13  645.27   15.72
   4  -8 -13  773.93   94.35
   4  -8 -12  284.03   40.27
   4   8 -12  311.48   38.95
   4   8 -12  261.60   14.86
   4   8 -11  873.23   56.45
   4  -8 -11  878.88   58.57
   4   8 -11  809.76   28.31
   4   8 -10  -31.55   33.07
   4   8 -10   15.05    9.84
   4  -8 -10   29.48   34.47
  -4  -8  10   20.63    6.86
   4   8  -9    4.86   20.16
   4   8  -9   30.56    6.93
   4  -8  -9   16.98   20.95
  -4  -8   9    9.24   12.70
   4  -8  -8 1303.74   63.51
   4   8  -8 1268.15   43.67
  -4  -8   8 1201.90   47.23
   4   8  -7 1949.24   60.78
   4  -8  -7 2064.50  115.21
  -4  -8   7 1942.48   49.95
   4   8  -6  362.36   27.67
   4  -8  -6  369.41   33.51
  -4  -8   6  351.19   19.29
   4   8  -5 3177.37   77.83
   4  -8  -5 3361.87  104.69
  -4  -8   5 3150.70   99.91
   4  -8  -4  378.67   45.74
   4   8  -4  306.17   19.74
  -4   8   4  345.42    9.45
  -4  -8   4  286.93   32.51
   4   8  -3  326.74   20.27
   4  -8  -3  246.97   26.52
  -4   8   3  318.40   10.90
  -4  -8   3  308.11   33.56
   4   8  -2 1306.57   61.45
   4  -8  -2 1323.13   49.24
  -4  -8   2 1324.10   44.79
  -4   8   2 1285.31   39.37
   4   8  -1  299.97   23.19
   4  -8  -1  288.11   24.74
   4  -8  -1  281.13   24.54
  -4  -8   1  287.34   24.19
  -4   8   1  316.60   14.98
   4   8   0 1172.35   45.24
   4  -8   0 1253.17   62.29
   4  -8   0 1251.20   64.58
  -4  -8   0 1128.06   45.90
  -4   8   0 1269.42   34.76
   4   8   1 3879.79  139.93
   4  -8   1 3928.75  103.22
   4  -8   1 3972.99  128.91
  -4  -8  -1 3834.51  112.61
  -4   8  -1 3960.67   97.41
   4   8   2  746.33   39.66
   4  -8   2  745.72   32.10
   4  -8   2  755.76   30.00
   4  -8   2  730.92   29.78
  -4   8  -2  746.53   30.27
  -4  -8  -2  705.14   40.23
   4   8   3 2883.27   93.51
   4  -8   3 2898.35   72.81
   4  -8   3 2875.88   74.05
   4  -8   3 2918.29   83.14
  -4  -8  -3 3041.10   97.94
  -4   8  -3 3012.65   83.53
   4   8   4 2731.11  128.97
   4  -8   4 2776.57   85.57
   4  -8   4 2771.16   67.63
   4  -8   4 2792.83  113.93
  -4  -8  -4 2711.29   93.94
  -4   8  -4 2673.94   80.97
   4   8   5   15.49   18.40
   4  -8   5   17.60    8.44
   4  -8   5   23.72    8.56
   4  -8   5   29.96   15.71
  -4  -8  -5   21.30   30.27
  -4   8  -5   18.33   14.28
   4   8   6  135.67   28.42
   4  -8   6  144.90   11.45
   4  -8   6  156.16   24.43
   4  -8   6  125.82   18.66
  -4  -8  -6  139.13   27.93
  -4   8  -6  135.39   22.76
   4   8   7 2320.55  129.32
   4  -8   7 2313.56   85.33
   4  -8   7 2202.51   60.20
  -4  -8  -7 2292.62   90.64
  -4   8  -7 2285.97   80.55
   4   8   8  351.28   38.91
   4  -8   8  316.66   17.87
   4  -8   8  402.77   36.85
   4  -8   8  333.84   18.22
  -4  -8  -8  444.85   38.25
  -4   8  -8  352.87   32.91
   4   8   9  449.22   42.38
   4  -8   9  395.82   42.05
   4  -8   9  415.96   16.93
  -4  -8  -9  429.33   43.24
  -4   8  -9  416.03   59.46
   4   8  10 1282.37   71.31
   4  -8  10 1385.55   73.89
  -4  -8 -10 1372.09   73.66
  -4   8 -10 1329.62   67.25
   4   8  11   -6.49   16.94
   4  -8  11    4.44   18.24
  -4  -8 -11  -14.08   17.84
  -4   8 -11   10.77   16.28
   4   8  12   29.59   35.61
   4  -8  12    0.84   23.25
  -4  -8 -12   16.16   22.68
  -4   8 -12   10.43   21.21
   4   8  13  578.46   54.29
   4  -8  13  674.09   62.17
  -4  -8 -13  608.00   56.76
  -4   8 -13  512.76   56.27
   4   8  14   66.90   22.53
   4   8  14   79.10   31.03
   4  -8  14   82.95   36.93
  -4  -8 -14  110.47   33.00
  -4   8 -14   73.45   57.25
   4   8  15   -2.36   34.34
   4   8  15   54.86   49.79
   4  -8  15   90.90   58.82
  -4  -8 -15   73.56   31.49
  -4   8 -15   83.43   34.72
   4   8  16   -1.10   21.00
   4   8  16   80.62   30.70
   4  -8  16   82.62   63.28
  -4  -8 -16   81.49   32.01
  -4   8 -16  128.35   36.65
   4  -9 -17    4.76   25.35
   4  -9 -16  586.06   62.79
   4   9 -16  440.52   58.25
   4   9 -15  248.06   78.63
   4  -9 -15  305.34   52.36
   4  -9 -14  458.97   53.88
   4   9 -14  341.54   49.86
   4  -9 -13  121.84   34.36
   4   9 -13   68.95   33.35
   4   9 -12  958.12   64.02
   4  -9 -12  978.13   65.01
   4   9 -12  802.06   23.87
   4   9 -11  114.17   32.05
   4   9 -11  112.98    8.04
   4  -9 -11  116.83   52.57
   4   9 -10 1469.47   79.34
   4   9 -10 1596.50   46.19
   4  -9 -10 1683.42   81.42
  -4  -9  10 1502.06   48.19
   4   9  -9  955.04   61.04
   4   9  -9  953.67   35.97
   4  -9  -9 1077.16   60.96
  -4  -9   9  921.07   38.63
   4   9  -8  517.24   19.73
   4  -9  -8  589.28   71.51
  -4  -9   8  528.89   21.28
   4  -9  -7  304.77   33.05
   4   9  -7  237.82   15.14
  -4  -9   7  224.66   25.65
   4  -9  -6 1784.65   71.82
   4   9  -6 1780.49   47.05
  -4  -9   6 1670.09   47.59
   4  -9  -5  102.33   23.72
   4   9  -5  132.93   13.87
  -4  -9   5  134.19   14.63
   4   9  -4  276.58   28.74
   4  -9  -4  247.42   42.66
  -4  -9   4  269.64   19.17
  -4   9   4  231.94    9.09
   4  -9  -3  415.35   29.65
   4   9  -3  420.53   35.21
  -4  -9   3  346.55   23.13
  -4   9   3  346.50   19.17
   4   9  -2  358.70   23.84
   4  -9  -2  365.95   27.90
  -4  -9   2  347.22   38.62
  -4   9   2  354.04   14.99
   4  -9  -1  196.20   22.06
   4   9  -1  209.11   20.84
   4  -9  -1  195.20   21.77
  -4  -9   1  172.43   21.42
  -4   9   1  180.05   21.02
   4  -9   0  929.49   38.74
   4   9   0  869.83   40.31
   4  -9   0  907.64   38.51
  -4  -9   0  912.60   41.70
  -4   9   0  869.47   43.58
   4   9   1   41.66   27.97
   4  -9   1   43.69   14.08
   4  -9   1   46.98   13.55
  -4   9  -1   41.72   19.41
  -4  -9  -1   31.96   17.25
   4   9   2  325.56   30.16
   4  -9   2  329.08   33.76
   4  -9   2  336.63   21.95
  -4  -9  -2  323.67   30.93
  -4   9  -2  285.91   35.39
   4  -9   3  176.23   17.52
   4   9   3  232.08   27.48
   4  -9   3  211.78   26.73
  -4  -9  -3  183.15   28.33
  -4   9  -3  249.68   33.50
   4  -9   4 1634.87   46.54
   4   9   4 1643.53   69.19
   4  -9   4 1613.17   60.27
  -4  -9  -4 1714.09  104.61
  -4   9  -4 1604.13   80.91
   4  -9   5 1228.31   49.71
   4   9   5 1184.27   93.56
   4  -9   5 1273.68   55.75
   4  -9   5 1208.83   34.40
  -4  -9  -5 1226.68   61.85
  -4   9  -5 1186.54   75.35
   4  -9   6 1044.43   52.36
   4   9   6 1007.30   56.75
   4  -9   6  959.36   28.39
   4  -9   6  969.45   27.20
  -4   9  -6  941.38   47.99
  -4  -9  -6  943.11   57.09
   4  -9   7  100.81   26.37
   4   9   7   98.57   29.10
   4  -9   7  134.07   15.00
   4  -9   7  112.40    9.61
  -4  -9  -7   95.13   29.39
  -4   9  -7  103.37   23.91
   4  -9   8  108.51   27.74
   4   9   8   98.00   48.95
   4  -9   8   96.91   11.32
   4  -9   8  104.36    7.73
  -4   9  -8  100.17   24.57
  -4  -9  -8  104.65   29.89
   4  -9   9  295.97   12.16
   4  -9   9  399.49   40.95
   4  -9   9  323.28    9.38
   4   9   9  313.00   42.50
  -4  -9  -9  324.38   42.53
  -4   9  -9  325.65   36.29
   4   9  10 1022.05   69.77
   4  -9  10 1099.10   69.86
  -4  -9 -10 1073.27   70.81
  -4   9 -10 1117.03   95.12
   4  -9  11  294.59   43.55
   4   9  11  237.98   68.08
  -4  -9 -11  244.24   42.64
  -4   9 -11  258.97   39.32
   4   9  12  960.70   71.35
   4  -9  12 1066.57   76.01
  -4  -9 -12 1103.60   74.56
  -4   9 -12 1021.46   69.39
   4  -9  13  197.30   44.13
   4   9  13  155.55   40.14
  -4   9 -13  147.57   40.32
  -4  -9 -13  214.32   42.41
   4   9  14    1.51   16.33
   4   9  14   44.33   40.40
   4  -9  14   -8.33   28.43
  -4  -9 -14   31.95   25.59
  -4   9 -14   15.98   25.14
   4  -9  15  209.07   48.87
   4   9  15  121.90   40.55
  -4   9 -15  189.33   73.40
  -4  -9 -15  150.46   42.72
   4 -10 -16  -21.83   53.18
   4  10 -15   12.18   54.72
   4 -10 -15   65.55   34.96
   4  10 -14   38.11   29.81
   4 -10 -14   25.13   30.81
   4 -10 -13   35.06   47.33
   4  10 -13   18.97   45.98
   4  10 -12   81.11   32.05
   4 -10 -12   69.44   33.29
   4 -10 -11 1685.09   88.85
   4  10 -11 1549.18  134.89
   4  10 -10   53.26   12.52
   4  10 -10   51.68   28.99
   4 -10 -10   73.68   28.33
  -4 -10  10   56.19    8.14
   4 -10  -9 1530.64  112.94
   4  10  -9 1330.28   34.79
   4  10  -9 1399.60   78.09
  -4 -10   9 1280.11   35.06
   4  10  -8  605.37   51.75
   4 -10  -8  684.97   51.17
   4  10  -8  641.07   22.81
  -4 -10   8  590.71   35.21
   4 -10  -7 1315.10   65.45
   4  10  -7 1241.96   49.60
  -4 -10   7 1194.70   37.95
   4  10  -6    6.69   14.18
   4 -10  -6   18.00   17.09
  -4 -10   6    8.88    9.25
   4  10  -5  386.57   32.59
   4 -10  -5  420.29   34.06
  -4 -10   5  353.02   22.10
   4 -10  -4   -7.60   27.68
   4  10  -4   15.39   18.11
  -4 -10   4   13.85   11.56
  -4  10   4   33.21    8.63
   4 -10  -3   25.16   15.33
   4  10  -3   21.08   11.39
  -4 -10   3   21.84   11.90
  -4  10   3   15.59    6.24
   4  10  -2 1161.15   43.72
   4 -10  -2 1225.00   49.29
  -4 -10   2 1074.13   43.48
  -4  10   2 1122.03   41.77
   4 -10  -1  690.67   34.55
   4  10  -1  630.53   34.25
  -4 -10   1  576.89   34.15
  -4  10   1  596.29   34.09
   4  10   0  338.84   28.39
   4 -10   0  340.40   25.72
   4 -10   0  346.19   26.35
  -4 -10   0  308.04   28.46
  -4  10   0  313.37   19.82
   4 -10   1 3316.13   95.03
   4  10   1 3128.97  100.09
   4 -10   1 3154.66   89.05
  -4 -10  -1 3203.96  137.27
  -4  10  -1 3316.57   89.98
   4 -10   2  822.19   50.92
   4  10   2  736.60   68.11
   4 -10   2  787.43   32.42
  -4 -10  -2  801.99   45.76
  -4  10  -2  816.62   35.67
   4  10   3  106.26   23.19
   4 -10   3  122.14   13.93
   4 -10   3   83.47   24.74
  -4  10  -3   98.04   18.10
  -4 -10  -3   96.75   24.11
   4  10   4   80.14   26.13
   4 -10   4  111.83   21.65
   4 -10   4  113.01   22.90
  -4 -10  -4  126.95   44.69
  -4  10  -4  171.36   20.57
   4 -10   5   61.99   15.81
   4  10   5   33.82   23.01
   4 -10   5   57.20   10.91
  -4 -10  -5   42.99   38.15
  -4  10  -5   30.32   29.78
   4 -10   6   17.90    6.97
   4  10   6   21.13   33.44
   4 -10   6   22.12   12.65
  -4 -10  -6   -7.15   20.26
  -4  10  -6  -40.11   26.02
   4  10   7 3076.34  122.43
   4 -10   7 2900.30   75.80
   4 -10   7 3082.37   82.26
  -4  10  -7 3118.18  108.52
  -4 -10  -7 3224.80  123.80
   4 -10   8   62.33   10.59
   4  10   8   68.57   30.10
   4 -10   8  100.51   11.29
  -4  10  -8   68.32   24.38
  -4 -10  -8  106.26   30.37
   4  10   9  273.72   39.47
  -4 -10  -9  224.18   39.61
  -4  10  -9  165.25   33.14
   4  10  10  106.19   35.18
  -4 -10 -10  173.11   36.40
  -4  10 -10  123.85   30.64
   4  10  11   42.22   30.01
  -4  10 -11   33.82   43.99
  -4 -10 -11   55.21   30.70
   4  10  12   33.65   30.18
  -4  10 -12   32.83   27.46
  -4 -10 -12   56.87   31.62
   4  10  13  590.42   96.67
  -4 -10 -13  600.12   63.79
  -4  10 -13  521.01   58.22
   4  10  14   39.27   35.26
  -4  10 -14   87.83   35.36
  -4 -10 -14   91.59   37.88
   4  11 -14   12.89   29.58
   4 -11 -14   28.69   30.11
   4  11 -13   -4.07   36.27
   4 -11 -13   -0.17   22.64
   4  11 -12  558.54   60.52
   4 -11 -12  601.98   62.38
   4 -11 -11   45.37   48.62
   4  11 -11   45.03   49.10
   4  11 -10  548.60   56.65
   4 -11 -10  622.44   55.69
   4  11  -9   70.38    9.64
   4  11  -9   73.54   49.26
   4 -11  -9   98.13   28.70
  -4 -11   9   57.09    9.83
   4  11  -8   88.71   32.13
   4  11  -8   96.51   18.76
   4 -11  -8  142.05   30.23
  -4 -11   8  104.63   12.42
   4  11  -7  103.24   12.84
   4 -11  -7  101.99   28.58
  -4 -11   7  100.89   13.55
   4 -11  -6 1932.69  116.55
   4  11  -6 1831.83   53.72
  -4 -11   6 1727.09   52.67
   4  11  -5  190.60   17.10
   4 -11  -5  143.80   45.97
  -4 -11   5  213.55   27.65
  -4  11   5  133.40    8.01
   4 -11  -4 1113.45   52.84
   4  11  -4 1065.83   38.89
  -4 -11   4 1007.01   38.87
  -4  11   4  869.77   25.43
   4  11  -3   45.36   15.84
   4 -11  -3   50.34   20.20
  -4 -11   3   71.84   15.85
  -4  11   3   76.93   14.61
   4 -11  -2  189.55   24.14
   4  11  -2  168.19   21.37
  -4 -11   2  150.50   20.72
  -4  11   2  159.33   13.37
   4  11  -1  214.38   24.49
   4 -11  -1  206.44   24.79
  -4 -11   1  164.99   38.83
  -4  11   1  217.53   16.67
   4  11   0 2500.06   85.03
   4 -11   0 2607.64   82.87
   4 -11   0 2456.29   78.50
  -4 -11   0 2416.78   84.14
  -4  11   0 2436.02   71.05
   4 -11   1  771.77   37.56
   4  11   1  727.74   44.72
   4 -11   1  754.65   35.29
  -4  11  -1  760.26   33.96
  -4 -11  -1  760.84   45.30
   4 -11   2  981.02   37.59
   4  11   2  953.51   51.45
   4 -11   2 1009.21   58.36
  -4 -11  -2  944.87   52.03
  -4  11  -2 1016.77   42.13
   4 -11   3   21.06   17.63
   4  11   3    4.92   28.39
   4 -11   3    4.81   16.12
  -4  11  -3   20.38   12.73
  -4 -11  -3   -1.19   17.50
   4 -11   4    9.30   13.57
   4 -11   4  -13.47   14.80
   4  11   4    2.18   16.95
  -4 -11  -4   20.76   17.42
  -4  11  -4   13.23   12.86
   4 -11   5  204.46   23.75
   4 -11   5  175.54   13.71
   4  11   5  155.57   31.29
  -4 -11  -5  164.69   52.13
  -4  11  -5  138.18   24.56
   4 -11   6  416.68   25.78
   4  11   6  405.72   44.20
   4 -11   6  444.12   19.37
  -4 -11  -6  425.93   45.20
  -4  11  -6  487.18   56.69
   4 -11   7    2.07    8.92
   4  11   7   29.49   20.64
   4 -11   7    5.66    6.21
  -4 -11  -7   24.20   20.80
  -4  11  -7    9.20   26.95
   4  11   8  989.91  106.88
  -4 -11  -8  998.59   68.75
  -4  11  -8  957.26   57.45
   4  11   9   16.52   25.10
  -4  11  -9   16.52   20.98
  -4 -11  -9   22.41   25.61
   4  11  10   30.02   29.59
  -4 -11 -10   38.28   29.52
  -4  11 -10   40.84   24.99
   4  11  11   93.77   63.40
  -4  11 -11  100.83   34.13
  -4 -11 -11  149.67   39.89
   4  11  12   89.33   36.56
  -4 -11 -12   84.25   38.28
  -4  11 -12   65.19   54.49
   4  11  13  -38.49   26.48
  -4  11 -13   14.76   25.20
  -4 -11 -13   51.84   27.92
   4 -12 -13   46.90   55.83
   4  12 -13   30.12   32.50
   4  12 -12   29.58   34.47
   4 -12 -12   76.39   34.53
   4  12 -11  624.14   64.38
   4 -12 -11  735.62   66.06
   4  12 -10   71.45   32.35
   4 -12 -10   39.60   30.63
   4 -12  -9   63.85   24.35
   4  12  -9   36.98   25.12
  -4 -12   9   11.43    7.50
   4 -12  -8  271.11   63.04
   4  12  -8  194.03   16.12
   4  12  -8  265.87   41.56
  -4 -12   8  241.86   16.10
   4 -12  -7  289.52   62.78
   4  12  -7  233.30   28.23
   4  12  -7  307.22   41.87
  -4 -12   7  236.81   18.18
   4 -12  -6   11.63   18.86
   4  12  -6   -2.18    9.73
  -4 -12   6   24.79   16.16
   4 -12  -5 3484.66  124.58
   4  12  -5 3082.61   93.46
  -4 -12   5 3184.46  117.81
   4  12  -4  -12.53   11.88
   4 -12  -4   -9.07   17.79
  -4 -12   4   13.19   11.98
  -4  12   4   13.65    6.25
   4 -12  -3  294.89   31.98
   4  12  -3  290.09   24.34
  -4  12   3  248.01   23.95
  -4 -12   3  211.04   24.24
   4 -12  -2   91.62   20.84
   4  12  -2   58.62   18.64
  -4  12   2   74.46   11.71
  -4 -12   2   46.65   18.01
   4  12  -1  257.42   25.30
   4 -12  -1  182.19   25.07
  -4 -12   1  180.33   25.07
  -4  12   1  170.10   17.07
   4 -12   0   54.24   17.85
   4  12   0   50.66   20.59
   4 -12   0   89.51   18.96
  -4 -12   0   68.63   20.11
  -4  12   0   42.41   14.33
   4 -12   1 3378.60  100.68
   4  12   1 3210.18  112.71
   4 -12   1 3250.80   96.67
  -4  12  -1 3240.69   99.97
  -4 -12  -1 3065.48  108.63
   4 -12   2  259.42   37.88
   4 -12   2  274.29   22.27
   4  12   2  215.31   33.12
  -4 -12  -2  259.27   52.75
  -4  12  -2  263.34   24.49
   4 -12   3   15.09   10.87
   4 -12   3    0.98   16.22
   4  12   3   21.17   17.43
  -4 -12  -3   -2.52   17.86
  -4  12  -3   -0.93   12.92
   4 -12   4    9.80    9.19
   4 -12   4    2.15    8.56
   4  12   4   -6.63   17.47
  -4 -12  -4   10.49   18.20
  -4  12  -4    1.61   13.22
   4  12   5   94.86   48.90
   4 -12   5  102.39   22.24
   4 -12   5  103.01   20.64
  -4 -12  -5  136.73   50.52
  -4  12  -5  119.98   23.50
   4 -12   6  126.32   13.08
   4  12   6  125.75   33.27
   4 -12   6  136.13   11.69
  -4 -12  -6  157.81   53.97
  -4  12  -6  125.04   42.28
   4  12   7 1408.32   83.16
  -4 -12  -7 1538.49   84.81
  -4  12  -7 1344.69  102.19
   4  12   8  580.68   58.16
  -4  12  -8  570.22   48.01
  -4 -12  -8  606.76   59.50
   4  12   9   26.85   44.17
  -4  12  -9  -32.02   21.86
  -4 -12  -9  -14.54   26.81
   4  12  10  132.35   65.48
  -4 -12 -10  117.65   39.65
  -4  12 -10  129.22   33.31
   4  12  11    4.10   28.41
  -4 -12 -11   33.92   29.84
  -4  12 -11   12.96   24.36
   4  13 -11  -10.54   28.09
   4 -13 -11  -11.83   26.87
   4 -13 -10  158.10   64.62
   4  13 -10   80.65   66.49
   4 -13  -9   30.33   21.94
   4  13  -9  -25.84   23.04
   4  13  -8   51.00   31.04
   4 -13  -8   44.42   28.84
   4  13  -7  -31.61   19.50
   4  13  -7   -2.73    7.89
   4 -13  -7    3.06   17.50
  -4 -13   7    7.87    7.89
   4 -13  -6 1319.42   72.67
   4  13  -6 1129.40   62.28
   4  13  -6 1315.35   79.58
  -4 -13   6 1137.43   62.38
   4 -13  -5   64.98   23.45
   4  13  -5   24.60   14.15
  -4 -13   5   22.32   22.59
   4  13  -4 1056.15   45.95
   4 -13  -4 1109.20   60.69
  -4 -13   4  964.34   43.68
   4  13  -3   26.81   16.22
   4 -13  -3   52.10   21.02
  -4 -13   3   37.45   16.03
  -4  13   3   26.65   16.16
   4 -13  -2  154.92   25.36
   4  13  -2  123.12   22.39
  -4  13   2  121.64   15.43
  -4 -13   2  131.16   35.27
   4 -13  -1   45.65   18.43
   4 -13  -1   41.59   19.54
   4  13  -1   20.05   18.66
  -4 -13   1   45.92   18.39
  -4  13   1   31.74   12.43
   4  13   0 1226.96   58.45
   4 -13   0 1216.54   55.09
   4 -13   0 1207.98   52.36
  -4 -13   0 1183.89   56.02
  -4  13   0 1123.62   46.87
   4 -13   1   -3.55   12.64
   4  13   1    4.95   15.44
   4 -13   1   -9.57   11.71
  -4  13  -1    8.41   10.96
  -4 -13  -1   21.91   15.37
   4 -13   2 1059.86   66.91
   4  13   2 1076.46   59.74
   4 -13   2 1079.85   62.56
  -4 -13  -2 1109.24   89.89
  -4  13  -2  989.46   49.06
   4 -13   3   26.55   13.41
   4  13   3   25.06   21.93
   4 -13   3   19.60   19.67
  -4 -13  -3   15.08   21.61
  -4  13  -3   26.40   16.14
   4  13   4   -6.92   19.47
   4 -13   4    8.67   10.15
   4 -13   4    3.86    9.34
  -4  13  -4   15.62   14.76
  -4 -13  -4   13.76   19.75
   4  13   5  117.76   32.15
   4 -13   5  107.53   23.47
   4 -13   5  103.73   21.64
  -4 -13  -5  109.14   33.54
  -4  13  -5  152.40   25.33
   4  13   6  139.57   35.63
  -4  13  -6  155.93   45.73
  -4 -13  -6  151.98   60.51
   4  13   7  -23.82   34.90
  -4 -13  -7   43.67   35.32
  -4  13  -7  -19.35   27.55
   4  13   8  426.22   51.23
  -4 -13  -8  397.91   53.11
  -4  13  -8  317.16   41.63
   4  13   9   22.88   27.78
  -4  13  -9    4.92   22.08
  -4 -13  -9   33.21   28.74
   4  14  -8   30.53   30.19
   4 -14  -8   11.53   26.90
   4 -14  -7  174.29   37.83
   4  14  -7  168.33   43.12
   4  14  -6   12.18   22.64
   4 -14  -6  -12.24   19.60
  -4 -14   6   -4.83   16.52
   4  14  -5  631.07   62.36
   4  14  -5  584.29   35.09
   4 -14  -5  751.42   82.21
  -4 -14   5  627.20   34.37
   4  14  -4    1.67   14.55
   4 -14  -4    6.43   34.67
  -4 -14   4   33.15   14.24
   4 -14  -3  495.39   64.92
   4  14  -3  420.70   33.47
  -4 -14   3  399.01   32.04
   4 -14  -2   14.84   16.43
   4  14  -2  -24.44   24.40
  -4  14   2   17.03   16.18
  -4 -14   2    4.33   23.92
   4 -14  -1  920.03   50.54
   4  14  -1  866.91   74.72
   4 -14  -1  911.03   47.86
  -4 -14   1  834.91   47.15
  -4  14   1  720.08   37.63
   4  14   0   56.50   38.85
   4 -14   0   93.91   34.82
   4 -14   0  104.54   20.43
  -4  14   0   45.40   16.86
  -4 -14   0   55.14   37.61
   4 -14   1 1655.54   65.00
   4  14   1 1496.94  111.02
   4 -14   1 1591.34   60.63
  -4 -14  -1 1589.50   74.14
  -4  14  -1 1297.23   61.54
   4 -14   2   -4.29   21.15
   4  14   2   -3.13   30.67
   4 -14   2    0.45   19.44
  -4 -14  -2   16.02   18.44
  -4  14  -2   10.80   13.69
   4 -14   3  139.49   18.29
   4  14   3  149.87   51.66
   4 -14   3  120.97   31.43
  -4 -14  -3  166.15   51.50
  -4  14  -3  113.66   23.63
   4 -14   4   53.58   12.99
   4  14   4   65.90   26.90
   4 -14   4   45.62   22.89
  -4  14  -4   41.77   20.37
  -4 -14  -4   56.37   27.27
   4  14   5  133.24   32.95
  -4 -14  -5  140.11   35.49
  -4  14  -5   87.45   42.71
   4  14   6   34.64   26.48
  -4  14  -6   32.63   33.76
  -4 -14  -6   12.16   27.37
   5   0 -21  241.46   40.33
   5   0 -21  226.01   27.47
   5   0 -21  145.99   31.71
   5   0 -20   -5.91   23.62
   5   0 -20   15.62   10.72
   5   0 -20   16.94   14.97
   5   0 -19  181.04   22.84
   5   0 -19  185.94   38.68
   5   0 -19  134.17   17.12
   5   0 -18   10.87   20.89
   5   0 -18   18.13   14.49
   5   0 -18   -9.18   12.06
   5   0 -17 1578.79   90.47
   5   0 -17 1499.75   65.59
   5   0 -17 1577.72   84.87
   5   0 -16    3.01    7.78
   5   0 -16    7.17   11.20
   5   0 -16  -24.65   19.45
   5   0 -15  694.18   26.55
   5   0 -15  721.84   58.19
   5   0 -15  696.31   35.44
   5   0 -14   19.98   18.83
   5   0 -14  -12.37    7.18
   5   0 -14   13.73   10.80
   5   0 -13    0.97   20.82
   5   0 -13    8.19   20.54
   5   0 -13    8.37    7.73
   5   0 -12  -10.11   23.15
   5   0 -12    8.02   14.43
   5   0 -12   15.75    8.89
   5   0 -11 5366.65  154.92
   5   0 -11 5521.23  155.78
   5   0 -11 5407.89  128.83
   5   0 -10    2.88   10.58
   5   0 -10   -4.03    9.80
   5   0  -9 6028.32  201.10
   5   0  -8   -4.15   11.76
   5   0  -7 6108.06  161.17
   5   0  -6   13.68   11.83
   5   0  -5  635.95   29.83
  -5   0   5  697.07   45.90
   5   0  -4   -0.82    9.57
  -5   0   4   10.89   15.83
   5   0  -3 1282.87   42.22
  -5   0   3 1383.72   43.23
   5   0  -2   14.24   16.77
  -5   0   2  -10.46   10.02
   5   0  -1  183.41   18.69
  -5   0   1  188.18   18.37
   5   0   0   91.14   14.21
  -5   0   0    6.87   15.12
   5   0   123163.20  707.96
  -5   0  -122520.81  694.16
   5   0   2   27.29   13.84
   5   0   3  973.63   37.28
  -5   0  -3  924.20   37.19
   5   0   4   28.97   11.95
  -5   0  -4    2.53   12.30
   5   0   5  851.03   35.48
  -5   0  -5  796.95   36.16
   5   0   6    6.88   13.80
   5   0   6   13.10   12.01
  -5   0  -6    4.51   12.11
   5   0   7 1331.61   44.95
   5   0   7 1373.15   52.42
  -5   0  -7 1338.54   46.18
   5   0   8   15.31   14.33
   5   0   8   22.35   18.36
  -5   0  -8    2.59   23.60
   5   0   910345.68  301.23
   5   0   911003.87  392.03
  -5   0  -910240.99  299.69
   5   0  10   14.73   14.62
   5   0  10   -3.04   10.50
  -5   0 -10   -2.80   10.99
   5   0  11   19.94   32.25
   5   0  11   10.96   23.47
  -5   0 -11   14.46   13.93
   5   0  12    8.06   20.33
   5   0  12   -0.89   17.31
  -5   0 -12    3.10   12.33
   5   0  13   22.05   14.97
   5   0  13   32.16   35.02
  -5   0 -13    9.42   24.20
   5   0  14  -12.84   19.54
   5   0  14   21.97   13.37
  -5   0 -14    2.08   21.55
   5   0  15  439.01   45.94
   5   0  15  444.89   31.99
  -5   0 -15  443.46   49.19
   5   0  16   15.34   22.55
   5   0  16    8.37   23.54
  -5   0 -16   23.26   23.27
   5   0  17    0.59   21.18
   5   0  17   10.70   21.69
  -5   0 -17    9.19   13.13
   5   0  18   21.93   14.13
   5   0  18    3.64   23.83
  -5   0 -18    7.75   14.28
   5   0  19   50.39   28.26
   5   0  19   30.01   16.69
  -5   0 -19   23.33   16.70
   5   1 -21   12.32   20.08
   5   1 -21   -1.80   19.21
   5   1 -21  -17.23   13.04
   5  -1 -21   -2.39   15.43
   5  -1 -21  -19.97   24.62
   5  -1 -20  209.70   28.76
   5   1 -20  303.25   37.36
   5   1 -20  206.63   25.09
   5   1 -20  257.46   22.88
   5  -1 -20  257.94   29.86
   5  -1 -20  167.25   17.76
   5   1 -19   30.16   13.64
   5   1 -19   12.15   22.96
   5   1 -19   24.73   12.55
   5  -1 -19   14.83   16.49
   5  -1 -19   11.80   17.66
   5  -1 -19    4.52   15.28
   5   1 -18  125.37   17.38
   5   1 -18   76.65   31.73
   5   1 -18  149.70   18.81
   5  -1 -18  108.40   24.53
   5  -1 -18   69.96   37.04
   5  -1 -18   84.01   20.78
   5  -1 -17    8.91   31.93
   5   1 -17   31.88   22.24
   5   1 -17   30.29   26.19
   5  -1 -17   55.90   10.16
   5  -1 -17   39.41   18.29
   5   1 -17   32.64   15.11
   5   1 -16 1186.19   68.86
   5   1 -16 1135.28   41.66
   5   1 -16 1176.45   65.52
   5  -1 -16 1145.18   79.99
   5  -1 -16 1074.32   34.06
   5  -1 -16 1160.92   52.57
   5   1 -15   11.42   20.17
   5   1 -15   14.30   10.23
   5   1 -15   12.11   19.00
   5  -1 -15   11.26   12.19
   5  -1 -15   -2.39   24.54
   5  -1 -15   14.39   14.14
   5   1 -14  554.61   45.57
   5  -1 -14  531.75   54.74
   5   1 -14  503.81   28.53
   5   1 -14  528.08   25.35
   5  -1 -14  521.75   28.70
   5  -1 -14  522.36   52.66
   5   1 -13  465.49   26.55
   5   1 -13  387.86   27.04
   5   1 -13  427.55   22.53
   5  -1 -13  371.52   51.01
   5  -1 -13  377.22   25.82
   5  -1 -13  373.93   31.49
   5  -1 -12  141.67   23.54
   5   1 -12  181.16   19.73
   5   1 -12  147.80   19.43
   5  -1 -12  122.36   23.25
   5  -1 -12  145.17   18.86
   5   1 -12  141.93   15.68
   5   1 -11  108.62   14.04
   5   1 -11  109.72   18.70
   5  -1 -11   87.30   35.83
   5  -1 -11   95.19   21.67
   5  -1 -11  102.78    9.97
   5   1 -10 7018.79  227.86
   5   1 -10 6988.26  175.55
   5  -1 -10 7113.58  203.16
   5  -1 -10 7102.09  176.78
   5  -1 -10 7114.87  204.47
   5   1  -9  187.85   21.56
   5  -1  -9  248.16   39.88
   5  -1  -9  208.25   11.00
   5   1  -8 1079.13   41.67
   5  -1  -8 1082.26   45.78
   5  -1  -7 2173.20   67.92
   5   1  -7 2272.86   86.82
  -5  -1   7 2201.81   63.81
   5   1  -6 6399.86  163.64
   5  -1  -6 6296.17  198.15
  -5  -1   6 6256.11  160.85
   5   1  -5   63.01   14.17
   5  -1  -5   54.11   15.20
  -5  -1   5   51.94   14.14
   5   1  -410566.59  277.80
   5  -1  -410674.11  286.56
  -5  -1   410688.67  283.52
  -5   1   410647.99  287.98
   5  -1  -3 1236.01   63.50
   5   1  -3 1239.09   41.85
  -5  -1   3 1196.26   40.82
  -5   1   3 1247.96   44.17
   5   1  -2  316.70   21.29
   5  -1  -2  284.21   21.52
  -5  -1   2  253.76   34.82
  -5   1   2  289.56   22.19
   5   1  -1 2250.28   61.45
   5  -1  -1 2200.00   61.49
  -5  -1   1 2200.76   84.35
  -5   1   1 2097.14   59.87
   5   1   0  593.51   45.89
   5  -1   0  640.49   29.40
  -5  -1   0  605.75   30.15
  -5   1   0  611.71   45.09
   5   1   1 4072.96  133.69
   5  -1   1 4023.94  103.62
  -5  -1  -1 3851.29  102.98
  -5   1  -1 3840.40   99.55
   5   1   2  205.71   21.28
   5  -1   2  174.26   19.34
  -5  -1  -2  211.02   20.71
  -5   1  -2  186.01   19.82
   5  -1   3   -8.51    9.71
   5   1   3   17.51   10.63
  -5  -1  -3    6.88   18.09
  -5   1  -3    3.39    9.93
   5   1   4 1482.47   48.44
   5  -1   4 1441.05   45.59
   5  -1   4 1457.44   45.05
  -5  -1  -4 1436.30   48.18
  -5   1  -4 1424.23   65.10
   5  -1   5 3174.70   88.62
   5  -1   5 3208.52   84.43
   5   1   5 3245.78   88.57
  -5  -1  -5 3168.41  117.54
  -5   1  -5 3198.19   85.97
   5   1   612272.87  345.16
   5  -1   612221.92  344.22
   5  -1   612384.80  340.72
  -5  -1  -611834.02  338.49
  -5   1  -612144.77  373.66
   5   1   7  464.28   28.42
   5  -1   7  467.73   32.30
   5  -1   7  462.47   25.03
  -5  -1  -7  454.12   30.31
  -5   1  -7  447.25   26.53
   5   1   8 5154.00  152.34
   5   1   8 4948.77  136.73
   5  -1   8 5149.93  151.53
   5  -1   8 5093.09  132.08
  -5  -1  -8 4948.31  175.16
  -5   1  -8 4866.37  130.10
   5   1   9  259.06   55.61
   5   1   9  290.18   43.66
   5  -1   9  311.55   35.26
   5  -1   9  318.76   24.04
  -5  -1  -9  247.96   28.58
  -5   1  -9  311.06   38.25
   5   1  10  436.12   37.22
   5  -1  10  415.62   38.69
   5  -1  10  409.23   26.19
   5   1  10  417.69   30.30
  -5  -1 -10  395.90   31.11
  -5   1 -10  373.07   26.83
   5   1  11 1936.33   83.27
   5   1  11 2046.99   76.10
   5  -1  11 2040.59   67.66
   5  -1  11 2065.89   88.36
  -5  -1 -11 1963.93   73.43
  -5   1 -11 1970.52   66.93
   5   1  12 1691.61   66.51
   5   1  12 1542.19   77.07
   5  -1  12 1608.63   80.77
   5  -1  12 1671.90   58.70
  -5  -1 -12 1619.20   65.25
  -5   1 -12 1561.49   56.95
   5   1  13  -13.80   20.35
   5   1  13   -1.64   15.37
   5  -1  13   -4.09   16.36
   5  -1  13   -4.00    9.86
  -5  -1 -13    5.67   12.08
  -5   1 -13    3.44    9.85
   5   1  14   90.01   21.10
   5   1  14   70.95   26.98
   5  -1  14   46.01   47.20
   5  -1  14   74.10   16.75
  -5  -1 -14   82.19   20.44
  -5   1 -14  106.75   27.47
   5   1  15   -0.45   24.89
   5   1  15   22.60   19.13
   5  -1  15   55.19   26.09
   5  -1  15   45.16   14.73
  -5  -1 -15   38.90   17.73
  -5   1 -15   46.14   24.26
   5   1  16    0.03   18.71
   5   1  16    4.76   14.00
   5  -1  16   -8.16   17.70
   5  -1  16  -14.46   32.66
  -5  -1 -16    3.33   13.22
  -5   1 -16    9.08   10.77
   5   1  17   11.66   24.38
   5   1  17   42.10   20.65
   5  -1  17   -3.59   18.73
   5  -1  17   12.99   22.84
  -5  -1 -17   14.97   14.54
  -5   1 -17   -7.04   11.83
   5   1  18   33.74   21.74
   5   1  18    0.10   15.62
   5  -1  18  -13.60   24.13
   5  -1  18    6.92   12.15
  -5  -1 -18   20.66   15.32
  -5   1 -18    9.74   12.56
   5   1  19   13.33   37.65
   5   1  19    0.92   15.65
   5  -1  19  -11.22   40.63
   5  -1  19    5.59   11.91
  -5  -1 -19    3.41   15.16
  -5   1 -19   16.00   12.37
   5   2 -20  216.41   22.45
   5   2 -20  219.15   21.48
   5   2 -20  169.60   24.19
   5  -2 -20  243.16   32.11
   5  -2 -20  213.54   30.66
   5   2 -19  108.18   20.20
   5   2 -19  151.41   21.79
   5   2 -19  158.66   18.98
   5  -2 -19  151.22   29.13
   5  -2 -19  242.59   27.40
   5   2 -18   24.72   25.99
   5   2 -18   35.49   14.75
   5   2 -18   67.66   14.09
   5  -2 -18   60.84   21.65
   5  -2 -18   29.72    8.69
   5  -2 -18   60.33   20.43
   5   2 -17 1243.83   50.43
   5   2 -17 1266.75   51.98
   5   2 -17 1296.18   49.12
   5  -2 -17 1417.16   64.83
   5  -2 -17 1360.14   66.07
   5   2 -16   65.52   15.60
   5   2 -16   66.22   16.64
   5   2 -16   48.66   14.95
   5  -2 -16   86.78   22.59
   5  -2 -16   59.99    8.68
   5  -2 -16   78.06   21.37
   5   2 -15   18.54   11.98
   5   2 -15   38.17   12.93
   5  -2 -15   31.31   18.45
   5  -2 -15   26.68    6.56
   5  -2 -15   32.96   17.49
   5   2 -15   21.89   12.44
   5   2 -14   65.96   15.04
   5   2 -14   71.14   23.59
   5   2 -14  103.26   25.65
   5  -2 -14   88.59   21.72
   5  -2 -14  113.36   21.23
   5  -2 -14   80.53   12.64
   5   2 -13   40.71   20.10
   5   2 -13   29.11   12.63
   5   2 -13   21.52   20.84
   5  -2 -13   33.31   18.30
   5  -2 -13   37.01    9.90
   5  -2 -13   63.61   29.19
   5   2 -12  116.79   18.47
   5   2 -12  131.51   28.91
   5   2 -12  120.04   17.32
   5  -2 -12  107.43   25.68
   5  -2 -12  127.57   13.83
   5  -2 -12  144.60   25.15
   5  -2 -11 7271.66  224.77
   5   2 -11 7216.25  232.73
   5   2 -11 7000.46  189.57
   5  -2 -11 7538.24  223.23
   5  -2 -11 7478.62  164.07
   5   2 -10 3262.24   90.14
   5  -2 -10 3353.65  107.55
   5  -2 -10 3543.09  143.88
   5  -2 -10 3372.61   75.52
   5   2  -9 2303.94   66.90
   5  -2  -9 2401.31   77.21
   5  -2  -9 2398.45  110.28
   5  -2  -9 2354.56   51.74
   5   2  -8   16.26   19.71
   5  -2  -8   26.50   15.51
   5   2  -7  116.07   16.53
   5  -2  -7  132.75   20.52
  -5  -2   7  119.70   16.11
   5   2  -6    6.68   14.59
   5  -2  -6  -14.42   17.51
  -5  -2   6    4.22    8.79
   5   2  -5 1423.15   44.61
   5  -2  -5 1431.07   50.44
  -5  -2   5 1434.00   45.67
   5   2  -4 4697.05  118.32
   5  -2  -4 4623.27  122.49
  -5  -2   4 4708.31  119.66
   5   2  -3 2879.79   98.12
   5  -2  -3 2898.73   80.63
  -5   2   3 2994.40   82.08
  -5  -2   3 2901.90   77.39
   5   2  -2 1930.99   55.17
   5  -2  -2 1965.59   58.66
  -5  -2   2 1992.46   57.82
  -5   2   2 1990.82   81.33
   5   2  -1  355.10   22.11
   5  -2  -1  312.19   22.35
  -5  -2   1  265.02   22.82
  -5   2   1  308.80   22.78
   5   2   0  110.75   17.33
   5  -2   0  121.51   16.25
  -5  -2   0  106.87   28.69
  -5   2   0  121.33   16.82
   5   2   1 5967.59  153.67
   5  -2   1 5921.98  147.61
  -5  -2  -1 5883.99  151.34
  -5   2  -1 5817.35  147.03
   5  -2   2 1667.75   45.88
   5  -2   2 1648.11   48.85
   5   2   2 1676.63   76.25
  -5  -2  -2 1668.64   53.46
  -5   2  -2 1603.21   69.84
   5   2   3   70.02   16.03
   5  -2   3   85.95   22.22
   5  -2   3   75.07   13.32
  -5  -2  -3   92.59   27.42
  -5   2  -3   55.19   13.97
   5  -2   4   67.08   14.73
   5  -2   4   65.80   13.33
   5   2   4   81.40   15.89
  -5  -2  -4   77.85   16.63
  -5   2  -4   70.72   13.94
   5  -2   5    2.77    9.27
   5   2   5    7.44   11.46
   5  -2   5   25.91   18.83
  -5  -2  -5   -2.07   20.15
  -5   2  -5    8.62   16.23
   5   2   6  658.77   32.48
   5  -2   6  645.35   26.75
   5  -2   6  665.56   34.11
  -5  -2  -6  603.39   34.23
  -5   2  -6  644.00   27.97
   5   2   7  770.64   55.16
   5  -2   7  800.28   59.81
   5  -2   7  762.73   42.93
  -5  -2  -7  705.74   37.18
  -5   2  -7  762.46   45.28
   5  -2   8  522.30   39.94
   5  -2   8  508.15   37.53
   5   2   8  491.23   32.60
  -5  -2  -8  450.88   54.86
  -5   2  -8  501.53   26.51
   5   2   9 1762.96   63.43
   5   2   9 1627.83   69.90
   5  -2   9 1706.56   70.46
   5  -2   9 1715.08   53.02
  -5  -2  -9 1691.26   63.63
  -5   2  -9 1694.04   52.82
   5   2  10    9.31   16.51
   5   2  10   23.60   19.66
   5  -2  10   31.81   20.73
   5  -2  10   41.22   11.87
  -5  -2 -10   17.33   17.41
  -5   2 -10   31.89   20.78
   5   2  11  932.29   55.08
   5  -2  11  998.01   60.37
   5  -2  11 1021.96   38.04
   5   2  11 1054.42   76.10
  -5  -2 -11  960.12   49.43
  -5   2 -11  913.19   55.67
   5   2  12 1884.47   75.37
   5   2  12 1795.19  117.01
   5  -2  12 1855.33   58.25
  -5  -2 -12 1805.60   73.49
  -5   2 -12 1813.63   57.98
   5   2  13  999.83   51.42
   5   2  13  963.12   56.88
   5  -2  13  898.56   36.50
   5  -2  13  980.45   62.29
  -5   2 -13  846.25   36.61
  -5  -2 -13  948.75   49.58
   5   2  14   17.46   23.81
   5   2  14  -16.65   27.17
   5  -2  14   -2.31    9.04
   5  -2  14   18.26   17.84
  -5  -2 -14   -4.35   13.61
  -5   2 -14    2.84    9.17
   5   2  15  526.55   43.83
   5  -2  15  506.08   49.77
   5  -2  15  384.13   24.32
   5   2  15  410.62   40.26
  -5  -2 -15  439.20   36.37
  -5   2 -15  367.54   25.87
   5  -2  16   31.37   12.22
   5   2  16   23.15   20.49
   5  -2  16   39.34   26.92
   5   2  16    0.54   23.38
  -5  -2 -16   34.99   18.75
  -5   2 -16   31.09   12.67
   5   2  17    1.04   28.25
   5   2  17   79.37   39.27
   5  -2  17  109.94   52.78
   5  -2  17   79.35   22.79
  -5  -2 -17   69.84   22.34
  -5   2 -17   70.91   14.95
   5   2  18   17.62   40.36
   5   2  18   51.63   20.22
   5  -2  18   18.90   28.03
   5  -2  18    6.93   19.36
  -5  -2 -18    5.30   31.00
  -5   2 -18   27.11   12.78
   5   2  19    0.44   33.75
   5   2  19  108.94   27.87
   5  -2  19  139.74   38.87
  -5  -2 -19  212.64   42.60
   5   3 -20   86.32   19.85
   5  -3 -20   40.43   24.42
   5  -3 -20   21.57   25.51
   5  -3 -19   -0.04   31.04
   5   3 -19    3.54   10.66
   5   3 -19   18.49   24.86
   5   3 -19   24.23   10.92
   5  -3 -19  -15.44   32.80
   5   3 -18    8.07   17.20
   5   3 -18   36.54   12.48
   5  -3 -18   42.77   36.72
   5  -3 -18   71.24   21.43
   5   3 -18   28.98   12.50
   5   3 -17  570.24   30.31
   5   3 -17  585.42   30.00
   5   3 -17  616.00   39.28
   5  -3 -17  674.82   47.82
   5  -3 -17  668.96   48.37
   5   3 -16 1843.37   60.52
   5   3 -16 1970.62  101.65
   5   3 -16 1837.58   59.36
   5  -3 -16 1958.70   84.33
   5  -3 -16 1916.95   85.15
   5   3 -15  203.05   18.41
   5   3 -15  214.53   23.79
   5  -3 -15  207.03   30.86
   5  -3 -15  240.50   30.75
   5   3 -15  184.41   18.51
   5   3 -14   55.80   20.27
   5   3 -14   44.75   12.54
   5   3 -14   47.77   15.92
   5  -3 -14   56.02   20.60
   5  -3 -14   45.42   34.14
   5   3 -13   35.46   13.81
   5   3 -13   19.08   10.85
   5  -3 -13   21.34    5.98
   5  -3 -13   28.62   17.83
   5  -3 -13   27.20   17.95
   5   3 -13   31.64   17.68
   5   3 -12  688.06   28.62
   5   3 -12  735.08   34.68
   5  -3 -12  615.28   16.37
   5  -3 -12  544.27   41.66
   5  -3 -12  682.09   42.89
   5   3 -11   69.44   13.20
   5   3 -11   37.34   15.87
   5  -3 -11   58.33   20.21
   5  -3 -11   35.16    5.57
   5  -3 -11   58.08   20.28
   5   3 -10 6249.09  162.69
   5  -3 -10 6055.35  114.29
   5  -3 -10 6504.23  239.11
   5  -3 -10 6509.17  192.46
   5  -3  -9  538.02   36.99
   5   3  -9  523.45   25.65
   5  -3  -9  518.75   57.15
   5  -3  -9  562.17   12.39
   5   3  -8    9.76   10.21
   5  -3  -8    7.93    3.93
   5  -3  -8   45.95   15.05
   5  -3  -8   31.65   14.48
  -5  -3   8   21.18   17.38
   5   3  -7 3541.06   89.10
   5  -3  -7 3597.79  107.08
  -5  -3   7 3578.81   90.68
   5   3  -6  121.80   15.34
   5  -3  -6  101.14   20.18
  -5  -3   6  136.51   15.81
   5   3  -5 5833.62  146.68
   5  -3  -5 5844.17  160.11
  -5  -3   5 5795.10  147.75
   5   3  -411655.38  344.21
   5  -3  -411508.16  320.24
  -5  -3   411656.28  315.32
   5   3  -3  628.15   29.50
   5  -3  -3  662.78   32.79
  -5  -3   3  642.38   30.15
   5   3  -2   20.79   11.10
   5  -3  -2   16.91    5.77
   5  -3  -2   18.13   11.89
  -5  -3   2   14.49   11.62
   5   3  -1  115.00   27.89
   5  -3  -1  134.06   16.03
   5  -3  -1  107.49   17.36
  -5  -3   1  121.72   17.53
  -5   3   1  121.41   17.98
   5   3   0 3422.76   89.88
   5  -3   0 3341.64   87.18
   5  -3   0 3359.80   72.63
  -5   3   0 3463.40  115.56
  -5  -3   0 3350.05  116.75
   5   3   1 1377.84   49.01
   5  -3   1 1398.17   63.70
   5  -3   1 1400.74   52.05
  -5  -3  -1 1350.40   49.64
  -5   3  -1 1401.60   45.99
   5   3   2 9175.50  246.04
   5  -3   2 9305.70  269.24
   5  -3   2 9107.24  227.33
  -5  -3  -2 9121.35  248.82
  -5   3  -2 9260.69  241.86
   5   3   3 1363.68   71.28
   5  -3   3 1380.62   42.04
   5  -3   3 1303.38   40.78
  -5  -3  -3 1273.06   50.03
  -5   3  -3 1343.04   61.40
   5   3   4 3970.24  105.98
   5  -3   4 3701.58  119.73
   5  -3   4 3765.08   92.65
  -5  -3  -4 3771.29  106.02
  -5   3  -4 3797.10   94.64
   5   3   5  137.76   19.84
   5  -3   5  136.20   17.70
   5  -3   5  121.45   14.27
  -5  -3  -5  120.00   20.06
  -5   3  -5  140.45   14.86
   5   3   6 1696.46   56.90
   5  -3   6 1731.38   46.41
   5  -3   6 1648.28   55.67
  -5  -3  -6 1657.84   58.38
  -5   3  -6 1627.16   46.48
   5   3   7  432.69   29.27
   5  -3   7  404.27   32.28
   5  -3   7  379.56   29.76
  -5  -3  -7  366.40   30.58
  -5   3  -7  340.21   21.65
   5   3   8 5138.58  151.01
   5  -3   8 5399.65  159.00
   5  -3   8 5145.49  129.40
  -5   3  -8 5056.48  130.29
  -5  -3  -8 4992.25  149.70
   5   3   9  655.28   40.13
   5  -3   9  705.77   46.00
   5  -3   9  715.54   28.18
  -5  -3  -9  678.02   42.18
  -5   3  -9  606.51   42.23
   5   3  10  180.68   26.26
   5  -3  10  185.37   30.35
   5  -3  10  231.53   26.71
  -5  -3 -10  194.40   44.76
  -5   3 -10  187.64   16.90
   5  -3  11   92.67   26.18
   5   3  11   69.78   22.14
   5   3  11   89.46   24.17
   5  -3  11   36.07   21.75
  -5  -3 -11  100.06   36.84
  -5   3 -11   95.46   13.67
   5   3  12   65.53   32.41
   5   3  12   34.48   21.55
   5  -3  12   40.42   23.47
   5  -3  12   31.03   17.91
  -5  -3 -12   58.55   32.34
  -5   3 -12   25.45   11.37
   5   3  13   16.13   17.76
   5   3  13   18.86   30.97
   5  -3  13   14.02    9.37
   5  -3  13   23.14   21.66
  -5  -3 -13   -0.25   28.79
  -5   3 -13   -5.58   16.20
   5   3  14  408.51   39.83
   5  -3  14  340.21   20.16
   5  -3  14  323.80   45.60
   5   3  14  389.48   38.04
  -5  -3 -14  469.97   58.29
  -5   3 -14  369.18   33.90
   5   3  15  203.97   52.15
   5   3  15   -0.30   53.97
   5  -3  15  158.80   15.83
   5  -3  15  210.50   37.84
  -5  -3 -15  135.04   48.89
   5   3  16   40.77   20.86
   5   3  16   -0.16   21.50
   5  -3  16    9.98    9.36
   5  -3  16   22.41   25.65
  -5  -3 -16    9.43   31.11
  -5   3 -16   18.34   16.28
   5   3  17   -2.90   27.02
   5  -3  17   -0.32    7.21
   5  -3  17  -21.03   20.14
   5   3  17   -1.18   16.47
  -5  -3 -17    4.65   14.77
  -5   3 -17    3.63   11.62
   5   3  18   -3.15   20.32
   5   3  18   -5.31   19.70
   5  -3  18   18.22   24.66
  -5  -3 -18   15.48   17.83
   5   4 -20  133.50   28.81
   5  -4 -20  165.38   34.54
   5  -4 -20  147.75   34.56
   5  -4 -19   58.57   26.45
   5  -4 -19   52.13   27.05
   5   4 -18   27.40   11.54
   5   4 -18   37.20   11.39
   5  -4 -18   76.89   25.19
   5  -4 -18   51.36   24.38
   5   4 -17  749.13   46.10
   5   4 -17  570.33   28.77
   5   4 -17  662.78   29.38
   5  -4 -17  723.16   52.23
   5  -4 -17  702.10   53.60
   5   4 -16   49.55   11.53
   5   4 -16   40.26   11.74
   5   4 -16   32.45   19.83
   5  -4 -16   40.88   23.87
   5  -4 -16   59.99   24.42
   5   4 -15  834.98   71.44
   5   4 -15  798.70   31.75
   5  -4 -15  896.30   84.74
   5  -4 -15  775.66   55.57
   5   4 -15  873.89   32.46
   5   4 -14   79.01   20.50
   5   4 -14   81.45   12.66
   5   4 -14   59.78   32.92
   5  -4 -14   55.81   24.54
   5  -4 -14   65.39   24.53
   5   4 -13   53.02   12.41
   5   4 -13   89.28   19.31
   5   4 -13   71.38   12.39
   5  -4 -13   81.71   23.56
   5  -4 -13   91.96   38.44
   5   4 -12  619.79   37.11
   5   4 -12  630.29   38.90
   5  -4 -12  558.98   43.76
   5  -4 -12  618.83   43.58
   5   4 -11  496.98   32.82
   5   4 -11  516.30   23.82
   5  -4 -11  474.97   39.32
   5  -4 -11  254.30   37.19
   5  -4 -10  466.71   38.98
   5  -4 -10  476.37   38.41
   5   4 -10  495.01   23.87
   5   4  -9  486.44   36.22
   5  -4  -9  422.83   36.49
   5  -4  -9  512.17   35.30
  -5  -4   9  468.01   23.58
   5   4  -8  756.01   29.39
   5  -4  -8  763.38   43.30
   5  -4  -8  745.08   42.50
  -5  -4   8  775.38   45.95
   5   4  -7 2920.53   94.54
   5  -4  -7 2919.51   91.39
   5  -4  -7 2886.87   89.24
  -5  -4   7 2887.96   95.64
   5   4  -6   11.23    8.86
   5  -4  -6    5.01    2.36
   5  -4  -6   20.35   12.86
   5  -4  -6    0.07   12.90
  -5  -4   6   -1.32    9.11
   5   4  -5  663.49   42.68
   5  -4  -5  675.39   35.87
   5  -4  -5  666.97   14.48
  -5  -4   5  674.45   28.58
   5   4  -4   94.50   13.47
   5  -4  -4   73.13   17.29
   5  -4  -4   72.85    5.01
  -5  -4   4   78.92   14.57
   5   4  -3 2154.95   59.27
   5  -4  -3 2206.05   92.07
   5  -4  -3 2251.53   41.51
  -5  -4   3 2178.12   62.11
   5   4  -2   29.66   11.96
   5  -4  -2    4.88   12.94
   5  -4  -2   16.73    5.81
  -5  -4   2   18.90   12.48
   5   4  -1 4208.68  109.04
   5  -4  -1 4197.91  109.83
   5  -4  -1 4178.49   87.48
  -5  -4   1 4127.19  138.38
   5   4   0 2298.23   90.86
   5  -4   0 2320.51   65.26
   5  -4   0 2238.17   51.24
  -5  -4   0 2259.88   68.63
   5   4   1 4151.82  111.10
   5  -4   1 4059.64  128.84
   5  -4   1 4035.36  111.29
  -5  -4  -1 4078.94  112.94
   5   4   2 1533.61   55.73
   5  -4   2 1495.28   67.30
   5  -4   2 1554.28   62.93
  -5  -4  -2 1487.27   82.82
  -5   4  -2 1550.86   50.26
   5   4   3 3293.98  121.01
   5  -4   3 3222.34   80.98
   5  -4   3 3115.82   79.49
  -5  -4  -3 3145.73   93.20
  -5   4  -3 3162.29   82.12
   5   4   4  406.57   28.51
   5  -4   4  393.64   24.15
   5  -4   4  389.66   20.78
  -5   4  -4  440.54   22.05
  -5  -4  -4  433.30   46.23
   5   4   5   63.94   16.80
   5  -4   5   66.88   15.43
   5  -4   5   75.85   11.45
  -5  -4  -5   62.36   18.22
  -5   4  -5   61.11   12.08
   5   4   6  945.49   65.35
   5  -4   6  988.50   61.48
   5  -4   6  976.51   45.04
  -5   4  -6  967.27   31.68
  -5  -4  -6  974.01   45.66
   5   4   7 1126.07   49.48
   5  -4   7 1164.71   48.27
   5  -4   7 1175.41   34.84
  -5  -4  -7 1167.43   77.60
  -5   4  -7 1100.53   35.78
   5   4   8  -10.67   12.34
   5  -4   8  -13.45   12.48
   5  -4   8   11.16    7.13
  -5   4  -8   -5.04    7.10
  -5  -4  -8   -0.82   13.09
   5   4   9 1798.90   70.26
   5  -4   9 1766.33   71.26
   5  -4   9 1880.07   64.48
  -5  -4  -9 1801.07   72.35
  -5   4  -9 1697.32   63.40
   5   4  10   27.01   20.63
   5  -4  10   60.29   10.87
   5  -4  10   54.01   38.74
  -5  -4 -10   54.80   21.52
  -5   4 -10   49.56   11.03
   5   4  11  552.34   62.97
   5  -4  11  517.73   21.14
   5  -4  11  512.99   44.69
  -5  -4 -11  542.19   41.76
  -5   4 -11  506.18   22.39
   5   4  12  707.23   45.98
   5   4  12  661.13   46.18
   5  -4  12  658.36   36.00
   5  -4  12  719.77   53.43
  -5  -4 -12  673.37   47.44
  -5   4 -12  666.96   37.49
   5   4  13  187.00   31.40
   5  -4  13  214.09   14.44
   5  -4  13  221.77   62.17
   5   4  13  206.68   51.73
  -5  -4 -13  231.25   32.83
  -5   4 -13  242.54   24.83
   5   4  14  232.95   32.19
   5   4  14  141.17   51.73
   5  -4  14  142.32   13.74
   5  -4  14  200.00   39.21
  -5   4 -14  179.13   23.48
  -5  -4 -14  251.71   32.37
   5   4  15  597.70   51.04
   5   4  15  620.50   49.96
   5  -4  15  513.56   33.21
   5  -4  15  695.58   60.06
  -5  -4 -15  702.64   50.52
  -5   4 -15  645.27   35.94
   5   4  16   39.75   24.98
   5   4  16   -1.11   38.74
   5  -4  16   33.13   14.61
   5  -4  16   78.67   29.22
  -5  -4 -16    6.26   23.73
   5   4  17   16.36   21.97
   5   4  17   -2.82   20.35
   5  -4  17   22.79   26.30
  -5  -4 -17   10.06   20.09
   5   4  18   45.85   26.37
   5   4  18    5.93   23.79
   5  -4  18   56.61   31.12
  -5  -4 -18  -11.25   38.01
   5  -5 -19  215.24   37.76
   5  -5 -19  116.34   37.42
   5  -5 -18  229.80   65.23
   5   5 -17  550.46   24.76
   5   5 -17  723.49   73.94
   5   5 -17  536.46   24.70
   5  -5 -17  678.62   54.05
   5   5 -16  740.42   28.69
   5   5 -16  762.78   52.03
   5   5 -16  748.70   28.46
   5  -5 -16  847.15   91.69
   5   5 -15    8.19   13.33
   5   5 -15   10.15    8.00
   5   5 -15    4.89   16.69
   5  -5 -15   -8.91   19.45
   5   5 -14   42.50   15.32
   5   5 -14  -22.68   30.26
   5   5 -14   19.36    9.06
   5  -5 -14   27.98   35.16
   5   5 -13   66.47   21.09
   5   5 -13   71.84   11.34
   5  -5 -13   64.40   25.49
   5   5 -12  356.57   32.72
   5   5 -12  349.47   29.46
   5  -5 -12  381.41   60.96
   5   5 -11   -7.10   14.97
   5   5 -11   14.41   14.10
   5  -5 -11   16.31   17.56
   5   5 -10 6530.73  167.33
   5  -5 -10 6880.61  264.71
  -5  -5  10 6403.94  165.22
   5   5  -9  378.82   21.54
   5  -5  -9  458.91   36.46
   5  -5  -9  367.79   36.60
  -5  -5   9  379.76   22.00
   5   5  -8  176.32   24.77
   5  -5  -8  168.24   43.24
   5  -5  -8  157.87   26.00
  -5  -5   8  133.05   15.69
   5   5  -7 1511.52   43.60
   5  -5  -7 1467.19   59.87
   5  -5  -7 1529.77   61.75
  -5  -5   7 1522.02   63.05
   5   5  -6   22.60   18.15
   5  -5  -6   35.28   28.14
   5  -5  -6   17.81   27.03
  -5  -5   6   43.25   19.06
   5   5  -5   32.68   10.76
   5  -5  -5   19.47   15.27
   5  -5  -5   11.22   15.55
   5  -5  -5   12.69    3.47
  -5  -5   5   16.33   11.27
   5   5  -413457.69  407.59
   5  -5  -413554.28  399.93
   5  -5  -414042.13  404.77
   5  -5  -413294.97  319.98
  -5  -5   413363.32  376.12
   5   5  -3  196.35   19.73
   5  -5  -3  204.22   23.17
   5  -5  -3  204.10   13.31
  -5  -5   3  194.86   20.54
   5   5  -2 1234.85   44.04
   5  -5  -2 1268.03   48.68
   5  -5  -2 1264.10   28.25
  -5  -5   2 1287.24   68.97
   5   5  -110274.14  278.31
   5  -5  -110462.51  288.66
   5  -5  -1 9628.81  251.37
  -5  -5   110257.59  283.61
   5   5   0  839.24   37.49
   5  -5   0  803.51   37.35
   5  -5   0  850.15   36.45
  -5  -5   0  858.12   40.07
   5   5   1    1.08   12.74
   5  -5   1   -3.23   10.99
   5  -5   1   17.19    8.21
  -5  -5  -1    9.56   13.14
   5   5   2 4984.49  137.62
   5  -5   2 4880.12  124.05
   5  -5   2 4953.14  120.12
  -5  -5  -2 4949.29  140.15
   5   5   3   81.74   31.17
   5  -5   3  101.74   13.90
   5  -5   3   80.26   14.65
  -5  -5  -3  111.48   19.25
   5   5   4  575.27   33.80
   5  -5   4  532.01   44.15
   5  -5   4  569.92   24.48
  -5  -5  -4  551.36   35.96
   5   5   5 3122.62   96.71
   5  -5   5 3419.53  122.07
   5  -5   5 3222.00   78.85
  -5  -5  -5 3252.67  137.13
  -5   5  -5 3193.61   80.48
   5   5   6   81.30   20.68
   5  -5   6   84.83   18.69
   5  -5   6   63.41   18.85
  -5   5  -6   59.21   20.24
  -5  -5  -6   73.20   20.91
   5   5   7   21.17   14.82
   5  -5   7    6.54    7.87
   5  -5   7   -4.60   14.28
  -5  -5  -7   -2.77   15.79
  -5   5  -7   13.43    8.26
   5   5   8  364.84   33.00
   5  -5   8  353.37   33.18
   5  -5   8  385.24   27.61
  -5  -5  -8  345.52   34.07
  -5   5  -8  349.61   18.51
   5   5   9  236.17   30.93
   5  -5   9  238.16   32.20
   5  -5   9  292.80   15.84
  -5  -5  -9  312.85   33.05
  -5   5  -9  237.35   26.01
   5   5  10    8.05   15.18
   5  -5  10    3.11   11.21
   5  -5  10    2.87   27.82
  -5  -5 -10   19.30   16.01
  -5   5 -10   -5.77   11.51
   5   5  11  131.88   26.56
   5  -5  11  124.13   11.37
   5  -5  11  106.09   29.28
  -5  -5 -11  154.37   46.10
  -5   5 -11  106.96   11.79
   5   5  12   83.92   38.07
   5   5  12   46.86   23.13
   5  -5  12   67.45   14.59
   5  -5  12   63.49   26.75
  -5  -5 -12   56.76   41.16
  -5   5 -12   53.03    9.85
   5   5  13   19.10   21.02
   5   5  13   32.24   19.84
   5  -5  13   21.34    7.44
   5  -5  13   47.77   24.16
  -5   5 -13   16.39    7.90
  -5  -5 -13   49.82   35.76
   5   5  14  714.46   80.10
   5   5  14  750.51   49.50
   5  -5  14  597.06   29.25
   5  -5  14  751.64   93.90
  -5  -5 -14  768.66   84.13
  -5   5 -14  612.49   22.37
   5   5  15   59.76   24.51
   5   5  15    1.02   38.26
   5  -5  15   33.00    7.58
   5  -5  15   89.04   30.17
  -5  -5 -15   24.08   25.25
   5   5  16    4.53   24.20
   5  -5  16   93.00   32.00
   5   5  16  123.50   41.91
  -5  -5 -16   11.86   26.25
   5   5  17    3.98   18.40
   5   5  17    5.12   16.71
   5  -5  17   -3.23   23.46
  -5  -5 -17   -2.29   18.87
   5   5  18   57.39   37.11
   5   5  18    0.63   20.53
   5  -5  18   12.62   48.16
  -5  -5 -18    3.90   22.65
   5  -6 -19    5.37   22.48
   5  -6 -18   14.97   24.53
   5  -6 -17  230.93   68.07
   5   6 -16    7.75    7.16
   5   6 -16    8.52    7.09
   5  -6 -16   11.31   22.12
   5   6 -16   16.85   31.18
   5   6 -15  704.70   25.55
   5   6 -15  699.57   36.49
   5   6 -15  751.57   54.60
   5  -6 -15  825.77   94.71
   5   6 -14 1453.31   43.53
   5   6 -14 1622.79   45.11
   5  -6 -14 1803.64   87.51
   5   6 -14 1768.48   78.48
   5   6 -13  -18.20   25.46
   5   6 -13    4.78    6.70
   5  -6 -13  -24.71   29.81
   5   6 -12  375.35   36.56
   5   6 -12  402.74   28.50
   5  -6 -12  355.48   41.08
   5   6 -11  621.42   42.07
   5   6 -11  603.77   34.16
   5  -6 -11  551.67   74.44
   5   6 -10   33.69    9.77
   5  -6 -10   39.35   21.64
  -5  -6  10   28.12   16.92
   5   6  -9  962.82   32.72
   5  -6  -9 1054.75   55.57
  -5  -6   9  918.81   33.03
   5   6  -8 3275.06  103.15
   5  -6  -8 3092.44  107.70
  -5  -6   8 3202.97   84.17
   5   6  -7  737.12   28.97
   5  -6  -7  729.47   45.62
   5  -6  -7  711.82   43.71
  -5  -6   7  698.43   29.19
   5   6  -6 1199.82   37.68
   5  -6  -6 1126.79   51.65
   5  -6  -6 1192.40   80.17
  -5  -6   6 1154.77   56.48
   5   6  -5  550.64   37.18
   5  -6  -5  490.17   34.59
   5  -6  -5  554.71   35.48
   5   6  -4  226.46   19.53
   5  -6  -4  288.16   27.24
   5  -6  -4  274.80    7.33
   5  -6  -4  323.42   43.53
  -5  -6   4  290.42   34.47
   5   6  -3  613.00   44.75
   5  -6  -3  635.34   35.79
   5  -6  -3  617.18   36.57
   5  -6  -3  620.83   21.18
  -5  -6   3  561.99   48.16
   5   6  -2 1422.52   48.34
   5  -6  -2 1463.33   53.82
   5  -6  -2 1447.36   54.38
   5  -6  -2 1458.86   41.92
  -5  -6   2 1422.44   51.81
   5  -6  -1  807.61   23.46
   5  -6  -1  764.52   58.28
   5   6  -1  776.59   57.24
  -5  -6   1  705.98   38.52
   5   6   0 8356.05  231.70
   5  -6   0 8354.06  222.88
   5  -6   0 8377.70  229.20
  -5  -6   0 8403.83  277.94
   5   6   1 4817.42  169.97
   5  -6   1 4674.16  125.33
   5  -6   1 4695.04  113.26
  -5  -6  -1 4802.35  140.07
   5   6   2  555.83   33.75
   5  -6   2  564.87   28.13
   5  -6   2  557.64   25.88
  -5  -6  -2  526.55   35.52
   5  -6   3  356.71   21.63
   5  -6   3  383.83   22.78
   5   6   3  324.17   46.66
  -5  -6  -3  344.21   31.34
   5   6   4   -2.26   14.69
   5  -6   4    8.76    9.48
   5  -6   4   23.54   11.79
  -5  -6  -4    6.36   25.86
   5  -6   5  443.65   29.54
   5  -6   5  425.61   32.83
   5   6   5  415.12   56.51
  -5  -6  -5  414.87   36.41
   5   6   6 2867.44   97.20
   5  -6   6 2859.23   90.57
   5  -6   6 2728.74   68.07
  -5  -6  -6 2811.02   99.63
   5   6   7 1821.86  107.13
   5  -6   7 1855.89   69.51
   5  -6   7 1797.43   46.70
  -5  -6  -7 1773.92   76.02
   5   6   8    2.20   17.08
   5  -6   8   14.90    7.56
   5  -6   8    2.38   16.67
  -5  -6  -8   10.20   30.07
  -5   6  -8   -0.65   16.15
   5   6   9  634.43   44.59
   5  -6   9  616.72   32.87
   5  -6   9  645.57   44.66
  -5  -6  -9  588.78   74.58
   5   6  10    2.81   17.16
   5  -6  10  -11.32    6.44
   5  -6  10    8.77   29.68
  -5  -6 -10   12.41   18.22
   5  -6  11   21.41    6.83
   5  -6  11   10.79   22.34
   5   6  11    6.72   20.08
  -5  -6 -11   22.51   21.66
   5   6  12  108.46   26.56
   5  -6  12  101.83   29.76
   5  -6  12   57.47   13.09
  -5  -6 -12  102.91   28.38
   5   6  13  544.37   41.14
   5  -6  13  414.48   20.86
   5  -6  13  550.12   51.32
   5   6  13  485.91   45.67
  -5  -6 -13  491.80   48.03
   5   6  14   97.74   31.35
   5   6  14   -2.17   46.62
   5  -6  14  164.79   37.62
  -5  -6 -14  167.55   33.80
   5   6  15   18.00   20.14
   5   6  15   -0.90   18.03
   5  -6  15   -0.11   41.44
  -5  -6 -15    9.63   36.08
   5   6  16  471.80   43.34
   5   6  16  420.13   49.32
   5  -6  16  506.34   59.95
  -5  -6 -16  469.91   84.32
   5   6  17   26.10   20.31
   5   6  17   -1.63   17.52
   5  -6  17  -16.96   26.20
  -5  -6 -17   -6.68   35.72
   5  -7 -18   20.79   27.39
   5  -7 -17  244.55   45.11
   5   7 -16  191.56   58.29
   5  -7 -16  156.11   39.37
   5   7 -15  -17.71   21.48
   5  -7 -15   -8.11   24.24
   5   7 -14   30.42   24.70
   5   7 -14   38.42    8.93
   5   7 -14   46.43   12.88
   5  -7 -14   68.70   46.21
   5   7 -13 1163.86   44.30
   5  -7 -13 1224.58   72.62
   5   7 -13 1194.13  103.06
   5   7 -12  751.90   53.70
   5   7 -12  771.11   36.66
   5  -7 -12  809.30   57.30
   5   7 -11  477.31   41.48
   5   7 -11  461.18   29.42
   5  -7 -11  483.48   46.55
   5   7 -10  692.74   24.76
   5  -7 -10  742.53   52.09
  -5  -7  10  706.57   26.66
   5  -7  -9   -8.41   31.11
   5   7  -9    8.88    7.98
  -5  -7   9   11.33   14.46
   5   7  -8   10.63    8.59
   5  -7  -8   13.13   17.96
  -5  -7   8    6.34    9.16
   5  -7  -7 2873.19  100.37
   5   7  -7 2860.21   91.93
  -5  -7   7 2719.08   74.75
   5   7  -6   72.53   12.75
   5  -7  -6   84.47   21.86
   5  -7  -6   67.00   22.15
  -5  -7   6   56.84   13.91
   5   7  -5  369.99   21.84
   5  -7  -5  378.81   32.68
   5  -7  -5  377.52   33.09
  -5  -7   5  387.00   23.63
   5   7  -4  605.19   43.47
   5  -7  -4  628.51   37.56
   5  -7  -4  675.97   60.09
  -5  -7   4  622.90   30.31
   5   7  -3  647.64   30.23
   5  -7  -3  631.01   37.39
   5  -7  -3  603.02   36.74
  -5  -7   3  629.49   31.85
   5   7  -2   17.53   13.20
   5  -7  -2   31.19   15.23
   5  -7  -2   18.98   11.02
   5  -7  -2   18.26   15.42
  -5  -7   2    8.71   13.93
   5   7  -1 5246.03  144.42
   5  -7  -1 5388.84  153.22
   5  -7  -1 5413.93  184.83
   5  -7  -1 5447.82  123.85
  -5  -7   1 5449.21  186.43
   5   7   0  315.53   26.21
   5  -7   0  285.73   17.30
   5  -7   0  329.45   25.24
   5  -7   0  251.84   39.65
  -5  -7   0  219.63   27.82
   5  -7   1  270.68   18.28
   5  -7   1  327.14   37.05
   5  -7   1  258.26   22.98
   5   7   1  272.39   43.60
  -5  -7  -1  277.85   45.63
   5   7   2 1980.01   68.86
   5  -7   2 1943.86   76.77
   5  -7   2 1944.58   58.35
   5  -7   2 1956.54   58.66
  -5  -7  -2 1926.72   71.47
  -5   7  -2 1902.57   54.25
   5  -7   3  457.68   24.98
   5  -7   3  453.32   27.00
   5   7   3  448.36   35.02
  -5  -7  -3  503.37   58.81
  -5   7  -3  424.56   26.13
   5   7   4  306.31   32.49
   5  -7   4  322.24   26.52
   5  -7   4  327.45   33.12
  -5  -7  -4  340.55   34.19
  -5   7  -4  290.52   25.28
   5   7   5 2130.76   83.14
   5  -7   5 2276.76   74.26
   5  -7   5 2254.24   76.83
  -5  -7  -5 2166.78   84.06
  -5   7  -5 2130.61   71.20
   5   7   6   36.58   22.28
   5  -7   6   56.00   19.37
   5  -7   6   51.98   10.84
  -5  -7  -6   55.88   23.78
  -5   7  -6   53.61   18.46
   5  -7   7  185.26   22.49
   5  -7   7  217.46   28.15
   5   7   7  238.60   31.76
  -5  -7  -7  204.24   54.94
  -5   7  -7  200.27   27.15
   5   7   8 1691.38  111.60
   5  -7   8 1690.14   42.87
   5  -7   8 1672.57   72.14
  -5  -7  -8 1674.71   79.61
  -5   7  -8 1613.94   69.74
   5   7   9  538.58   45.83
   5  -7   9  536.16   19.67
   5  -7   9  513.46   44.89
  -5  -7  -9  537.86   49.03
  -5   7  -9  529.31   43.23
   5   7  10  191.69   32.69
   5  -7  10  177.95   11.35
   5  -7  10  165.15   54.76
  -5  -7 -10  155.32   35.18
  -5   7 -10  172.91   32.44
   5  -7  11   94.92   49.75
   5  -7  11   87.12    7.79
   5   7  11   91.11   28.20
  -5  -7 -11  117.88   30.21
  -5   7 -11   85.22   29.90
   5   7  12   22.55   18.08
   5  -7  12    3.30    3.86
   5  -7  12   -5.77   19.45
  -5  -7 -12   -0.42   19.63
  -5   7 -12  -32.44   20.06
   5   7  13   55.37   24.70
   5  -7  13   19.41   27.56
  -5  -7 -13    8.21   26.00
   5   7  14  223.65   41.20
   5   7  14  262.54   34.76
   5  -7  14  261.33   48.10
  -5  -7 -14  279.19   43.63
   5   7  15   27.89   42.69
   5   7  15   -0.81   21.18
   5  -7  15   67.35   31.17
  -5  -7 -15   32.33   27.40
   5   7  16   11.77   19.65
   5   7  16   -0.34   15.80
   5  -7  16  -10.13   24.46
  -5  -7 -16  -11.61   21.08
   5  -8 -17   -4.93   24.42
   5  -8 -16   22.26   28.42
   5   8 -15  735.31   63.21
   5  -8 -15  842.96  106.49
   5  -8 -14  511.06   57.94
   5   8 -14  528.56   52.69
   5   8 -13  100.20   54.93
   5   8 -13  120.95   10.17
   5  -8 -13  111.46   35.33
   5   8 -12  384.75   45.55
   5   8 -12  412.61   17.08
   5  -8 -12  407.50   47.99
   5   8 -11  267.95   37.93
   5   8 -11  269.82   15.23
   5  -8 -11  301.04   40.09
  -5  -8  11  258.13   15.86
   5   8 -10  429.68   43.31
   5   8 -10  428.12   19.06
   5  -8 -10  479.49   73.77
  -5  -8  10  431.55   31.25
   5   8  -9 1047.29   32.95
   5  -8  -9 1019.06   63.84
  -5  -8   9  948.38   33.77
   5   8  -8 1118.82   35.93
   5  -8  -8 1152.17   63.38
  -5  -8   8 1059.78   36.83
   5   8  -7    5.71    8.45
   5  -8  -7   13.14   27.92
  -5  -8   7   -5.27   15.00
   5   8  -6  110.90   23.69
   5  -8  -6  105.55   25.89
  -5  -8   6  113.53   25.52
   5   8  -5  361.68   34.92
   5  -8  -5  414.65   34.18
   5  -8  -5  421.15   34.62
  -5  -8   5  327.54   37.69
   5   8  -4  159.33   17.92
   5  -8  -4  210.60   42.43
   5  -8  -4  158.18   25.14
  -5  -8   4  176.14   30.63
   5   8  -3 1440.89   48.74
   5  -8  -3 1598.15   60.29
   5  -8  -3 1532.43   84.69
  -5  -8   3 1395.33   50.60
   5   8  -2    5.28   23.11
   5  -8  -2   38.24   16.14
   5  -8  -2   30.94   16.33
  -5  -8   2   33.43   14.88
   5   8  -1  456.14   29.70
   5  -8  -1  448.00   49.15
   5  -8  -1  457.82   31.12
  -5  -8   1  449.13   31.54
   5   8   0  290.89   27.51
   5  -8   0  320.53   25.97
   5  -8   0  302.16   18.38
   5  -8   0  291.57   42.29
  -5  -8   0  332.18   29.63
  -5   8   0  275.78   17.75
   5   8   1 2115.14  101.52
   5  -8   1 2025.41   65.16
   5  -8   1 2064.61   65.64
   5  -8   1 2114.89   77.01
  -5   8  -1 2024.92   56.51
  -5  -8  -1 2056.51   74.70
   5   8   2  196.20   25.82
   5  -8   2  144.89   19.45
   5  -8   2  170.80   18.67
   5  -8   2  182.79   19.67
  -5  -8  -2  151.22   27.69
  -5   8  -2  191.65   18.03
   5   8   3   85.84   22.44
   5  -8   3   85.99   15.52
   5  -8   3   78.50   15.12
   5  -8   3   94.01   17.49
  -5  -8  -3   94.62   23.76
  -5   8  -3  101.39   16.31
   5   8   4  710.41   70.40
   5  -8   4  671.36   29.46
   5  -8   4  706.43   55.82
   5  -8   4  675.69   42.89
  -5  -8  -4  656.66   46.36
  -5   8  -4  646.97   53.27
   5   8   5 1022.81   55.79
   5  -8   5 1040.57   35.93
   5  -8   5 1061.18   48.90
   5  -8   5  996.25   49.39
  -5   8  -5 1000.78   69.35
  -5  -8  -5 1042.97   59.56
   5   8   6 1728.68   77.43
   5  -8   6 1832.28   70.43
   5  -8   6 1761.53   63.54
   5  -8   6 1632.24   61.37
  -5  -8  -6 1792.97  119.12
  -5   8  -6 1808.16   95.20
   5   8   7 1903.17   83.84
   5  -8   7 2100.66   80.20
   5  -8   7 1774.48   61.75
   5  -8   7 1927.64   48.98
  -5   8  -7 1902.45   74.97
  -5  -8  -7 1959.10   87.92
   5   8   8   49.63   24.53
   5  -8   8   51.84   14.30
   5  -8   8   37.07   22.60
   5  -8   8   24.20   14.07
  -5  -8  -8   63.95   25.71
  -5   8  -8   22.84   20.99
   5   8   9  311.43   63.50
   5  -8   9  283.59   37.56
   5  -8   9  253.64   20.13
   5  -8   9  331.49   21.58
  -5  -8  -9  278.28   40.99
  -5   8  -9  270.15   35.21
   5   8  10  441.15   46.08
   5  -8  10  489.04   46.19
   5  -8  10  415.02   14.47
   5  -8  10  437.41   21.50
  -5  -8 -10  491.30   48.60
  -5   8 -10  428.32   44.42
   5   8  11  146.51   32.23
   5  -8  11  170.33   33.44
   5  -8  11  108.33    6.69
   5  -8  11   94.51   11.07
  -5  -8 -11  143.29   34.59
  -5   8 -11  146.30   32.88
   5   8  12  113.03   34.68
   5  -8  12  174.26   60.81
  -5  -8 -12  134.14   37.15
  -5   8 -12  139.43   36.64
   5   8  13  177.98   39.74
   5  -8  13  219.33   73.94
  -5  -8 -13  226.72   43.56
  -5   8 -13  236.07   44.85
   5   8  14   84.41   52.24
   5   8  14   -4.23   24.99
   5  -8  14  124.33   35.63
  -5  -8 -14  164.96   34.21
  -5   8 -14    6.06   36.02
   5   8  15   49.45   28.28
   5   8  15   -0.53   21.85
   5  -8  15   25.06   33.18
  -5  -8 -15   67.80   30.27
   5  -9 -16  225.22   50.00
   5   9 -15  -25.85   25.02
   5  -9 -15   60.15   28.26
   5  -9 -14   57.79   50.60
   5   9 -14   20.45   27.87
   5   9 -13 1781.76   97.38
   5  -9 -13 1970.49  106.42
   5   9 -12  187.82   39.93
   5   9 -12  203.17   12.49
   5  -9 -12  224.17   42.74
   5   9 -11  194.99   68.11
   5   9 -11  249.16   14.30
   5  -9 -11  270.55   69.31
  -5  -9  11  247.73   23.88
   5   9 -10  469.32   30.13
   5  -9 -10  478.52   49.26
   5   9 -10  502.45   48.29
  -5  -9  10  465.27   21.66
   5   9  -9  317.90   27.70
   5  -9  -9  321.78   41.68
  -5  -9   9  316.81   29.57
   5   9  -8  237.14   28.01
   5  -9  -8  262.45   37.51
   5  -9  -8  242.68   63.43
  -5  -9   8  242.14   18.86
   5   9  -7 4332.84  112.30
   5  -9  -7 4644.54  158.10
  -5  -9   7 4158.32  115.03
   5  -9  -6  326.05   37.34
   5   9  -6  315.66   21.43
  -5  -9   6  327.87   23.09
   5   9  -5   10.91   10.76
   5  -9  -5   15.04   17.24
  -5  -9   5   13.05   11.50
   5   9  -4  217.75   19.98
   5  -9  -4  214.67   28.09
   5  -9  -4  240.50   46.45
  -5  -9   4  202.51   21.00
   5   9  -3  243.24   36.30
   5  -9  -3  254.27   27.73
   5  -9  -3  271.58   27.98
  -5  -9   3  222.91   23.44
   5   9  -2  576.83   32.70
   5  -9  -2  586.61   37.72
   5  -9  -2  589.05   37.15
  -5  -9   2  543.69   52.42
   5   9  -1 2523.76   82.33
   5  -9  -1 2623.42   85.49
   5  -9  -1 2633.10   85.40
  -5  -9   1 2604.09   86.00
  -5   9   1 2616.78   63.99
   5  -9   0  259.38   24.60
   5  -9   0  230.69   38.76
   5   9   0  216.86   25.90
  -5  -9   0  186.32   43.33
  -5   9   0  209.68   16.63
   5   9   1 2140.99  106.96
   5  -9   1 2256.67   93.88
   5  -9   1 2156.57   92.23
  -5  -9  -1 2043.39   78.40
  -5   9  -1 2054.79   78.56
   5   9   2   10.84   17.57
   5  -9   2   27.40   21.64
   5  -9   2   28.40   12.76
   5  -9   2   28.31   13.01
  -5  -9  -2    8.99   30.08
  -5   9  -2   17.29   19.68
   5   9   3  114.42   26.10
   5  -9   3  137.68   18.05
   5  -9   3  158.48   20.21
   5  -9   3  114.49   17.38
  -5  -9  -3  165.68   27.51
  -5   9  -3  164.91   18.72
   5   9   4  578.81   44.45
   5  -9   4  654.31   44.60
   5  -9   4  609.82   36.63
   5  -9   4  671.47   28.49
  -5  -9  -4  691.56   47.71
  -5   9  -4  608.19   34.95
   5   9   5 2558.23   98.65
   5  -9   5 2634.35   90.35
   5  -9   5 2533.82   67.44
   5  -9   5 2831.25  125.08
  -5  -9  -5 2615.11  102.82
  -5   9  -5 2616.70   86.58
   5  -9   6  264.73   31.00
   5  -9   6  223.40   16.11
   5  -9   6  243.92   16.93
   5   9   6  181.25   35.61
  -5  -9  -6  237.65   61.07
  -5   9  -6  283.09   28.10
   5   9   7   28.96   23.39
   5  -9   7   20.32   20.31
   5  -9   7   29.85   14.27
   5  -9   7   30.43   14.31
  -5  -9  -7   21.78   23.67
  -5   9  -7   21.22   18.17
   5   9   8  420.92   47.98
   5  -9   8  496.16   45.04
   5  -9   8  442.42   26.41
   5  -9   8  514.74   19.07
  -5  -9  -8  512.40   50.94
  -5   9  -8  546.72   64.22
   5   9   9   39.24   21.31
   5  -9   9    8.00   20.38
   5  -9   9    5.90    9.92
   5  -9   9    7.56    5.75
  -5  -9  -9    3.11   22.67
  -5   9  -9   28.69   30.59
   5   9  10   36.60   41.14
   5  -9  10   18.47    8.07
   5  -9  10    3.55   24.47
   5  -9  10   22.83    8.10
  -5  -9 -10   15.67   26.75
  -5   9 -10   38.17   22.12
   5   9  11  337.10   49.13
   5  -9  11  391.79   50.01
  -5  -9 -11  375.54   52.22
  -5   9 -11  361.80   46.52
   5   9  12    5.96   25.68
   5  -9  12   26.54   27.00
  -5  -9 -12    8.20   27.96
  -5   9 -12   25.28   26.11
   5   9  13   60.34   50.83
   5  -9  13   57.29   33.85
  -5  -9 -13   43.31   33.32
  -5   9 -13   37.33   32.88
   5   9  14  113.11   35.56
   5   9  14    2.10   25.26
   5  -9  14  179.70   66.99
  -5  -9 -14  130.64   37.83
  -5   9 -14  138.59   39.43
   5 -10 -15  541.64   69.61
   5  10 -14  625.05   65.29
   5 -10 -14  627.60   69.60
   5 -10 -13  125.66   38.64
   5  10 -13   83.28   36.85
   5  10 -12   28.34   27.91
   5 -10 -12   23.31   47.55
   5  10 -11   54.12   24.24
   5  10 -11    8.89   11.70
   5 -10 -11   -6.86   23.91
  -5 -10  11    8.85   12.45
   5  10 -10  429.32   53.56
   5  10 -10  455.98   29.85
   5 -10 -10  528.50   51.38
  -5 -10  10  449.33   21.13
   5  10  -9  824.42   42.27
   5 -10  -9  919.55   97.74
  -5 -10   9  760.19   29.84
   5  10  -8 3094.90   82.63
   5 -10  -8 3289.52  127.10
  -5 -10   8 2918.08   83.80
   5  10  -7   45.89   12.06
   5 -10  -7   26.56   24.01
  -5 -10   7   31.76   12.99
   5  10  -6  876.53   34.63
   5 -10  -6  898.27   54.71
  -5 -10   6  813.04   36.08
   5 -10  -5   93.67   24.71
   5 -10  -5   89.39   42.35
   5  10  -5   94.27   16.01
  -5 -10   5   76.50   16.81
   5  10  -4   16.24   20.63
   5 -10  -4   13.83   18.07
   5 -10  -4   22.57   18.12
  -5 -10   4   18.59   13.17
   5  10  -3  218.13   35.91
   5 -10  -3  266.80   28.16
   5 -10  -3  185.25   27.95
  -5 -10   3  193.45   23.03
   5  10  -2  341.24   27.52
   5 -10  -2  386.10   49.95
   5 -10  -2  319.63   30.55
  -5 -10   2  342.25   44.77
  -5  10   2  306.47   15.82
   5  10  -1   39.68   17.45
   5 -10  -1   47.90   17.81
   5 -10  -1   40.32   17.68
  -5 -10   1   57.78   17.77
  -5  10   1   31.49   10.06
   5  10   0 2412.17   85.73
   5 -10   0 2456.07  109.54
   5 -10   0 2415.77   80.53
  -5 -10   0 2316.17   84.84
  -5  10   0 2386.74   84.06
   5  10   1 1743.19   73.02
   5 -10   1 1953.37   66.13
   5 -10   1 2061.17   89.17
  -5 -10  -1 1872.92   75.99
  -5  10  -1 1880.30   57.28
   5  10   2  512.12   61.44
   5 -10   2  537.94   30.16
   5 -10   2  514.46   45.22
  -5 -10  -2  521.18   64.14
  -5  10  -2  509.56   28.72
   5 -10   3  234.38   21.46
   5 -10   3  221.32   31.97
   5  10   3  294.52   31.65
  -5 -10  -3  244.67   32.88
  -5  10  -3  246.83   22.92
   5  10   4   12.08   17.84
   5 -10   4    6.98   10.61
   5 -10   4   12.94   16.05
  -5 -10  -4   25.86   18.78
  -5  10  -4    1.83   12.86
   5  10   5   33.68   39.04
   5 -10   5   38.24   11.92
   5 -10   5   46.90   11.12
  -5 -10  -5   63.67   40.93
  -5  10  -5   51.39   17.38
   5  10   6   32.97   24.17
   5 -10   6   25.31   17.28
   5 -10   6   38.75   20.70
   5 -10   6   36.36    9.87
  -5 -10  -6   48.76   41.32
  -5  10  -6   27.75   18.11
   5  10   7 1531.58   83.46
   5 -10   7 1453.38   40.12
   5 -10   7 1613.58   75.36
  -5 -10  -7 1501.87   84.60
  -5  10  -7 1452.70   68.33
   5  10   8  393.38   47.30
   5 -10   8  418.27   42.80
   5 -10   8  388.46   16.57
   5 -10   8  333.75   14.63
  -5 -10  -8  352.16   48.66
  -5  10  -8  335.65   37.86
   5 -10   9   34.68   23.10
   5  10   9   -3.80   42.22
  -5 -10  -9   16.74   25.95
  -5  10  -9    7.33   20.35
   5  10  10 1017.90   78.15
   5 -10  10 1163.60   76.74
  -5 -10 -10 1200.94   82.66
  -5  10 -10 1097.65  104.42
   5  10  11   80.07   31.83
   5 -10  11   54.54   34.18
  -5 -10 -11   39.43   35.66
  -5  10 -11   73.24   50.38
   5  10  12   31.05   51.88
   5 -10  12   46.68   32.17
  -5 -10 -12   56.17   32.68
  -5  10 -12   13.34   30.10
   5 -10  13   59.76   41.34
   5  10  13  106.23   38.60
  -5 -10 -13   76.60   40.99
  -5  10 -13  117.99   38.40
   5  11 -14    6.95   50.53
   5 -11 -14   33.71   52.85
   5  11 -13  680.07   70.65
   5 -11 -13  625.78   71.07
   5  11 -12   27.07   51.78
   5 -11 -12   32.33   30.70
   5  11 -11  320.54   50.51
   5 -11 -11  297.46   48.65
   5  11 -10   52.65   51.99
   5 -11 -10   98.89   51.47
  -5 -11  10   47.56   17.52
   5  11  -9  291.73   43.85
   5 -11  -9  324.83   42.21
   5  11  -9  234.27   17.44
  -5 -11   9  231.30   18.12
   5  11  -8   10.82    9.57
   5 -11  -8   24.08   21.82
  -5 -11   8    5.54   16.36
   5  11  -7 1279.48   61.66
   5 -11  -7 1374.50   72.98
   5  11  -6   69.30   23.30
   5 -11  -6   73.65   25.71
  -5 -11   6   32.58   24.18
   5  11  -5   38.94   23.22
   5 -11  -5   38.15   36.83
  -5 -11   5   40.31   24.14
   5  11  -4   42.04   23.77
   5 -11  -4   45.47   19.94
   5 -11  -4   30.35   20.64
  -5 -11   4   17.39   15.07
   5  11  -3  676.57   56.26
   5 -11  -3  691.71   45.44
   5 -11  -3  786.04   46.84
  -5 -11   3  667.67   37.94
   5  11  -2  121.16   22.36
   5 -11  -2  129.30   24.78
   5 -11  -2  154.12   41.32
  -5 -11   2  104.61   36.15
  -5  11   2  114.13   12.30
   5  11  -1 3110.75  104.83
   5 -11  -1 3329.09  111.24
   5 -11  -1 3215.27  105.51
  -5 -11   1 3109.17  105.13
  -5  11   1 2999.61  101.76
   5  11   0  430.16   35.51
   5 -11   0  389.05   50.75
   5 -11   0  367.65   30.47
  -5 -11   0  284.24   34.36
  -5  11   0  387.28   22.89
   5 -11   1  320.92   28.42
   5 -11   1  322.49   26.31
   5  11   1  300.53   34.09
  -5 -11  -1  302.66   34.60
  -5  11  -1  333.22   22.84
   5  11   2   35.81   27.57
   5 -11   2    0.42   12.08
   5 -11   2    3.20   11.17
  -5 -11  -2    7.71   28.30
  -5  11  -2   13.27   11.28
   5  11   3  186.04   50.49
   5 -11   3  227.15   20.16
   5 -11   3  135.50   18.60
  -5 -11  -3  171.37   31.69
  -5  11  -3  203.34   22.03
   5  11   4   21.46   20.28
   5 -11   4   15.48   11.85
   5 -11   4   22.62   10.68
  -5 -11  -4   10.95   21.24
  -5  11  -4   21.61   14.86
   5  11   5  639.09   52.17
   5 -11   5  683.91   29.27
   5 -11   5  646.39   39.22
  -5 -11  -5  754.48   85.13
  -5  11  -5  663.47   40.64
   5  11   6   21.03   23.34
   5 -11   6   24.64   10.00
   5 -11   6   24.93   14.84
  -5 -11  -6   71.06   41.22
  -5  11  -6   14.37   17.82
   5  11   7  431.80   71.88
   5 -11   7  316.54   15.79
   5 -11   7  309.04   16.94
  -5 -11  -7  401.58   47.11
  -5  11  -7  333.25   34.93
   5  11   8  161.88   40.34
  -5 -11  -8  185.54   42.27
  -5  11  -8  206.03   31.47
   5  11   9  326.24   48.16
  -5 -11  -9  337.22   50.69
  -5  11  -9  267.56   39.14
   5  11  10   58.49   49.58
  -5 -11 -10   41.61   30.83
  -5  11 -10    8.11   24.76
   5  11  11  597.09   64.41
  -5 -11 -11  569.85   68.63
  -5  11 -11  544.08   90.50
   5  11  12   22.85   32.49
  -5 -11 -12   48.11   35.47
  -5  11 -12   32.56   30.37
   5  12 -12  168.46   45.19
   5 -12 -12  128.77   74.52
   5  12 -11   27.83   28.05
   5 -12 -11   -4.54   27.27
   5  12 -10   31.81   28.34
   5 -12 -10    7.30   27.39
   5  12  -9  278.75   48.13
   5 -12  -9  285.82   44.50
  -5 -12   9  240.72   18.41
   5  12  -8  581.83   28.43
   5  12  -8  607.26   60.01
   5 -12  -8  665.49   55.45
  -5 -12   8  552.10   42.42
   5  12  -7  107.34   16.05
   5 -12  -7   95.88   52.44
  -5 -12   7   93.18   26.53
   5  12  -6  650.26   32.47
   5 -12  -6  582.84   82.06
  -5 -12   6  550.79   48.91
   5 -12  -5  -17.76   18.00
   5  12  -5   15.51   11.67
  -5 -12   5    2.84   19.12
   5  12  -4   45.61   16.31
   5 -12  -4   58.13   22.58
   5 -12  -4   16.56   23.00
  -5 -12   4   33.19   16.62
   5  12  -3  384.23   31.34
   5 -12  -3  396.14   38.89
   5 -12  -3  430.24   40.32
  -5 -12   3  348.10   32.12
   5  12  -2 2321.52   82.48
   5 -12  -2 2401.92   87.62
   5 -12  -2 2428.59  125.91
  -5 -12   2 2114.77   80.33
  -5  12   2 1974.45   76.85
   5  12  -1   74.56   23.59
   5 -12  -1   67.86   22.50
   5 -12  -1   95.76   24.48
  -5 -12   1   89.82   23.44
  -5  12   1  104.60   13.99
   5  12   0 1939.99   78.07
   5 -12   0 1880.48   69.22
   5 -12   0 1929.88  103.82
  -5 -12   0 1776.27   76.75
  -5  12   0 1723.24   60.60
   5 -12   1   -2.54   10.83
   5 -12   1   -0.09   12.13
   5  12   1  -11.89   15.11
  -5 -12  -1    9.37   14.87
  -5  12  -1   -0.06    9.37
   5  12   2   42.94   21.83
   5 -12   2   21.64   14.06
   5 -12   2   21.09   15.38
  -5 -12  -2   27.75   35.65
  -5  12  -2   43.56   14.33
   5  12   3  104.96   42.62
   5 -12   3   76.27   15.18
   5 -12   3   62.51   16.21
  -5 -12  -3   82.01   26.57
  -5  12  -3   49.50   18.34
   5  12   4  471.14   71.27
   5 -12   4  381.33   36.92
   5 -12   4  446.66   40.57
  -5 -12  -4  450.95   46.12
  -5  12  -4  428.78   33.25
   5  12   5  117.79   30.77
   5 -12   5   98.54   13.95
   5 -12   5  106.48   15.52
  -5 -12  -5  106.54   31.84
  -5  12  -5   69.18   23.10
   5  12   6  402.81   45.16
   5 -12   6  345.23   20.23
   5 -12   6  313.01   18.33
  -5 -12  -6  377.73   76.02
  -5  12  -6  337.56   33.97
   5  12   7  125.81   37.05
  -5 -12  -7  162.03   39.17
  -5  12  -7  155.58   28.36
   5  12   8    9.57   42.08
  -5 -12  -8  -24.14   26.82
  -5  12  -8  -15.83   19.64
   5  12   9    9.69   23.45
  -5 -12  -9   -1.50   24.55
  -5  12  -9  -12.60   18.15
   5  12  10  128.06   42.81
  -5 -12 -10  124.99   45.09
  -5  12 -10  164.79   35.65
   5  13  -9  107.06   70.96
   5 -13  -9  179.60   65.88
   5  13  -8   51.96   25.93
   5 -13  -8    7.79   39.29
  -5 -13   8   -7.97   16.09
   5  13  -7  588.65   32.16
   5 -13  -7  687.51   56.25
  -5 -13   7  576.17   47.49
   5  13  -6   13.09   11.98
   5 -13  -6   -8.26   20.77
  -5 -13   6   14.58   19.48
   5  13  -5   71.09   17.09
   5 -13  -5   45.22   26.12
  -5 -13   5   51.84   27.68
   5  13  -4  -12.94   13.51
   5 -13  -4   -3.97   18.60
   5 -13  -4    2.53   18.77
  -5 -13   4   -5.96   13.49
   5  13  -3  741.84   44.19
   5 -13  -3  881.97   52.10
   5 -13  -3  846.82   55.03
  -5 -13   3  750.52   44.48
   5  13  -2   20.20   16.92
   5 -13  -2   29.98   18.71
   5 -13  -2    7.50   31.97
  -5 -13   2   11.64   28.00
  -5  13   2    8.65   15.75
   5  13  -1 1440.27   66.17
   5 -13  -1 1506.46   63.36
   5 -13  -1 1479.95   68.37
  -5 -13   1 1335.69   64.57
  -5  13   1 1129.99   47.98
   5  13   0    0.94   19.89
   5 -13   0   28.63   16.45
   5 -13   0   14.75   28.95
  -5 -13   0   30.28   31.24
  -5  13   0   28.69   12.36
   5  13   1   81.57   24.98
   5 -13   1   95.78   18.76
   5 -13   1   85.75   20.26
  -5 -13  -1   51.96   25.22
  -5  13  -1   45.72   16.66
   5  13   2   -1.88   17.82
   5 -13   2   -4.26   11.35
   5 -13   2    3.13   12.39
  -5 -13  -2   -6.16   28.97
  -5  13  -2   17.45   11.65
   5  13   3  128.87   30.78
   5 -13   3  113.65   28.35
   5 -13   3   98.24   30.97
  -5  13  -3   66.32   34.25
  -5 -13  -3  129.96   30.29
   5  13   4   31.42   24.56
   5 -13   4   14.67   21.89
   5 -13   4   25.16   11.89
  -5 -13  -4   33.27   24.75
  -5  13  -4   24.18   27.99
   5  13   5  426.87   78.10
   5 -13   5  438.77   24.77
   5 -13   5  400.10   22.42
  -5  13  -5  343.77   36.24
  -5 -13  -5  430.70   50.31
   5  13   6   85.63   52.14
  -5 -13  -6   68.64   33.29
  -5  13  -6   71.93   23.84
   5  13   7   -7.71   24.32
  -5  13  -7   26.15   18.73
  -5 -13  -7   -9.90   42.04
   5  14  -6  902.44   45.60
   5 -14  -6 1115.67   69.47
  -5 -14   6  867.37   63.28
   5  14  -5  186.66   25.00
   5 -14  -5  301.25   38.01
   5 -14  -5  196.28   38.67
  -5 -14   5  199.85   39.29
   5  14  -4  184.27   26.38
   5 -14  -4  250.20   35.54
   5 -14  -4  261.01   37.12
  -5 -14   4  199.31   25.99
   5  14  -3   -3.19   35.09
   5 -14  -3   77.33   26.13
   5 -14  -3  110.95   27.13
  -5 -14   3   84.32   21.39
   5  14  -2  492.67   64.74
   5 -14  -2  619.00   44.29
   5 -14  -2  588.50   47.13
  -5 -14   2  550.80   63.62
   5  14  -1  155.69   43.36
   5 -14  -1  110.42   25.85
   5 -14  -1  147.10   28.12
  -5 -14   1  143.47   26.79
  -5  14   1  104.74   16.87
   5  14   0 1141.49   93.81
   5 -14   0 1230.38   55.65
   5 -14   0 1280.74   84.81
  -5 -14   0 1130.78   92.25
  -5  14   0  896.25   47.30
   5  14   1   57.14   24.58
   5 -14   1   53.76   17.91
   5 -14   1   51.88   19.62
  -5 -14  -1   24.01   24.23
  -5  14  -1   42.66   16.03
   5  14   2   -4.88   23.63
   5 -14   2   23.25   16.36
   5 -14   2   33.56   14.98
  -5 -14  -2   58.07   23.11
  -5  14  -2   22.42   15.44
   5  14   3   -2.88   21.91
   5 -14   3   20.76   13.70
   5 -14   3    5.22   19.90
  -5 -14  -3  -13.02   35.72
  -5  14  -3   17.05   14.88
   5  14   4  647.82   55.16
   5 -14   4  528.71   30.02
   5 -14   4  479.18   26.88
  -5 -14  -4  679.61   56.09
  -5  14  -4  507.63   40.40
   6   0 -20  173.81   19.00
   6   0 -20  278.07   29.59
   6   0 -20  242.35   43.45
   6   0 -19    1.80   11.56
   6   0 -19    5.07   20.35
   6   0 -19   -3.66   12.60
   6   0 -18  179.59   45.38
   6   0 -18  204.63   27.74
   6   0 -18  196.40   26.58
   6   0 -17   11.21   24.16
   6   0 -17    5.35    8.97
   6   0 -17    6.62   23.00
   6   0 -16  499.50   54.96
   6   0 -16  418.77   22.63
   6   0 -16  469.52   33.80
   6   0 -15    1.87   23.69
   6   0 -15    4.99    8.62
   6   0 -15   10.29   13.77
   6   0 -14 3474.49  112.95
   6   0 -14 3304.68  144.96
   6   0 -14 3471.57   90.31
   6   0 -13    6.74   14.41
   6   0 -13   -8.70    8.11
   6   0 -13  -16.41   23.76
   6   0 -12 8188.61  249.86
   6   0 -12 7845.17  245.77
   6   0 -12 7599.03  197.07
   6   0 -11   -0.15   15.13
   6   0 -11  -12.15   13.30
   6   0 -10   13.26   14.75
   6   0  -9   -2.62   12.94
   6   0  -8 2675.02   86.60
   6   0  -7   -0.95   19.11
   6   0  -6 3079.38   92.56
  -6   0   6 3259.55   96.11
   6   0  -5  -13.88   12.30
  -6   0   5    1.80   12.76
   6   0  -4 3053.87   88.50
  -6   0   4 3096.48  117.42
   6   0  -3    4.76   17.90
  -6   0   3   -3.76   10.83
   6   0  -2 2482.31   73.18
  -6   0   2 2437.18   73.75
   6   0  -1   15.43   11.74
  -6   0   1   -1.95   12.04
   6   0   0 1360.93   48.39
  -6   0   0 1405.00   72.51
   6   0   1  -18.75   18.32
  -6   0  -1    2.46   11.41
   6   0   2  506.76   29.95
  -6   0  -2  495.26   30.96
   6   0   3    7.61   13.38
  -6   0  -3   11.51   22.65
   6   0   4 3562.57  101.95
  -6   0  -4 3458.67  102.40
   6   0   5   -0.59   11.02
  -6   0  -5    3.27   11.62
   6   0   6   98.72   16.95
   6   0   6   17.99   19.20
  -6   0  -6   69.29   17.94
   6   0   7   30.91   19.20
   6   0   7   24.67   26.68
  -6   0  -7   16.54   16.85
   6   0   8 2692.90  123.97
   6   0   8 2686.20   99.95
  -6   0  -8 2770.37  127.11
   6   0   9    7.79   13.69
   6   0   9   -0.29   16.97
  -6   0  -9    2.88   22.38
   6   0  10  935.34   61.92
   6   0  10 1067.39   50.93
  -6   0 -10  920.63   49.12
   6   0  11   12.58   22.83
   6   0  11   40.18   16.94
  -6   0 -11  -21.65   16.61
   6   0  12 2305.73   85.22
   6   0  12 2192.35   98.70
  -6   0 -12 2120.19   81.95
   6   0  13  -11.96   22.80
   6   0  13    0.87   19.41
  -6   0 -13   -2.18   13.55
   6   0  14   -8.90   14.08
   6   0  14   -0.43   34.65
  -6   0 -14   -2.06   13.96
   6   0  15    1.04   19.64
   6   0  15    9.75   12.99
  -6   0 -15   -3.95   13.10
   6   0  16   -0.25   34.34
   6   0  16   -1.00   12.89
  -6   0 -16   -5.12   13.15
   6   0  17   -2.50   24.58
   6   0  17    7.04   23.86
  -6   0 -17   15.49   15.07
   6   0  18  451.65   34.65
   6   0  18  466.08   57.11
  -6   0 -18  423.82   36.40
   6   1 -20   -0.65   13.86
   6   1 -20   13.49   10.66
   6  -1 -20  -25.17   15.41
   6  -1 -20  -27.80   16.43
   6   1 -20  -13.61   20.89
   6  -1 -19  116.10   26.48
   6   1 -19  173.98   22.51
   6   1 -19  138.18   38.22
   6   1 -19  140.04   18.71
   6  -1 -19  130.91   28.52
   6   1 -18   29.38   20.74
   6   1 -18   24.41   15.70
   6   1 -18    1.69   27.15
   6  -1 -18   14.67   19.55
   6  -1 -18   28.92    9.24
   6  -1 -18   23.66   18.50
   6   1 -17  953.33   69.72
   6   1 -17  953.57   44.87
   6  -1 -17  969.96   53.31
   6  -1 -17  789.68   29.57
   6  -1 -17  951.48   52.00
   6   1 -17  860.84   37.18
   6   1 -16   23.30   23.91
   6   1 -16   17.85   10.78
   6   1 -16   16.38   13.80
   6  -1 -16    5.41    7.90
   6  -1 -16   14.46   16.53
   6  -1 -16   15.28   17.23
   6  -1 -15  314.92   16.55
   6   1 -15  288.14   45.65
   6   1 -15  290.48   43.14
   6   1 -15  357.18   22.08
   6  -1 -15  360.17   33.28
   6  -1 -15  260.59   32.24
   6   1 -14  112.83   21.03
   6   1 -14  150.56   16.17
   6  -1 -14  162.70   25.76
   6  -1 -14  149.91   12.02
   6  -1 -14  157.67   25.56
   6   1 -14  134.32   36.58
   6   1 -13  193.16   23.06
   6   1 -13  164.24   15.75
   6   1 -13  196.95   21.75
   6  -1 -13  181.71   26.02
   6  -1 -13  154.79   12.16
   6  -1 -13  208.21   26.74
   6   1 -12   -8.35   13.68
   6   1 -12   17.44    9.40
   6  -1 -12   13.58   15.71
   6  -1 -12   -6.46   16.25
   6  -1 -12    6.66    6.53
   6  -1 -11 8683.00  272.66
   6   1 -11 8789.59  265.73
   6   1 -11 8427.28  230.06
   6  -1 -11 8523.02  231.67
   6  -1 -11 8907.94  272.72
   6   1 -10  125.17   31.87
   6  -1 -10  105.81   35.69
   6  -1 -10   52.51    9.31
   6   1  -9 2608.02   81.99
   6  -1  -9 2608.22   88.06
   6   1  -8 1220.18   48.92
   6  -1  -8 1216.33   53.20
   6   1  -7  789.74   58.27
   6  -1  -7  830.85   40.91
  -6  -1   7  798.93   38.18
   6   1  -6   54.91   15.96
   6  -1  -6   31.44   17.40
  -6  -1   6   38.48   16.05
   6   1  -5 2894.40  112.04
   6  -1  -5 2853.33   86.77
  -6  -1   5 2884.06   84.91
  -6   1   5 2954.44   89.13
   6   1  -4    8.94   13.24
   6  -1  -4   10.85   13.77
  -6  -1   4   27.61   12.92
  -6   1   4    8.10   23.47
   6   1  -3  126.15   18.63
   6  -1  -3  123.64   31.45
  -6  -1   3   86.84   31.31
  -6   1   3  113.13   19.81
   6  -1  -2   47.88   15.47
   6   1  -2   38.00   15.34
  -6  -1   2   41.65   15.40
  -6   1   2   45.87   15.87
   6  -1  -1 2482.63   74.04
   6   1  -1 2517.19   73.99
  -6  -1   1 2455.94   75.12
  -6   1   1 2430.81   74.16
   6  -1   0   95.30   29.62
   6   1   0   86.13   18.85
  -6  -1   0  100.91   19.16
  -6   1   0  104.07   18.70
   6  -1   1 1734.52   79.90
   6   1   1 1763.38   80.76
  -6  -1  -1 1674.70   57.99
  -6   1  -1 1728.61   57.10
   6  -1   2  339.35   25.50
   6   1   2  320.04   27.18
  -6  -1  -2  393.76   27.71
  -6   1  -2  369.62   42.64
   6  -1   3  410.37   25.23
  -6  -1  -3  293.68   44.61
  -6   1  -3  278.01   25.69
   6   1   4  493.44   31.64
   6  -1   4  437.48   28.67
  -6  -1  -4  406.19   31.83
  -6   1  -4  406.63   29.97
   6   1   5 6255.97  174.04
   6  -1   5 6232.23  173.29
   6  -1   5 6377.57  173.86
  -6  -1  -5 5977.47  171.20
  -6   1  -5 6035.69  168.71
   6  -1   6   -0.60   10.81
   6  -1   6   -2.59   20.75
   6   1   6  -18.28   19.46
  -6  -1  -6    9.21   12.32
  -6   1  -6   16.30   18.85
   6   1   7 2717.66   85.72
   6  -1   7 2725.07   91.83
   6  -1   7 2640.97   81.88
  -6  -1  -7 2656.56   88.98
  -6   1  -7 2621.89   84.12
   6   1   8   26.20   15.25
   6  -1   8    5.87   29.02
   6  -1   8    5.09   13.20
   6   1   8   21.14   18.16
  -6  -1  -8   -7.19   15.69
  -6   1  -8    5.59   13.58
   6   1   9  329.44   36.74
   6  -1   9  325.53   36.84
   6  -1   9  325.41   29.10
   6   1   9  383.77   31.94
  -6  -1  -9  403.84   51.91
  -6   1  -9  296.03   45.40
   6   1  10   97.68   40.71
   6   1  10  106.43   30.09
   6  -1  10  121.19   49.94
   6  -1  10   99.42   34.16
  -6  -1 -10   99.63   24.03
  -6   1 -10   88.45   21.73
   6   1  11 1214.75   61.20
   6   1  11 1075.41  106.40
   6  -1  11 1210.89   69.78
   6  -1  11 1140.61   77.65
  -6  -1 -11 1110.11   57.51
  -6   1 -11 1072.60   51.56
   6   1  12  631.90   45.88
   6  -1  12  621.57   58.17
   6  -1  12  673.76   88.28
   6   1  12  594.90   52.57
  -6  -1 -12  650.99   42.96
  -6   1 -12  533.36   37.34
   6   1  13   -1.12   47.45
   6  -1  13    0.46   30.43
   6  -1  13   76.57   19.12
   6   1  13  104.81   23.35
  -6  -1 -13   92.64   22.71
  -6   1 -13   89.80   18.84
   6   1  14  407.72   62.00
   6   1  14  485.60   47.92
   6  -1  14  471.57   31.61
   6  -1  14  514.35   49.77
  -6   1 -14  387.07   31.99
  -6  -1 -14  424.37   37.14
   6   1  15   -0.27   40.83
   6   1  15   21.09   18.96
   6  -1  15   26.76   14.58
   6  -1  15   57.94   43.47
  -6  -1 -15   19.29   18.13
  -6   1 -15   22.62   15.32
   6   1  16   -0.02   19.54
   6   1  16  -22.35   13.90
   6  -1  16  -10.45   10.90
   6  -1  16   15.16   20.30
  -6  -1 -16    4.58   13.82
  -6   1 -16   14.02   11.57
   6   1  17   20.78   30.27
   6  -1  17   32.33   45.51
   6  -1  17    3.41   23.94
   6   1  17   -0.30   26.67
  -6  -1 -17   78.01   18.21
  -6   1 -17    0.95   15.69
   6   1  18   11.01   29.06
   6   1  18   63.42   19.57
   6  -1  18   25.38   30.82
   6  -1  18   21.74   25.23
  -6  -1 -18   39.84   19.53
  -6   1 -18   14.05   16.62
   6  -2 -20   18.52   21.46
   6   2 -20   21.81   16.14
   6   2 -20   55.00   15.56
   6   2 -20  -13.43   24.43
   6  -2 -20   64.35   22.86
   6   2 -19    9.60   13.50
   6   2 -19    3.27   22.42
   6  -2 -19   34.50   19.52
   6  -2 -19   10.75   20.33
   6   2 -19   25.85   14.36
   6   2 -18  594.47   53.90
   6   2 -18  580.30   35.24
   6  -2 -18  565.76   46.89
   6  -2 -18  630.86   48.84
   6   2 -17    8.77   22.92
   6   2 -17   16.60   13.60
   6   2 -17   11.30   13.48
   6  -2 -17   40.67   19.90
   6  -2 -17   16.07    6.69
   6  -2 -17   15.62   19.23
   6   2 -16   32.34   23.86
   6   2 -16   22.56   13.47
   6  -2 -16   24.02    6.78
   6  -2 -16    9.73   20.06
   6   2 -16   22.02   13.98
   6  -2 -16   12.62   32.54
   6   2 -15    0.16   11.66
   6   2 -15   -4.55   10.97
   6   2 -15   -4.01   17.18
   6  -2 -15    6.75    5.01
   6  -2 -15    7.03   15.27
   6  -2 -15  -13.44   15.95
   6   2 -14  410.86   28.31
   6   2 -14  400.39   38.50
   6   2 -14  331.26   26.70
   6  -2 -14  350.93   13.70
   6  -2 -14  387.02   36.52
   6  -2 -14  443.18   36.16
   6  -2 -13  235.59   29.50
   6   2 -13  242.11   22.78
   6   2 -13  225.02   30.89
   6   2 -13  154.06   21.18
   6  -2 -13  216.67   10.14
   6  -2 -13  191.99   47.31
   6   2 -12 1466.62   55.42
   6   2 -12 1487.60   68.80
   6  -2 -12 1513.56   66.82
   6  -2 -12 1529.65   66.93
   6  -2 -12 1487.58   41.86
   6   2 -11  591.83   53.94
   6  -2 -11  666.31   44.03
   6  -2 -11  610.44   16.77
   6  -2 -11  656.40   44.10
   6   2 -10   25.26   24.18
   6  -2 -10   22.27    5.59
   6  -2 -10   36.53   18.49
   6  -2 -10   29.56   30.69
   6   2  -9  446.22   28.62
   6  -2  -9  415.36   35.53
   6   2  -8 2296.36   72.42
   6  -2  -8 2392.08   81.28
  -6  -2   8 2325.69   73.17
   6   2  -7  328.67   25.29
   6  -2  -7  328.58   48.45
  -6  -2   7  369.17   26.27
   6   2  -6  367.10   25.63
   6  -2  -6  329.47   29.26
  -6  -2   6  315.21   26.18
   6   2  -5 1573.57   52.19
   6  -2  -5 1585.03   56.68
  -6  -2   5 1538.14   52.86
   6   2  -4  423.19   27.23
   6  -2  -4  400.36   29.56
  -6  -2   4  382.18   27.60
   6   2  -3 2882.21   86.35
   6  -2  -3 2944.05  119.14
  -6  -2   3 2943.82  116.85
  -6   2   3 3008.82   91.66
   6   2  -2 4109.52  145.43
   6  -2  -2 4050.09  115.33
  -6  -2   2 4089.02  116.24
  -6   2   2 4179.04  118.77
   6   2  -1  107.35   19.42
   6  -2  -1   99.45   19.35
  -6  -2   1  125.77   19.70
  -6   2   1   89.14   33.03
   6   2   0 2454.15   75.97
   6  -2   0 2490.72   99.91
  -6  -2   0 2339.52   75.05
  -6   2   0 2531.77   76.13
   6   2   1 1296.37   50.68
   6  -2   1 1304.25   69.45
  -6  -2  -1 1308.54   50.82
  -6   2  -1 1246.52   47.72
   6   2   2  136.98   21.37
   6  -2   2  133.09   16.63
   6  -2   2  133.92   19.08
  -6  -2  -2  124.57   21.75
  -6   2  -2  114.95   19.93
   6   2   3  996.59   44.25
   6  -2   3  968.68   39.62
   6  -2   3  975.18   37.10
  -6  -2  -3  951.07   44.58
  -6   2  -3  912.67   39.31
   6   2   4  403.08   29.20
   6  -2   4  417.85   25.38
   6  -2   4  402.15   26.20
  -6  -2  -4  370.98   31.00
  -6   2  -4  388.66   25.95
   6   2   5  295.31   46.81
   6  -2   5  351.37   27.24
   6  -2   5  324.10   24.76
  -6   2  -5  347.11   25.50
  -6  -2  -5  337.52   30.62
   6   2   6 2337.96   77.72
   6  -2   6 2356.36   77.34
   6  -2   6 2423.52   71.36
  -6  -2  -6 2331.08  111.61
  -6   2  -6 2305.05   71.34
   6  -2   7   50.68   22.27
   6   2   7   66.62   20.63
   6  -2   7   75.73   17.33
  -6  -2  -7   89.90   21.78
  -6   2  -7   84.05   17.35
   6   2   8  344.62   31.58
   6  -2   8  415.88   57.64
   6  -2   8  360.82   26.04
  -6  -2  -8  387.85   33.36
  -6   2  -8  334.43   26.35
   6   2   9   76.52   37.64
   6   2   9   39.24   26.68
   6  -2   9  134.67   18.47
   6  -2   9  101.96   26.44
  -6  -2  -9   92.21   23.69
  -6   2  -9  110.21   18.25
   6   2  10  883.82   49.09
   6   2  10  785.36   54.41
   6  -2  10  946.56   40.93
   6  -2  10  878.87   55.01
  -6  -2 -10  860.21   76.10
  -6   2 -10  788.11   58.18
   6  -2  11   44.78   25.48
   6   2  11   50.86   21.36
   6   2  11   47.42   24.55
   6  -2  11   31.15   15.52
  -6  -2 -11   59.42   20.94
  -6   2 -11   54.07   15.95
   6  -2  12  431.97   47.92
   6   2  12  487.04   64.46
   6   2  12  477.77   44.15
   6  -2  12  453.82   29.40
  -6  -2 -12  388.72   37.81
  -6   2 -12  442.13   29.22
   6   2  13    4.36   15.93
   6   2  13   -1.33   17.60
   6  -2  13   -0.24   10.15
  -6  -2 -13    1.56   15.01
  -6   2 -13    3.19   10.78
   6   2  14   67.92   24.56
   6   2  14    0.20   27.36
   6  -2  14   70.66   29.45
   6  -2  14   24.85   15.43
  -6  -2 -14   78.80   22.77
  -6   2 -14   68.72   16.07
   6   2  15  512.84   68.68
   6   2  15  430.68   49.70
   6  -2  15  443.36   28.36
   6  -2  15  462.05   53.79
  -6  -2 -15  447.54   40.74
  -6   2 -15  432.50   30.29
   6   2  16    1.49   27.92
   6  -2  16   50.05   14.33
   6  -2  16   69.32   30.83
   6   2  16   72.32   22.86
  -6  -2 -16    1.43   21.89
  -6   2 -16   41.80   15.54
   6   2  17    0.10   19.69
   6   2  17  -26.68   15.46
   6  -2  17   12.41   15.95
   6  -2  17   15.35   21.97
  -6  -2 -17    0.68   24.92
  -6   2 -17    6.53   10.61
   6   2  18   -0.24   26.66
   6   2  18   23.93   32.37
   6  -2  18   27.23   20.33
   6  -2  18   59.27   49.20
  -6  -2 -18    1.10   32.57
   6  -3 -20   -7.99   16.92
   6   3 -20   -5.93   16.19
   6   3 -20  -16.86   20.32
   6  -3 -20   -3.10   17.24
   6   3 -20    8.14   10.18
   6   3 -19  112.29   30.92
   6   3 -19  134.94   20.05
   6  -3 -19  157.07   50.39
   6  -3 -19  150.46   52.98
   6   3 -18   34.72   14.81
   6   3 -18   27.62   23.19
   6  -3 -18   38.15   23.03
   6  -3 -18   39.19   40.06
   6   3 -17  638.98   34.70
   6   3 -17  723.71   59.44
   6  -3 -17  656.61   81.48
   6  -3 -17  406.79   48.86
   6   3 -17  644.38   33.70
   6   3 -16    1.08   11.32
   6   3 -16    1.19   11.08
   6   3 -16    9.20   13.06
   6  -3 -16   13.21   18.20
   6  -3 -16   15.33   30.71
   6   3 -15  161.83   20.40
   6   3 -15  169.08   19.80
   6   3 -15  183.93   22.64
   6  -3 -15  104.29   52.71
   6  -3 -15  155.47   31.68
   6   3 -14  109.68   17.42
   6   3 -14  121.65   19.49
   6   3 -14   76.32   17.01
   6  -3 -14   80.80   43.95
   6  -3 -14   75.02    7.64
   6  -3 -14  121.39   42.72
   6   3 -13  807.88   39.49
   6  -3 -13  845.96   80.63
   6  -3 -13  911.00   53.27
   6   3 -13  841.80   37.46
   6   3 -12   50.07   24.70
   6   3 -12   60.18   15.34
   6  -3 -12   42.86   36.01
   6  -3 -12   55.92   36.53
   6  -3 -12   48.21    5.90
   6  -3 -11 1198.84   62.07
   6  -3 -11 1227.52   26.13
   6  -3 -11 1329.39   62.26
   6   3 -11 1269.85   46.60
   6   3 -10  356.71   25.33
   6  -3 -10  369.72   34.68
   6  -3 -10  350.25   35.74
   6  -3 -10  336.68   11.91
   6   3  -9   20.36   12.28
   6  -3  -9   14.09   17.31
   6  -3  -9   15.25    3.40
   6  -3  -9   30.98   17.50
  -6  -3   9   23.14   12.83
   6   3  -8  214.68   21.26
   6  -3  -8  277.09   28.76
  -6  -3   8  243.78   22.43
   6  -3  -7 1048.21   50.47
   6   3  -7 1081.00   41.62
  -6  -3   7 1093.98   42.40
   6  -3  -6  517.98   34.03
   6   3  -6  501.53   44.35
  -6  -3   6  454.15   28.33
   6   3  -5 1440.59   49.14
   6  -3  -5 1395.28   80.13
  -6  -3   5 1425.57   49.89
   6  -3  -4  380.52   29.70
   6   3  -4  406.84   26.52
  -6  -3   4  402.71   43.36
   6   3  -3  800.75   37.19
   6  -3  -3  856.77   62.31
  -6  -3   3  841.55   38.72
   6  -3  -2  711.16   37.21
[truncated: 199,818 more chars]
