# Supplementary material for: Understanding the interactions between the bis(trifluoromethylsulfonyl)imide anion and absorbed CO2 using X-ray diffraction analysis of a soft crystal surrogate
Source: Commun Chem. 2020 Oct 27;3:143. doi: 10.1038/s42004-020-00390-1 (PMC9814135; doi:10.1038/s42004-020-00390-1)
Supplement: Supplementary file 3 — Supplementary Data 2 [file 42004_2020_390_MOESM3_ESM.cif]

data_1.2CO2
_audit_creation_date               2018-10-23
_audit_creation_method
;
Olex2 1.2
(compiled 2018.05.29 svn.r3508 for OlexSys, GUI svn.r5506)
;
_shelx_SHELXL_version_number       '2018/3'
_audit_contact_author_address      ?
_audit_contact_author_email        ?
_audit_contact_author_name         ''
_audit_contact_author_phone        ?
_publ_contact_author_id_orcid      ?
_publ_section_references
;
Dolomanov, O.V., Bourhis, L.J., Gildea, R.J, Howard, J.A.K. & Puschmann, H.
 (2009), J. Appl. Cryst. 42, 339-341.

Sheldrick, G.M. (2015). Acta Cryst. A71, 3-8.

Sheldrick, G.M. (2015). Acta Cryst. C71, 3-8.
;
_chemical_name_common              ?
_chemical_name_systematic          ?
_chemical_formula_moiety           'C26 H28 Cu N4, 2(C2 F6 N O4 S2), 2(C O2)'
_chemical_formula_sum              'C32 H28 Cu F12 N6 O12 S4'
_chemical_formula_weight           1108.38
_chemical_melting_point            ?
loop_
  _atom_type_symbol
  _atom_type_description
  _atom_type_scat_dispersion_real
  _atom_type_scat_dispersion_imag
  _atom_type_scat_source
 'C' 'C' 0.0181 0.0091 'International Tables Vol C Tables 4.2.6.8 and 6.1.1.4'
 'H' 'H' 0.0000 0.0000 'International Tables Vol C Tables 4.2.6.8 and 6.1.1.4'
 'Cu' 'Cu' -1.9646 0.5888
 'International Tables Vol C Tables 4.2.6.8 and 6.1.1.4'
 'F' 'F' 0.0727 0.0534 'International Tables Vol C Tables 4.2.6.8 and 6.1.1.4'
 'N' 'N' 0.0311 0.0180 'International Tables Vol C Tables 4.2.6.8 and 6.1.1.4'
 'O' 'O' 0.0492 0.0322 'International Tables Vol C Tables 4.2.6.8 and 6.1.1.4'
 'S' 'S' 0.3331 0.5567 'International Tables Vol C Tables 4.2.6.8 and 6.1.1.4'

_shelx_space_group_comment
;
The symmetry employed for this shelxl refinement is uniquely defined
by the following loop, which should always be used as a source of
symmetry information in preference to the above space-group names.
They are only intended as comments.
;
_space_group_crystal_system        'monoclinic'
_space_group_IT_number             15
_space_group_name_H-M_alt          'I 1 2/a 1'
_space_group_name_Hall             '-I 2ya'
loop_
  _space_group_symop_operation_xyz
 'x, y, z'
 '-x+1/2, y, -z'
 'x+1/2, y+1/2, z+1/2'
 '-x+1, y+1/2, -z+1/2'
 '-x, -y, -z'
 'x-1/2, -y, z'
 '-x+1/2, -y+1/2, -z+1/2'
 'x, -y+1/2, z+1/2'

_cell_length_a                     20.5810(6)
_cell_length_b                     12.3407(2)
_cell_length_c                     18.9377(6)
_cell_angle_alpha                  90
_cell_angle_beta                   114.545(4)
_cell_angle_gamma                  90
_cell_volume                       4375.2(2)
_cell_formula_units_Z              4
_cell_measurement_reflns_used      7052
_cell_measurement_temperature      273
_cell_measurement_theta_max        68.1180
_cell_measurement_theta_min        4.1050
_shelx_estimated_absorpt_T_max     0.536
_shelx_estimated_absorpt_T_min     0.536
_exptl_absorpt_coefficient_mu      3.557
_exptl_absorpt_correction_T_max    1.00000
_exptl_absorpt_correction_T_min    0.10832
_exptl_absorpt_correction_type     multi-scan
_exptl_absorpt_process_details
;
CrysAlisPro 1.171.40.21a (Rigaku Oxford Diffraction, 2018)
Empirical absorption correction using spherical harmonics,
 implemented in SCALE3 ABSPACK scaling algorithm.
;
_exptl_absorpt_special_details     ?
_exptl_crystal_colour              purple
_exptl_crystal_colour_primary      purple
_exptl_crystal_density_diffrn      1.683
_exptl_crystal_density_meas        ?
_exptl_crystal_density_method      ?
_exptl_crystal_description         block
_exptl_crystal_F_000               2236
_exptl_crystal_size_max            0.2
_exptl_crystal_size_mid            0.2
_exptl_crystal_size_min            0.2
_exptl_transmission_factor_max     ?
_exptl_transmission_factor_min     ?
_diffrn_reflns_av_R_equivalents    0.0633
_diffrn_reflns_av_unetI/netI       0.0359
_diffrn_reflns_Laue_measured_fraction_full  0.990
_diffrn_reflns_Laue_measured_fraction_max  0.990
_diffrn_reflns_limit_h_max         24
_diffrn_reflns_limit_h_min         -24
_diffrn_reflns_limit_k_max         14
_diffrn_reflns_limit_k_min         -14
_diffrn_reflns_limit_l_max         22
_diffrn_reflns_limit_l_min         -22
_diffrn_reflns_number              11991
_diffrn_reflns_point_group_measured_fraction_full  0.990
_diffrn_reflns_point_group_measured_fraction_max  0.990
_diffrn_reflns_theta_full          67.684
_diffrn_reflns_theta_max           68.251
_diffrn_reflns_theta_min           4.407
_diffrn_ambient_temperature        273
_diffrn_detector                   'PLATUS 200K area detector'
_diffrn_detector_area_resol_mean   5.811
_diffrn_detector_type              'HPC area detector'
_diffrn_measured_fraction_theta_full  0.990
_diffrn_measured_fraction_theta_max  0.990
_diffrn_measurement_details
;
List of Runs (angles in degrees, time in seconds):

  # Type    Start    End  Width  t~exp~   \w     \q     \k     \f   Frames
--------------------------------------------------------------------------
  1  \w   -187.00  -7.00   0.25    5.00    --  -97.00  55.00  90.00  720
  2  \w   -104.25  59.00   0.25    5.00    --  -16.00  55.00  90.00  653
  3  \w   -187.00 -24.00   0.25    5.00    --  -97.00  27.00 -90.00  652
  4  \w   -126.00-101.00   0.25    5.00    --  -97.00   0.00-180.00  100
  5  \w   -153.00 -11.00   0.25    5.00    --  -97.00  55.00   0.00  568
  6  \w   -162.25 -37.00   0.25    5.00    --  -97.00  27.00   0.00  501
  7  \w   -187.00 -77.50   0.25    5.00    --  -97.00  55.00-180.00  438
;
_diffrn_measurement_device         'four-circle diffractometer'
_diffrn_measurement_device_type    'XtaLAB P200'
_diffrn_measurement_method         '\w scans'
_diffrn_orient_matrix_type        
 'CrysAlisPro convention (1999,Acta A55,543-557)'
_diffrn_orient_matrix_UB_11        -0.0264652000
_diffrn_orient_matrix_UB_12        0.0208259000
_diffrn_orient_matrix_UB_13        -0.0877274000
_diffrn_orient_matrix_UB_21        -0.0766223000
_diffrn_orient_matrix_UB_22        -0.0290527000
_diffrn_orient_matrix_UB_23        -0.0117813000
_diffrn_orient_matrix_UB_31        -0.0140071000
_diffrn_orient_matrix_UB_32        0.1196711000
_diffrn_orient_matrix_UB_33        0.0124495000
_diffrn_radiation_monochromator    'multi-layer mirror optics'
_diffrn_radiation_probe            x-ray
_diffrn_radiation_type             CuK\a
_diffrn_radiation_wavelength       1.54184
_diffrn_source                     'rotating anode X-ray generator'
_diffrn_source_type                micromax007
_reflns_Friedel_coverage           0.000
_reflns_Friedel_fraction_full      .
_reflns_Friedel_fraction_max       .
_reflns_number_gt                  3524
_reflns_number_total               3968
_reflns_odcompleteness_completeness  98.79
_reflns_odcompleteness_iscentric   1
_reflns_odcompleteness_theta       68.13
_reflns_special_details
;
 Reflections were merged by SHELXL according to the crystal
 class for the calculation of statistics and refinement.
 
 _reflns_Friedel_fraction is defined as the number of unique
 Friedel pairs measured divided by the number that would be
 possible theoretically, ignoring centric projections and
 systematic absences.
;
_reflns_threshold_expression       'I > 2\s(I)'
_computing_cell_refinement         'CrysAlisPro 1.171.40.21a (Rigaku OD, 2018)'
_computing_data_collection         'CrysAlisPro 1.171.40.21a (Rigaku OD, 2018)'
_computing_data_reduction          'CrysAlisPro 1.171.40.21a (Rigaku OD, 2018)'
_computing_molecular_graphics      'Olex2 (Dolomanov et al., 2009)'
_computing_publication_material    'Olex2 (Dolomanov et al., 2009)'
_computing_structure_refinement    'ShelXL (Sheldrick, 2015)'
_computing_structure_solution      'ShelXT (Sheldrick, 2015)'
_refine_diff_density_max           0.846
_refine_diff_density_min           -0.738
_refine_diff_density_rms           0.124
_refine_ls_extinction_coef         .
_refine_ls_extinction_method       none
_refine_ls_goodness_of_fit_ref     1.290
_refine_ls_hydrogen_treatment      constr
_refine_ls_matrix_type             full
_refine_ls_number_parameters       331
_refine_ls_number_reflns           3968
_refine_ls_number_restraints       87
_refine_ls_R_factor_all            0.0861
_refine_ls_R_factor_gt             0.0823
_refine_ls_restrained_S_all        1.280
_refine_ls_shift/su_max            0.002
_refine_ls_shift/su_mean           0.000
_refine_ls_structure_factor_coef   Fsqd
_refine_ls_weighting_details      
 'w=1/[\s^2^(Fo^2^)+(0.2000P)^2^] where P=(Fo^2^+2Fc^2^)/3'
_refine_ls_weighting_scheme        calc
_refine_ls_wR_factor_gt            0.2665
_refine_ls_wR_factor_ref           0.2784
_refine_special_details            ?
_olex2_refinement_description
;
1. Fixed Uiso
 At 1.2 times of:
  All C(H) groups, All C(H,H) groups
2. Restrained distances
 O5-C16 \\sim O5A-C16A
 with sigma of 0.02
 C16-O6 \\sim C16A-O6A
 with sigma of 0.02
 O5-O6 \\sim O5A-O6A
 with sigma of 0.04
3. Uiso/Uaniso restraints and constraints
O5 \\sim C16 \\sim O6 \\sim O5A \\sim C16A \\sim O6A: within 2A with sigma of
0.04 and sigma for terminal atoms of 0.08
4. Rigid body (RIGU) restrains
 O5, C16, O6, O5A, C16A, O6A
 with sigma for 1-2 distances of 0.004 and sigma for 1-3 distances of 0.004
5. Others
 Sof(O5A)=Sof(C16A)=Sof(O6A)=1-FVAR(1)
 Sof(O5)=Sof(C16)=Sof(O6)=FVAR(1)
6.a Secondary CH2 refined with riding coordinates:
 C7(H7A,H7B), C6(H6A,H6B), C8(H8A,H8B)
6.b Aromatic/amide H refined with riding coordinates:
 C10(H10), C9(H9), C2(H2), C4(H4), C1(H1), C12(H12), C13(H13), C5(H5)
;
_atom_sites_solution_hydrogens     geom
_atom_sites_solution_primary       dual
_atom_sites_solution_secondary     ?
loop_
  _atom_site_label
  _atom_site_type_symbol
  _atom_site_fract_x
  _atom_site_fract_y
  _atom_site_fract_z
  _atom_site_U_iso_or_equiv
  _atom_site_adp_type
  _atom_site_occupancy
  _atom_site_site_symmetry_order
  _atom_site_calc_flag
  _atom_site_refinement_flags_posn
  _atom_site_refinement_flags_adp
  _atom_site_refinement_flags_occupancy
  _atom_site_disorder_assembly
  _atom_site_disorder_group
 Cu01 Cu 0.750000 0.26134(6) 0.500000 0.0555(4) Uani 1 2 d S T P . .
 S2 S 0.87691(5) 0.26194(7) 0.72197(5) 0.0539(4) Uani 1 1 d . . . . .
 S1 S 1.02234(5) 0.24774(8) 0.75543(6) 0.0661(4) Uani 1 1 d . . . . .
 O4 O 0.81357(15) 0.25826(19) 0.65075(16) 0.0619(7) Uani 1 1 d . . . . .
 F5 F 0.86177(17) 0.0556(2) 0.74037(17) 0.0902(8) Uani 1 1 d . . . . .
 F4 F 0.91609(16) 0.1393(3) 0.84604(14) 0.0979(9) Uani 1 1 d . . . . .
 F3 F 1.02526(16) 0.0397(2) 0.78515(16) 0.0927(8) Uani 1 1 d . . . . .
 O3 O 0.88666(16) 0.3535(2) 0.77094(17) 0.0721(7) Uani 1 1 d . . . . .
 F6 F 0.80373(14) 0.1585(3) 0.78419(17) 0.0899(8) Uani 1 1 d . . . . .
 F2 F 1.04157(18) 0.0772(2) 0.68412(16) 0.0967(9) Uani 1 1 d . . . . .
 F1 F 1.12458(15) 0.1061(3) 0.7972(2) 0.1122(11) Uani 1 1 d . . . . .
 N2 N 0.81597(15) 1.1438(2) 0.49463(16) 0.0550(7) Uani 1 1 d . . . . .
 N1 N 0.81100(15) 0.3789(2) 0.48495(17) 0.0559(7) Uani 1 1 d . . . . .
 O1 O 1.03931(19) 0.2693(3) 0.8353(2) 0.0890(10) Uani 1 1 d . . . . .
 N3 N 0.94010(17) 0.2302(3) 0.70134(17) 0.0583(7) Uani 1 1 d . . . . .
 C7 C 0.89094(19) 0.7656(3) 0.4729(2) 0.0566(8) Uani 1 1 d . . . . .
 H7A H 0.876021 0.761768 0.515189 0.068 Uiso 1 1 calc R . . . .
 H7B H 0.848320 0.772402 0.424899 0.068 Uiso 1 1 calc R . . . .
 O2 O 1.05500(19) 0.3092(3) 0.7155(2) 0.0976(11) Uani 1 1 d . . . . .
 C6 C 0.92927(18) 0.6610(3) 0.4708(2) 0.0557(8) Uani 1 1 d . . . . .
 H6A H 0.936204 0.658818 0.423216 0.067 Uiso 1 1 calc R . . . .
 H6B H 0.976029 0.660585 0.513996 0.067 Uiso 1 1 calc R . . . .
 C10 C 0.87335(17) 1.0443(3) 0.4288(2) 0.0573(8) Uani 1 1 d . . . . .
 H10 H 0.884169 1.038077 0.385952 0.069 Uiso 1 1 calc R . . . .
 C11 C 0.89724(17) 0.9657(3) 0.48718(19) 0.0534(7) Uani 1 1 d . . . . .
 C9 C 0.83400(18) 1.1306(3) 0.43473(19) 0.0562(8) Uani 1 1 d . . . . .
 H9 H 0.819112 1.182304 0.395463 0.067 Uiso 1 1 calc R . . . .
 C3 C 0.88897(18) 0.5615(3) 0.47520(19) 0.0510(7) Uani 1 1 d . . . . .
 C2 C 0.91953(16) 0.4806(3) 0.53037(18) 0.0531(7) Uani 1 1 d . . . . .
 H2 H 0.967022 0.486494 0.565686 0.064 Uiso 1 1 calc R . . . .
 C4 C 0.8176(2) 0.5451(3) 0.4232(2) 0.0637(9) Uani 1 1 d . . . . .
 H4 H 0.794709 0.595117 0.383873 0.076 Uiso 1 1 calc R . . . .
 C1 C 0.88023(17) 0.3926(3) 0.53303(18) 0.0536(7) Uani 1 1 d . . . . .
 H1 H 0.902545 0.339435 0.570022 0.064 Uiso 1 1 calc R . . . .
 C12 C 0.87986(19) 0.9824(3) 0.54973(19) 0.0588(8) Uani 1 1 d . . . . .
 H12 H 0.896041 0.933806 0.591001 0.071 Uiso 1 1 calc R . . . .
 C15 C 0.8643(2) 0.1472(3) 0.7768(2) 0.0650(9) Uani 1 1 d . . . . .
 C8 C 0.93719(19) 0.8662(3) 0.4836(2) 0.0598(8) Uani 1 1 d . . . . .
 H8A H 0.980327 0.859683 0.531079 0.072 Uiso 1 1 calc R . . . .
 H8B H 0.950978 0.872185 0.440564 0.072 Uiso 1 1 calc R . . . .
 C13 C 0.8395(2) 1.0688(3) 0.55162(19) 0.0596(8) Uani 1 1 d . . . . .
 H13 H 0.827707 1.076427 0.593739 0.072 Uiso 1 1 calc R . . . .
 O5 O 0.707(3) 0.861(5) 0.357(2) 0.112(8) Uani 0.34(6) 1 d D U . A 1
 C5 C 0.7817(2) 0.4556(3) 0.4302(2) 0.0644(9) Uani 1 1 d . . . . .
 H5 H 0.734221 0.447245 0.395311 0.077 Uiso 1 1 calc R . . . .
 C14 C 1.0555(2) 0.1087(4) 0.7557(2) 0.0725(10) Uani 1 1 d . . . . .
 C16 C 0.723(3) 0.881(5) 0.307(2) 0.131(10) Uani 0.34(6) 1 d D U . A 1
 O6 O 0.746(3) 0.885(4) 0.264(2) 0.160(11) Uani 0.34(6) 1 d D U . A 1
 O5A O 0.7121(16) 0.842(3) 0.3650(13) 0.145(9) Uani 0.66(6) 1 d D U . A 2
 C16A C 0.7135(10) 0.845(2) 0.3048(13) 0.111(5) Uani 0.66(6) 1 d D U . A 2
 O6A O 0.7160(14) 0.845(2) 0.2475(12) 0.151(7) Uani 0.66(6) 1 d D U . A 2

loop_
  _atom_site_aniso_label
  _atom_site_aniso_U_11
  _atom_site_aniso_U_22
  _atom_site_aniso_U_33
  _atom_site_aniso_U_23
  _atom_site_aniso_U_13
  _atom_site_aniso_U_12
 Cu01 0.0622(5) 0.0316(5) 0.0591(6) 0.000 0.0117(4) 0.000
 S2 0.0656(6) 0.0391(6) 0.0466(5) -0.0022(3) 0.0129(4) 0.0037(3)
 S1 0.0648(6) 0.0552(7) 0.0647(7) -0.0056(4) 0.0132(5) -0.0013(3)
 O4 0.0681(15) 0.0513(16) 0.0493(14) 0.0011(9) 0.0074(12) 0.0085(10)
 F5 0.131(2) 0.0487(15) 0.0902(17) 0.0044(12) 0.0457(16) 0.0002(13)
 F4 0.1037(17) 0.108(2) 0.0583(12) 0.0262(14) 0.0100(12) -0.0064(16)
 F3 0.115(2) 0.0723(18) 0.0905(18) 0.0217(14) 0.0422(16) 0.0206(14)
 O3 0.0873(17) 0.0501(16) 0.0695(15) -0.0213(13) 0.0231(13) -0.0043(12)
 F6 0.0854(15) 0.093(2) 0.0938(17) 0.0204(15) 0.0395(14) 0.0048(13)
 F2 0.133(2) 0.083(2) 0.0730(15) 0.0033(13) 0.0413(16) 0.0364(17)
 F1 0.0723(15) 0.098(2) 0.133(3) 0.006(2) 0.0091(16) 0.0203(15)
 N2 0.0661(15) 0.0359(15) 0.0520(14) -0.0035(11) 0.0136(12) 0.0020(11)
 N1 0.0647(15) 0.0341(15) 0.0561(15) 0.0036(12) 0.0123(12) 0.0019(11)
 O1 0.0765(18) 0.094(3) 0.070(2) -0.0283(16) 0.0036(16) -0.0059(15)
 N3 0.0669(17) 0.0506(18) 0.0436(14) -0.0033(12) 0.0093(12) 0.0023(12)
 C7 0.0559(17) 0.0420(19) 0.062(2) -0.0010(14) 0.0150(15) 0.0006(13)
 O2 0.093(2) 0.071(2) 0.130(3) 0.017(2) 0.047(2) -0.0018(17)
 C6 0.0591(16) 0.0404(19) 0.0611(18) -0.0029(14) 0.0184(14) 0.0005(13)
 C10 0.0651(17) 0.0452(19) 0.0589(17) 0.0062(14) 0.0231(15) -0.0023(14)
 C11 0.0588(15) 0.0360(18) 0.0549(17) 0.0012(13) 0.0131(13) -0.0048(13)
 C9 0.0646(17) 0.0388(19) 0.0554(16) 0.0138(14) 0.0153(14) 0.0011(13)
 C3 0.0637(16) 0.0289(16) 0.0528(15) 0.0007(12) 0.0167(13) 0.0047(12)
 C2 0.0558(15) 0.045(2) 0.0493(15) 0.0006(13) 0.0124(12) 0.0061(13)
 C4 0.0725(19) 0.039(2) 0.0585(18) 0.0046(15) 0.0065(15) -0.0023(15)
 C1 0.0618(16) 0.0345(17) 0.0518(15) 0.0047(13) 0.0110(13) 0.0063(12)
 C12 0.082(2) 0.0352(19) 0.0465(15) 0.0003(13) 0.0141(14) 0.0059(15)
 C15 0.078(2) 0.054(2) 0.0500(17) 0.0059(15) 0.0142(16) 0.0055(16)
 C8 0.0615(17) 0.045(2) 0.069(2) 0.0023(15) 0.0230(16) 0.0024(15)
 C13 0.083(2) 0.0387(19) 0.0453(15) -0.0009(13) 0.0146(15) 0.0085(15)
 O5 0.108(19) 0.117(16) 0.086(11) 0.020(11) 0.017(10) 0.023(11)
 C5 0.0656(18) 0.0357(19) 0.0633(19) 0.0033(15) -0.0015(15) -0.0024(14)
 C14 0.073(2) 0.074(3) 0.062(2) 0.0096(19) 0.0192(18) 0.0134(19)
 C16 0.165(19) 0.10(2) 0.123(13) 0.046(14) 0.059(12) 0.049(16)
 O6 0.21(2) 0.16(2) 0.131(15) 0.009(15) 0.083(16) 0.01(2)
 O5A 0.084(6) 0.21(2) 0.120(8) 0.030(9) 0.019(6) 0.026(10)
 C16A 0.100(7) 0.091(12) 0.149(8) 0.037(8) 0.058(6) 0.040(7)
 O6A 0.179(13) 0.140(13) 0.173(10) 0.032(8) 0.111(10) 0.038(9)

_geom_special_details
;
 All esds (except the esd in the dihedral angle between two l.s. planes)
 are estimated using the full covariance matrix.  The cell esds are taken
 into account individually in the estimation of esds in distances, angles
 and torsion angles; correlations between esds in cell parameters are only
 used when they are defined by crystal symmetry.  An approximate (isotropic)
 treatment of cell esds is used for estimating esds involving l.s. planes.
;
loop_
  _geom_bond_atom_site_label_1
  _geom_bond_atom_site_label_2
  _geom_bond_distance
  _geom_bond_site_symmetry_2
  _geom_bond_publ_flag
 Cu01 N2 2.018(3) 1_545 ?
 Cu01 N2 2.018(3) 2_646 ?
 Cu01 N1 2.014(3) . ?
 Cu01 N1 2.014(3) 2_656 ?
 S2 O4 1.435(3) . ?
 S2 O3 1.422(3) . ?
 S2 N3 1.555(3) . ?
 S2 C15 1.837(4) . ?
 S1 O1 1.428(4) . ?
 S1 N3 1.588(3) . ?
 S1 O2 1.423(4) . ?
 S1 C14 1.845(5) . ?
 F5 C15 1.314(5) . ?
 F4 C15 1.306(5) . ?
 F3 C14 1.309(5) . ?
 F6 C15 1.318(5) . ?
 F2 C14 1.322(5) . ?
 F1 C14 1.308(5) . ?
 N2 C9 1.342(5) . ?
 N2 C13 1.350(4) . ?
 N1 C1 1.345(4) . ?
 N1 C5 1.348(5) . ?
 C7 C6 1.522(5) . ?
 C7 C8 1.526(5) . ?
 C6 C3 1.503(5) . ?
 C10 C11 1.398(5) . ?
 C10 C9 1.370(5) . ?
 C11 C12 1.388(5) . ?
 C11 C8 1.494(5) . ?
 C3 C2 1.392(5) . ?
 C3 C4 1.403(5) . ?
 C2 C1 1.368(5) . ?
 C4 C5 1.366(5) . ?
 C12 C13 1.361(5) . ?
 O5 C16 1.155(19) . ?
 C16 O6 1.11(2) . ?
 O5A C16A 1.151(16) . ?
 C16A O6A 1.108(16) . ?

loop_
  _geom_angle_atom_site_label_1
  _geom_angle_atom_site_label_2
  _geom_angle_atom_site_label_3
  _geom_angle
  _geom_angle_site_symmetry_1
  _geom_angle_site_symmetry_3
  _geom_angle_publ_flag
 N2 Cu01 N2 88.09(17) 2_646 1_545 ?
 N1 Cu01 N2 175.20(10) . 2_646 ?
 N1 Cu01 N2 92.20(13) . 1_545 ?
 N1 Cu01 N2 175.20(10) 2_656 1_545 ?
 N1 Cu01 N2 92.20(13) 2_656 2_646 ?
 N1 Cu01 N1 87.90(17) 2_656 . ?
 O4 S2 N3 106.49(16) . . ?
 O4 S2 C15 102.71(17) . . ?
 O3 S2 O4 117.71(16) . . ?
 O3 S2 N3 117.23(18) . . ?
 O3 S2 C15 104.99(19) . . ?
 N3 S2 C15 106.11(18) . . ?
 O1 S1 N3 115.76(19) . . ?
 O1 S1 C14 104.0(2) . . ?
 N3 S1 C14 99.74(18) . . ?
 O2 S1 O1 120.2(2) . . ?
 O2 S1 N3 110.0(2) . . ?
 O2 S1 C14 104.0(2) . . ?
 C9 N2 Cu01 123.9(2) . 1_565 ?
 C9 N2 C13 117.3(3) . . ?
 C13 N2 Cu01 118.6(2) . 1_565 ?
 C1 N1 Cu01 122.8(2) . . ?
 C1 N1 C5 116.2(3) . . ?
 C5 N1 Cu01 120.6(2) . . ?
 S2 N3 S1 125.6(2) . . ?
 C6 C7 C8 113.1(3) . . ?
 C3 C6 C7 112.8(3) . . ?
 C9 C10 C11 120.0(3) . . ?
 C10 C11 C8 123.6(3) . . ?
 C12 C11 C10 116.2(3) . . ?
 C12 C11 C8 120.2(3) . . ?
 N2 C9 C10 122.9(3) . . ?
 C2 C3 C6 122.7(3) . . ?
 C2 C3 C4 116.0(3) . . ?
 C4 C3 C6 121.3(3) . . ?
 C1 C2 C3 120.5(3) . . ?
 C5 C4 C3 119.9(3) . . ?
 N1 C1 C2 123.5(3) . . ?
 C13 C12 C11 121.0(3) . . ?
 F5 C15 S2 110.5(3) . . ?
 F5 C15 F6 108.3(4) . . ?
 F4 C15 S2 112.1(3) . . ?
 F4 C15 F5 107.5(3) . . ?
 F4 C15 F6 108.3(3) . . ?
 F6 C15 S2 110.0(3) . . ?
 C11 C8 C7 110.4(3) . . ?
 N2 C13 C12 122.4(3) . . ?
 N1 C5 C4 123.8(3) . . ?
 F3 C14 S1 111.4(3) . . ?
 F3 C14 F2 107.9(4) . . ?
 F2 C14 S1 110.4(3) . . ?
 F1 C14 S1 109.4(3) . . ?
 F1 C14 F3 108.6(4) . . ?
 F1 C14 F2 109.1(4) . . ?
 O6 C16 O5 168(5) . . ?
 O6A C16A O5A 177(3) . . ?

_shelx_res_file
;
TITL org_a.res in I2/a
    org.res
    created by SHELXL-2018/3 at 19:03:10 on 23-Oct-2018
REM Old TITL org in I2/a
REM SHELXT solution in I2/a: R1 0.203, Rweak 0.025, Alpha 0.031
REM <I/s> 1.582 for 190 systematic absences, Orientation as input
REM Formula found by SHELXT: C36 N6 O8 F12 S4 Cu
CELL 1.54184 20.581 12.3407 18.9377 90 114.545 90
ZERR 4 0.0006 0.0002 0.0006 0 0.004 0
LATT 2
SYMM 0.5-X,+Y,-Z
SFAC C H Cu F N O S
UNIT 128 112 4 48 24 48 16
SADI O5 C16 O5a C16a
SADI C16 O6 C16a O6a
SADI 0.04 O5 O6 O5a O6a
SIMU O5 C16 O6 O5a C16a O6a
RIGU O5 C16 O6 O5a C16a O6a

L.S. 4 0 0
PLAN  20
SIZE 0.2 0.2 0.2
TEMP -0.15
BOND
list 4
acta
fmap 2 53
REM <olex2.extras>
REM <HklSrc "%.\\org.hkl">
REM </olex2.extras>

WGHT    0.200000
FVAR       0.29217   0.34260
CU01  3    0.750000    0.261342    0.500000    10.50000    0.06219    0.03158 =
         0.05911    0.00000    0.01166    0.00000
S2    7    0.876914    0.261939    0.721969    11.00000    0.06556    0.03910 =
         0.04663   -0.00219    0.01294    0.00369
S1    7    1.022339    0.247736    0.755433    11.00000    0.06478    0.05522 =
         0.06467   -0.00563    0.01319   -0.00125
O4    6    0.813569    0.258259    0.650750    11.00000    0.06809    0.05133 =
         0.04928    0.00111    0.00742    0.00852
F5    4    0.861766    0.055587    0.740373    11.00000    0.13119    0.04875 =
         0.09023    0.00439    0.04567    0.00016
F4    4    0.916092    0.139328    0.846043    11.00000    0.10373    0.10800 =
         0.05835    0.02620    0.01005   -0.00643
F3    4    1.025265    0.039713    0.785147    11.00000    0.11481    0.07235 =
         0.09052    0.02170    0.04222    0.02057
O3    6    0.886661    0.353502    0.770935    11.00000    0.08726    0.05008 =
         0.06948   -0.02132    0.02313   -0.00435
F6    4    0.803734    0.158464    0.784192    11.00000    0.08535    0.09282 =
         0.09378    0.02042    0.03945    0.00482
F2    4    1.041574    0.077222    0.684123    11.00000    0.13266    0.08295 =
         0.07299    0.00328    0.04130    0.03640
F1    4    1.124582    0.106149    0.797155    11.00000    0.07228    0.09791 =
         0.13284    0.00639    0.00912    0.02035
N2    5    0.815974    1.143789    0.494627    11.00000    0.06606    0.03593 =
         0.05199   -0.00345    0.01358    0.00196
N1    5    0.810999    0.378856    0.484945    11.00000    0.06473    0.03410 =
         0.05607    0.00357    0.01226    0.00190
O1    6    1.039305    0.269254    0.835271    11.00000    0.07650    0.09402 =
         0.06966   -0.02825    0.00355   -0.00586
N3    5    0.940101    0.230220    0.701342    11.00000    0.06689    0.05064 =
         0.04363   -0.00325    0.00930    0.00232
C7    1    0.890936    0.765631    0.472935    11.00000    0.05591    0.04199 =
         0.06238   -0.00098    0.01501    0.00063
AFIX  23
H7A   2    0.876021    0.761768    0.515189    11.00000   -1.20000
H7B   2    0.848320    0.772402    0.424899    11.00000   -1.20000
AFIX   0

O2    6    1.055002    0.309226    0.715454    11.00000    0.09256    0.07100 =
         0.13011    0.01734    0.04719   -0.00182
C6    1    0.929269    0.661010    0.470825    11.00000    0.05909    0.04042 =
         0.06108   -0.00289    0.01845    0.00054
AFIX  23
H6A   2    0.936204    0.658818    0.423216    11.00000   -1.20000
H6B   2    0.976029    0.660585    0.513996    11.00000   -1.20000
AFIX   0
C10   1    0.873347    1.044316    0.428822    11.00000    0.06510    0.04524 =
         0.05895    0.00616    0.02307   -0.00228
AFIX  43
H10   2    0.884169    1.038077    0.385952    11.00000   -1.20000
AFIX   0
C11   1    0.897238    0.965675    0.487185    11.00000    0.05877    0.03600 =
         0.05487    0.00122    0.01315   -0.00484
C9    1    0.833998    1.130582    0.434727    11.00000    0.06458    0.03878 =
         0.05538    0.01378    0.01525    0.00110
AFIX  43
H9    2    0.819112    1.182304    0.395463    11.00000   -1.20000
AFIX   0
C3    1    0.888971    0.561499    0.475202    11.00000    0.06370    0.02887 =
         0.05280    0.00074    0.01669    0.00474
C2    1    0.919528    0.480630    0.530367    11.00000    0.05576    0.04463 =
         0.04935    0.00062    0.01237    0.00612
AFIX  43
H2    2    0.967022    0.486494    0.565686    11.00000   -1.20000
AFIX   0
C4    1    0.817567    0.545110    0.423159    11.00000    0.07248    0.03924 =
         0.05848    0.00458    0.00647   -0.00228
AFIX  43
H4    2    0.794709    0.595117    0.383873    11.00000   -1.20000
AFIX   0
C1    1    0.880232    0.392600    0.533027    11.00000    0.06182    0.03451 =
         0.05178    0.00470    0.01097    0.00625
AFIX  43
H1    2    0.902545    0.339435    0.570022    11.00000   -1.20000
AFIX   0
C12   1    0.879862    0.982388    0.549733    11.00000    0.08208    0.03515 =
         0.04650    0.00029    0.01408    0.00591
AFIX  43
H12   2    0.896041    0.933806    0.591001    11.00000   -1.20000
AFIX   0

C15   1    0.864266    0.147236    0.776780    11.00000    0.07797    0.05448 =
         0.05005    0.00586    0.01420    0.00549
C8    1    0.937187    0.866239    0.483558    11.00000    0.06145    0.04452 =
         0.06918    0.00226    0.02302    0.00245
AFIX  23
H8A   2    0.980327    0.859683    0.531079    11.00000   -1.20000
H8B   2    0.950978    0.872185    0.440564    11.00000   -1.20000
AFIX   0
C13   1    0.839504    1.068787    0.551622    11.00000    0.08282    0.03873 =
         0.04526   -0.00094    0.01460    0.00846
AFIX  43
H13   2    0.827707    1.076427    0.593739    11.00000   -1.20000
AFIX   0

PART 1
O5    6    0.706589    0.860848    0.357377    21.00000    0.10802    0.11693 =
         0.08603    0.02020    0.01681    0.02266

PART 0
C5    1    0.781655    0.455648    0.430246    11.00000    0.06562    0.03575 =
         0.06331    0.00332   -0.00154   -0.00242
AFIX  43
H5    2    0.734221    0.447245    0.395311    11.00000   -1.20000
AFIX   0

C14   1    1.055505    0.108735    0.755685    11.00000    0.07340    0.07373 =
         0.06160    0.00958    0.01919    0.01341
PART 1
C16   1    0.722501    0.880628    0.307073    21.00000    0.16529    0.10335 =
         0.12251    0.04604    0.05918    0.04860
O6    6    0.746336    0.885377    0.264414    21.00000    0.20661    0.15627 =
         0.13105    0.00931    0.08328    0.01429

PART 0
PART 2
O5A   6    0.712135    0.841769    0.364956   -21.00000    0.08356    0.20800 =
         0.11988    0.02980    0.01870    0.02648
C16A  1    0.713460    0.845265    0.304809   -21.00000    0.10025    0.09052 =
         0.14930    0.03688    0.05809    0.03972
O6A   6    0.716050    0.844716    0.247512   -21.00000    0.17948    0.13958 =
         0.17335    0.03164    0.11129    0.03762
HKLF 4


REM  org_a.res in I2/a
REM wR2 = 0.2784, GooF = S = 1.290, Restrained GooF = 1.280 for all data
REM R1 = 0.0823 for 3524 Fo > 4sig(Fo) and 0.0861 for all 3968 data
REM 331 parameters refined using 87 restraints

END

WGHT      0.2000      0.0000

REM Highest difference peak  0.846,  deepest hole -0.738,  1-sigma level  0.124
Q1    1   0.8018  0.2728  0.5142  11.00000  0.05    0.85
Q2    1   0.7416  1.1585  0.4580  11.00000  0.05    0.72
Q3    1   0.8733  0.2573  0.6566  11.00000  0.05    0.63
Q4    1   0.7858  0.2596  0.5787  11.00000  0.05    0.63
Q5    1   0.7424  0.3674  0.4629  11.00000  0.05    0.57
Q6    1   0.9223  0.2453  0.7345  11.00000  0.05    0.48
Q7    1   0.8948  0.2583  0.8001  11.00000  0.05    0.47
Q8    1   0.7713  0.2635  0.4470  11.00000  0.05    0.47
Q9    1   0.9847  0.2565  0.7912  11.00000  0.05    0.46
Q10   1   0.8623  0.1547  0.6922  11.00000  0.05    0.45
Q11   1   0.9974  0.2482  0.6784  11.00000  0.05    0.43
Q12   1   0.7547  0.2233  0.6210  11.00000  0.05    0.42
Q13   1   0.8806  0.6014  0.4544  11.00000  0.05    0.41
Q14   1   0.8541  0.3623  0.7601  11.00000  0.05    0.38
Q15   1   1.0994  0.1022  0.7123  11.00000  0.05    0.38
Q16   1   0.9765  0.2247  0.7366  11.00000  0.05    0.38
Q17   1   0.8332  0.4779  0.5636  11.00000  0.05    0.36
Q18   1   0.8856  0.3253  0.8338  11.00000  0.05    0.35
Q19   1   0.7608  0.2995  0.6198  11.00000  0.05    0.35
Q20   1   0.9253  0.9821  0.5521  11.00000  0.05    0.35
;
_shelx_res_checksum                79745
_shelx_hkl_file
;
   4   0   0 5000.42   12.14
  -6   0   0  599.10    2.39
   6   0   0  630.66    2.69
  -8   0   0  182.56    1.36
  10   0   0   12.79    0.56
 -10   0   0   11.83    0.62
 -12   0   0 1077.44    3.74
  12   0   0 1098.49    4.28
  14   0   0  530.99    2.83
 -14   0   0  532.11    2.45
  16   0   0  472.74    2.83
 -16   0   0  553.79    2.71
 -18   0   0   21.84    0.75
  18   0   0   23.22    0.85
  20   0   0   57.61    0.99
 -20   0   0   68.95    0.92
  22   0   0   41.46    0.73
 -22   0   0   47.26    0.68
  -3  -1   0 2076.76    5.08
   3   1   0 2091.42    5.13
  -5  -1   0 9318.51   21.64
   5   1   0 9503.23   21.96
  -7  -1   0 2679.01    7.29
   7  -1   0 2620.73    7.77
  -9   1   0  258.13    1.51
   9   1   0  259.77    1.77
 -11   1   0  302.31    1.75
 -11  -1   0  307.54    1.99
  11   1   0  296.68    1.84
  11  -1   0  284.19    1.86
 -11  -1   0  291.04    1.64
 -13  -1   0   19.72    0.87
 -13   1   0   18.22    0.90
  13   1   0   22.66    0.81
  13  -1   0   21.56    0.77
 -13   1   0   23.00    0.82
 -13  -1   0   21.28    0.73
  13   1   0   25.33    0.89
 -15   1   0  554.43    2.70
  15   1   0  506.10    2.99
  15   1   0  577.12    3.16
 -15  -1   0  504.32    2.40
  15  -1   0  473.40    2.80
  17   1   0  148.14    1.57
 -17   1   0  153.56    1.38
  19  -1   0   13.66    0.68
 -19  -1   0   14.17    0.63
 -19   1   0   17.67    0.76
  19   1   0   17.45    0.83
  21   1   0    2.97    0.52
  21  -1   0    2.87    0.45
 -21  -1   0    2.85    0.45
 -21   1   0    3.26    0.49
  -2   2   0    3.18    0.20
   2   2   0    2.89    0.17
  -2  -2   0    3.50    0.18
  -4   2   0 3177.37    7.70
   4   2   0 3209.59    7.89
   6   2   0  189.05    1.42
  -6  -2   0  184.50    1.24
  -8  -2   0    5.53    0.47
  10   2   0  147.12    1.28
  10  -2   0  145.15    1.22
  12   2   0    8.00    0.59
 -12   2   0    5.91    0.81
 -12  -2   0    6.56    0.96
  12  -2   0    6.00    0.63
 -12   2   0    6.72    0.71
 -12  -2   0    4.48    0.52
 -14  -2   0  124.00    1.11
 -14   2   0  145.98    1.37
  14  -2   0  125.81    1.39
  14   2   0  142.87    1.49
 -14   2   0  156.54    1.53
 -16  -2   0  166.69    1.40
 -16   2   0  220.12    2.00
  16   2   0  165.38    1.74
 -16   2   0  216.45    1.87
  16   2   0  200.58    1.91
  16  -2   0  143.23    1.51
 -18   2   0   64.04    1.08
 -18  -2   0   62.17    1.02
 -20   2   0    0.58    0.57
  20   2   0    0.26    0.59
 -20  -2   0    0.43    0.49
  22   2   0   24.75    0.59
 -22   2   0   29.60    0.59
   1  -3   0  709.84    2.00
  -1  -3   0  692.68    1.94
  -3  -3   0  149.56    0.76
  -3   3   0  150.09    0.83
  -5  -3   0 1766.08    4.68
  -5   3   0 1648.31    4.56
   5  -3   0 1458.47    4.40
   5   3   0 1574.51    4.72
  -7  -3   0 1139.22    3.78
  -7   3   0 1390.10    4.13
   9   3   0   41.00    0.90
  -9  -3   0   35.95    0.70
  -9  -3   0   32.27    0.57
   9   3   0   41.12    0.76
  -9   3   0   45.14    0.79
 -11   3   0  125.15    1.23
  11   3   0  122.90    1.27
 -13  -3   0   36.05    1.20
  13  -3   0   43.73    0.93
  13   3   0   42.67    0.92
 -13   3   0   48.36    1.00
 -13  -3   0   38.73    0.75
  15   3   0  607.84    3.04
  15  -3   0  547.23    3.01
 -15   3   0  628.89    3.04
 -15  -3   0  541.30    2.34
 -17  -3   0   33.59    0.76
  17   3   0   32.30    0.95
 -19  -3   0    0.24    0.70
  19   3   0    0.72    0.71
 -19   3   0    1.05    0.72
  21   3   0    3.95    0.54
 -21   3   0    4.90    0.50
 -21  -3   0    4.19    0.46
   0  -4   0  417.62    1.52
  -2  -4   0 1269.85    3.42
   2  -4   0 1238.91    3.48
  -4   4   0  909.44    3.06
   4  -4   0  934.59    3.00
  -6  -4   0   23.69    0.61
  -6   4   0   24.62    0.66
  -8   4   0 2363.15    6.50
  -8   4   0 2331.63    6.69
   8   4   0 2163.89    6.29
  -8  -4   0 2131.08    6.29
  -8  -4   0 2215.65    6.52
   8   4   0 2308.76    7.23
 -10   4   0   92.14    1.12
 -10  -4   0   63.81    0.76
 -10  -4   0   68.80    1.01
 -10   4   0   98.57    1.36
  10   4   0   87.37    1.10
  10   4   0   91.38    1.35
 -10   4   0   94.81    1.13
  10   4   0   82.01    0.90
  12   4   0    3.38    0.81
  12   4   0    1.48    0.77
 -12  -4   0    1.89    0.69
 -12  -4   0    4.23    1.43
 -12   4   0    1.38    0.75
 -12   4   0    0.55    0.68
 -14   4   0  319.40    2.12
  14   4   0  334.91    2.30
  16   4   0    3.73    0.94
  16   4   0    2.71    0.74
 -16   4   0    1.91    0.76
 -16  -4   0    4.90    0.60
  18   4   0   49.06    1.02
 -18  -4   0   47.75    0.78
 -20  -4   0    6.90    0.47
   1  -5   0  656.95    2.27
  -1  -5   0  619.92    2.10
   3  -5   0 1829.56    5.04
  -3  -5   0 1806.81    4.85
  -5  -5   0  140.56    1.01
  -5   5   0  142.66    1.17
  -7   5   0 1708.42    5.11
  -7   5   0 1496.30    5.05
   7   5   0 1605.63    5.36
  -7  -5   0 1534.98    5.06
   7   5   0 1553.12    4.93
   7   5   0 1772.39    5.70
  -7   5   0 1700.03    5.30
   7   5   0 1593.59    5.05
   9   5   0   75.82    0.96
  -9  -5   0   64.83    0.88
  -9  -5   0   61.35    0.99
  -9   5   0   90.81    1.19
   9   5   0   87.85    1.39
  -9   5   0   83.59    1.22
 -11   5   0 1203.87    5.30
 -11   5   0 1145.57    4.21
 -11  -5   0 1066.65    3.78
  11   5   0 1126.20    5.17
 -11   5   0 1251.51    4.48
  11   5   0 1051.64    3.84
 -11  -5   0 1135.17    4.80
  13   5   0  689.67    3.92
 -13   5   0  692.73    3.23
  15   5   0   61.07    1.45
  15   5   0   54.65    1.20
 -15   5   0   44.41    0.96
 -15  -5   0   40.64    0.78
 -17   5   0   45.32    1.01
 -17  -5   0   46.28    0.83
 -19   5   0    2.25    0.60
  19   5   0    3.66    0.72
 -19  -5   0    2.71    0.56
  21   5   0    0.07    0.41
 -21  -5   0    0.26    0.34
   0  -6   0 3496.81    8.79
  -2  -6   0   85.32    0.83
   2   6   0   74.72    0.98
  -4   6   0  106.89    1.04
  -4   6   0  114.35    1.12
   4   6   0  109.88    0.90
  -4  -6   0  102.84    0.88
  -6   6   0   26.34    0.72
  -6  -6   0   28.47    0.67
   6   6   0   34.77    0.71
   6   6   0   29.97    0.74
   6   6   0   31.78    0.86
   6   6   0   35.58    0.75
  -6   6   0   30.73    0.73
   8   6   0 1461.68    5.08
  -8   6   0 1760.68    6.13
   8   6   0 1560.23    5.51
  -8   6   0 1674.35    5.41
  -8  -6   0 1399.46    5.35
  -8   6   0 1521.75    5.31
   8   6   0 1856.37    6.16
   8   6   0 1508.83    5.15
  10   6   0  393.26    2.58
  10   6   0  299.82    1.81
 -10   6   0  383.67    2.36
 -10   6   0  364.61    3.01
  10   6   0  360.50    2.68
 -10  -6   0  275.65    1.69
 -10  -6   0  268.52    2.31
  12   6   0   35.09    0.72
 -12   6   0   47.21    1.15
 -12  -6   0   34.14    0.73
  12   6   0   42.54    1.37
 -12   6   0   41.58    1.04
  14   6   0  398.47    3.34
 -14   6   0  405.77    2.59
  16   6   0   45.64    1.26
  16   6   0   45.54    1.11
  18   6   0    6.80    0.72
 -18  -6   0    6.02    0.49
 -18   6   0    9.55    0.82
  18   6   0    8.51    0.82
 -18   6   0    6.93    0.68
  20   6   0    2.93    0.50
 -20  -6   0    1.95    0.36
 -20   6   0    3.02    0.48
   1  -7   0  851.86    3.30
  -1   7   0  863.51    3.22
  -1  -7   0  808.80    3.13
  -1   7   0  758.92    3.55
   1   7   0  772.03    3.71
   1   7   0  815.34    3.02
  -3   7   0  127.72    1.25
  -3  -7   0  116.49    1.08
  -3   7   0  123.09    1.29
   3   7   0  131.52    1.52
   3   7   0  118.55    1.39
   3   7   0  121.77    1.03
  -3   7   0  121.02    1.22
  -5   7   0    7.51    0.66
   5   7   0    7.17    0.79
   5   7   0    7.47    0.55
  -5  -7   0    6.57    0.55
  -5   7   0    6.46    0.70
   7   7   0  160.57    1.39
   7   7   0  179.46    1.82
  -7   7   0  195.63    1.81
  -7   7   0  147.03    1.41
   7   7   0  185.95    1.69
  -7  -7   0  138.60    1.53
   9   7   0   21.92    1.04
  -9  -7   0   13.30    0.86
   9   7   0   29.34    1.23
   9   7   0   19.26    0.80
  -9  -7   0   13.19    0.63
  -9   7   0   17.00    0.84
  -9   7   0   19.88    1.08
  -9   7   0   26.35    1.06
 -11   7   0   90.28    1.83
  11   7   0   61.37    1.02
 -11  -7   0   44.79    0.82
  11   7   0   84.39    1.60
  11   7   0   67.34    1.66
  13   7   0    9.02    0.96
  13   7   0   16.11    0.72
 -15   7   0  360.76    2.50
 -15   7   0  347.47    2.31
 -17   7   0   25.33    0.86
  17   7   0   29.55    0.97
 -17  -7   0   23.58    0.70
  17   7   0   23.66    1.03
 -17   7   0   31.12    1.02
 -19   7   0    1.58    0.56
  19   7   0    1.22    0.58
 -19   7   0    0.89    0.46
   0  -8   0 4073.33   11.21
   0   8   0 4098.71   10.76
   2  -8   0   38.26    0.99
  -2  -8   0   35.71    0.92
   2   8   0   35.51    0.83
  -2   8   0   36.47    1.12
  -2   8   0   35.73    0.94
   2   8   0   35.59    1.20
  -4  -8   0   35.67    0.97
   4   8   0   34.06    1.02
   4   8   0   37.49    1.17
  -4   8   0   29.83    0.85
   4   8   0   41.92    0.94
  -4   8   0   32.56    0.97
   6   8   0   75.74    1.49
   6   8   0   76.10    1.11
   8   8   0  232.76    2.02
   8   8   0  228.54    2.40
 -10   8   0    0.41    0.81
  10   8   0    0.00    0.75
  10   8   0    0.39    1.02
 -10  -8   0    0.46    0.69
  10   8   0    0.12    0.66
 -10   8   0    0.55    1.04
 -12   8   0    0.76    0.87
 -12  -8   0    0.33    0.56
 -12   8   0   -0.36    0.97
  12   8   0    0.84    0.82
  12   8   0    0.28    0.47
  12   8   0    1.18    0.92
  14   8   0   97.38    1.64
 -14   8   0   88.19    1.57
 -16  -8   0  115.97    1.17
 -16   8   0  117.36    1.28
  18   8   0   18.30    0.89
 -18   8   0   23.07    0.63
  -1  -9   0 1248.04    5.61
   1   9   0 1370.68    4.85
   1  -9   0 1446.09    6.09
  -1   9   0 1330.68    5.83
  -1   9   0 1318.49    4.92
   1   9   0 1204.55    5.80
   3  -9   0   31.70    1.24
   3   9   0   24.12    0.93
  -3   9   0   27.34    0.82
   3   9   0   25.02    1.18
  -3   9   0   22.16    1.04
  -3  -9   0   13.31    0.52
  -3   9   0   39.38    1.27
  -5   9   0   25.73    0.96
  -5   9   0   23.47    1.04
   5   9   0   34.33    1.37
   5   9   0   34.99    1.03
   7   9   0  248.90    2.75
  -7   9   0  231.15    2.02
   7   9   0  297.69    2.53
   7   9   0  305.77    2.34
  -7   9   0  234.61    2.32
  -9   9   0    5.70    0.88
  -9   9   0    7.53    1.09
  -9  -9   0    6.77    0.89
   9   9   0    7.46    1.19
   9   9   0    7.90    0.85
  11   9   0   73.84    1.13
 -11   9   0   67.02    1.16
 -11  -9   0   68.78    1.11
 -11   9   0   75.02    1.70
  13   9   0   28.90    0.80
 -13   9   0   30.97    1.31
 -13   9   0   27.83    1.03
 -13  -9   0   31.02    0.94
 -15   9   0  215.46    1.94
  15   9   0  226.67    2.07
 -17   9   0   18.59    0.63
 -17   9   0   25.58    0.80
   0  10   0 6356.40   18.28
   0  10   0 6095.62   16.25
  -2  10   0   76.17    1.43
   2  10   0   75.20    1.83
  -4  10   0    0.32    0.68
  -4  10   0    0.01    0.91
   4  10   0   -1.68    1.17
   6  10   0   19.60    0.96
  -6  10   0   14.29    0.87
   6  10   0   18.41    1.29
  -6  10   0   12.21    1.10
  -8  10   0  176.16    1.75
   8  10   0  161.83    2.35
  10  10   0    7.72    0.82
 -10  10   0    6.40    0.93
 -10 -10   0    4.19    0.67
  10  10   0    5.80    1.06
 -10  10   0    2.83    0.90
 -12  10   0    3.48    0.85
  12  10   0    6.56    0.97
  12  10   0    7.68    0.75
 -12 -10   0    9.61    1.05
 -12  10   0    5.54    0.85
 -14  10   0   46.41    1.06
 -14  10   0   47.73    0.99
 -16  10   0   12.03    0.65
 -16  10   0   10.13    0.53
   1  11   0  440.15    2.96
   1  11   0  401.15    3.37
  -1  11   0  407.58    2.87
  -1  11   0  456.31    3.42
  -3  11   0   31.81    1.21
   3  11   0   45.33    1.26
  -3  11   0   47.16    1.34
   3  11   0   34.76    1.49
   5  11   0  126.73    1.69
   5  11   0  104.83    2.05
  -7  11   0  190.64    2.02
   7  11   0  211.48    2.80
  -9  11   0   39.95    1.19
  -9 -11   0   36.11    1.02
  11  11   0   26.25    1.26
 -11  11   0   29.14    0.99
 -13  11   0   12.16    0.76
  13  11   0   11.41    0.96
 -15  11   0   50.63    0.76
 -15  11   0   69.96    0.97
   0  12   0   77.53    1.52
   0  12   0  101.92    2.14
  -2  12   0   19.25    1.30
  -2  12   0   10.28    0.99
   2  12   0   13.44    1.44
   2  12   0   16.93    1.19
   4  12   0   47.10    1.52
  -4  12   0   31.59    1.20
  -6  12   0    2.81    0.90
   6  12   0   12.61    1.16
  -8  12   0    5.02    0.82
  -8  12   0   83.02    1.51
 -10  12   0    9.48    0.92
  10  12   0    2.31    1.07
 -10  12   0    0.25    0.59
  10  12   0   12.87    0.91
 -12  12   0    0.07    0.66
 -12  12   0   -0.05    0.55
   1  13   0    0.38    1.13
  -1  13   0    1.21    1.02
  -1  13   0    0.48    0.94
   1  13   0    0.71    1.07
   3  13   0   25.41    1.29
  -3  13   0   12.57    1.01
  -5  13   0    4.91    0.88
   5  13   0   13.52    1.06
  -7  13   0    1.37    0.68
   7  13   0   61.43    1.42
  -9  13   0   -0.22    0.50
   0  14   0  207.39    2.46
   2  14   0    0.48    0.98
   4  14   0    8.82    1.07
   6  14   0    1.43    0.81
 -21   0   1    0.69    0.51
  21   0  -1    0.03    0.49
 -19   0   1   -0.50    0.61
  19   0  -1    0.12    0.57
 -17   0   1   -0.29    0.82
  17   0  -1   -0.49    0.64
  15   0  -1    0.02    0.66
 -15   0   1    0.08    0.71
  13   0  -1   -0.70    0.62
 -13   0   1    0.25    0.62
  13   0  -1   -0.04    0.58
 -13   0   1   -0.35    0.68
  11   0  -1    0.75    0.57
 -11   0   1    0.99    0.47
 -11   0   1    1.26    0.52
  -1   0   1    1.42    0.06
   1   0   1    1.25    0.12
  -1   0  -1    0.73    0.09
  -3   0  -1    1.05    0.24
   3   0   1    0.71    0.26
  -5   0  -1    0.56    0.63
   5   0   1    0.99    0.56
  -7   0  -1    0.34    0.53
   7   0   1    0.13    0.59
  -9   0  -1    0.36    0.49
  -9   0  -1    0.40    0.40
   9   0   1    1.63    0.51
 -11   0  -1    0.38    0.56
  11   0   1    1.13    0.66
 -11   0  -1    0.74    0.64
  11   0   1    1.02    0.56
  13   0   1   -0.89    0.67
 -13   0  -1   -0.52    0.60
 -13   0  -1   -0.38    0.80
  15   0   1   -0.02    0.69
 -15   0  -1   -0.58    1.01
  17   0   1   -0.37    0.74
 -17   0  -1   -0.14    0.62
  19   0   1   -0.26    0.59
 -19   0  -1   -0.24    0.59
 -21   0  -1   -0.37    0.48
  21   0   1    0.04    0.43
 -22  -1   1    1.80    0.41
  22  -1  -1    1.11    0.37
 -22   1   1    2.31    0.46
  22   1  -1    1.45    0.45
 -20   1   1   11.92    0.67
 -20  -1   1   10.79    0.60
  20   1  -1   13.28    0.81
  20  -1  -1    9.29    0.62
 -18   1   1   50.31    0.96
  18   1  -1   49.84    1.05
 -16  -1   1   61.38    1.02
  16   1  -1   60.94    1.20
 -14  -1   1   12.35    0.81
  14   1  -1   19.69    0.88
 -14  -1   1   17.29    0.74
 -14   1   1   12.58    0.88
 -14   1   1   22.57    0.96
  14   1  -1   17.39    0.77
  14  -1  -1   15.67    0.75
  12   1  -1   42.78    0.81
  12   1  -1   43.48    0.88
  12  -1  -1   42.93    0.86
 -12  -1   1   44.79    0.79
  10  -1  -1    4.88    0.56
 -10  -1   1    4.67    0.47
 -10  -1   1    6.39    0.69
 -10  -1   1    6.00    0.36
  10   1  -1    5.86    0.59
   8   1  -1 1059.15    4.12
  -8  -1   1  960.70    3.45
  -6   1   1  110.68    0.95
   6   1  -1  113.03    1.05
  -4   1   1 1910.05    4.77
   4  -1  -1 1749.86    4.78
  -2   1   1   63.97    0.36
   2  -1  -1   60.29    0.35
   0  -1  -1   12.83    0.09
   2  -1   1  111.89    0.53
  -2  -1  -1  116.50    0.57
  -4  -1  -1 4848.77   11.58
   4  -1   1 4840.48   11.64
   6   1   1  790.88    3.37
   6  -1   1  744.63    2.97
  -6  -1  -1  698.83    2.56
  -6   1  -1  830.11    2.82
  -8   1  -1  208.64    1.52
  -8  -1  -1  171.73    1.28
 -10   1  -1  595.86    2.70
  10   1   1  452.69    2.38
 -10  -1  -1  424.01    1.99
 -10   1  -1  414.41    2.01
  10  -1   1  463.23    2.40
 -10  -1  -1  561.52    2.69
 -10   1  -1  497.58    2.61
  10   1   1  458.31    2.52
  12  -1   1  102.97    1.25
 -12   1  -1   95.58    1.33
 -12  -1  -1   98.69    1.06
 -12  -1  -1   94.68    1.37
 -12   1  -1  111.81    1.23
  12   1   1   97.86    1.23
  12   1   1  111.91    1.39
  14   1   1    1.10    0.79
  14  -1   1    1.31    0.73
 -14  -1  -1   -0.41    0.66
 -14   1  -1   -0.89    1.03
 -14   1  -1   -0.38    0.77
  14   1   1   -1.01    0.78
  16   1   1    8.27    0.85
 -16  -1  -1    9.39    0.81
 -16   1  -1    8.46    0.78
  16  -1   1    8.16    0.73
 -18  -1  -1    2.09    0.56
  18  -1   1    2.05    0.55
 -18   1  -1    2.50    0.68
  18   1   1    1.89    0.68
 -20  -1  -1    0.37    0.49
  20   1   1    0.76    0.54
  20  -1   1    0.40    0.46
 -20   1  -1    1.20    0.53
  22   1   1    0.28    0.39
 -22   1  -1   -0.19    0.35
 -22  -1  -1    0.24    0.41
 -21   2   1    1.26    0.56
 -21  -2   1    1.60    0.48
  21   2  -1    1.60    0.53
  19   2  -1   -0.35    0.76
 -19  -2   1    0.34    0.84
  19  -2  -1   -0.05    0.67
  17   2  -1   23.04    0.88
 -17  -2   1   25.13    0.80
  17  -2  -1   19.51    0.75
 -17   2   1   28.45    1.02
  17   2  -1   29.05    1.04
  15  -2  -1   19.89    0.80
 -15   2   1   23.24    0.95
 -15  -2   1   17.37    0.68
  15   2  -1   19.73    0.82
  15   2  -1   23.97    1.03
  13  -2  -1   18.88    0.71
 -13  -2   1   17.42    0.63
 -13  -2   1   24.93    1.18
 -13   2   1   26.55    0.88
  13   2  -1   17.86    0.65
 -11   2   1  192.30    1.48
  11  -2  -1  183.08    1.52
 -11  -2   1  163.21    1.44
  11   2  -1  158.39    1.32
  -9  -2   1   55.51    0.68
  -9  -2   1   65.35    0.84
  -9  -2   1   56.88    0.74
   9   2  -1   75.22    1.08
  -9   2   1   84.89    1.03
  -9   2   1   69.91    0.85
  -7  -2   1  959.86    3.30
   7   2  -1 1040.62    3.88
  -5   2   1 2690.45    6.68
   5   2  -1 2630.80    6.94
  -3   2   1  122.29    0.63
   3  -2  -1  116.68    0.58
   1  -2  -1  660.82    1.66
  -1   2   1  607.19    1.61
   1   2   1 2532.53    5.86
  -1  -2  -1 2522.29    5.83
  -3  -2  -1   60.23    0.56
   3   2   1   48.76    0.50
  -5  -2  -1  595.16    2.13
   5  -2   1  564.78    2.12
   7   2   1    6.32    0.30
  -7  -2  -1   18.77    0.57
  -9   2  -1  379.82    2.27
  -9   2  -1  355.04    2.09
   9   2   1  319.51    2.02
  -9  -2  -1  339.83    1.87
  -9   2  -1  420.60    2.28
  -9  -2  -1  430.62    2.43
  11   2   1   23.24    0.70
  11   2   1   22.84    0.87
 -11   2  -1   21.16    0.86
 -11   2  -1   20.36    0.75
 -11  -2  -1   19.88    0.81
 -11   2  -1   25.99    0.83
 -11  -2  -1   17.56    0.59
  11  -2   1   20.31    0.70
 -13   2  -1   21.47    0.81
  13   2   1   22.60    0.83
 -13   2  -1   28.34    0.99
 -13  -2  -1   16.69    0.88
 -13   2  -1   21.79    1.21
  13  -2   1   23.81    0.84
  13   2   1   28.83    1.02
 -13  -2  -1   19.02    0.64
  15   2   1   34.47    1.03
 -15  -2  -1   33.54    0.83
  15   2   1   39.36    1.08
 -15   2  -1   47.56    1.21
 -15   2  -1   44.66    1.17
  15  -2   1   34.20    0.97
  17   2   1    7.01    0.96
  17  -2   1    4.86    0.64
 -17   2  -1    6.95    0.78
 -17  -2  -1    6.10    0.71
  19   2   1   26.90    0.85
 -19   2  -1   26.34    0.76
  21   2   1    4.41    0.48
 -21   2  -1    5.27    0.47
 -22  -3   1   -0.24    0.37
  22   3  -1   -0.47    0.43
 -20  -3   1    0.09    0.52
  20   3  -1   -0.07    0.67
 -18   3   1   43.98    1.01
 -18  -3   1   40.68    0.81
 -16   3   1  149.70    1.45
  16   3  -1  148.38    1.53
  14  -3  -1    1.10    0.65
 -14   3   1    1.69    0.68
  14   3  -1    1.48    0.59
 -14  -3   1    1.19    0.58
 -12  -3   1   22.91    0.84
  12   3  -1   18.22    0.70
 -12   3   1   17.42    0.69
  12   3  -1   23.12    0.95
  12  -3  -1   19.09    0.68
 -12   3   1   19.52    0.96
 -12   3   1   18.12    0.74
 -10   3   1   15.85    0.61
 -10   3   1   16.75    0.71
 -10  -3   1   13.76    0.48
 -10  -3   1   12.65    0.54
  10   3  -1   16.26    0.72
 -10   3   1   16.89    0.63
 -10  -3   1   12.29    0.47
  10   3  -1   15.68    0.55
  -8   3   1  222.70    1.52
  -8  -3   1  177.37    1.28
  -6  -3   1 2098.79    5.69
   6  -3  -1 2060.67    5.75
   4  -3  -1  362.13    1.38
   4   3  -1  422.51    1.61
  -4   3   1  415.39    1.59
  -4  -3   1  377.74    1.41
  -2   3   1  593.70    1.76
   2  -3  -1  596.28    1.76
   0  -3  -1    4.38    0.20
   0  -3  -1    4.09    0.23
   0  -3   1    4.12    0.24
  -2   3  -1   11.41    0.38
  -2  -3  -1    7.72    0.30
  -4  -3  -1 1116.03    3.27
   4   3   1 1101.94    3.41
  -6  -3  -1 4550.29   10.96
   6   3   1 4358.99   11.71
   8   3   1  619.94    2.72
   8   3   1  585.36    2.89
  -8   3  -1  650.40    2.71
  -8  -3  -1  555.66    2.40
  10   3   1    6.75    0.67
 -10   3  -1    6.42    0.61
 -10  -3  -1    6.10    0.45
  10   3   1    8.45    0.50
  10   3   1    7.17    0.71
 -12  -3  -1    0.77    0.95
 -12   3  -1    0.71    0.78
 -12  -3  -1    0.58    0.51
 -12   3  -1    0.85    0.75
  12   3   1    1.29    0.67
 -12   3  -1    0.53    0.71
  14   3   1    9.74    0.84
 -14   3  -1   11.98    0.94
 -14  -3  -1    9.64    0.61
  16   3   1    2.38    0.73
 -16   3  -1    2.75    0.84
 -16  -3  -1    2.36    0.58
 -16   3  -1    3.48    0.92
 -18   3  -1    0.52    0.69
  18   3   1    0.00    0.73
 -18   3  -1    1.16    0.76
 -18  -3  -1    0.17    0.72
 -20  -3  -1    6.47    0.53
 -20   3  -1    7.16    0.57
  20   3   1    7.15    0.63
 -21  -4   1    0.08    0.37
 -19  -4   1    0.04    0.50
 -19   4   1    0.47    0.67
  17   4  -1    7.64    0.68
 -17  -4   1    8.46    0.63
 -17   4   1   10.48    0.84
  17   4  -1   10.49    0.91
 -15  -4   1   43.33    0.82
 -15   4   1   45.43    0.94
 -13   4   1    6.07    0.82
 -13  -4   1    4.32    0.75
 -13   4   1    5.06    0.88
  13   4  -1    8.22    0.93
 -13   4   1    7.11    0.70
  13   4  -1    7.62    0.78
 -11   4   1  190.58    1.69
 -11   4   1  261.90    1.85
  11   4  -1  241.38    2.15
 -11  -4   1  188.18    1.29
  11   4  -1  234.19    1.72
 -11  -4   1  190.87    1.67
 -11   4   1  227.22    1.61
  11   4  -1  206.95    1.35
  -9   4   1   97.96    1.08
  -9   4   1   92.26    1.03
   9   4  -1   90.34    1.27
  -9   4   1   76.04    0.94
  -9  -4   1   78.52    0.99
  -9  -4   1   78.52    0.90
   9   4  -1   91.51    0.92
  -9  -4   1   85.71    0.90
  -7   4   1   63.08    0.89
  -7  -4   1    2.17    0.40
  -5  -4   1  235.18    1.18
   5  -4  -1  234.52    1.17
  -3   4   1    7.46    0.48
  -3  -4   1    6.88    0.41
  -1  -4   1 3952.84    9.99
   1  -4  -1 4164.47   10.04
  -1  -4  -1 1326.24    3.47
  -1  -4  -1 1337.04    3.59
  -3   4  -1  187.78    1.03
   3  -4   1  169.79    0.89
  -5   4  -1  434.45    1.96
  -5  -4  -1  429.34    1.89
   7   4   1   56.64    0.82
   7   4   1   56.69    0.92
   7   4   1   54.85    0.86
   9   4   1   73.06    1.20
  -9  -4  -1   59.67    0.78
  -9  -4  -1   58.27    0.91
  -9   4  -1   68.48    0.98
   9   4   1   64.85    0.86
 -11   4  -1  237.63    1.76
  11   4   1  250.83    1.67
  11   4   1  236.55    1.84
  11   4   1  249.63    2.20
  13   4   1   91.74    1.40
  13   4   1   92.27    1.51
 -15  -4  -1    5.98    0.63
 -15   4  -1    6.29    0.84
  15   4   1    6.51    0.82
  15   4   1    8.79    1.07
 -17   4  -1    0.01    0.76
 -17  -4  -1    0.19    0.53
  17   4   1    0.00    0.67
 -17   4  -1   -0.02    0.78
 -19  -4  -1    5.75    0.49
 -19   4  -1    6.84    0.70
 -19   4  -1    7.69    0.67
 -21   4  -1    7.14    0.50
  21   4   1    6.13    0.52
  20   5  -1    1.73    0.64
 -20  -5   1    1.81    0.61
 -20   5   1    1.32    0.53
 -20   5   1    2.56    0.78
 -18  -5   1   14.30    0.63
  18   5  -1   14.87    0.78
 -18   5   1   14.20    0.75
  16   5  -1   27.91    1.17
 -16   5   1   19.02    0.77
 -16  -5   1   20.32    0.68
  16   5  -1   23.35    0.93
 -16   5   1   25.15    1.02
 -14  -5   1   31.83    0.87
 -14   5   1   32.32    1.07
  14   5  -1   31.55    0.97
 -14   5   1   29.56    0.95
 -12   5   1   30.66    1.17
 -12   5   1   46.29    1.19
 -12   5   1   39.30    0.92
  12   5  -1   37.67    0.75
 -12  -5   1   31.44    0.73
 -12  -5   1   29.23    1.06
  12   5  -1   48.20    1.08
  12   5  -1   37.39    1.17
 -10  -5   1  241.96    1.88
  10   5  -1  290.04    1.73
 -10   5   1  281.14    2.28
  10   5  -1  277.90    2.39
 -10  -5   1  225.39    1.44
   8   5  -1   33.45    0.90
  -8   5   1   24.59    0.67
   8   5  -1   22.91    0.61
  -8   5   1   28.33    0.75
  -8   5   1   31.16    0.78
   8   5  -1   26.16    0.73
  -8  -5   1   23.61    0.67
  -8  -5   1   27.99    0.64
   8   5  -1   24.68    0.62
  -6   5   1  219.01    1.46
   6   5  -1  246.03    1.64
  -6   5   1  295.21    1.86
  -6   5   1  257.45    1.59
   6   5  -1  226.86    1.32
  -6  -5   1  283.76    1.65
   6   5  -1  289.38    1.74
  -4  -5   1 2516.35    6.43
  -4   5   1 2455.98    6.66
  -2  -5   1  215.66    1.17
   2  -5  -1  204.82    1.04
   0  -5   1   10.90    0.33
   0  -5  -1   10.63    0.31
  -2  -5  -1  418.37    1.60
  -2  -5  -1  403.32    1.72
  -4  -5  -1    5.63    0.36
  -4   5  -1    7.00    0.41
  -6   5  -1  421.69    2.22
   6   5   1  472.18    2.40
  -6   5  -1  521.23    2.51
   6   5   1  439.70    2.21
   6   5   1  416.87    2.27
  -6   5  -1  439.43    2.10
  -6  -5  -1  367.83    1.88
   8   5   1  274.18    1.91
   8   5   1  291.81    2.12
  -8   5  -1  295.67    1.84
   8   5   1  274.00    1.74
  -8  -5  -1  269.78    1.95
  -8   5  -1  298.48    2.06
 -10   5  -1  135.07    1.39
  10   5   1  116.30    1.13
 -10  -5  -1  121.00    1.54
 -10   5  -1  143.62    1.82
  10   5   1  135.57    1.69
 -10  -5  -1  128.52    1.22
 -12  -5  -1  348.92    2.01
  12   5   1  353.00    2.81
  14   5   1  173.80    2.25
 -14   5  -1  131.68    1.52
 -14  -5  -1  108.38    1.12
  14   5   1  147.58    1.73
  16   5   1    4.31    0.92
 -16   5  -1    3.29    0.75
  16   5   1    4.38    0.85
 -16  -5  -1    2.72    0.62
  18   5   1    1.13    0.73
 -18   5  -1    0.58    0.65
 -18  -5  -1    0.86    0.59
 -20   5  -1    1.13    0.57
 -20  -5  -1    0.66    0.40
  20   5   1    1.10    0.50
  21   6  -1    0.52    0.43
 -21   6   1    0.91    0.43
 -21  -6   1    0.27    0.32
 -19   6   1   18.23    0.70
  19   6  -1   17.19    0.75
  19   6  -1   22.38    0.88
 -19  -6   1   14.81    0.51
 -19   6   1   24.23    0.85
  17   6  -1    1.98    0.82
 -17   6   1    2.33    0.69
 -17  -6   1    1.62    0.49
 -17   6   1    3.61    1.12
  17   6  -1    2.34    0.71
  15   6  -1   69.51    1.27
 -15   6   1   64.63    1.27
  15   6  -1   65.93    1.55
  13   6  -1    3.04    0.48
 -13   6   1    4.07    0.81
  13   6  -1    2.70    0.81
 -13  -6   1    3.46    0.56
 -13   6   1    3.93    0.90
 -11   6   1    6.89    1.00
 -11  -6   1    6.00    0.58
  11   6  -1    8.60    0.63
  11   6  -1    7.35    0.93
 -11   6   1    8.24    0.85
 -11  -6   1    6.52    0.86
  -9   6   1    0.72    0.68
   9   6  -1    0.67    0.73
   9   6  -1    0.52    0.69
  -9  -6   1    0.28    0.56
   9   6  -1    0.45    0.55
  -9   6   1    1.23    0.69
  -9   6   1    1.28    0.67
   9   6  -1   -0.48    0.58
  -7   6   1  427.35    2.74
   7   6  -1  360.55    2.27
  -7   6   1  322.06    1.97
   7   6  -1  422.74    2.42
   7   6  -1  342.91    1.99
  -7  -6   1  330.54    2.04
  -7   6   1  449.12    2.67
   7   6  -1  297.40    1.71
  -5   6   1  122.17    1.16
   5   6  -1  158.00    1.13
  -5   6   1  153.54    1.37
  -5  -6   1  148.68    1.18
   5   6  -1  144.20    1.40
  -5   6   1  126.83    1.21
   5   6  -1  156.56    1.38
   3   6  -1  418.76    2.21
   3   6  -1  421.05    1.81
  -1  -6   1  193.41    1.20
   1  -6  -1  203.68    1.17
   1   6   1    3.72    0.60
  -1  -6  -1    3.99    0.40
  -3   6  -1    7.06    0.52
  -3  -6  -1    7.40    0.44
   5   6   1  539.52    2.77
   5   6   1  574.69    2.70
  -5  -6  -1  497.67    2.29
   5   6   1  545.93    2.28
  -5   6  -1  472.10    2.31
  -5   6  -1  543.82    2.51
  -5   6  -1  503.86    2.50
  -7   6  -1   53.47    0.90
   7   6   1   83.81    1.31
  -7  -6  -1   47.47    0.90
  -7   6  -1   64.67    1.11
  -7   6  -1   83.08    1.39
   7   6   1   60.46    0.96
   7   6   1   57.83    0.95
   7   6   1   70.16    1.22
  -9   6  -1   94.75    1.55
   9   6   1   94.35    1.49
   9   6   1   69.40    0.98
  -9   6  -1   74.15    1.12
   9   6   1   99.79    1.69
  -9  -6  -1   69.16    0.97
  -9  -6  -1   64.22    1.24
  -9   6  -1   97.20    1.32
  11   6   1    8.27    1.03
 -11   6  -1    9.26    0.89
 -11  -6  -1    6.41    0.58
  11   6   1    5.65    0.52
 -13   6  -1  156.68    1.55
  13   6   1  157.20    2.17
 -15  -6  -1   20.14    0.66
 -15   6  -1   21.97    0.97
  15   6   1   22.82    1.11
  17   6   1   47.34    1.18
 -17   6  -1   37.39    0.92
  17   6   1   42.22    1.04
 -17  -6  -1   33.28    0.74
  19   6   1    0.43    0.54
 -19   6  -1   -0.17    0.51
 -20   7   1    3.54    0.42
  20   7  -1    3.91    0.57
 -20   7   1    4.61    0.52
 -18   7   1    0.84    0.61
  18   7  -1    0.43    0.73
 -18  -7   1    0.44    0.50
 -18   7   1    1.02    0.70
  18   7  -1    1.11    0.65
 -16  -7   1    5.32    0.59
  16   7  -1    8.05    0.91
  16   7  -1    4.56    0.85
 -16   7   1    6.70    0.93
 -16   7   1    6.45    0.81
  14   7  -1   21.85    0.69
 -14   7   1   20.85    0.88
 -12   7   1   22.14    1.41
  12   7  -1   24.72    1.11
  12   7  -1   17.67    0.70
 -12  -7   1   13.90    0.65
  12   7  -1   10.13    1.01
 -10  -7   1   71.82    1.07
 -10   7   1   70.73    1.13
  10   7  -1   91.38    1.63
  10   7  -1   82.55    1.13
  10   7  -1   94.84    1.48
 -10   7   1  102.34    1.85
  -8   7   1  240.23    2.05
  -8  -7   1  180.68    1.70
  -8   7   1  206.75    1.76
   8   7  -1  230.05    1.74
  -8   7   1  225.92    2.29
   8   7  -1  261.67    2.27
   8   7  -1  234.45    1.80
   6   7  -1   75.05    0.96
   6   7  -1   82.77    1.21
  -6   7   1   70.54    1.05
  -6  -7   1   62.96    0.97
  -6   7   1   67.62    1.19
   6   7  -1   73.93    1.25
   4   7  -1  294.04    1.64
  -4   7   1  301.34    1.94
   2   7  -1  851.55    3.08
  -2  -7   1  783.94    3.14
  -2   7   1  928.13    3.32
   2  -7  -1  892.09    3.34
  -2   7   1  902.18    3.90
   2   7  -1  766.66    3.77
   0   7   1  149.22    1.65
   0   7  -1  133.65    1.55
   0   7  -1  152.53    1.29
   0  -7   1  130.03    1.16
   0  -7  -1  152.09    1.28
   0   7   1  151.23    1.20
  -2   7  -1  259.06    1.64
   2   7   1  269.00    1.98
  -2   7  -1  295.10    1.80
  -2  -7  -1  315.87    1.80
   2   7   1  311.75    1.65
  -2   7  -1  356.12    2.45
   4   7   1    2.95    0.50
  -4  -7  -1    3.60    0.52
   4   7   1    3.64    0.71
  -4   7  -1    3.03    0.70
  -4   7  -1    4.19    0.56
   6   7   1   15.93    0.85
   6   7   1   19.09    0.72
  -6  -7  -1   15.38    0.84
   6   7   1   14.09    0.89
  -6   7  -1   10.93    0.73
  -6   7  -1   18.00    0.90
  -8  -7  -1    0.57    0.69
   8   7   1    3.27    0.75
   8   7   1    2.20    0.92
  -8   7  -1    2.93    0.85
   8   7   1    3.27    0.72
  -8   7  -1    2.30    0.74
  -8   7  -1    1.58    0.69
 -10   7  -1   46.22    1.06
  10   7   1   45.09    0.89
  10   7   1   58.43    1.34
 -10  -7  -1   34.43    0.75
 -10   7  -1   62.23    1.35
  10   7   1   58.70    1.34
 -12   7  -1   34.67    1.23
  12   7   1   35.34    1.26
 -14   7  -1   84.44    1.37
 -14   7  -1   92.60    1.56
 -16  -7  -1   44.53    0.89
  16   7   1   56.15    1.24
 -16   7  -1   60.21    1.26
 -16   7  -1   46.74    1.05
  16   7   1   40.83    1.18
 -18   7  -1   11.23    0.60
  18   7   1   10.91    0.78
 -19   8   1    5.11    0.48
  19   8  -1    4.34    0.70
 -17  -8   1    9.96    0.60
 -17   8   1   10.15    0.70
 -15  -8   1   57.52    0.83
 -15   8   1   80.59    1.50
  13   8  -1   12.13    0.55
 -13  -8   1   10.84    0.61
 -13   8   1   10.36    0.98
 -11   8   1    8.69    0.85
 -11   8   1    5.07    1.00
  11   8  -1    6.45    0.78
 -11  -8   1    7.21    0.72
  11   8  -1    8.04    0.64
   9   8  -1  146.55    1.48
  -9   8   1  140.05    1.53
  -7   8   1   94.95    1.58
  -7   8   1   95.14    1.27
   7   8  -1  109.91    1.27
   7   8  -1  108.01    1.72
  -7  -8   1  107.40    1.65
   5   8  -1   22.46    1.09
   5   8  -1   24.41    0.78
  -5   8   1   21.72    0.89
  -5   8   1   21.30    0.94
  -5  -8   1   23.28    0.91
  -3   8   1  142.63    1.45
  -3   8   1  133.68    1.40
   3   8  -1  140.01    1.73
   3   8  -1  125.92    1.19
   3  -8  -1  136.65    1.46
   3   8  -1  130.76    1.77
  -3  -8   1  135.78    1.42
  -1   8   1  274.56    2.27
   1   8  -1  243.92    2.25
   1   8  -1  281.36    1.80
   1  -8  -1  274.77    1.94
  -1  -8   1  254.85    1.87
  -1   8  -1  153.87    1.78
  -1  -8  -1  154.70    1.49
  -1   8  -1  164.32    1.57
   1  -8   1  152.53    1.54
   1   8   1  164.38    1.39
  -3   8  -1    8.85    0.67
   3   8   1    9.91    0.85
   3   8   1    9.48    0.72
  -3   8  -1    9.66    0.74
   3   8   1   10.72    0.94
  -3  -8  -1    8.67    0.69
   3  -8   1   12.67    0.80
  -3   8  -1   14.02    0.93
  -5   8  -1   23.05    0.84
  -5  -8  -1   26.23    0.95
   5   8   1   27.86    1.18
  -5   8  -1   24.54    0.95
   7   8   1   41.40    1.12
   7   8   1   39.99    1.40
   7   8   1   39.91    1.05
   9   8   1   13.69    0.81
   9   8   1   15.84    0.95
  -9   8  -1   16.12    1.12
  -9   8  -1   11.66    0.91
  -9  -8  -1   10.56    0.73
   9   8   1   17.14    1.11
  11   8   1    8.12    0.98
  11   8   1    6.16    0.90
  11   8   1    5.14    0.55
 -11  -8  -1    5.51    0.64
 -11   8  -1    4.83    0.82
 -11   8  -1    7.89    1.10
  13   8   1   55.22    1.41
 -13   8  -1   55.07    1.44
 -15  -8  -1  102.21    1.19
 -15   8  -1   97.13    1.26
 -17   8  -1   31.39    0.75
  17   8   1   25.49    1.02
 -18   9   1   49.57    0.72
 -18   9   1   70.86    0.99
 -16   9   1    9.75    0.80
 -16  -9   1    8.52    0.57
  16   9  -1   10.98    0.81
 -14   9   1    7.25    0.89
 -14   9   1    6.01    1.08
 -14  -9   1    6.63    0.74
  12   9  -1   10.84    0.66
 -12  -9   1   12.69    0.83
  12   9  -1   13.83    1.05
 -12   9   1   11.35    0.93
  10   9  -1   88.11    1.78
 -10   9   1   67.12    1.25
 -10  -9   1   65.25    1.16
  10   9  -1   82.47    1.33
   8   9  -1  116.22    1.54
  -8   9   1   99.28    1.40
   8   9  -1   98.74    1.88
   8   9  -1  109.96    1.43
  -6   9   1  142.30    1.63
   6   9  -1  140.10    2.10
  -4   9   1  327.41    2.49
   4   9  -1  293.14    2.68
  -4   9   1  280.04    2.14
  -4  -9   1  307.07    2.63
   4  -9  -1  358.49    3.23
   4   9  -1  324.27    2.07
   4   9  -1  340.29    2.96
   2   9  -1 1734.22    5.84
   2  -9  -1 2028.95    7.69
  -2  -9   1 1849.32    7.13
  -2   9   1 1904.31    6.36
  -2   9   1 1916.49    7.22
   0   9   1   58.91    1.17
   0   9  -1   50.36    1.08
   0   9   1   53.41    1.53
   0  -9   1   49.63    1.19
   0   9  -1   57.68    1.66
  -2  -9  -1  120.76    1.79
  -2   9  -1  110.93    1.51
   2  -9   1  110.72    1.73
   2   9   1  100.85    1.77
  -2   9  -1  145.89    2.13
   2   9   1  135.58    1.52
  -4   9  -1   94.75    1.46
   4   9   1  136.36    1.60
   4   9   1  127.41    2.01
  -4   9  -1   87.14    1.33
   4   9   1  109.69    1.82
   6   9   1  129.85    2.21
  -6   9  -1  118.44    1.74
  -8   9  -1   35.50    1.24
   8   9   1   36.64    1.14
   8   9   1   32.10    1.30
  -8  -9  -1   35.34    1.12
  10   9   1    1.88    1.03
 -10  -9  -1    1.21    0.74
 -10   9  -1    0.70    0.83
  10   9   1    1.02    0.67
 -10   9  -1    1.34    1.03
  12   9   1   15.63    1.11
 -12  -9  -1   14.15    0.89
  12   9   1   11.93    0.72
 -12   9  -1   11.41    0.97
 -12   9  -1   14.20    1.24
 -14   9  -1  102.39    1.50
  14   9   1  111.46    1.68
  16   9   1    5.69    0.85
 -16   9  -1   27.65    0.87
 -17  10   1   18.66    0.66
 -15 -10   1   34.81    0.76
 -15  10   1   35.53    0.95
  13  10  -1    7.87    0.68
  13  10  -1    8.22    0.95
 -13  10   1    6.71    0.81
 -11  10   1   11.33    0.86
 -11 -10   1   10.33    0.68
  11  10  -1   14.44    0.79
  11  10  -1   13.09    1.03
  -9 -10   1   28.45    0.89
   9  10  -1   30.09    1.32
   7  10  -1   39.84    1.53
  -7  10   1   42.18    1.08
   5  10  -1   18.95    1.29
   5  10  -1   22.47    1.33
  -5  10   1   16.76    0.86
   5  10  -1   25.37    1.02
  -5  10   1   15.89    1.14
  -3  10   1   67.07    1.39
  -3  10   1   67.46    1.43
   3  10  -1   68.26    1.21
   1  10  -1  886.47    5.30
  -1  10   1 1050.73    5.39
  -1  10   1 1031.31    4.44
   1  10  -1  925.54    4.12
   1  10   1  425.52    3.61
  -1  10  -1  412.24    2.79
  -1  10  -1  508.23    3.81
   1  10   1  510.48    3.06
   3  10   1  530.94    2.98
  -3  10  -1  526.94    3.38
   3  10   1  389.45    3.21
  -3  10  -1  323.66    2.45
   5  10   1  124.68    1.64
   5  10   1  125.01    2.07
  -7  10  -1  444.52    3.00
   7  10   1  458.34    3.88
  -9  10  -1    8.72    0.99
  -9 -10  -1    9.42    0.76
   9  10   1    9.23    1.15
   9  10   1   10.79    0.90
  -9  10  -1    8.85    0.96
  11  10   1    4.07    0.82
 -11  10  -1    0.97    0.87
  11  10   1    1.44    0.94
 -11  10  -1    1.06    0.90
 -13  10  -1   64.47    1.13
 -13  10  -1   64.90    1.22
 -15  10  -1   13.64    0.69
 -15  10  -1   11.06    0.63
 -14  11   1    0.90    0.69
  14  11  -1    0.28    0.75
 -14  11   1    0.53    0.63
 -12 -11   1   15.51    1.08
 -12  11   1    9.83    0.87
  12  11  -1   13.37    0.79
  12  11  -1    8.66    0.94
 -10 -11   1   60.14    1.03
  10  11  -1   48.04    1.55
  10  11  -1   83.07    1.35
 -10  11   1   69.92    1.30
  -8  11   1   29.20    1.12
   8  11  -1   17.30    1.21
   6  11  -1   13.84    1.12
  -6  11   1   13.46    0.97
  -4  11   1  125.32    1.87
   4  11  -1  118.13    2.17
   2  11  -1  404.25    2.71
  -2  11   1  392.36    2.84
   0  11   1    4.42    1.35
   0  11  -1    2.80    0.87
   0  11  -1    4.74    1.30
   0  11   1    4.00    1.02
   2  11   1   90.49    1.53
  -2  11  -1   94.80    1.89
  -4  11  -1  125.49    1.77
   4  11   1  170.44    2.40
  -6  11  -1  113.64    1.66
   6  11   1  125.35    1.97
   8  11   1   42.08    1.53
  -8  11  -1   44.44    1.16
  10  11   1    4.80    1.05
 -10  11  -1    6.52    0.91
 -10  11  -1    3.80    0.86
  12  11   1   62.29    1.49
 -12  11  -1   54.29    1.11
 -14  11  -1    7.41    0.55
 -14  11  -1   10.25    0.70
 -13  12   1   11.72    0.68
 -13  12   1   15.01    0.67
 -11  12   1   11.78    0.89
  11  12  -1    5.27    1.16
  11  12  -1   14.60    0.84
 -11  12   1   -0.41    0.58
  -9  12   1    2.39    0.81
   9  12  -1   74.75    1.83
   9  12  -1  211.29    2.02
  -9 -12   1  209.20    1.72
  -9  12   1  217.01    2.12
  -7  12   1    0.72    0.88
   5  12  -1   44.29    1.57
  -5  12   1   24.08    1.16
   3  12  -1  217.90    2.79
  -3  12   1  220.25    2.34
   1  12  -1    1.10    1.22
  -1  12   1    1.49    1.02
  -1  12   1    1.64    1.06
   1  12  -1    1.72    1.02
   1  12   1    5.08    1.23
  -1  12  -1    3.89    0.91
   1  12   1    6.94    1.12
  -1  12  -1    8.00    1.23
   3  12   1   26.00    1.42
  -3  12  -1   16.78    1.06
   5  12   1  206.82    2.44
  -5  12  -1  115.74    1.73
  -7  12  -1   50.18    1.21
  -7  12  -1   18.28    1.00
   9  12   1    2.17    0.83
  -9  12  -1    0.27    0.66
  -9  12  -1    1.45    0.79
 -11  12  -1    4.16    0.61
 -11  12  -1   11.46    0.76
  10  13  -1   67.77    1.22
  -8  13   1    2.15    0.66
  -6  13   1    2.93    0.83
   6  13  -1   12.63    1.01
   4  13  -1   11.49    1.12
  -4  13   1    8.36    0.98
   2  13  -1   39.92    1.43
   2  13  -1   45.54    1.43
   0  13   1    0.74    1.03
   0  13  -1    1.24    1.04
   0  13  -1    0.57    0.88
  -2  13  -1    6.05    0.89
   2  13   1   16.72    1.19
   4  13   1    4.73    0.92
  -4  13  -1    2.00    0.81
   6  13   1  178.29    2.34
  -6  13  -1   22.90    0.93
  -8  13  -1    1.31    0.53
 -10  13  -1   -0.36    0.46
   7  14  -1    8.76    0.85
   5  14  -1    6.78    0.87
   3  14  -1   14.76    0.93
   1  14  -1  135.25    1.83
   1  14   1   47.88    1.51
  -1  14  -1    9.42    0.91
   3  14   1   27.57    1.30
  -3  14  -1    3.86    0.74
  -5  14  -1    0.03    0.54
  22   0  -2    0.51    0.43
 -22   0   2    0.56    0.42
  20   0  -2   57.86    1.02
 -20   0   2   67.42    0.92
  18   0  -2    2.51    0.62
  16   0  -2   15.20    0.80
  14   0  -2   45.36    0.87
  12   0  -2 2563.58    7.89
 -10   0   2  136.21    0.93
  -8   0   2  644.64    2.90
  -6   0   2 2029.65    5.96
   6   0  -2 2577.31    6.69
  -4   0   2  214.38    1.07
   4   0  -2  304.31    1.31
   0   0  -2 2873.63    6.39
   4   0   2 1287.93    3.95
  -4   0  -2 1078.72    3.26
   6   0   2 1234.62    4.57
  -6   0  -2 1026.25    3.35
  -8   0  -2    5.79    0.59
 -10   0  -2  588.53    2.50
  10   0   2  609.58    3.05
  12   0   2 1771.27    6.03
 -12   0  -2 1774.77    5.49
 -14   0  -2  286.03    2.10
  14   0   2  225.87    1.96
  16   0   2   21.68    0.92
 -16   0  -2   17.96    0.73
  18   0   2   19.28    0.77
 -18   0  -2   18.95    0.72
 -20   0  -2   48.37    0.80
  20   0   2   42.76    0.82
 -23  -1   2    4.00    0.48
  23   1  -2    2.97    0.40
 -23   1   2    3.44    0.37
  21  -1  -2    3.93    0.53
  21   1  -2    6.12    0.70
 -21  -1   2    5.28    0.54
  19   1  -2   47.23    0.99
  19  -1  -2   40.80    0.87
  17   1  -2  165.39    1.71
 -17  -1   2  158.87    1.37
 -15  -1   2   64.18    0.99
  15   1  -2   61.55    1.13
 -13  -1   2  504.85    2.89
  13  -1  -2  572.77    2.89
  13   1  -2  634.73    3.19
  13   1  -2  567.21    2.80
 -13   1   2  651.38    2.90
 -11   1   2   64.00    0.97
  11   1  -2   71.09    1.00
 -11  -1   2   54.64    0.68
 -11   1   2   68.57    0.91
  11  -1  -2   69.51    0.96
  11   1  -2   61.82    0.81
 -11   1   2   78.50    0.97
  -9   1   2  442.00    2.23
   7  -1  -2 2813.55    8.11
  -7   1   2 3015.74    7.81
   5  -1  -2 4467.38   11.27
  -5   1   2 4831.62   11.32
   3  -1  -2 7992.88   18.05
   1  -1  -2  262.66    0.65
  -1  -1   2  239.86    0.76
  -1   1  -2  382.73    1.20
   1  -1   2  389.10    1.19
   3   1   2 5781.88   13.93
  -3  -1  -2 5791.22   13.37
   5  -1   2 6265.43   16.19
  -5   1  -2 6400.26   15.78
  -7   1  -2 1181.77    3.95
   7   1   2  966.79    4.76
  -9   1  -2 1682.47    5.32
   9   1   2 1639.63    5.59
   9   1   2 1606.53    5.39
  -9  -1  -2 1677.58    5.23
  -9   1  -2 1651.95    5.04
   9  -1   2 1642.82    5.40
  11   1   2  114.68    1.36
  11  -1   2  117.56    1.30
 -11  -1  -2  108.57    1.07
 -11   1  -2  115.62    1.42
 -11  -1  -2  114.63    1.45
 -11   1  -2  156.25    1.57
  11   1   2  117.63    1.35
 -11   1  -2  166.68    1.73
  13  -1   2  584.70    2.99
 -13  -1  -2  594.91    2.61
 -13   1  -2  634.81    2.82
 -13  -1  -2  604.38    4.01
  13   1   2  626.71    3.29
 -15   1  -2    0.38    0.74
  15   1   2    0.27    0.82
  15  -1   2    0.43    0.78
 -15  -1  -2    0.63    0.88
 -17  -1  -2    7.26    0.61
  17   1   2    8.18    0.72
  17  -1   2    7.20    0.69
 -17   1  -2    7.81    0.72
 -19  -1  -2   26.34    0.69
 -19   1  -2   28.27    0.73
  19   1   2   28.16    0.83
  21   1   2    1.18    0.46
 -21  -1  -2    1.05    0.48
 -21   1  -2    1.24    0.42
 -22  -2   2    3.83    0.46
  22   2  -2    2.58    0.49
  20   2  -2  186.69    1.70
  20  -2  -2  146.15    1.63
  18   2  -2   35.32    1.01
  18  -2  -2   26.22    0.83
  18   2  -2   29.29    0.89
 -18  -2   2   32.74    0.81
  16  -2  -2   13.37    0.73
 -16  -2   2   14.53    0.68
  16   2  -2   18.25    0.94
 -16   2   2   16.78    0.87
  16   2  -2   14.45    0.77
  14  -2  -2   24.90    0.73
 -14   2   2   45.15    1.29
 -14   2   2   25.99    1.12
 -14  -2   2   27.51    0.72
 -14   2   2   32.59    0.86
 -14  -2   2   41.96    1.43
  14   2  -2   31.23    0.86
 -12   2   2  549.97    2.57
  12  -2  -2  516.42    2.67
 -12   2   2  443.63    2.68
  12   2  -2  461.35    2.37
 -12   2   2  511.81    2.53
 -12  -2   2  455.34    2.54
 -10   2   2 1359.48    4.62
 -10  -2   2 1142.47    4.02
  10   2  -2 1136.11    3.94
 -10  -2   2 1131.26    3.83
  10   2  -2 1246.35    4.57
 -10   2   2 1271.34    4.13
 -10  -2   2 1135.60    3.79
 -10   2   2 1184.48    4.02
  -8   2   2   62.96    0.91
   8  -2  -2   46.29    0.84
   6  -2  -2 1596.42    4.94
  -6   2   2 2000.99    5.15
   4  -2  -2 4314.84   10.28
  -4   2   2 4454.38   10.28
  -2   2   2 4328.76    9.72
   2  -2  -2 4274.69    9.71
  -2  -2  -2  556.29    1.67
   2   2   2  519.68    1.60
   4   2   2  789.40    2.91
   4  -2   2  770.40    2.58
   6   2   2   24.29    0.67
  -6  -2  -2   58.19    0.75
   6  -2   2   36.53    0.62
  -6   2  -2   69.25    0.90
  -8  -2  -2  144.65    1.28
  -8   2  -2  123.26    1.06
  -8   2  -2  146.76    1.33
   8   2   2  113.73    1.15
  -8   2  -2  147.64    1.36
  10   2   2  237.53    1.87
 -10  -2  -2  239.78    1.80
 -10  -2  -2  235.58    1.45
  10  -2   2  238.01    1.70
 -12  -2  -2  681.40    3.72
 -12   2  -2  636.48    3.83
  12   2   2  787.36    3.64
  12  -2   2  671.53    3.18
 -12   2  -2  727.13    3.04
 -12  -2  -2  692.23    2.81
  12   2   2  719.50    3.42
  14   2   2  107.63    1.58
 -14   2  -2   93.01    1.31
 -14  -2  -2   77.46    1.02
 -14   2  -2  120.41    1.67
  14  -2   2   90.03    1.38
  14   2   2   85.10    1.36
 -16  -2  -2    0.37    0.84
 -16   2  -2    0.01    0.70
 -16   2  -2    0.66    0.87
  16   2   2    0.55    0.87
  16  -2   2    0.22    0.59
 -18   2  -2    1.69    0.63
  18   2   2    1.25    0.71
 -18  -2  -2    0.99    0.56
  18  -2   2    0.63    0.53
 -20   2  -2   63.39    0.85
  20   2   2   55.09    0.89
 -21  -3   2   20.70    0.60
  21   3  -2   22.09    0.78
 -19   3   2  102.63    1.27
 -19  -3   2   96.53    0.96
  17  -3  -2   91.46    1.25
  17   3  -2   95.84    1.26
 -15   3   2  309.73    1.98
  15  -3  -2  278.06    2.04
 -15  -3   2  279.70    1.64
  15   3  -2  266.48    1.85
 -15   3   2  329.36    2.11
 -13  -3   2  410.45    2.68
  13  -3  -2  432.22    2.41
 -13   3   2  489.42    3.49
  13   3  -2  431.69    2.31
 -13   3   2  453.11    2.42
 -13   3   2  468.90    2.44
  11   3  -2  119.15    1.15
 -11  -3   2  108.36    1.00
 -11  -3   2   99.22    0.95
 -11  -3   2   96.28    1.10
 -11   3   2  127.63    1.29
  11   3  -2  147.24    1.68
 -11   3   2  120.96    1.40
 -11   3   2  126.49    1.17
  11  -3  -2  106.84    1.04
   9   3  -2 1198.06    4.77
  -9  -3   2 1024.10    3.61
  -9   3   2 1288.49    4.35
   9   3  -2 1102.32    3.90
  -9   3   2 1103.89    3.87
  -9   3   2 1183.44    3.99
  -9  -3   2 1148.25    3.98
  -9  -3   2 1077.60    3.66
   7   3  -2  100.66    1.01
  -7  -3   2   91.67    0.78
   5  -3  -2 1128.77    3.37
   5   3  -2 1091.82    3.47
   3  -3  -2 4418.55   10.27
  -3   3   2 4501.63   10.36
   1  -3  -2  105.14    0.51
  -1  -3  -2 1546.46    3.83
   3  -3   2   40.68    0.46
   3   3   2   42.92    0.50
  -5  -3  -2 2417.13    6.33
   5   3   2 2386.87    6.78
  -7   3  -2    8.40    0.50
  -7   3  -2    8.27    0.56
  -7  -3  -2    7.10    0.54
   7   3   2    7.15    0.52
  -7   3  -2    6.63    0.46
  -9   3  -2   16.10    0.66
   9   3   2   14.34    0.58
   9   3   2   16.91    0.78
  -9   3  -2   16.25    0.72
  -9  -3  -2   18.12    0.68
  -9   3  -2   18.52    0.71
   9   3   2   17.27    0.70
  -9  -3  -2   20.39    0.86
 -11   3  -2  117.25    1.29
 -11   3  -2   95.16    1.34
 -11   3  -2  124.08    1.31
  11   3   2  120.44    1.42
 -11  -3  -2  105.03    1.03
 -11  -3  -2  110.08    1.55
  13   3   2  543.35    3.04
 -13   3  -2  536.37    2.71
 -15   3  -2    9.73    0.95
 -15  -3  -2    7.34    0.64
  15   3   2    7.55    0.82
 -15   3  -2   11.14    1.10
 -17   3  -2    0.86    0.73
 -17   3  -2    0.35    0.74
 -17  -3  -2    0.23    0.61
  17   3   2    0.34    0.76
  19   3   2   35.88    0.91
 -19   3  -2   34.65    0.78
  21   3   2   27.50    0.69
 -21   3  -2   32.28    0.66
 -22   4   2    3.21    0.56
 -22  -4   2    1.97    0.35
 -20  -4   2  177.64    1.29
 -20   4   2  172.09    1.53
  18   4  -2    7.28    0.83
 -18  -4   2    5.68    0.61
 -18   4   2    4.99    0.72
 -18   4   2    8.23    0.95
  18   4  -2    4.77    0.65
  16   4  -2    0.00    0.93
  16   4  -2    0.22    0.61
 -16   4   2   -0.19    0.87
 -16   4   2    0.70    0.65
 -16  -4   2    0.24    0.61
  14   4  -2    1.04    0.89
 -14  -4   2    1.11    0.73
 -14   4   2    2.18    0.83
  14   4  -2    2.42    0.69
 -14   4   2    0.97    0.64
 -12   4   2   22.72    0.79
 -12  -4   2   18.20    0.81
 -12   4   2   19.12    0.92
  12   4  -2   23.93    1.02
 -12  -4   2   20.09    0.70
  12   4  -2   20.22    0.70
 -12   4   2   24.64    0.92
 -10  -4   2   50.17    0.85
 -10  -4   2   55.67    0.78
 -10  -4   2   51.16    0.79
 -10   4   2   68.57    1.04
 -10   4   2   61.81    0.91
  10   4  -2   59.21    0.87
 -10   4   2   64.93    1.10
  10   4  -2   61.37    0.78
  10   4  -2   52.23    1.05
  -8   4   2  267.40    1.60
  -8  -4   2  272.99    1.65
  -6   4   2 7083.10   16.15
   6  -4  -2 7126.14   16.01
   4  -4  -2 1038.48    3.10
  -4   4   2 1088.16    3.29
  -2  -4   2 9999.00   22.69
   2  -4  -2 9885.75   22.40
   0  -4  -2   22.82    0.36
   0  -4  -2   23.87    0.36
  -2  -4  -2  507.91    1.76
  -4  -4  -2  179.57    1.12
   4   4   2  166.05    1.14
   6   4   2 1573.95    4.90
  -6  -4  -2 1576.42    4.77
  -8  -4  -2  862.35    3.13
   8   4   2  856.17    3.69
 -10  -4  -2  257.22    2.39
 -10  -4  -2  228.57    1.62
 -10   4  -2  222.55    1.77
  10   4   2  195.21    1.85
 -10   4  -2  287.30    2.17
  10   4   2  208.03    1.78
 -10   4  -2  247.38    2.36
  10   4   2  199.39    1.53
 -12  -4  -2  180.91    1.40
  12   4   2  207.88    1.94
 -12   4  -2  206.44    1.78
 -12  -4  -2  153.24    1.99
 -12   4  -2  259.43    2.13
  12   4   2  217.14    2.15
 -14   4  -2    9.56    0.91
  14   4   2    9.09    0.92
 -14  -4  -2    7.84    0.68
 -14   4  -2   10.32    0.99
 -16  -4  -2    1.84    0.56
 -16   4  -2    2.06    0.82
 -16   4  -2    1.22    0.98
 -18  -4  -2    4.52    0.52
 -18   4  -2    6.83    0.70
 -18   4  -2    5.89    0.74
 -20   4  -2   59.57    0.87
  20   4   2   52.05    0.93
  21   5  -2   14.73    0.67
 -21  -5   2   13.76    0.50
  19   5  -2   32.79    0.87
 -19   5   2   32.14    0.82
 -17  -5   2   95.26    1.00
 -17   5   2   82.89    1.07
  17   5  -2  128.56    1.67
 -17   5   2  118.57    1.44
  17   5  -2  105.88    1.35
 -15   5   2  255.33    2.02
  15   5  -2  263.46    1.98
 -15   5   2  228.34    1.76
 -15  -5   2  224.53    1.52
  13   5  -2  204.70    2.22
 -13   5   2  184.70    1.60
  13   5  -2  201.32    1.71
 -13   5   2  231.27    2.15
 -13  -5   2  158.27    1.24
 -11   5   2    3.02    0.66
 -11   5   2    4.61    0.78
 -11   5   2    6.31    0.91
  11   5  -2    3.53    0.83
 -11  -5   2    4.80    0.54
  11   5  -2    7.34    0.54
 -11  -5   2    4.85    0.70
  -9   5   2  557.94    2.78
   9   5  -2  484.52    2.16
  -9   5   2  467.44    2.73
  -9  -5   2  395.29    2.16
   9   5  -2  432.20    2.12
   9   5  -2  486.75    3.00
  -9  -5   2  512.79    2.34
   7   5  -2   67.22    0.75
   7   5  -2   92.85    1.01
  -7   5   2   77.44    0.93
  -7  -5   2   70.00    0.80
  -7   5   2   80.87    1.02
   7   5  -2   78.22    0.94
  -7   5   2   82.84    0.94
  -5   5   2 6135.63   14.68
  -5  -5   2 5955.21   14.19
  -3  -5   2 3356.11    8.30
   3  -5  -2 3341.30    8.30
   1  -5  -2  162.12    0.94
  -1  -5   2  163.54    1.07
  -1  -5  -2 1217.13    3.68
  -1  -5  -2 1289.76    3.55
  -3  -5  -2  801.88    2.63
  -3   5  -2  800.82    2.88
   5   5   2 3229.05    8.74
   5   5   2 3246.38    8.49
  -7  -5  -2  329.86    1.98
   7   5   2  322.40    1.84
  -9  -5  -2  522.67    2.34
  -9  -5  -2  531.01    3.06
 -11  -5  -2  288.99    2.93
 -11  -5  -2  285.90    1.76
  13   5   2  378.76    2.64
  13   5   2  388.32    3.07
  15   5   2  160.01    1.84
 -15   5  -2  159.01    1.62
 -17   5  -2   23.92    0.87
 -17  -5  -2   23.11    0.78
  19   5   2   12.11    0.70
 -19   5  -2   14.53    0.75
 -20   6   2  121.07    1.16
 -20  -6   2  124.14    1.01
 -18   6   2    7.79    0.68
  18   6  -2    8.58    0.68
 -18  -6   2    7.85    0.55
 -16   6   2    1.90    0.72
 -16   6   2    1.77    0.81
  16   6  -2    1.70    0.74
  16   6  -2    1.53    0.87
 -16  -6   2    1.93    0.52
 -14   6   2    0.95    0.93
  14   6  -2    0.48    0.82
 -14   6   2    1.06    0.79
  14   6  -2    0.91    0.42
 -14  -6   2    0.35    0.56
  14   6  -2    0.86    0.87
 -12  -6   2   88.31    0.95
  12   6  -2   84.36    1.63
  10   6  -2   12.46    0.65
 -10  -6   2    9.87    0.73
  10   6  -2   11.50    0.90
 -10   6   2   11.25    0.79
 -10   6   2   10.08    0.94
  -8   6   2   14.94    0.69
   8   6  -2    9.82    0.53
  -8  -6   2   13.64    0.61
  -8   6   2   10.32    0.67
   8   6  -2   17.79    0.78
  -8   6   2   10.85    0.73
   8   6  -2   15.75    0.79
   8   6  -2   17.59    0.70
  -8  -6   2   12.53    0.67
  -6  -6   2  250.52    1.49
  -6   6   2  238.07    1.70
  -6   6   2  256.77    1.67
   6   6  -2  294.68    1.94
  -6   6   2  231.08    1.78
   6   6  -2  287.71    1.78
   6   6  -2  239.59    1.34
  -4  -6   2  189.45    1.25
  -4   6   2  186.01    1.37
   2   6  -2 7828.08   19.56
   2   6  -2 7830.11   18.45
   0   6  -2  544.43    2.18
   0  -6   2  542.72    2.20
  -2  -6  -2 1213.91    3.81
  -2   6  -2 1244.69    4.19
  -4   6  -2   67.72    0.88
  -4  -6  -2   74.24    0.88
   4   6   2   84.85    1.16
  -4   6  -2   80.00    1.01
  -6   6  -2  337.93    2.26
  -6   6  -2  267.08    1.80
   6   6   2  316.68    1.91
  -6   6  -2  347.34    2.08
   6   6   2  328.67    2.31
   6   6   2  366.41    2.25
   6   6   2  310.43    1.99
  -6  -6  -2  259.63    1.82
   8   6   2  128.92    1.65
  -8   6  -2  126.52    1.87
  -8   6  -2   90.76    1.18
   8   6   2   86.63    1.10
  -8  -6  -2   75.69    1.28
   8   6   2  119.14    1.67
  -8  -6  -2   87.02    1.05
  10   6   2   20.07    1.02
 -10  -6  -2   15.10    0.66
  10   6   2   21.46    1.08
  10   6   2   16.61    0.70
  12   6   2  151.11    1.96
 -12  -6  -2  138.52    1.25
  14   6   2   58.61    1.39
 -14   6  -2   56.90    1.27
  16   6   2    0.00    0.80
 -16   6  -2    0.17    0.78
 -16  -6  -2   -0.10    0.52
  16   6   2   -0.15    0.84
 -18   6  -2   10.82    0.62
  18   6   2   12.71    0.75
  19   7  -2   14.51    0.69
 -19  -7   2   13.73    0.54
 -19   7   2   12.50    0.61
  19   7  -2   13.76    0.82
  17   7  -2   76.57    1.23
 -17   7   2   63.76    1.04
 -17   7   2   79.82    1.32
  17   7  -2   51.94    1.25
 -17  -7   2   59.08    0.83
 -15   7   2    2.06    1.18
 -15   7   2    0.87    0.74
  15   7  -2    1.25    0.91
 -15  -7   2    2.02    0.69
 -13  -7   2   90.92    1.05
 -13   7   2   84.14    1.76
 -11  -7   2   26.06    0.88
 -11   7   2   34.06    1.06
  11   7  -2   30.47    1.02
 -11   7   2   21.03    1.33
  11   7  -2   30.00    0.81
  11   7  -2   20.38    0.97
   9   7  -2  625.77    3.53
  -9   7   2  309.62    3.42
  -9   7   2  443.33    2.95
  -9  -7   2  476.97    3.18
   9   7  -2  691.47    3.50
   9   7  -2  515.55    2.52
  -9   7   2  547.82    2.79
   9   7  -2  567.02    2.69
  -7   7   2    1.54    0.72
   7   7  -2    3.96    0.77
   7   7  -2    1.86    0.54
  -7  -7   2    1.65    0.56
   7   7  -2    3.68    0.82
  -7   7   2    0.60    0.61
  -5   7   2  128.19    1.32
   5   7  -2  136.12    1.57
   5   7  -2  142.26    1.13
  -5  -7   2  122.50    1.13
  -3   7   2  669.18    3.05
   3   7  -2  637.26    3.38
   3   7  -2  675.14    2.66
   3   7  -2  665.67    3.40
  -3   7   2  890.49    3.24
  -3  -7   2  830.93    3.28
  -3   7   2  683.92    3.05
  -1  -7   2  932.85    3.46
   1   7  -2 1065.49    3.54
   1  -7  -2 1143.47    3.64
   1   7  -2 1007.96    4.48
  -1   7   2 1079.92    4.20
  -1   7  -2  387.70    2.54
   1  -7   2  360.05    1.99
  -1  -7  -2  433.90    2.08
   1   7   2  413.01    1.89
   1   7   2  377.09    2.42
  -1   7  -2  358.84    1.91
   3   7   2    2.57    0.72
  -3   7  -2    1.21    0.56
  -3   7  -2    2.08    0.50
   3   7   2    1.23    0.66
  -3  -7  -2    2.22    0.58
   3   7   2    2.72    0.50
   5   7   2   87.82    1.08
   5   7   2   95.45    1.49
  -5  -7  -2   96.87    1.38
  -5   7  -2   83.05    1.12
  -5   7  -2   89.97    1.24
  -7  -7  -2    2.00    0.59
  -7  -7  -2    1.67    0.66
  -7   7  -2    3.08    0.83
   7   7   2    4.85    1.02
   7   7   2    3.99    0.74
  -7   7  -2    2.24    0.66
   7   7   2    3.38    0.69
  -9  -7  -2   21.17    0.75
  -9   7  -2   22.56    0.90
  -9   7  -2   33.74    1.16
   9   7   2   29.29    1.17
   9   7   2   23.81    0.79
   9   7   2   34.68    1.22
  11   7   2    3.67    0.94
 -11  -7  -2    5.08    1.81
  11   7   2    1.74    0.64
  11   7   2    3.10    1.05
 -13   7  -2  377.71    2.42
 -13  -7  -2  328.08    1.99
 -15  -7  -2   33.22    0.87
  15   7   2   29.27    1.10
 -17   7  -2    9.25    0.65
  17   7   2   10.52    0.83
 -18  -8   2   24.00    0.61
 -18   8   2   21.71    0.69
 -16  -8   2   26.37    0.65
 -16   8   2   25.45    0.85
  14   8  -2   15.36    0.97
 -14  -8   2    8.99    0.62
  14   8  -2    1.81    0.82
  14   8  -2   10.76    0.58
 -14   8   2    6.55    0.90
  12   8  -2  123.36    1.69
 -12   8   2   97.41    1.40
  12   8  -2   89.21    1.10
 -12   8   2   28.77    1.14
 -12  -8   2   66.72    0.92
  12   8  -2   34.57    1.19
 -10   8   2  369.04    2.32
  10   8  -2  401.25    2.30
   8   8  -2  109.47    1.70
  -8   8   2   91.35    1.28
   8   8  -2   90.16    1.14
   8   8  -2  108.34    1.38
  -6   8   2  263.91    2.03
  -6   8   2  206.31    1.94
   6   8  -2  251.08    1.65
  -6  -8   2  203.96    1.79
   6   8  -2  285.33    2.61
  -4   8   2  170.05    1.60
  -4   8   2  158.26    1.53
  -4  -8   2  165.10    1.65
   4  -8  -2  163.92    1.69
   4   8  -2  154.55    2.00
   4   8  -2  155.28    1.86
   4   8  -2  153.52    1.34
  -2   8   2 1452.81    4.67
  -2   8   2 1364.95    5.36
   2   8  -2 1295.30    4.46
   2  -8  -2 1468.48    5.05
  -2  -8   2 1378.47    5.06
   0  -8  -2    6.85    0.81
   0   8  -2    4.89    1.03
   0   8   2    4.59    0.92
   0  -8   2    5.00    0.61
   0   8  -2    4.25    0.55
   0   8   2    4.55    0.69
  -2   8  -2   66.78    0.93
   2   8   2   93.38    1.15
   2  -8   2   77.28    1.17
  -2  -8  -2   43.70    0.63
  -2   8  -2   71.61    1.10
  -2   8  -2  109.17    1.69
   2   8   2   81.45    1.44
   4   8   2  170.63    1.55
   4   8   2  162.24    1.84
  -4   8  -2  139.80    1.48
  -4   8  -2  152.48    1.66
  -4  -8  -2  135.28    1.62
   4   8   2  184.75    2.19
   6   8   2   50.41    1.33
   6   8   2   53.16    1.13
  -8  -8  -2  106.46    1.35
  -8   8  -2  148.16    1.85
   8   8   2  114.35    1.84
  -8   8  -2   96.58    1.32
   8   8   2  119.27    1.54
   8   8   2  148.11    1.78
 -10  -8  -2    2.31    0.64
 -10   8  -2    3.90    0.93
  10   8   2    2.86    0.68
  10   8   2    4.37    1.09
  10   8   2    3.93    0.83
 -12   8  -2  241.65    2.21
  12   8   2  232.78    2.35
 -14   8  -2  122.90    1.64
  14   8   2  126.76    1.81
  16   8   2    7.07    0.92
 -16   8  -2    9.86    0.71
  18   8   2    0.10    0.62
 -17   9   2   66.07    1.08
 -17  -9   2   47.36    0.70
 -15  -9   2  103.53    1.00
 -15   9   2   99.39    1.69
 -13  -9   2  224.85    1.57
 -13   9   2  225.37    1.87
 -11  -9   2    0.00    0.68
 -11   9   2    0.84    0.79
  11   9  -2   -1.05    0.74
  11   9  -2   -0.91    0.93
 -11   9   2   -0.07    1.03
   9   9  -2   65.82    1.17
  -9   9   2   60.66    1.22
  -7   9   2  140.89    1.62
   7   9  -2  132.99    2.06
  -5   9   2  354.96    2.62
   5   9  -2  336.57    3.15
   5   9  -2  364.13    2.92
  -5   9   2  335.76    2.34
   5  -9  -2  319.26    2.64
   5   9  -2  359.22    2.13
   3  -9  -2 1573.93    6.31
  -3  -9   2 1608.92    6.49
  -3   9   2 1660.27    6.07
   3   9  -2 1554.53    5.22
  -3   9   2 1836.51    5.93
   3   9  -2 1343.64    6.50
   1   9  -2  100.30    1.29
   1  -9  -2  113.41    1.69
  -1  -9   2  102.91    1.61
  -1   9   2  122.97    1.43
  -1   9   2  102.97    1.80
   1   9  -2   84.45    1.81
  -1   9  -2   52.04    1.01
   1  -9   2   52.75    1.17
   1   9   2   50.09    1.31
  -3   9  -2 1032.50    4.50
   3   9   2 1022.26    5.11
  -3   9  -2  998.50    4.53
   3   9   2 1333.95    4.85
  -3   9  -2 1391.84    5.69
  -5   9  -2  473.66    2.91
   5   9   2  631.03    3.44
  -5   9  -2  508.60    3.10
   5   9   2  575.57    3.90
  -7  -9  -2  177.23    1.92
   7   9   2  164.17    2.33
  -7   9  -2  146.22    1.70
  -7   9  -2  197.47    2.18
   7   9   2  178.46    1.97
  -9   9  -2   50.21    1.23
   9   9   2   51.27    1.08
 -11   9  -2   78.30    1.58
  11   9   2   74.85    1.66
 -13   9  -2  378.51    2.50
 -13   9  -2  338.24    2.25
 -15   9  -2   29.44    0.95
  15   9   2    6.40    0.87
 -16 -10   2    8.79    0.54
  16  10  -2    9.83    0.68
 -14 -10   2   12.40    0.82
 -14  10   2   11.01    0.85
  14  10  -2   13.02    0.95
  14  10  -2   10.75    0.62
  12  10  -2  194.22    1.62
  12  10  -2  197.42    2.21
 -12 -10   2  150.71    1.31
 -12  10   2  150.27    1.54
  10  10  -2   59.67    1.61
 -10 -10   2   60.33    1.20
   8  10  -2  297.13    2.27
   8  10  -2  324.86    2.71
   6  10  -2  554.11    4.28
  -6  10   2  607.47    3.41
   4  10  -2  116.37    1.53
  -4  10   2  116.14    1.70
  -2  10   2  171.24    2.22
   2  10  -2  116.51    2.18
   2  10  -2  135.08    1.50
  -2  10   2  182.34    1.96
   0  10  -2   68.57    1.31
   0  10   2   68.63    1.79
   2  10   2  665.09    3.42
   2  10   2  582.24    4.18
  -4  10  -2   87.68    1.47
  -4  10  -2   88.72    1.68
   4  10   2   91.98    1.86
  -6  10  -2  152.74    1.92
  -6  10  -2  132.74    1.75
  -8  10  -2   30.30    1.14
   8  10   2   30.72    1.39
  10  10   2   52.05    1.61
 -10  10  -2   52.79    1.21
  12  10   2  141.15    2.05
 -12  10  -2  137.40    1.56
 -14  10  -2   11.57    0.67
 -14  10  -2   12.81    0.71
 -15  11   2   15.82    0.64
  15  11  -2   16.13    0.84
  13  11  -2   92.65    1.57
 -13  11   2  105.58    1.31
  11  11  -2   22.13    0.86
 -11  11   2   20.33    1.00
  -9 -11   2   66.49    1.12
  -9  11   2   68.28    1.24
  -7  11   2   88.51    1.44
   7  11  -2   76.97    1.97
  -5  11   2  221.16    2.47
   5  11  -2  225.53    2.70
  -3  11   2  740.52    4.03
   3  11  -2  755.33    3.84
  -1  11   2   11.79    1.09
   1  11  -2    8.31    0.88
   1  11  -2    8.70    1.24
  -1  11   2    8.70    1.18
  -1  11  -2  211.85    2.51
   1  11   2  184.33    2.45
  -3  11  -2  143.73    1.83
   3  11   2  162.51    2.27
  -5  11  -2  215.51    2.14
   5  11   2  207.78    2.44
   7  11   2   11.58    1.23
  -7  11  -2    8.82    1.00
  -7  11  -2   11.12    1.09
  -9  11  -2   81.64    1.47
  -9  11  -2   76.66    1.53
 -11  11  -2    6.35    0.78
 -11  11  -2    5.11    0.80
 -13  11  -2  125.14    1.21
 -13  11  -2  151.54    1.44
 -14  12   2    5.41    0.54
  12  12  -2   59.04    1.07
 -12  12   2    3.56    0.62
 -12  12   2   43.44    1.04
  12  12  -2   18.46    1.11
  10  12  -2   18.81    1.25
 -10  12   2    0.97    0.74
 -10 -12   2   66.97    1.08
 -10  12   2   72.01    1.36
  10  12  -2   70.59    1.22
  -8  12   2    8.15    0.96
  -8  12   2    1.19    0.88
   6  12  -2   82.37    1.77
  -6  12   2   42.45    1.33
   4  12  -2   83.36    1.82
  -4  12   2  116.82    1.82
   2  12  -2  170.38    2.62
   2  12  -2  188.08    1.96
   0  12  -2  239.69    2.87
   0  12   2  244.60    2.74
   2  12   2    9.89    1.29
  -2  12  -2   10.16    1.06
   4  12   2    1.20    1.07
  -4  12  -2    0.69    0.85
   6  12   2  117.58    1.93
  -6  12  -2   85.07    1.50
  -8  12  -2    0.91    0.73
  -8  12  -2    4.15    0.86
 -10  12  -2   38.30    0.94
 -10  12  -2   65.47    1.16
 -12  12  -2   60.41    0.95
  -9 -13   2   56.38    1.19
  -7 -13   2   18.74    1.31
   7  13  -2    7.57    0.96
   5  13  -2  142.12    1.89
   5  13  -2   46.30    1.39
   3  13  -2    0.51    1.09
   3  13  -2   -0.23    0.92
   1  13  -2   12.80    0.95
   1  13  -2   16.53    1.29
   1  13   2    1.30    1.15
  -1  13  -2    0.06    0.84
  -1  13  -2    0.53    1.04
   3  13   2   25.02    1.43
  -3  13  -2   12.24    0.96
  -5  13  -2   50.01    1.16
   5  13   2  100.37    1.94
  -7  13  -2    0.08    0.54
  -9  13  -2   10.94    0.62
   8  14  -2    4.03    0.79
   6  14  -2    9.36    0.74
   4  14  -2    2.15    0.77
   2  14  -2   48.11    1.31
   2  14  -2   58.97    1.45
   0  14  -2    4.46    0.94
   0  14  -2    8.32    0.81
  -2  14  -2    9.44    0.79
  -4  14  -2   -0.39    0.58
  -6  14  -2    3.43    0.56
  23   0  -3   -0.10    0.39
  21   0  -3   -0.28    0.55
  19   0  -3    0.07    0.55
  17   0  -3    0.37    0.67
  15   0  -3    0.15    0.68
  13   0  -3    0.22    0.58
 -13   0   3    0.37    0.60
 -13   0   3    0.50    0.59
 -11   0   3    0.00    0.34
 -11   0   3   -0.17    0.43
 -11   0   3   -0.65    0.58
  -9   0   3    4.43    0.56
  -7   0   3    0.67    0.53
   7   0  -3    0.28    0.52
  -5   0   3    0.93    0.41
  -3   0   3    0.14    0.22
   3   0  -3    0.21    0.16
  -1   0   3    0.77    0.07
  -1   0   3    1.00    0.08
   1   0   3    3.21    0.29
  -1   0  -3    2.58    0.19
   3   0   3    0.08    0.42
  -3   0  -3    1.07    0.36
  -5   0  -3    3.49    0.45
   5   0   3    0.99    0.59
  -7   0  -3    1.18    0.53
  -9   0  -3   -0.39    0.42
  -9   0  -3    0.35    0.78
  -9   0  -3   -0.75    0.55
 -11   0  -3   -0.68    0.65
  11   0   3    1.22    0.67
 -11   0  -3    0.26    0.77
 -13   0  -3   -0.79    0.68
  15   0   3    0.00    0.69
 -15   0  -3   -0.61    0.65
  17   0   3   -0.49    0.65
  19   0   3   -0.20    0.55
 -21   0  -3   -0.06    0.47
  22   1  -3    0.11    0.58
 -22  -1   3    0.41    0.53
  22  -1  -3    0.12    0.44
  20  -1  -3    3.69    0.53
  20   1  -3    4.53    0.62
  18  -1  -3    0.00    0.58
  16   1  -3   44.71    1.03
  16   1  -3   43.48    0.97
 -14   1   3    5.69    0.75
 -14   1   3    8.75    0.81
  14   1  -3    9.87    0.87
  14  -1  -3    5.56    0.62
  14   1  -3    7.05    0.64
 -14   1   3    4.97    0.83
  12   1  -3   52.05    0.98
 -12   1   3   48.49    0.88
 -12   1   3   52.49    0.86
  12   1  -3   38.26    0.66
 -12  -1   3   34.96    0.59
 -12   1   3   41.45    0.62
 -12   1   3   42.04    0.89
 -10   1   3   13.98    0.61
 -10   1   3   14.71    0.57
 -10  -1   3   14.70    0.43
 -10  -1   3   13.78    0.64
   8   1  -3   31.53    0.79
  -8   1   3   32.16    0.73
  -6   1   3   64.26    0.75
   6  -1  -3   60.04    0.72
  -4   1   3 1635.25    4.28
  -4  -1   3 1515.12    4.08
   4   1  -3 1530.04    4.13
   4  -1  -3 1633.73    4.22
  -2   1   3   12.36    0.17
   2  -1  -3   10.62    0.15
   0   1  -3   41.32    0.30
   0  -1   3   43.10    0.30
  -2   1  -3  244.10    0.97
   2  -1   3  242.19    0.99
   4  -1   3  189.81    1.20
  -4   1  -3  196.85    1.07
   6  -1   3  552.20    2.76
  -6   1  -3  540.06    2.19
  -8  -1  -3    9.00    0.53
  -8   1  -3    9.89    0.66
   8   1   3    6.28    0.60
  -8   1  -3   11.66    0.71
   8   1   3    5.71    0.65
 -10   1  -3   26.51    0.88
 -10  -1  -3   25.09    0.85
 -10   1  -3   24.06    0.71
  10  -1   3   25.01    0.75
  10   1   3   25.36    0.78
  10   1   3   25.62    0.88
 -10  -1  -3   25.84    0.68
 -12  -1  -3   67.02    1.41
 -12   1  -3   70.01    0.99
 -12  -1  -3   72.06    0.97
 -12   1  -3   79.21    1.81
  12   1   3   89.53    1.35
  12  -1   3   83.47    1.26
  14   1   3    0.86    0.94
 -14   1  -3    0.44    0.79
 -14  -1  -3    0.55    0.86
 -14   1  -3    0.99    0.99
  14  -1   3    1.40    0.68
 -16  -1  -3    4.26    0.66
  16  -1   3    5.40    0.70
  16   1   3    5.31    0.77
 -16   1  -3    4.41    0.67
  18   1   3    1.54    0.61
 -18   1  -3    0.65    0.59
  18  -1   3    1.43    0.53
 -18  -1  -3    1.08    0.55
 -20   1  -3    3.22    0.48
  20   1   3    3.56    0.52
 -20  -1  -3    3.28    0.54
 -23  -2   3    1.43    0.36
  23   2  -3    1.65    0.42
 -21  -2   3    2.61    0.57
  21   2  -3    2.40    0.65
  21  -2  -3    2.55    0.64
 -19  -2   3    1.98    0.63
  19  -2  -3    1.47    0.55
  19   2  -3    1.72    0.63
 -19   2   3    3.14    0.83
  19   2  -3    2.41    0.71
  17  -2  -3    5.75    0.63
  17   2  -3    6.82    0.84
 -17   2   3    6.13    0.77
  17   2  -3    5.62    0.66
 -17   2   3    7.20    0.76
 -17  -2   3    6.61    0.71
 -15   2   3    2.32    0.64
  15  -2  -3    1.14    0.58
  15   2  -3    0.99    0.63
 -15   2   3    3.02    1.10
  13  -2  -3   70.87    0.96
 -13   2   3   65.68    1.21
 -13   2   3   87.34    1.18
  13   2  -3   72.87    0.92
 -13   2   3   89.93    1.10
 -11   2   3    7.91    0.64
  11   2  -3    7.41    0.44
 -11   2   3    8.53    0.58
 -11   2   3    7.94    0.53
  -9   2   3  140.86    1.29
   7  -2  -3   13.86    0.56
  -7   2   3   14.08    0.57
   5   2  -3   30.97    0.50
   5  -2  -3   31.46    0.52
   3  -2  -3   78.99    0.47
  -3   2   3   77.98    0.52
   3   2  -3   79.05    0.54
   1  -2  -3  325.68    0.79
  -1  -2   3  338.52    1.08
  -1  -2  -3 3589.82    8.11
   1   2   3 3607.46    8.05
  -3   2  -3 1249.97    3.47
   3   2   3 1251.83    3.57
  -5   2  -3  110.47    0.92
   5  -2   3   96.41    0.91
   7   2   3  676.53    3.00
  -7   2  -3  684.68    2.93
  -7  -2  -3  682.21    2.61
  -9   2  -3  249.24    1.55
   9  -2   3  268.14    1.78
  -9   2  -3  313.87    2.09
   9   2   3  243.02    1.84
  -9  -2  -3  256.66    1.51
   9   2   3  236.66    1.81
  -9   2  -3  290.26    2.03
  -9  -2  -3  266.07    1.79
  11   2   3   42.33    1.10
  11   2   3   35.11    0.98
 -11   2  -3   38.82    1.18
 -11  -2  -3   35.60    0.78
 -11  -2  -3   33.07    1.03
  11  -2   3   42.08    1.01
 -11   2  -3   41.42    0.98
  13  -2   3    5.03    0.72
 -13  -2  -3    5.44    0.60
 -13   2  -3    6.89    1.09
  13   2   3    7.64    0.85
 -13   2  -3    5.72    0.78
 -15   2  -3  115.65    1.34
 -15   2  -3  138.81    1.74
  15  -2   3  110.57    1.46
 -15  -2  -3  136.54    1.55
  15   2   3  131.70    1.67
  17  -2   3    0.94    0.54
 -17  -2  -3    1.09    0.62
 -17   2  -3    0.18    0.70
  17   2   3    1.00    0.74
  19   2   3   10.70    0.65
 -19  -2  -3   12.27    0.78
 -19   2  -3   10.79    0.61
  22   3  -3   12.25    0.62
 -22  -3   3   11.13    0.45
 -20   3   3    0.56    0.90
 -20  -3   3    0.68    0.54
  20   3  -3    0.40    0.60
 -18   3   3    8.92    0.64
  18  -3  -3    9.23    0.65
  18   3  -3    9.02    0.64
 -18  -3   3    9.92    0.68
 -16   3   3    0.44    0.70
 -16   3   3    0.73    0.88
  16  -3  -3    0.51    0.61
  16   3  -3    0.83    0.55
 -16  -3   3    0.15    0.65
 -14  -3   3   10.30    1.01
  14   3  -3   15.27    0.65
  14  -3  -3   12.09    0.74
 -14  -3   3   13.09    0.79
 -14   3   3    9.70    1.13
 -14   3   3   10.67    0.68
 -14   3   3   11.95    0.82
  14   3  -3   14.65    0.90
 -12  -3   3   31.49    0.82
 -12  -3   3   35.69    0.66
  12  -3  -3   36.76    0.77
 -12   3   3   40.32    0.79
  12   3  -3   36.72    0.72
 -12   3   3   35.54    1.00
 -12  -3   3   35.25    0.75
 -12   3   3   37.47    0.92
  10   3  -3   13.39    0.73
 -10  -3   3   11.61    0.49
  10   3  -3   10.84    0.50
 -10   3   3   11.75    0.55
 -10   3   3   12.56    0.77
 -10   3   3   11.62    0.72
  -8   3   3   82.12    1.02
  -6   3   3 2700.72    6.65
   6  -3  -3 2138.69    6.17
  -4   3   3 2747.16    6.71
   4  -3  -3 2711.25    6.58
   2  -3  -3  202.79    0.74
  -2  -3   3  214.81    0.92
   0  -3  -3   70.87    0.41
   0  -3   3   77.07    0.55
   2   3   3    3.92    0.26
   2  -3   3    4.03    0.27
  -4  -3  -3   25.66    0.56
  -4   3  -3   28.38    0.55
   4  -3   3   28.44    0.46
   4   3   3   26.70    0.54
  -6   3  -3  539.08    2.36
  -6   3  -3  549.61    2.19
  -8   3  -3  411.03    2.35
   8   3   3  332.09    2.17
  -8  -3  -3  427.87    2.28
   8   3   3  360.12    2.22
  -8  -3  -3  349.59    1.77
  -8   3  -3  368.67    2.14
  -8   3  -3  357.73    1.88
 -10   3  -3   12.04    0.82
 -10  -3  -3   12.61    0.61
 -10   3  -3    9.95    0.67
 -10   3  -3   11.23    0.85
 -10  -3  -3   10.03    0.80
  10   3   3    8.54    0.82
 -12  -3  -3    3.68    0.75
 -12   3  -3    4.66    0.97
  12   3   3    4.75    0.89
 -12  -3  -3    6.39    0.66
 -12   3  -3    4.37    0.80
 -14   3  -3    3.36    0.97
 -14  -3  -3    2.46    0.57
  14   3   3    2.85    0.88
  14   3   3    1.67    0.95
 -14   3  -3    3.35    0.97
 -16   3  -3   10.95    0.87
 -16  -3  -3    9.30    0.70
 -16   3  -3   11.48    0.82
 -18  -3  -3   -0.38    0.59
 -18   3  -3   -0.67    0.62
  18   3   3   -0.10    0.64
 -20   3  -3    5.45    0.54
  20   3   3    5.56    0.57
 -21  -4   3   16.46    0.60
 -21   4   3   18.06    0.67
  19   4  -3    2.97    0.72
 -19   4   3    3.60    0.73
 -19   4   3    2.41    0.63
  19   4  -3    2.36    0.59
 -19  -4   3    2.32    0.54
 -17  -4   3   77.56    0.95
  17   4  -3   70.00    1.04
 -17   4   3   69.14    1.05
  17   4  -3   98.82    1.50
 -17   4   3   99.20    1.36
  15   4  -3   51.10    1.30
  15   4  -3   38.65    0.92
 -15   4   3   35.16    0.84
 -15  -4   3   43.64    0.93
 -15   4   3   47.63    1.15
 -13  -4   3  166.27    1.34
  13   4  -3  209.65    2.03
 -13   4   3  179.16    1.47
 -13  -4   3  150.96    1.22
  13   4  -3  169.72    1.43
 -13   4   3  117.16    2.03
 -13  -4   3  140.66    1.68
 -13   4   3  173.91    1.73
 -11  -4   3    1.60    0.57
  11   4  -3    2.83    0.83
 -11   4   3    1.07    0.64
 -11   4   3    1.85    0.69
 -11  -4   3    3.71    0.54
 -11  -4   3    1.23    0.47
  11   4  -3    1.80    0.52
 -11   4   3    2.35    0.54
   9   4  -3   19.14    0.88
  -9   4   3   16.74    0.70
   9   4  -3   18.22    0.54
  -9   4   3   18.74    0.58
   9   4  -3   13.62    0.50
  -9   4   3   16.22    0.64
  -9  -4   3   21.68    0.59
  -9  -4   3   13.24    0.50
  -7   4   3  448.29    2.24
  -5   4   3 1712.56    4.86
   5  -4  -3 1759.41    4.70
   3  -4  -3    9.58    0.27
  -3   4   3   12.26    0.39
   1  -4  -3 4326.85    9.91
   1  -4  -3 4268.13    9.96
  -1  -4  -3  761.02    2.26
  -1  -4  -3  765.73    2.21
  -3  -4  -3   45.01    0.63
  -5  -4  -3  171.05    1.23
  -5   4  -3  196.48    1.37
  -5   4  -3  191.37    1.39
   5   4   3  153.15    1.31
   5   4   3  158.94    1.24
  -5   4  -3  148.45    1.20
   5   4   3  182.58    1.45
  -7   4  -3   98.05    1.04
   7   4   3  102.80    1.28
   7   4   3   93.70    1.18
  -7  -4  -3   96.07    1.10
  -7   4  -3  102.59    1.20
  -9  -4  -3  339.61    2.39
  -9  -4  -3  318.85    1.79
  -9   4  -3  318.90    1.92
  -9   4  -3  315.60    2.03
  -9   4  -3  345.80    2.45
   9   4   3  354.65    2.58
 -11   4  -3  296.65    2.08
  11   4   3  315.69    2.71
 -11   4  -3  280.51    2.16
 -11  -4  -3  242.98    1.61
  11   4   3  271.93    2.18
  13   4   3   64.50    1.43
  13   4   3   62.70    1.42
 -13   4  -3   60.65    1.27
 -13   4  -3   60.75    1.21
 -15   4  -3    4.18    0.87
 -15   4  -3    5.31    0.91
 -15  -4  -3    4.10    0.65
 -17   4  -3    8.66    0.82
 -17  -4  -3    6.25    0.58
 -17   4  -3    7.54    0.80
  19   4   3    5.17    0.65
 -19   4  -3    5.10    0.62
 -22   5   3    7.69    0.48
 -22  -5   3    6.79    0.39
 -20  -5   3    0.42    0.46
 -20   5   3    0.55    0.54
  20   5  -3   -0.13    0.75
  20   5  -3    0.25    0.54
 -20   5   3    0.53    0.61
 -18   5   3    0.47    0.55
  18   5  -3    1.02    0.59
 -18  -5   3    1.39    0.51
  18   5  -3    1.73    0.72
 -18   5   3    0.98    0.76
 -16   5   3    0.16    0.80
  16   5  -3    0.56    0.64
 -16   5   3    0.00    0.66
  16   5  -3    0.33    0.86
 -16  -5   3    0.26    0.56
 -14   5   3   95.28    1.61
 -14   5   3   97.95    1.31
  12   5  -3  217.28    2.28
 -12  -5   3  183.17    1.30
 -12   5   3  118.51    2.13
 -12  -5   3  221.70    1.57
  12   5  -3  247.18    1.80
 -12   5   3  232.55    1.69
 -12  -5   3  157.88    1.80
  12   5  -3  221.31    1.46
 -12   5   3  181.57    2.06
 -10   5   3    3.84    0.76
 -10  -5   3    4.56    0.53
  10   5  -3    4.90    0.75
 -10  -5   3    6.65    0.55
  10   5  -3    4.38    0.50
 -10   5   3    3.93    0.69
  10   5  -3    7.02    0.55
  -8   5   3    3.47    0.54
  -8  -5   3    6.64    0.54
   8   5  -3    7.21    0.49
   8   5  -3    3.68    0.42
  -8   5   3    3.79    0.54
  -8   5   3    6.11    0.54
   8   5  -3    6.52    0.77
  -8  -5   3    4.47    0.50
   8   5  -3    6.52    0.53
   6   5  -3  766.72    2.70
  -6   5   3  666.62    2.95
   6   5  -3  815.75    3.09
  -6   5   3  786.30    3.05
   6   5  -3  903.06    3.22
  -6  -5   3  793.70    2.81
  -4  -5   3    3.30    0.47
   4  -5  -3    3.96    0.31
   2  -5  -3  139.20    0.84
   0  -5  -3   29.63    0.42
   0  -5  -3   33.93    0.48
  -2  -5  -3  141.11    0.99
  -2  -5  -3  137.64    0.90
   4   5   3  387.08    2.25
   4   5   3  382.26    2.09
  -6  -5  -3    8.64    0.64
  -6   5  -3    7.44    0.57
   6   5   3   10.26    0.65
   6   5   3    8.95    0.57
   6   5   3    8.62    0.65
   8   5   3    4.48    0.90
  -8  -5  -3    3.57    0.72
  -8  -5  -3    4.74    0.54
  -8   5  -3    3.31    0.82
   8   5   3    3.17    0.53
  -8   5  -3    3.19    0.71
 -10   5  -3  288.46    3.22
 -10   5  -3  288.81    2.09
  12   5   3    7.52    1.21
 -12   5  -3    7.60    1.09
  14   5   3    3.40    1.02
 -14  -5  -3    3.32    0.68
  14   5   3    1.73    1.02
 -14   5  -3    4.91    0.98
 -14   5  -3    1.09    0.90
 -16   5  -3    1.11    0.75
  16   5   3    1.31    0.86
 -16   5  -3   -0.61    1.05
 -16  -5  -3    1.07    0.82
  18   5   3   24.77    0.87
 -18   5  -3   27.49    0.90
  21   6  -3    7.50    0.60
 -21   6   3    7.02    0.48
 -21  -6   3    7.92    0.46
 -19   6   3   44.65    0.84
 -19  -6   3   44.73    0.72
 -17   6   3    6.44    0.84
 -17   6   3    4.08    0.61
  17   6  -3    6.04    0.70
 -17  -6   3    4.65    0.55
  17   6  -3    6.72    0.88
 -15  -6   3   22.27    0.75
 -15   6   3   22.20    1.08
  15   6  -3   25.26    1.11
 -15   6   3   24.56    0.90
 -13  -6   3   16.79    0.62
 -13   6   3   29.13    0.98
  13   6  -3   17.79    1.10
 -13   6   3   11.89    1.02
  13   6  -3   25.85    0.73
 -11  -6   3   39.00    0.88
 -11   6   3   17.12    0.93
 -11   6   3   11.24    1.11
 -11  -6   3   26.03    0.94
  11   6  -3   23.32    1.04
 -11  -6   3   26.62    0.69
  11   6  -3   37.74    0.79
  -9  -6   3    4.73    0.60
  -9   6   3    2.51    0.63
   9   6  -3    3.84    0.72
  -9  -6   3    2.73    0.53
   9   6  -3    4.98    0.69
  -9   6   3    3.94    0.61
  -9   6   3    2.27    0.68
   9   6  -3    2.59    0.51
   9   6  -3    6.97    0.65
  -7   6   3    5.49    0.81
   7   6  -3    6.75    0.64
  -7   6   3    3.44    0.49
   7   6  -3    5.46    0.46
   7   6  -3    7.80    0.63
  -7   6   3    3.49    0.54
  -7  -6   3    4.48    0.46
  -5   6   3  461.35    2.37
   5   6  -3  513.81    2.63
   5   6  -3  482.35    2.00
   5   6  -3  521.00    2.55
  -5  -6   3  435.32    2.00
   3   6  -3    5.24    0.44
  -3  -6   3    6.26    0.45
   1   6  -3  532.70    2.20
   1  -6  -3  534.39    2.23
   1  -6  -3  536.45    2.03
  -1   6  -3    7.69    0.51
  -1  -6  -3    9.19    0.48
   1   6   3    7.82    0.63
  -3  -6  -3  106.46    1.04
   3   6   3  107.48    1.22
  -5   6  -3  285.69    1.84
   5   6   3  314.90    2.21
   5   6   3  294.91    1.92
  -5  -6  -3  331.43    2.09
   7   6   3  123.16    1.29
  -7   6  -3  123.12    1.33
   9   6   3   13.52    1.11
  -9  -6  -3   12.38    0.73
   9   6   3   12.84    1.04
  11   6   3  170.09    2.17
 -11   6  -3  172.90    1.82
  13   6   3   60.77    1.47
 -13  -6  -3   62.06    1.05
 -15   6  -3   26.01    1.00
  15   6   3   25.88    1.04
 -17   6  -3    1.02    0.64
  17   6   3    0.48    0.71
 -17   6  -3    0.92    0.75
  19   6   3    0.67    0.49
 -19   6  -3    0.72    0.56
 -20   7   3    6.90    0.51
  20   7  -3    7.49    0.54
 -20  -7   3    7.26    0.42
  20   7  -3    6.41    0.66
  18   7  -3    3.64    0.77
 -18  -7   3    3.43    0.50
 -18   7   3    4.33    0.64
  18   7  -3    4.58    0.64
  16   7  -3    5.19    0.76
 -16  -7   3    4.22    0.58
  16   7  -3    2.96    0.91
 -16   7   3    5.48    1.14
 -16   7   3    4.67    0.72
  14   7  -3    4.86    0.79
 -14  -7   3    9.49    0.66
 -14   7   3    5.24    1.08
  14   7  -3   10.33    0.55
  12   7  -3   15.04    0.99
 -12  -7   3   31.34    0.84
 -12   7   3   10.13    1.14
  12   7  -3   45.38    1.12
  12   7  -3   39.98    0.85
  10   7  -3   75.71    1.06
 -10  -7   3   59.53    1.24
  10   7  -3   80.20    1.05
 -10   7   3   21.26    1.17
  10   7  -3   91.93    1.38
 -10   7   3   74.88    1.18
 -10   7   3   41.98    1.43
  10   7  -3   64.57    1.32
   8   7  -3    3.62    0.62
  -8   7   3    4.34    0.72
   8   7  -3    5.35    0.82
  -8   7   3    3.82    0.84
   8   7  -3    5.73    0.74
  -8  -7   3    3.44    0.61
   6   7  -3    7.95    0.57
  -6   7   3    6.34    0.63
  -6   7   3    5.92    0.71
   6   7  -3    8.01    0.80
  -6  -7   3    8.19    0.59
   6   7  -3    8.98    0.76
  -4   7   3   12.00    0.63
  -4   7   3   23.13    0.75
   4   7  -3   16.86    0.55
   4   7  -3   18.72    0.95
  -4  -7   3   16.07    0.61
   2   7  -3   80.66    0.88
   2  -7  -3   89.98    0.98
  -2  -7   3   80.48    0.98
   2   7  -3   57.32    1.08
   2   7  -3   60.71    1.21
  -2   7   3   78.46    1.15
   0   7   3  408.63    2.55
   0   7  -3  408.86    2.08
   0  -7   3  445.16    2.32
   0   7  -3  459.39    3.35
   0  -7  -3  472.86    2.19
  -2   7  -3    1.99    0.61
  -2   7  -3    7.72    1.27
  -2   7  -3    3.49    0.50
   2   7   3    3.46    0.71
   2   7   3    6.27    0.61
  -2  -7  -3    2.50    0.58
  -4   7  -3  560.81    2.94
  -4  -7  -3  551.62    3.03
   6   7   3  136.96    1.77
   6   7   3  132.52    1.43
  -8   7  -3   22.31    0.96
   8   7   3   23.34    0.82
   8   7   3   32.87    1.31
   8   7   3   35.56    1.20
  10   7   3  121.60    1.82
  10   7   3  118.60    1.81
  12   7   3   -0.45    1.09
  14   7   3   21.78    1.02
 -14   7  -3   35.40    1.14
  16   7   3    5.55    0.89
 -16   7  -3    6.69    0.82
 -16   7  -3    6.00    0.72
  18   7   3    2.13    0.56
 -18   7  -3    1.65    0.49
 -19  -8   3    9.64    0.45
 -19   8   3    9.85    0.52
 -17   8   3   22.93    0.76
 -17  -8   3   22.43    0.62
 -15   8   3   21.33    1.04
  15   8  -3   53.62    0.88
  15   8  -3   12.75    1.05
 -15  -8   3   50.63    0.89
 -13   8   3   10.75    0.87
  13   8  -3   15.64    1.02
  13   8  -3    1.80    0.91
 -13   8   3    0.00    0.78
 -13  -8   3    6.82    0.59
  13   8  -3   10.52    0.61
 -11   8   3   62.03    1.27
  11   8  -3   67.91    1.12
   9   8  -3   15.17    0.75
  -9   8   3   14.73    0.92
   9   8  -3   16.00    0.81
   7   8  -3  283.34    1.83
   7   8  -3  310.35    2.75
  -7   8   3  205.68    2.12
  -7   8   3  246.65    2.00
   7   8  -3  338.13    2.48
  -7  -8   3  268.25    2.43
   5   8  -3   11.83    0.94
   5  -8  -3   15.67    0.88
  -5  -8   3   12.46    0.78
   5   8  -3   11.07    0.67
  -5   8   3   14.01    0.83
  -5   8   3   15.40    0.79
  -3  -8   3    7.79    0.74
   3   8  -3    6.79    0.62
   3  -8  -3    6.60    0.69
   3   8  -3    6.44    0.91
   3   8  -3    5.87    0.91
  -3   8   3    6.37    0.84
  -3   8   3    7.80    0.71
   1   8  -3   16.34    0.70
   1   8  -3   11.23    1.33
   1  -8  -3   19.78    0.83
  -1  -8   3   17.55    0.75
  -1   8   3   11.60    0.90
   1  -8   3  654.78    3.34
   1   8   3  642.90    3.57
   3   8   3  871.14    4.28
  -3   8  -3  781.07    3.64
   3   8   3  850.00    4.14
  -3   8  -3  748.92    3.51
   5   8   3    6.59    1.00
  -5   8  -3    7.13    0.87
  -5   8  -3    5.63    0.83
   7   8   3   73.07    1.45
  -7   8  -3   54.79    1.29
  -7   8  -3   75.11    1.63
   7   8   3   56.48    1.54
   7   8   3   56.08    1.22
   9   8   3    3.46    0.81
   9   8   3    3.57    0.90
  -9   8  -3    3.51    0.90
   9   8   3    4.72    1.06
 -11   8  -3   18.14    1.09
  11   8   3   18.19    1.12
  13   8   3    0.66    0.91
  13   8   3    2.52    1.03
  15   8   3    0.01    0.94
 -15   8  -3    0.50    0.71
  17   8   3   13.29    0.84
 -18  -9   3    6.18    0.46
 -18   9   3    5.12    0.52
 -16  -9   3   16.11    0.60
 -16   9   3   17.41    0.95
 -14   9   3  107.51    1.30
  14   9  -3  107.12    1.10
  12   9  -3   44.79    0.98
 -12   9   3   41.97    1.11
  10   9  -3    6.74    0.70
  10   9  -3    7.26    0.94
 -10   9   3    6.85    0.85
  10   9  -3    8.58    0.84
   8   9  -3    9.31    1.05
  -8   9   3    9.16    1.01
   8   9  -3   10.09    0.93
   8   9  -3    9.12    0.79
  -6   9   3  231.46    2.03
   6   9  -3  230.31    1.70
  -6   9   3  230.92    2.24
  -4   9   3  261.60    2.11
  -4   9   3  299.25    2.12
   4   9  -3  247.30    2.82
   4   9  -3  221.74    2.46
   4   9  -3  276.86    1.91
   2   9  -3    2.43    0.73
  -2   9   3    4.03    1.07
  -2  -9   3    3.34    0.93
   2   9  -3    1.92    0.97
   0   9  -3   28.14    0.93
   0   9  -3   28.61    1.26
   0   9   3   29.98    1.30
   2   9   3  312.14    2.79
  -2   9  -3  320.50    2.39
   4   9   3  349.65    2.80
  -4   9  -3  364.06    2.49
  -6   9  -3   87.39    1.57
   6   9   3   80.24    1.80
   8   9   3   24.82    1.28
  -8   9  -3   24.00    1.10
  10   9   3  259.05    2.75
  10   9   3  177.13    2.37
 -10   9  -3  214.75    1.94
 -10   9  -3  309.59    2.42
  12   9   3   46.22    1.46
 -12   9  -3   39.60    1.15
  14   9   3    3.28    0.95
 -16   9  -3    0.47    0.47
  16   9   3   -0.21    0.61
  17  10  -3    0.78    0.53
 -17 -10   3    0.82    0.38
 -17  10   3    0.99    0.62
 -15  10   3   19.80    0.83
 -15 -10   3   20.75    0.69
  15  10  -3   21.94    0.91
  13  10  -3   69.38    1.37
  13  10  -3   68.74    1.02
 -13 -10   3   65.32    1.08
  11  10  -3    1.65    0.75
 -11 -10   3    2.96    0.83
 -11  10   3    0.10    0.77
  11  10  -3    2.30    0.93
 -11  10   3    1.03    0.81
  -9  10   3   52.67    1.28
   9  10  -3   51.87    1.07
  -7  10   3   32.64    1.10
   7  10  -3   19.50    1.21
   7  10  -3   30.83    0.97
  -7  10   3   20.57    1.32
  -5  10   3  464.44    3.17
   5  10  -3  422.48    2.47
  -5  10   3  398.07    2.66
   5  10  -3  346.65    3.16
   5  10  -3  355.10    3.48
   3  10  -3   78.24    1.27
  -3  10   3   81.42    1.55
   1  10  -3  320.01    2.24
   1  10  -3  299.17    2.95
  -1  10  -3  174.89    1.83
   1  10   3  185.85    2.36
  -3  10  -3    2.25    0.82
   3  10   3    1.47    1.05
  -3  10  -3    2.58    1.03
  -3  10  -3    2.20    0.87
   5  10   3   20.82    1.22
   5  10   3   22.02    1.32
  -5  10  -3   17.70    1.08
  -5  10  -3   21.03    1.14
   7  10   3   53.64    1.67
  -7  10  -3   56.85    1.37
   9  10   3  113.40    1.67
  -9  10  -3   92.97    1.57
   9  10   3   89.05    2.01
  -9  10  -3  109.73    1.62
 -11  10  -3   18.58    0.96
  11  10   3   18.31    1.21
 -13  10  -3    1.10    0.67
 -13  10  -3    0.55    0.61
 -15  10  -3    2.57    0.50
 -16 -11   3    0.14    0.37
  16  11  -3    0.00    0.58
 -16  11   3    0.20    0.45
  14  11  -3    3.64    0.54
 -14  11   3    2.49    0.65
  14  11  -3    2.94    0.76
 -14 -11   3    3.64    0.73
 -14  11   3    1.22    0.72
 -12  11   3   65.93    1.17
 -12 -11   3   71.19    1.01
 -10  11   3    0.10    0.82
 -10  11   3    2.43    0.85
  10  11  -3    2.77    0.95
 -10 -11   3    4.37    0.93
  10  11  -3    5.85    0.88
   8  11  -3    0.49    1.04
   8  11  -3    1.80    0.77
  -8  11   3    1.26    0.80
  -8  11   3    0.37    0.94
   6  11  -3    8.45    1.17
  -6  11   3   10.13    0.78
   6  11  -3   12.26    0.95
   6  11  -3    9.37    1.11
  -6  11   3    8.98    1.07
   4  11  -3  127.82    2.08
   4  11  -3  253.80    2.02
  -2  11   3  100.74    1.77
   2  11  -3   88.24    1.43
   0  11  -3   20.88    1.02
   0  11  -3   23.90    1.38
  -2  11  -3  113.14    1.68
   2  11   3  118.65    2.08
   4  11   3  149.49    2.10
  -4  11  -3  166.31    1.91
  -6  11  -3   65.26    1.24
  -6  11  -3   65.60    1.40
  -8  11  -3   43.33    1.15
  -8  11  -3   53.11    1.34
 -10  11  -3  124.30    1.63
 -10  11  -3   98.25    1.39
 -12  11  -3    1.55    0.59
 -12  11  -3    1.76    0.67
 -13 -12   3   27.63    0.81
  13  12  -3   27.21    0.73
 -11 -12   3   56.82    0.99
 -11  12   3   53.73    1.20
  11  12  -3   54.50    1.03
  -9 -12   3    9.03    1.05
  -9  12   3    6.40    0.92
   7  12  -3   50.35    1.19
   5  12  -3  539.50    3.18
   5  12  -3  260.79    2.96
   3  12  -3   83.31    1.36
   3  12  -3   43.87    1.59
   1  12  -3  136.22    1.69
   1  12  -3  136.74    2.28
  -1  12  -3   10.07    1.20
  -1  12  -3    8.21    0.89
   1  12   3   10.28    1.19
  -3  12  -3  256.15    2.25
   3  12   3  310.51    3.13
   5  12   3   11.95    1.31
  -5  12  -3    9.51    0.94
  -7  12  -3    3.66    0.80
  -7  12  -3    2.84    0.87
  -9  12  -3  111.19    1.37
  -9  12  -3  129.44    1.57
 -11  12  -3   60.71    0.96
  10  13  -3    4.92    0.64
 -10 -13   3    9.51    0.90
  -8 -13   3   12.39    1.13
   6  13  -3  203.30    2.43
   6  13  -3  524.46    3.21
   4  13  -3  246.76    2.22
   4  13  -3   69.52    1.72
   2  13  -3  106.43    1.55
   2  13  -3   71.71    1.68
   0  13  -3    2.97    1.03
   0  13   3    5.53    1.32
   0  13  -3    3.43    0.92
  -2  13  -3   10.85    0.91
   2  13   3   22.44    1.46
  -4  13  -3   27.14    0.95
  -6  13  -3   -0.27    0.61
  -8  13  -3    0.41    0.50
   7  14  -3   51.71    1.08
   5  14  -3    5.91    0.80
   3  14  -3    2.70    0.79
   3  14  -3   14.84    1.11
   1  14  -3    0.02    0.78
   1  14  -3    0.00    0.75
  -1  14  -3    8.91    0.79
  -3  14  -3   42.84    1.03
  -5  14  -3    0.11    0.60
  24   0  -4    0.74    0.33
  22   0  -4  114.17    1.23
  20   0  -4    0.00    0.51
  18   0  -4   12.38    0.73
 -18   0   4   15.27    0.78
  16   0  -4  308.32    2.23
 -16   0   4  338.94    2.02
 -14   0   4  657.72    2.65
 -14   0   4  635.86    3.24
 -12   0   4   90.51    0.98
 -12   0   4   74.25    0.77
 -10   0   4  106.62    1.34
  -8   0   4 3959.31   10.20
   8   0  -4 4001.87   10.46
  -6   0   4  235.41    1.39
   6   0  -4  217.24    1.24
   4   0  -4 3087.20    7.24
  -4   0   4 3073.67    7.41
  -2   0   4 6788.34   15.13
  -2   0  -4  415.17    1.42
   2   0   4  516.18    2.02
  -4   0  -4   11.64    0.42
   4   0   4   13.30    0.70
  -6   0  -4  557.43    2.15
   6   0   4  419.31    2.99
  -8   0  -4 1334.09    4.58
   8   0   4 1194.85    4.49
  -8   0  -4 1360.62    4.96
  -8   0  -4 1217.91    4.11
 -10   0  -4  640.19    2.95
 -10   0  -4  540.19    3.28
  10   0   4  530.87    2.97
 -10   0  -4  639.96    3.54
 -12   0  -4   98.50    1.09
 -12   0  -4  102.58    2.05
  14   0   4   30.66    0.96
 -14   0  -4   32.38    0.97
  16   0   4  291.10    2.18
 -16   0  -4  304.42    1.90
 -18   0  -4   74.57    1.00
  18   0   4   71.23    1.15
  23   1  -4   28.81    0.68
  23  -1  -4   24.38    0.60
 -21   1   4    2.46    0.67
  21  -1  -4    1.43    0.47
  21   1  -4    1.66    0.54
  19   1  -4   50.88    1.04
 -19   1   4   55.72    1.01
  17   1  -4    5.89    0.73
  17  -1  -4    4.55    0.58
 -17   1   4    5.82    0.82
  15   1  -4  589.62    2.93
  15  -1  -4  573.25    3.00
  15   1  -4  654.02    3.25
 -15   1   4  570.31    3.83
 -15   1   4  703.51    3.21
 -15  -1   4  651.66    2.67
 -15  -1   4  568.53    3.42
 -15   1   4  668.80    2.91
 -13  -1   4   35.96    0.64
 -13  -1   4   37.17    0.92
 -13   1   4   33.98    0.91
 -13   1   4   41.21    0.85
 -13   1   4   31.11    0.60
 -13  -1   4   32.24    0.67
  13   1  -4   35.22    0.67
 -13   1   4   42.39    0.91
 -11  -1   4    0.68    0.32
 -11  -1   4    0.76    0.54
 -11   1   4    0.32    0.54
 -11   1   4    0.45    0.51
 -11  -1   4    0.85    0.42
  -9  -1   4  954.49    3.41
  -9   1   4 1261.52    4.17
   7  -1  -4 2118.82    5.95
   7   1  -4 2152.28    5.82
  -5  -1   4 2656.55    6.55
   5   1  -4 2668.92    6.56
   3   1  -4 2863.64    7.02
  -3  -1   4 2872.59    7.03
  -3   1   4 3206.93    7.20
   3  -1  -4 3173.48    6.94
  -1  -1   4 4263.95    9.72
  -1  -1  -4  580.02    1.52
  -1   1  -4  637.30    1.77
  -3   1  -4 1673.04    3.75
  -3  -1  -4 1677.47    3.63
   5  -1   4  416.08    2.29
  -5  -1  -4  435.63    1.70
  -7  -1  -4  719.24    2.88
   7   1   4  657.34    3.02
  -7   1  -4  750.27    3.30
   7   1   4  666.81    3.13
  -7   1  -4  721.89    2.90
  -9   1  -4    0.41    0.47
   9   1   4    1.06    0.64
  -9  -1  -4    0.76    0.49
  -9   1  -4    0.56    0.91
  -9  -1  -4    1.02    0.62
   9  -1   4    0.53    0.64
   9   1   4    0.25    0.69
  -9   1  -4    0.54    0.64
  11   1   4   63.39    1.32
 -11  -1  -4   41.35    1.23
 -11   1  -4   67.55    1.42
  11  -1   4   49.81    1.03
 -11  -1  -4   49.50    0.94
 -11   1  -4   39.92    1.21
 -11   1  -4   43.26    0.85
  13  -1   4   49.65    1.08
 -13  -1  -4   48.94    0.97
 -13   1  -4   49.11    1.00
  15  -1   4  138.89    1.60
  15   1   4  156.04    1.73
 -15   1  -4  131.00    1.35
 -15  -1  -4  146.77    1.49
 -17   1  -4   81.42    1.09
  17   1   4   74.51    1.12
  17  -1   4   72.95    1.16
 -17  -1  -4   78.66    1.05
 -19   1  -4   18.18    0.63
 -19  -1  -4   16.64    0.65
  22   2  -4   86.65    1.15
  22  -2  -4   71.95    1.04
  20   2  -4    6.70    0.71
  20  -2  -4    5.53    0.58
  18   2  -4    7.24    0.81
  18  -2  -4    5.91    0.60
  18   2  -4    6.65    0.63
 -18   2   4    7.41    0.76
 -18   2   4    6.79    0.70
 -16   2   4   75.41    1.08
  16   2  -4   76.65    1.13
  14  -2  -4  167.15    1.44
  14   2  -4  167.42    1.35
 -12  -2   4    2.84    0.54
 -12   2   4    1.67    0.36
 -12   2   4    1.45    0.60
 -12   2   4    1.40    0.64
 -12  -2   4    2.78    0.45
 -12   2   4    1.77    0.48
  12   2  -4    1.11    0.42
 -10  -2   4  186.44    1.35
 -10   2   4  219.45    1.72
 -10   2   4  213.34    1.36
 -10  -2   4  184.72    1.23
  10   2  -4  191.60    1.23
 -10   2   4  189.39    1.48
   8  -2  -4 1714.10    5.15
  -8  -2   4 1653.99    4.80
   6  -2  -4  266.89    1.40
  -6   2   4  239.39    1.42
   6   2  -4  280.69    1.44
  -6  -2   4  223.35    1.12
  -4   2   4 3856.55    8.98
   4   2  -4 3859.14    9.02
   2  -2  -4  609.29    1.51
  -2  -2   4  520.89    1.69
   0  -2  -4 2247.02    3.70
   0  -2   4 2119.72    4.19
  -2  -2  -4 1225.15    3.23
   2   2   4 1251.43    3.31
   4  -2   4   86.43    0.81
  -4  -2  -4   79.59    0.67
  -6  -2  -4  175.13    1.27
  -6   2  -4  133.36    1.00
  -6   2  -4  159.80    1.43
   6   2   4  137.96    1.28
  -8  -2  -4  319.32    1.88
   8   2   4  325.31    2.19
   8  -2   4  326.94    1.92
  -8   2  -4  326.90    2.09
  -8  -2  -4  332.84    1.74
  -8   2  -4  319.65    1.79
 -10  -2  -4  146.97    1.66
  10   2   4  184.06    1.89
 -10   2  -4  122.17    1.46
 -10  -2  -4  154.20    1.29
  10  -2   4  157.45    1.50
  10   2   4  148.50    1.65
 -10   2  -4  195.50    1.91
 -10   2  -4  142.82    1.30
  12  -2   4   -0.75    0.71
 -12   2  -4    0.38    0.66
  12   2   4    0.56    0.85
 -12  -2  -4    0.23    0.66
  14  -2   4    8.77    0.76
 -14   2  -4   12.33    1.02
 -14   2  -4   12.35    1.04
  14   2   4   10.02    0.95
 -14  -2  -4    9.27    0.73
 -16   2  -4   80.34    1.14
 -16  -2  -4   81.95    1.12
 -18  -2  -4   42.69    0.94
  18   2   4   44.40    0.97
 -20   2  -4    8.88    0.52
  20   2   4    9.73    0.53
 -23   3   4   11.99    0.45
 -23  -3   4   11.18    0.41
 -21   3   4   27.11    0.83
 -21  -3   4   21.71    0.65
 -19  -3   4    1.82    0.60
  19   3  -4   -0.24    0.52
 -19   3   4    1.32    0.73
 -19   3   4    0.62    0.53
  19  -3  -4    0.56    0.54
  17  -3  -4   67.82    1.10
  17   3  -4   69.15    1.00
  15  -3  -4  553.54    2.97
 -15   3   4  577.24    2.75
  15   3  -4  524.57    2.57
  15   3  -4  694.83    3.37
 -15   3   4  646.65    2.99
 -13  -3   4    5.25    0.54
 -13   3   4    2.75    0.79
  13   3  -4    4.83    0.50
 -13   3   4    4.62    0.59
 -13   3   4    3.74    0.77
 -11  -3   4  586.87    2.40
 -11   3   4  565.14    2.45
  11   3  -4  554.09    2.35
 -11   3   4  600.57    3.25
  -9   3   4  156.42    1.13
   9   3  -4  179.40    1.28
  -7   3   4 2442.46    6.92
  -7  -3   4 2438.70    6.44
   5   3  -4 4512.62   10.08
   5  -3  -4 4545.33    9.84
   3  -3  -4 1234.25    3.17
  -3  -3   4 1179.32    3.35
  -1  -3   4  559.92    1.87
   1  -3  -4  569.44    1.48
  -1   3  -4 1173.05    3.22
  -1  -3  -4 1128.64    2.91
  -3  -3  -4  695.61    2.37
   3  -3   4  709.97    2.47
  -3   3  -4  773.37    2.67
   3   3   4  750.43    2.39
  -5  -3  -4   65.97    0.67
  -5   3  -4   91.61    1.06
   5   3   4   83.07    1.03
  -5   3  -4   93.00    0.95
   5   3   4   84.65    0.99
   5   3   4   55.52    0.93
  -7  -3  -4 1884.41    5.79
   7   3   4 1729.35    6.18
  -7   3  -4 1893.30    6.05
  -7   3  -4 1801.50    6.03
  -7   3  -4 1741.71    5.57
  -9   3  -4  364.45    2.74
  -9  -3  -4  298.17    1.71
   9   3   4  346.09    2.39
  -9  -3  -4  332.23    2.27
  -9   3  -4  406.74    2.38
  -9   3  -4  363.39    2.32
 -11   3  -4  232.29    1.90
 -11  -3  -4  210.96    1.60
  11   3   4  211.37    2.05
 -11   3  -4  242.49    2.10
 -13   3  -4   65.91    1.10
 -13   3  -4   85.29    1.49
 -13  -3  -4   68.40    1.09
  13   3   4   82.73    1.46
 -15   3  -4   33.61    0.93
 -15  -3  -4   31.27    0.82
 -17   3  -4   32.51    0.84
  17   3   4   34.29    0.93
 -19   3  -4    8.27    0.60
  19   3   4    7.92    0.65
 -22  -4   4   55.79    0.82
 -22   4   4   47.05    0.75
 -20   4   4    6.81    0.61
  20   4  -4    9.00    0.73
  20   4  -4    7.50    0.60
 -20  -4   4    8.78    0.58
 -20   4   4   10.03    0.75
 -18   4   4   18.63    0.73
  18   4  -4   32.53    1.12
 -18  -4   4   25.90    0.74
  18   4  -4   19.28    0.69
 -18   4   4   36.99    1.12
  16   4  -4   49.55    0.94
  16   4  -4   72.16    1.42
 -16  -4   4   46.91    0.78
 -16   4   4   48.92    0.90
 -16   4   4   65.38    1.26
 -14  -4   4  225.01    1.55
 -14   4   4  215.14    1.98
 -14   4   4  221.03    1.62
  14   4  -4  209.56    1.60
 -12  -4   4  387.21    1.95
  12   4  -4  545.15    3.43
 -12   4   4  372.08    1.97
  12   4  -4  428.07    2.21
 -12   4   4  199.12    2.25
 -12   4   4  249.73    2.13
 -10  -4   4   51.05    0.65
  10   4  -4   73.56    1.31
  10   4  -4   72.96    0.91
 -10   4   4   26.49    0.85
 -10   4   4   67.76    0.91
 -10   4   4   30.94    0.85
  10   4  -4   59.16    0.68
  -8   4   4 1699.53    5.26
   6  -4  -4  650.10    2.17
  -6   4   4  606.79    2.45
   4  -4  -4 1358.42    3.70
  -4   4   4 1385.27    3.66
  -2  -4   4 3254.63    7.74
  -2  -4   4 3181.98    7.59
   0  -4  -4  283.51    1.05
   0  -4   4  254.95    1.21
  -2   4  -4  112.25    0.91
  -2  -4  -4  114.43    0.84
  -4  -4  -4   45.43    0.72
  -4   4  -4   44.33    0.71
  -4   4  -4   43.59    0.69
   4   4   4   46.66    0.82
  -4   4  -4   44.39    0.72
   4   4   4   43.27    0.65
   4   4   4   41.07    0.70
   6   4   4  419.48    2.25
  -6   4  -4  458.84    2.24
  -6   4  -4  530.78    2.75
   6   4   4  445.37    2.44
  -6  -4  -4  512.20    2.44
   6   4   4  438.06    2.52
  -8   4  -4 1346.20    5.24
   8   4   4 1339.57    5.10
 -10   4  -4  218.51    1.72
 -10   4  -4  207.25    2.39
  10   4   4  225.19    2.12
 -10  -4  -4  209.00    1.51
 -12  -4  -4    0.60    0.69
 -12   4  -4   -0.08    0.99
  12   4   4   -0.77    1.00
  12   4   4   -0.52    1.04
 -12   4  -4    0.19    0.98
 -14  -4  -4    0.17    0.70
 -14   4  -4    0.67    0.83
 -14   4  -4   -0.07    0.77
 -16   4  -4    6.79    0.84
 -16   4  -4    9.73    1.02
 -18   4  -4   37.85    0.84
  18   4   4   40.39    0.99
 -21   5   4    2.50    0.60
 -21   5   4    1.40    0.50
  21   5  -4    1.29    0.49
  21   5  -4    1.97    0.61
 -21  -5   4    1.56    0.38
 -19  -5   4    0.61    0.46
  19   5  -4    1.18    0.54
 -19   5   4    1.28    0.49
 -19   5   4    1.85    0.89
  19   5  -4    0.67    0.66
  17   5  -4    1.06    0.78
  17   5  -4    2.16    0.60
 -17   5   4    0.67    0.86
 -17   5   4    0.29    0.63
 -17  -5   4    0.60    0.53
 -15   5   4  550.79    3.38
  15   5  -4  625.31    3.73
  15   5  -4  552.87    2.85
 -15  -5   4  460.76    2.17
 -15   5   4  519.39    2.65
  13   5  -4   68.78    1.41
 -13   5   4   17.52    1.22
 -13  -5   4   48.82    0.75
 -13   5   4   63.97    1.02
  13   5  -4   73.49    1.08
 -13   5   4   30.18    1.21
 -13  -5   4   66.34    0.96
  11   5  -4  655.70    2.83
 -11   5   4  158.91    2.42
  11   5  -4  564.13    3.70
  11   5  -4  637.22    2.47
 -11  -5   4  575.38    2.38
 -11   5   4  239.87    2.43
 -11  -5   4  517.29    2.73
  -9  -5   4    3.88    0.42
   9   5  -4    4.63    0.44
  -9   5   4    1.33    0.55
  -9   5   4    1.63    0.52
   9   5  -4    3.82    0.44
  -9  -5   4    3.96    0.55
  -7   5   4  412.35    2.08
   7   5  -4  414.75    2.06
  -5   5   4 2376.38    6.34
   5   5  -4 2512.94    7.03
   3  -5  -4  724.37    2.41
   1  -5  -4  446.68    1.64
  -1  -5   4  399.74    1.74
  -1  -5  -4  436.67    1.62
  -1  -5  -4  463.64    1.79
   3   5   4  386.94    2.14
  -3  -5  -4  375.26    1.79
  -5  -5  -4    4.70    0.62
  -5   5  -4    3.99    0.57
  -5   5  -4    2.90    0.53
   5   5   4    5.22    0.66
   5   5   4    4.23    0.57
  -5   5  -4    3.89    0.72
   5   5   4    3.82    0.53
  -7   5  -4 1397.80    4.77
  -7  -5  -4 1392.64    5.13
   7   5   4 1389.08    5.23
   9   5   4  553.06    3.23
   9   5   4  560.31    3.33
  -9   5  -4  560.93    3.01
 -11   5  -4 1950.53    6.42
  11   5   4 1905.51    7.34
  13   5   4  147.38    1.94
  13   5   4  142.28    1.94
  15   5   4   34.42    1.11
 -15   5  -4   28.72    0.96
  17   5   4   42.65    1.06
 -17   5  -4   40.96    0.97
 -19   5  -4   10.88    0.59
 -22   6   4   41.42    0.77
 -22  -6   4   40.45    0.68
 -20   6   4    4.46    0.53
  20   6  -4    5.58    0.73
  20   6  -4    5.07    0.53
 -20  -6   4    4.66    0.45
  18   6  -4    2.94    0.74
 -18   6   4    2.22    0.54
 -18  -6   4    2.28    0.54
  18   6  -4    2.44    0.59
 -18   6   4    2.57    0.76
 -16   6   4    3.09    0.66
  16   6  -4    2.22    0.80
  16   6  -4    2.92    0.71
 -16   6   4    1.93    0.80
  14   6  -4  340.50    3.00
 -14   6   4  424.07    2.29
  14   6  -4  412.28    2.07
  14   6  -4  460.66    2.53
 -14  -6   4  383.51    1.95
 -12  -6   4   76.07    1.08
 -12  -6   4   84.89    1.14
 -12   6   4   10.71    0.95
  12   6  -4   42.30    1.28
 -12   6   4    6.10    0.97
  12   6  -4   82.54    1.02
 -10   6   4    0.68    0.77
 -10   6   4    0.09    0.65
  10   6  -4    2.62    0.71
  10   6  -4    1.25    0.57
 -10  -6   4    0.92    0.62
 -10   6   4   -0.07    0.63
  10   6  -4    1.94    0.62
  10   6  -4    0.31    0.52
 -10  -6   4    0.91    0.51
  -8  -6   4 1304.95    4.09
   8   6  -4 1113.63    3.68
  -8   6   4 1202.84    4.19
  -8   6   4  752.79    4.53
  -8   6   4  823.69    4.38
  -8  -6   4 1186.30    4.09
   8   6  -4 1230.51    4.17
   8   6  -4 1250.42    4.05
   6   6  -4  690.81    2.93
   6   6  -4  687.33    3.01
   4   6  -4  138.03    1.00
  -4   6   4  127.71    1.21
   2   6  -4 1688.87    6.79
   2  -6  -4 1656.39    4.64
   0   6   4  826.51    3.51
   0  -6  -4  897.86    2.92
   2   6   4  795.41    3.46
   2   6   4  805.98    3.49
  -4   6  -4   10.81    0.65
   4   6   4   13.18    0.58
   4   6   4   13.22    0.79
  -4  -6  -4   10.71    0.62
  -6   6  -4    5.16    0.76
  -6   6  -4    6.72    0.71
   6   6   4    5.98    0.89
   6   6   4    6.26    0.72
   6   6   4    4.74    0.63
   8   6   4 1782.18    6.44
  -8   6  -4 1361.32    6.99
  -8   6  -4 1701.74    5.75
   8   6   4 1571.66    6.16
   8   6   4 1481.63    5.47
  -8   6  -4 1464.43    5.43
 -10   6  -4  354.64    2.54
  10   6   4  346.71    2.86
 -12   6  -4   53.45    1.37
  12   6   4   47.05    1.37
 -14   6  -4   -0.66    0.83
  16   6   4    9.88    0.92
 -16   6  -4    8.01    0.89
 -16   6  -4    9.83    0.78
 -18   6  -4   38.58    0.87
  18   6   4   27.38    0.76
 -21   7   4   -0.42    0.41
 -21  -7   4    0.37    0.32
  21   7  -4    0.35    0.50
 -21   7   4    0.07    0.53
 -19  -7   4    0.18    0.40
 -19   7   4   -0.20    0.72
  19   7  -4   -0.05    0.65
  19   7  -4    0.39    0.51
 -19   7   4    0.12    0.57
 -17   7   4    0.30    0.85
  17   7  -4    1.44    0.86
 -17   7   4    0.49    0.62
 -17  -7   4    0.48    0.51
 -15   7   4   63.16    1.65
 -15  -7   4  192.56    1.31
  15   7  -4  111.60    1.80
 -15   7   4  213.57    1.66
  15   7  -4  197.96    1.45
  13   7  -4    1.71    0.55
 -13  -7   4    1.27    0.68
  13   7  -4   -0.10    0.75
 -13   7   4    0.32    0.97
 -11  -7   4  350.52    2.29
  11   7  -4  346.18    2.35
  11   7  -4  266.21    1.73
 -11   7   4  277.79    1.96
  11   7  -4  296.13    1.82
  -9  -7   4  369.84    2.35
  -9   7   4   59.97    1.62
  -9   7   4   93.52    1.64
   9   7  -4  326.17    2.28
  -9  -7   4  305.50    2.57
  -9   7   4  261.30    1.89
   9   7  -4  340.09    2.13
   9   7  -4  242.22    1.59
   7   7  -4  491.70    2.55
  -7   7   4  425.18    2.62
   7   7  -4  520.24    2.95
  -7   7   4  468.20    2.56
   7   7  -4  418.84    2.03
  -7  -7   4  487.67    2.53
  -5  -7   4    4.80    0.48
   5   7  -4    5.88    0.50
  -5   7   4    4.06    0.66
   5   7  -4    6.02    0.71
  -3   7   4    2.37    0.64
   3   7  -4    5.71    0.51
   3  -7  -4    0.85    0.48
   3   7  -4    2.61    0.93
  -3   7   4    1.15    0.53
  -3  -7   4    5.05    0.49
   3   7  -4    1.53    0.90
   1   7  -4  100.53    1.78
   1   7  -4  110.53    1.05
  -1   7  -4  645.80    3.91
  -1   7  -4  582.32    2.69
  -1  -7  -4  622.15    2.79
   1   7   4  607.39    3.20
   3   7   4  151.55    1.57
  -3   7  -4  145.81    1.42
   5   7   4  165.13    1.98
  -5   7  -4  144.32    1.54
  -7   7  -4  777.79    3.68
   7   7   4  828.46    3.79
  -9   7  -4    0.94    1.03
   9   7   4    2.68    1.13
   9   7   4    2.67    0.87
 -11   7  -4   20.24    1.20
  11   7   4   19.57    1.31
 -13   7  -4   16.67    1.15
 -13   7  -4   14.05    1.05
  15   7   4   75.95    1.52
 -15   7  -4   69.26    1.13
 -17   7  -4    2.02    0.54
  17   7   4    1.17    0.57
  20   8  -4    5.93    0.50
 -20   8   4    5.48    0.45
 -20  -8   4    5.53    0.39
 -18   8   4   12.67    0.62
 -18   8   4   21.03    0.94
  18   8  -4   16.16    0.72
  18   8  -4    6.26    0.88
 -18  -8   4   13.09    0.51
 -16   8   4   20.84    1.03
  16   8  -4    7.04    0.96
 -14   8   4    1.12    0.78
  14   8  -4  184.43    1.90
 -14  -8   4  115.58    1.10
  14   8  -4  122.03    1.17
  14   8  -4   18.28    1.17
  12   8  -4    0.72    0.62
 -12   8   4    0.37    0.85
 -12   8   4    0.02    0.84
  12   8  -4    0.68    0.82
 -12  -8   4    0.91    0.82
 -10   8   4   12.28    0.90
  10   8  -4   13.71    0.94
  10   8  -4   10.41    0.71
  10   8  -4   12.47    0.75
  -8   8   4  900.23    3.98
   8   8  -4  979.62    4.02
   8   8  -4 1064.99    4.96
   8   8  -4  843.60    3.36
   6   8  -4    0.93    0.89
  -6   8   4    1.18    0.72
  -6   8   4    5.92    0.80
  -6  -8   4    3.33    0.69
   6   8  -4    6.50    0.69
  -4   8   4  113.37    1.40
   4   8  -4  108.14    1.68
   4   8  -4  125.27    1.17
  -4  -8   4  126.43    1.45
  -4   8   4  119.86    1.33
   2   8  -4   97.37    1.11
  -2   8   4   95.30    1.46
   0  -8   4 1584.99    5.63
   0   8   4 1554.07    5.94
  -2   8  -4  170.24    1.56
   2  -8   4  176.43    1.88
  -2   8  -4  167.45    1.57
   2   8   4  175.23    1.85
   4   8   4  197.73    2.21
   4   8   4  188.92    1.99
  -6   8  -4  113.76    1.56
   6   8   4  124.11    1.92
   8   8   4   47.73    1.28
  -8   8  -4   35.57    1.14
   8   8   4   41.90    1.49
   8   8   4   55.31    1.46
  10   8   4    7.24    1.05
 -10   8  -4    4.99    1.07
  10   8   4    6.83    1.19
  12   8   4   -0.16    0.99
  12   8   4    0.75    1.05
 -14   8  -4   15.05    0.84
 -14   8  -4   19.97    0.98
  16   8   4   47.50    1.14
 -16   8  -4   73.02    1.04
 -19   9   4    5.51    0.43
 -19   9   4    6.54    0.58
  19   9  -4    7.03    0.53
 -19  -9   4    5.91    0.39
 -17   9   4    1.78    0.74
 -17  -9   4    0.82    0.43
 -15   9   4  172.12    1.49
 -15  -9   4  173.66    1.26
 -13  -9   4    4.06    0.63
  13   9  -4    4.24    0.90
 -13   9   4    2.98    0.84
  13   9  -4    4.37    0.63
  11   9  -4   71.98    1.42
  11   9  -4   74.36    1.21
   9   9  -4    7.61    0.71
  -9   9   4    9.88    0.98
   9   9  -4    6.39    0.99
   9   9  -4    8.85    0.84
   7   9  -4  701.14    4.68
   7   9  -4  813.56    3.41
  -7   9   4  743.11    4.04
  -7   9   4  780.88    3.88
  -5   9   4   19.45    0.95
   5   9  -4   14.08    1.10
   5   9  -4   17.17    1.04
   5   9  -4   22.77    0.81
   3   9  -4   46.88    0.93
   3   9  -4   31.97    1.24
  -3   9   4   46.52    1.20
   3   9  -4   23.69    1.10
   1   9  -4  557.92    2.77
  -1   9   4  576.64    3.45
  -1   9  -4  104.91    1.25
   1   9   4  125.57    1.79
  -3   9  -4  979.39    4.39
   3   9   4  970.01    4.86
   5   9   4   49.38    1.59
  -5   9  -4   48.81    1.27
  -7   9  -4   23.84    1.13
   7   9   4   27.62    1.35
  -9   9  -4   29.20    1.23
   9   9   4   29.57    1.20
 -11   9  -4   77.26    1.32
  11   9   4   89.06    1.80
  13   9   4   10.50    1.08
 -13   9  -4   37.80    0.91
  15   9   4   24.98    1.02
 -18 -10   4    0.03    0.35
  18  10  -4    0.11    0.46
 -16  10   4    1.00    0.57
  16  10  -4    1.04    0.63
 -16  10   4    1.46    0.71
 -16 -10   4    0.83    0.47
 -14 -10   4  103.96    1.07
 -14  10   4  100.95    1.24
  12  10  -4    0.52    0.67
 -12  10   4    0.00    0.78
  12  10  -4    0.39    0.86
 -12 -10   4    0.85    0.68
 -12  10   4    0.20    0.77
 -10  10   4    4.08    0.85
  10  10  -4    3.90    0.94
  10  10  -4    5.33    0.78
  -8  10   4  288.07    2.92
   8  10  -4  283.67    3.18
  -8  10   4  420.81    2.79
   8  10  -4  443.63    3.03
   8  10  -4  414.08    2.45
  -6  10   4    1.24    0.86
   6  10  -4    0.99    1.02
   6  10  -4    4.01    0.76
   4  10  -4    9.92    1.05
   4  10  -4   25.58    0.97
   2  10  -4  365.79    2.30
  -2  10   4  417.70    3.03
   0  10  -4 1264.31    4.97
   0  10   4 1285.03    5.89
  -2  10  -4  277.14    2.29
   2  10   4  294.98    2.82
   4  10   4    0.85    0.96
  -4  10  -4    1.10    1.13
  -4  10  -4    0.89    0.91
   6  10   4    7.78    1.23
  -6  10  -4    4.10    0.96
  -6  10  -4    6.54    1.12
  -8  10  -4  280.58    2.36
   8  10   4  323.58    3.36
 -10  10  -4   45.69    1.14
 -10  10  -4   36.70    1.10
 -12  10  -4    1.31    0.65
 -15  11   4   55.20    0.89
  15  11  -4   55.31    1.11
 -13 -11   4    5.47    0.73
  13  11  -4    3.61    0.82
 -13  11   4    4.54    0.68
  13  11  -4    5.45    0.56
 -11 -11   4   19.76    0.94
 -11  11   4   17.23    0.96
   9  11  -4   38.16    1.04
  -9  11   4   39.23    1.17
   9  11  -4   37.30    1.09
  -7  11   4  266.36    2.31
   7  11  -4  267.23    2.05
   5  11  -4    0.99    1.04
   5  11  -4    1.38    0.75
   3  11  -4   65.09    1.21
  -3  11   4   76.63    1.51
   1  11  -4  112.81    1.47
   1  11  -4  104.68    2.23
  -1  11  -4   93.55    1.38
   1  11   4  108.81    1.87
  -3  11  -4    1.29    1.04
   3  11   4    1.49    1.17
  -3  11  -4    0.95    0.94
   5  11   4   37.03    1.58
  -5  11  -4   38.06    1.22
  -7  11  -4   91.61    1.41
  -7  11  -4  108.16    1.41
  -9  11  -4   61.80    1.20
  -9  11  -4   75.01    1.27
 -11  11  -4   43.27    0.90
 -11  11  -4   53.17    0.97
 -14  12   4   10.75    0.68
 -14 -12   4   12.60    0.53
  12  12  -4    0.84    0.54
  12  12  -4   -0.11    0.91
 -12 -12   4    1.34    0.72
 -12  12   4    0.85    0.73
 -10  12   4   11.07    1.05
 -10 -12   4   12.09    0.97
   8  12  -4   69.19    1.26
   6  12  -4   31.89    1.35
   6  12  -4   57.21    1.21
   4  12  -4  169.96    1.73
   4  12  -4   51.80    1.56
   2  12  -4   14.41    1.15
   2  12  -4   24.33    1.01
   0  12  -4   89.62    1.77
   0  12  -4   99.68    1.46
   2  12   4   40.07    1.78
  -2  12  -4   34.60    1.34
   4  12   4    2.25    1.17
  -4  12  -4    3.17    0.79
  -6  12  -4    2.34    0.83
  -8  12  -4  121.57    1.40
 -10  12  -4   11.46    0.63
 -11 -13   4   24.22    0.78
  11  13  -4   14.43    0.62
  -9 -13   4    1.59    0.79
   7  13  -4  184.04    1.94
   7  13  -4   72.61    1.58
   5  13  -4   45.20    1.14
   5  13  -4    8.98    1.01
   3  13  -4   -0.66    0.86
   3  13  -4    1.86    0.86
   1  13  -4    0.86    0.85
   1  13  -4    0.27    0.80
  -1  13  -4    2.20    0.79
  -1  13  -4    3.22    1.04
  -3  13  -4   24.73    0.92
  -5  13  -4    0.69    0.65
  -7  13  -4   59.65    1.00
  -8 -14   4   83.17    1.18
   8  14  -4   13.63    0.74
   6  14  -4    1.33    0.66
  -6 -14   4   19.34    1.03
   4  14  -4    0.21    0.67
   4  14  -4   10.59    0.89
   2  14  -4   81.68    1.37
   2  14  -4   10.39    0.79
   0  14  -4   44.92    1.12
  -2  14  -4    0.66    0.61
  -4  14  -4   21.44    0.82
 -23   0   5   -0.23    0.42
  23   0  -5   -0.44    0.45
 -21   0   5   -0.04    0.58
  21   0  -5    0.15    0.53
  19   0  -5    0.43    0.59
 -19   0   5    0.00    0.72
 -17   0   5   -0.17    0.75
  17   0  -5   -0.36    0.72
 -15   0   5    1.46    0.63
 -15   0   5    1.73    0.47
  15   0  -5    0.93    0.64
 -15   0   5    0.77    0.64
 -13   0   5    0.30    0.35
 -13   0   5    0.66    0.65
 -13   0   5    0.47    0.61
 -11   0   5   -0.37    0.29
 -11   0   5    0.60    0.69
 -11   0   5    0.55    0.51
  -9   0   5    4.07    0.65
   9   0  -5    1.66    0.62
   7   0  -5    0.10    0.19
  -7   0   5   -0.65    0.54
   5   0  -5    0.63    0.28
  -3   0   5   -0.07    0.30
  -1   0   5    0.20    0.16
  -1   0   5    1.39    0.17
   1   0   5    1.76    0.39
  -1   0  -5    0.14    0.21
   3   0   5   -0.18    0.55
  -3   0  -5    0.20    0.32
   5   0   5   -0.25    0.67
  -7   0  -5   12.45    0.65
   7   0   5   14.51    0.72
  -9   0  -5    1.11    0.77
   9   0   5    0.76    0.56
  -9   0  -5    1.39    0.95
  -9   0  -5    0.69    0.51
 -11   0  -5   -0.34    0.63
 -11   0  -5    0.23    0.77
  11   0   5   -0.80    0.70
 -13   0  -5   -1.01    0.71
  17   0   5   -0.21    0.63
  19   0   5   -0.10    0.44
  24   1  -5    3.41    0.37
  24  -1  -5    2.58    0.34
  22   1  -5    0.17    0.49
 -22   1   5    0.16    0.54
  22  -1  -5    0.05    0.43
  20   1  -5   12.84    0.73
 -20   1   5   13.82    0.69
  18   1  -5   24.12    0.84
 -18  -1   5   27.69    0.86
  16  -1  -5   30.70    0.87
  16   1  -5   35.02    1.01
  16   1  -5   32.34    0.87
 -16   1   5   38.94    0.99
 -16  -1   5   34.09    0.86
 -16   1   5   37.43    0.96
 -14   1   5    0.24    0.46
 -14  -1   5    2.66    0.57
 -14   1   5    2.95    0.78
 -14  -1   5    3.61    0.51
 -14  -1   5    3.72    0.58
  14   1  -5    3.92    0.48
 -14   1   5    3.42    0.75
 -14   1   5    0.84    0.60
 -12  -1   5   76.76    0.81
 -12  -1   5   77.02    1.00
 -12   1   5  105.13    1.32
 -12   1   5   84.74    0.97
 -12   1   5   95.22    1.08
 -12  -1   5  119.99    1.30
  12   1  -5   74.96    0.82
 -12   1   5   76.94    0.80
 -10  -1   5   66.85    0.88
 -10   1   5   66.28    0.75
   8   1  -5  731.15    2.94
  -8   1   5  647.02    2.91
  -8  -1   5  729.67    2.77
   8  -1  -5  655.40    2.77
   6   1  -5   56.03    0.63
  -6  -1   5   55.28    0.67
  -4   1   5 2395.76    8.36
   4   1  -5 2934.05    7.85
   4  -1  -5 4003.87    7.94
  -4  -1   5 4398.07    8.26
  -2  -1   5   90.01    0.51
  -2  -1   5  116.86    0.60
   0  -1   5  432.54    1.42
   0   1   5  423.41    1.24
  -2  -1  -5   15.37    0.31
  -2   1  -5   15.50    0.36
  -4  -1  -5  224.91    1.08
  -4   1  -5  224.88    1.18
  -6  -1  -5   22.02    0.60
  -6   1  -5   21.11    0.65
   8  -1   5    6.31    0.58
  -8  -1  -5    3.67    0.52
   8   1   5    5.91    0.64
  -8   1  -5    4.74    0.64
  -8   1  -5    6.85    0.87
  -8  -1  -5    5.74    0.56
  -8   1  -5    5.02    0.60
 -10   1  -5    0.55    0.69
  10   1   5    0.71    0.66
 -10  -1  -5    1.77    0.76
  10  -1   5    0.64    0.66
 -10   1  -5    0.66    0.96
 -10   1  -5    0.68    0.62
 -10  -1  -5    1.61    0.80
 -12   1  -5    1.51    1.10
 -12  -1  -5    1.14    0.62
 -12   1  -5    1.35    0.66
  12  -1   5    1.20    0.69
  12   1   5    1.42    0.79
  14  -1   5    3.49    0.74
 -14   1  -5    4.56    0.92
 -14  -1  -5    6.05    0.78
 -16   1  -5   13.42    0.73
  16   1   5   14.91    0.76
 -16  -1  -5   16.25    0.88
  16  -1   5   13.78    0.80
 -18   1  -5    4.69    0.78
  18   1   5    3.82    0.67
  23   2  -5   -0.21    0.47
 -23   2   5    0.38    0.38
  21   2  -5    8.79    0.65
 -21   2   5   10.17    0.66
  19  -2  -5   24.94    0.75
  19   2  -5   37.83    0.97
  19   2  -5   28.68    0.80
 -19   2   5   37.69    0.89
  17  -2  -5   50.20    0.99
 -17   2   5   52.07    0.96
  15  -2  -5   35.69    0.81
 -15  -2   5   38.65    0.79
 -13   2   5    0.57    0.77
 -13   2   5    1.00    0.69
 -13   2   5    0.74    0.52
 -13  -2   5    0.75    0.60
 -13   2   5    0.58    0.40
 -13  -2   5    0.68    0.49
  13   2  -5    0.87    0.44
 -11  -2   5   47.08    0.75
 -11   2   5   58.02    0.67
 -11   2   5   55.95    1.06
 -11  -2   5   44.43    0.62
  11   2  -5   53.50    0.68
 -11   2   5   53.29    0.93
 -11   2   5   60.92    0.79
  -9  -2   5    0.24    0.44
  -9   2   5    0.43    0.64
   7   2  -5  123.15    1.03
  -7  -2   5  129.69    1.03
  -5  -2   5 1672.14    4.26
   5   2  -5 1733.21    4.39
  -3  -2   5  158.76    0.80
   3  -2  -5  153.21    0.59
  -1  -2   5 1298.96    3.44
  -1   2  -5    3.60    0.37
   1   2   5    2.75    0.19
  -3  -2  -5  292.35    1.20
  -3   2  -5  294.70    1.36
  -5   2  -5 1222.42    3.56
  -5   2  -5 1341.95    3.23
   7  -2   5   46.04    0.79
  -7  -2  -5   45.16    0.83
   7   2   5   43.28    0.89
  -7   2  -5   38.67    0.73
  -7   2  -5   50.33    1.09
   7   2   5   44.03    1.01
  -7   2  -5   45.84    0.77
  -9  -2  -5   50.42    1.08
   9   2   5   55.07    1.22
  -9   2  -5   45.02    0.99
   9   2   5   55.08    1.07
  -9  -2  -5   51.61    0.78
   9  -2   5   63.58    1.06
  -9   2  -5   55.50    0.89
  11   2   5   89.76    1.41
 -11   2  -5  107.09    1.66
  11  -2   5   87.28    1.30
 -11  -2  -5  115.29    1.53
 -11   2  -5  102.87    1.44
 -13   2  -5    2.79    1.06
  13   2   5    3.55    0.87
 -13   2  -5    2.38    0.70
 -13  -2  -5    2.85    0.65
  13  -2   5    2.62    0.64
  15  -2   5    1.08    0.68
  15   2   5   -0.65    0.75
 -15  -2  -5    0.61    0.68
 -15   2  -5   -0.33    0.70
  17   2   5    2.61    0.67
 -17   2  -5    2.60    0.69
 -19   2  -5   -0.11    0.49
  19   2   5    0.41    0.44
 -22   3   5    3.08    0.55
  20  -3  -5    1.96    0.53
 -20   3   5    2.40    0.57
  20   3  -5    2.77    0.57
 -20   3   5    2.86    0.66
  18  -3  -5    3.27    0.54
  18   3  -5    5.29    0.83
 -18   3   5    3.49    0.64
  18   3  -5    3.78    0.53
 -18   3   5    5.30    0.87
  16  -3  -5  101.00    1.26
  16   3  -5  151.40    1.75
 -16   3   5  112.13    1.26
  16   3  -5  105.36    1.15
 -16   3   5  137.35    1.51
 -14  -3   5   -0.35    0.57
 -14  -3   5   -0.47    0.64
  14   3  -5    1.04    0.83
 -14   3   5    1.33    0.86
  14   3  -5    0.55    0.48
 -14   3   5    0.23    0.52
 -14   3   5    1.09    0.82
 -12  -3   5   36.88    0.74
 -12  -3   5   49.45    0.77
 -12   3   5   45.08    0.64
 -12   3   5   37.74    1.15
  12   3  -5   41.00    0.67
 -12  -3   5   38.66    0.66
 -12   3   5   45.94    0.79
 -10   3   5   93.73    0.88
 -10   3   5   32.92    0.92
  10   3  -5  106.76    0.97
 -10   3   5   37.53    0.98
 -10   3   5  103.20    0.88
 -10  -3   5   95.74    0.95
  -8   3   5    0.80    0.55
   8  -3  -5    2.30    0.46
   6  -3  -5  794.48    2.69
   6   3  -5  807.25    2.77
  -4  -3   5    6.36    0.41
   4  -3  -5    6.59    0.30
   2  -3  -5 3404.97    7.94
  -2  -3   5 3450.03    8.58
   0  -3  -5  328.97    0.93
   0  -3   5  349.85    1.34
  -2  -3  -5   35.66    0.44
   2  -3   5   36.44    0.49
  -4   3  -5   24.30    0.62
  -4  -3  -5   24.42    0.59
   4   3   5   22.07    0.59
   4   3   5   21.68    0.55
  -6   3  -5   55.59    0.79
  -6  -3  -5   56.42    0.83
  -6   3  -5   61.25    0.94
  -6   3  -5   62.07    1.07
   6   3   5   56.95    0.95
  -8   3  -5    9.63    0.65
  -8  -3  -5    9.12    0.64
  -8   3  -5   10.19    0.95
  -8   3  -5    8.87    0.72
 -10   3  -5   29.06    0.87
  10   3   5   31.80    1.15
 -12  -3  -5   -0.40    0.98
 -12   3  -5   -0.23    0.72
 -12   3  -5   -0.49    1.03
  12   3   5    0.35    0.92
 -16   3  -5    6.41    0.94
  16   3   5    7.10    0.77
 -18   3  -5    4.08    0.65
  18   3   5    4.19    0.68
  23   4  -5    3.52    0.44
 -23  -4   5    4.37    0.35
  21   4  -5   -0.20    0.55
 -21   4   5    0.46    0.56
  21   4  -5    0.13    0.51
 -21   4   5   -0.32    0.58
 -21  -4   5    0.46    0.46
  19   4  -5    1.57    0.80
 -19   4   5    2.07    0.91
  19   4  -5    1.49    0.52
 -19   4   5    1.84    0.53
  17   4  -5    7.74    0.90
 -17   4   5    4.78    0.59
  17  -4  -5    4.09    0.57
  17   4  -5    5.46    0.59
 -17   4   5    6.81    0.86
  15  -4  -5    1.30    0.62
 -15  -4   5    1.26    0.59
 -15   4   5    1.89    0.87
  15   4  -5    2.96    0.58
 -15   4   5    0.48    0.64
  15   4  -5    2.61    0.87
 -13  -4   5  114.86    1.03
 -13   4   5  114.58    1.18
  13   4  -5  191.96    2.15
  13   4  -5  134.78    1.27
 -13   4   5   31.20    1.29
 -13   4   5   48.38    1.18
 -11  -4   5   23.88    0.54
  11   4  -5   36.11    1.12
  11   4  -5   28.59    0.68
 -11   4   5    3.56    0.67
 -11   4   5   23.29    0.68
  11   4  -5   26.06    0.52
 -11   4   5    4.48    0.69
 -11  -4   5   24.04    0.70
   9   4  -5   67.16    0.74
   9   4  -5   65.32    0.77
   7  -4  -5  184.08    1.32
  -7   4   5  201.69    1.32
   7   4  -5  166.87    1.03
  -7  -4   5  149.82    0.95
  -5  -4   5  216.33    1.16
   5  -4  -5  215.22    1.15
   3  -4  -5  743.10    2.11
  -3  -4   5  702.20    2.35
   1  -4  -5  225.99    0.84
  -1  -4   5  240.90    1.26
  -1  -4  -5    0.95    0.20
  -1  -4  -5    0.14    0.32
  -3  -4  -5  156.13    1.08
  -3   4  -5  149.86    1.24
  -3   4  -5  159.16    1.15
   3   4   5  154.31    1.17
  -3   4  -5  156.27    1.16
   3   4   5  149.10    1.31
   5   4   5    0.83    0.54
  -5  -4  -5    0.83    0.60
   5   4   5    0.75    0.53
  -5   4  -5    1.61    0.50
   5   4   5    0.48    0.59
  -5   4  -5    1.52    0.50
  -7   4  -5  107.57    1.44
  -7   4  -5  104.82    1.44
   7   4   5  105.76    1.49
   7   4   5  107.55    1.40
  -9   4  -5  144.79    1.41
  -9   4  -5  148.38    2.29
  11   4   5   64.69    1.45
 -11   4  -5   66.31    1.51
  11   4   5   61.11    1.49
 -13   4  -5   54.06    1.11
 -13   4  -5   57.44    1.32
 -15   4  -5   -1.23    0.84
  17   4   5   -0.63    0.71
 -22  -5   5    0.57    0.37
  22   5  -5    0.45    0.46
 -22   5   5    0.35    0.65
  20   5  -5    4.72    0.53
 -20  -5   5    5.25    0.52
  20   5  -5    5.46    0.64
 -20   5   5    3.84    0.48
  18   5  -5    0.56    0.50
 -18   5   5    0.84    0.55
  18   5  -5    1.85    0.74
 -18   5   5    1.42    0.79
 -18  -5   5    0.77    0.56
 -16   5   5    0.26    0.71
  16   5  -5    0.03    0.88
  16   5  -5    0.40    0.66
 -16   5   5    0.25    0.93
 -14  -5   5   16.85    0.69
  14   5  -5   16.24    0.95
 -14   5   5   14.96    0.74
  14   5  -5   16.53    0.74
 -12   5   5   -0.07    0.76
 -12   5   5    0.14    0.83
  12   5  -5    5.14    0.96
 -12  -5   5    4.97    0.57
  12   5  -5    4.74    0.61
  12   5  -5    4.77    0.52
 -10   5   5   41.26    1.03
  10   5  -5  187.42    2.03
 -10   5   5   27.42    1.02
 -10  -5   5  274.84    1.60
  10   5  -5  251.57    1.41
   8   5  -5   62.56    0.81
   8   5  -5   64.90    0.89
   6  -5  -5   42.82    0.63
  -6   5   5   47.38    0.80
   6   5  -5   57.96    0.89
   6   5  -5   61.07    0.93
  -6  -5   5   51.88    0.71
   4   5  -5  492.57    1.96
  -4  -5   5  459.67    1.93
   2  -5  -5   31.51    0.42
   2   5  -5   30.01    1.22
   2  -5  -5   32.48    0.44
   2   5  -5   30.20    0.59
   0  -5  -5   33.70    0.43
   0   5  -5   41.41    0.66
   0  -5  -5   40.88    0.59
   0   5   5   31.61    0.66
   2   5   5    1.19    0.47
  -2   5  -5    0.83    0.48
  -2   5  -5    0.91    0.48
   2   5   5    2.43    0.43
   2   5   5    1.51    0.50
  -2  -5  -5    0.92    0.42
  -2   5  -5    3.17    1.14
   4   5   5  297.25    1.85
  -4   5  -5  261.23    1.77
   4   5   5  286.30    2.00
  -4   5  -5  307.44    1.83
  -4  -5  -5  296.87    1.82
   4   5   5  263.71    1.78
   6   5   5   53.08    1.03
  -6   5  -5   56.57    1.15
  -6   5  -5   51.80    1.09
   6   5   5   53.65    1.21
   6   5   5   59.00    1.13
   8   5   5   11.76    0.92
   8   5   5   12.46    1.03
  -8   5  -5   10.76    0.94
 -10   5  -5   16.09    1.26
  10   5   5   13.86    1.15
  12   5   5   48.28    1.36
 -12   5  -5   55.70    1.36
 -14   5  -5    9.58    0.95
  14   5   5    8.26    1.09
 -14   5  -5    9.49    0.96
 -16   5  -5   11.57    0.79
 -18   5  -5   14.07    0.71
 -21   6   5    1.18    0.57
 -21  -6   5    1.50    0.39
  21   6  -5    1.09    0.56
  21   6  -5    1.35    0.46
 -21   6   5    0.89    0.47
 -19  -6   5   13.03    0.56
  19   6  -5   12.96    0.65
  19   6  -5   13.56    0.82
 -17   6   5   39.26    1.08
  17   6  -5   34.02    1.10
  17   6  -5   38.52    0.97
 -17  -6   5   34.34    0.77
  15   6  -5    1.33    0.66
 -15   6   5    1.03    0.73
  15   6  -5    0.65    0.83
 -15   6   5    0.28    0.78
 -15  -6   5    1.14    0.64
 -13  -6   5    6.82    0.65
 -13  -6   5    5.72    0.65
  13   6  -5    6.68    0.70
  13   6  -5    7.38    0.57
 -11  -6   5    5.28    0.68
 -11   6   5    1.89    0.67
  11   6  -5    1.82    0.75
  11   6  -5    4.82    0.62
  11   6  -5    5.07    0.59
 -11   6   5    1.54    0.82
 -11  -6   5    3.84    0.71
  -9   6   5    3.37    0.66
  -9   6   5   15.10    0.75
  -9   6   5    3.53    0.67
   9   6  -5   14.81    0.68
   9   6  -5   15.64    0.60
  -9  -6   5   18.11    0.70
  -7   6   5  846.55    3.56
   7   6  -5  880.25    3.47
  -5   6   5  297.11    1.97
   5   6  -5  313.27    2.16
  -3  -6   5    4.11    0.41
   3   6  -5    5.81    0.83
  -3   6   5    5.28    0.54
   3   6  -5    6.84    1.19
   3  -6  -5    4.45    0.40
  -3   6   5    3.79    0.55
  -1  -6   5    2.68    0.40
   1   6  -5    2.14    0.89
   1   6  -5    4.62    0.48
   1   6  -5    1.13    0.89
   1  -6  -5    4.32    0.47
  -1   6   5    3.41    0.56
  -1   6  -5  185.26    1.38
  -1   6  -5  159.17    1.33
   1   6   5  172.75    1.48
  -1   6  -5  187.01    2.86
   1   6   5  167.31    1.51
   3   6   5    7.35    0.61
  -3   6  -5    5.49    0.66
  -3   6  -5    5.86    0.67
   3   6   5    6.18    0.72
   5   6   5   52.81    1.03
  -5   6  -5   49.67    1.11
  -5   6  -5   69.46    1.18
   5   6   5   57.45    1.25
   5   6   5   68.01    1.17
   7   6   5  144.98    1.69
   7   6   5  144.69    1.96
  -9   6  -5   26.56    1.10
   9   6   5   25.75    1.32
 -11   6  -5   31.76    1.24
  11   6   5   28.41    1.34
 -11   6  -5   28.24    1.28
  13   6   5   80.29    1.55
 -13   6  -5   85.13    1.42
  15   6   5  144.08    1.83
 -15   6  -5  145.12    1.57
 -17   6  -5   -0.39    0.69
  17   6   5    0.22    0.55
 -20  -7   5    1.01    0.40
  20   7  -5    1.17    0.59
 -20   7   5    0.98    0.69
  20   7  -5    0.92    0.45
 -20   7   5    0.72    0.45
 -18   7   5    0.92    0.81
  18   7  -5    0.85    0.56
 -18   7   5    0.94    0.55
  18   7  -5    0.21    0.77
 -18  -7   5    0.28    0.46
 -16   7   5    8.50    1.09
  16   7  -5    9.52    0.89
  16   7  -5   18.34    0.88
 -16  -7   5   14.72    0.66
 -16   7   5   14.26    0.78
  14   7  -5    0.50    0.81
 -14  -7   5    2.31    0.56
  14   7  -5    2.81    0.54
 -14   7   5   -0.47    0.93
 -12  -7   5    1.38    0.69
  12   7  -5    0.79    0.52
  12   7  -5   -0.30    0.76
 -12   7   5    0.83    0.76
  12   7  -5    0.96    0.74
 -12   7   5   -0.17    1.00
 -10  -7   5  118.14    1.35
  10   7  -5  104.16    1.13
 -10   7   5   93.40    1.26
  10   7  -5   94.43    1.08
  10   7  -5  120.70    1.45
   8   7  -5  305.26    1.79
  -8   7   5  323.79    2.25
   8   7  -5  309.21    2.09
   8   7  -5  327.80    2.05
  -8  -7   5  305.38    2.25
   6   7  -5   77.78    1.17
  -6   7   5   81.63    1.22
   4   7  -5   23.82    1.06
  -4   7   5   25.83    0.82
   4  -7  -5   26.45    0.73
   2   7  -5   41.83    1.24
   2   7  -5   31.73    1.14
   0   7  -5   38.80    0.81
   0   7   5   39.94    1.01
   2   7   5  519.82    2.55
  -2   7  -5  412.89    2.43
   2   7   5  484.16    2.91
   2   7   5  427.10    2.63
  -4   7  -5    0.09    0.76
  -4   7  -5    1.09    0.77
   4   7   5    0.82    0.68
   4   7   5    1.30    0.92
  -4   7  -5    1.80    1.65
   6   7   5  111.64    1.61
   6   7   5  131.16    1.79
  -6   7  -5   91.47    1.40
   6   7   5  102.38    1.80
  -6   7  -5  123.20    1.64
   8   7   5  188.82    2.20
   8   7   5  162.39    2.15
  -8   7  -5  146.69    1.78
  -8   7  -5  186.98    1.93
  10   7   5   94.88    1.81
  10   7   5   94.96    1.75
 -12   7  -5    4.13    0.97
  12   7   5    2.85    1.01
 -12   7  -5    1.29    1.03
  14   7   5  102.14    1.84
 -14   7  -5   92.02    1.29
  16   7   5   17.57    0.83
 -16   7  -5   19.87    0.71
 -19  -8   5    1.35    0.40
 -19   8   5    1.89    0.49
  19   8  -5    1.78    0.51
 -19   8   5    2.65    0.86
  19   8  -5    0.71    0.76
 -17   8   5    0.45    0.63
  17   8  -5    0.02    0.86
 -17   8   5    1.21    0.80
 -17  -8   5    0.96    0.54
 -15  -8   5    8.35    0.67
  15   8  -5    1.00    0.91
 -15   8   5    0.34    0.77
  15   8  -5    9.51    0.58
 -13   8   5   22.10    0.91
 -13  -8   5   23.34    0.85
  13   8  -5   23.26    0.67
  11   8  -5   27.87    0.83
 -11   8   5   27.35    1.00
  11   8  -5   28.89    0.79
   9   8  -5  413.44    2.45
   9   8  -5  419.09    2.90
  -7  -8   5    0.74    0.61
   7   8  -5    0.44    0.55
  -7   8   5    1.09    0.81
   7   8  -5    1.23    0.82
   7   8  -5    1.78    0.71
  -5   8   5  162.38    1.78
  -5  -8   5  162.37    1.60
   5   8  -5  167.18    1.34
   3   8  -5   21.60    0.70
   3   8  -5   11.15    0.94
  -3   8   5   20.75    0.94
   3   8  -5   10.78    0.99
  -3  -8   5   21.99    0.81
   1   8  -5    1.98    1.30
  -1   8   5    9.57    0.98
   1   8   5  341.98    2.51
  -1   8  -5  355.66    2.26
  -3   8  -5   27.08    1.04
   3   8   5   24.64    1.00
   5   8   5    8.53    0.87
   5   8   5    7.60    1.12
  -5   8  -5    5.87    0.99
  -7   8  -5   81.27    1.53
   7   8   5   87.21    1.89
  -9   8  -5    4.34    1.03
   9   8   5    5.97    1.17
  -9   8  -5    7.67    1.27
   9   8   5    4.96    1.17
 -11   8  -5   31.35    1.11
  11   8   5   27.90    1.26
  13   8   5    6.97    0.92
 -13   8  -5   16.31    0.93
 -15   8  -5   27.87    0.85
  15   8   5   18.70    0.96
 -18  -9   5   18.06    0.52
 -18   9   5   27.81    0.98
 -16  -9   5   31.55    0.94
  16   9  -5   29.49    0.91
 -14   9   5    7.93    0.81
 -14  -9   5    7.14    0.60
  14   9  -5    8.31    0.58
 -12   9   5   28.36    1.10
 -12  -9   5   29.99    1.03
  12   9  -5   31.21    0.89
 -10   9   5   36.86    1.14
  10   9  -5   40.09    0.99
  10   9  -5   38.51    1.18
  -8   9   5   98.97    1.55
   8   9  -5   99.26    1.22
  -6   9   5    1.93    0.86
   6   9  -5    1.37    0.85
   6   9  -5    2.13    0.75
   4   9  -5   54.22    0.97
   4   9  -5   23.37    1.18
   4   9  -5   28.30    1.21
  -4   9   5   46.04    1.05
   2   9  -5 1343.19    4.55
  -2   9   5 1536.01    5.64
   0   9  -5  227.56    1.84
   0   9   5  213.34    2.21
  -2   9  -5   22.06    0.97
   2   9   5   22.64    1.14
   4   9   5    6.00    1.12
  -4   9  -5    3.42    0.95
  -4   9  -5    6.49    1.32
   4   9   5    4.96    1.06
   6   9   5   12.61    1.30
  -6   9  -5   11.20    1.09
  -8   9  -5  118.17    1.65
   8   9   5  131.17    2.27
  10   9   5   16.93    1.19
 -10   9  -5   21.61    1.03
 -12   9  -5    0.07    0.72
  12   9   5   -0.19    1.05
 -12   9  -5    1.58    0.80
  14   9   5   11.44    0.94
 -14   9  -5   25.66    0.79
 -17  10   5    7.69    0.58
  17  10  -5    8.50    0.61
 -17 -10   5    8.22    0.44
 -15  10   5   33.04    0.84
 -15 -10   5   34.05    0.69
  15  10  -5   33.27    0.63
 -13  10   5   25.52    0.93
 -13 -10   5   26.73    0.83
  13  10  -5   29.03    1.11
  13  10  -5   30.54    0.83
  11  10  -5    3.09    0.87
 -11  10   5    3.33    0.83
  11  10  -5    5.02    0.77
   9  10  -5   45.08    1.01
  -9  10   5   44.27    1.24
   9  10  -5   44.42    1.19
  -7  10   5   81.03    1.55
   7  10  -5   71.41    1.18
   5  10  -5   40.56    1.56
   5  10  -5   52.25    1.49
   3  10  -5   78.64    1.18
  -3  10   5  100.64    1.66
   1  10  -5  269.57    1.96
  -1  10   5  298.08    2.57
  -1  10  -5  273.28    2.76
   1  10   5  286.50    2.58
   3  10   5  267.10    2.77
  -3  10  -5  227.20    1.96
  -3  10  -5  217.00    2.00
  -3  10  -5  278.86    2.53
   5  10   5   53.24    1.61
  -5  10  -5   38.97    1.20
  -7  10  -5  403.92    2.73
  -9  10  -5    0.31    0.80
 -11  10  -5   -0.35    0.70
 -16  11   5   14.60    0.56
  16  11  -5   13.77    0.68
  14  11  -5    3.65    0.74
 -14 -11   5    3.73    0.52
 -14  11   5    2.83    0.59
 -12  11   5    2.82    0.73
 -12 -11   5    3.31    0.74
  12  11  -5    2.68    0.93
  12  11  -5    3.86    0.69
 -10  11   5   76.85    1.37
  10  11  -5   76.62    1.19
  10  11  -5   76.68    1.26
   8  11  -5  197.03    1.71
  -8  11   5  233.34    2.24
   6  11  -5    3.94    0.95
   6  11  -5    7.10    1.05
   4  11  -5   17.29    1.33
   4  11  -5   53.87    1.18
  -2  11   5  272.86    2.88
   2  11  -5  189.03    1.74
   0  11  -5   10.87    0.93
   0  11  -5    7.48    1.04
   2  11   5    9.42    1.44
  -2  11  -5    9.77    1.04
  -2  11  -5    9.42    1.21
  -4  11  -5  157.30    1.82
  -4  11  -5  118.78    1.59
  -6  11  -5   42.54    1.25
  -6  11  -5   35.44    1.17
  -8  11  -5  173.93    1.62
  -8  11  -5  157.61    1.67
 -13  12   5    4.61    0.70
 -13 -12   5    5.65    0.54
  13  12  -5    5.39    0.50
 -11  12   5   -0.39    0.83
  11  12  -5    1.20    0.92
 -11 -12   5    0.07    0.72
   9  12  -5  183.23    1.66
  -9  12   5  162.10    1.73
   7  12  -5   57.81    1.12
   5  12  -5    1.31    0.98
   5  12  -5    2.21    0.84
   3  12  -5    1.63    0.89
   3  12  -5    7.37    0.93
   1  12  -5   21.36    1.02
   1  12  -5    8.93    0.99
  -1  12  -5   59.53    1.22
  -1  12  -5   50.26    1.40
  -3  12  -5   28.80    1.01
  -5  12  -5   27.39    0.97
  -7  12  -5   37.96    1.01
  -9  12  -5   44.10    0.90
  12  13  -5    1.37    0.56
 -12 -13   5    0.70    0.51
 -10 -13   5   40.28    0.94
  10  13  -5   21.79    0.88
   6  13  -5   34.25    1.11
   6  13  -5    6.78    0.91
   4  13  -5    0.19    0.74
   4  13  -5    3.79    0.88
   2  13  -5   75.21    1.24
   2  13  -5   15.23    1.06
   0  13  -5   11.92    0.95
   0  13  -5   20.21    0.91
  -2  13  -5   55.43    1.13
  -4  13  -5    0.03    0.61
  -6  13  -5   34.66    0.83
  -7 -14   5  223.70    2.01
   7  14  -5   18.12    0.87
   5  14  -5    0.02    0.65
   5  14  -5    9.09    0.84
   3  14  -5    0.04    0.66
   3  14  -5    9.87    0.80
   1  14  -5   85.70    1.29
   1  14  -5   29.65    1.03
  -1  14  -5   17.72    0.75
  -3  14  -5    0.42    0.56
 -24   0   6    0.85    0.32
  24   0  -6    0.68    0.42
  22   0  -6   59.20    0.92
 -22   0   6   73.59    0.85
  20   0  -6  111.25    1.32
 -20   0   6  156.36    1.46
  18   0  -6  179.28    1.71
 -18   0   6  205.22    1.57
 -16   0   6   10.19    0.54
  16   0  -6   12.24    0.73
 -14   0   6  538.49    3.21
 -14   0   6  514.68    2.41
 -12   0   6  863.70    3.06
 -12   0   6  765.01    2.86
 -10   0   6  917.35    3.39
 -10   0   6  709.98    2.77
  -8   0   6 3518.65    8.98
   8   0  -6 3248.89    8.76
  -6   0   6   57.30    0.91
   6   0  -6   35.93    0.50
  -4   0   6   29.93    0.51
  -2   0   6  267.64    0.88
  -2   0   6  252.20    0.90
   0   0   6   24.36    0.45
   2   0   6   42.03    0.87
  -2   0  -6   59.22    0.49
   4   0   6  979.50    5.78
  -4   0  -6 1550.03    3.97
  -6   0  -6 4342.41   11.06
  -6   0  -6 4319.71   11.99
  -8   0  -6   91.33    1.29
   8   0   6   97.07    1.20
  10   0   6  232.37    1.91
 -10   0  -6  228.88    1.68
  12   0   6  121.79    1.46
 -12   0  -6  114.91    1.26
 -14   0  -6   59.92    1.02
  14   0   6   70.28    1.23
 -16   0  -6   50.39    0.97
  16   0   6   57.07    1.15
  18   0   6    4.91    0.57
  23   1  -6    2.14    0.43
  23  -1  -6    2.44    0.42
 -23  -1   6    2.56    0.41
 -23   1   6    2.45    0.42
  21  -1  -6    0.81    0.49
  21   1  -6    0.93    0.59
 -21   1   6    1.17    0.61
 -21  -1   6    1.14    0.64
 -19  -1   6    2.30    0.67
  19  -1  -6    1.76    0.50
  19   1  -6    1.83    0.60
 -19   1   6    3.43    0.96
  17   1  -6  647.43    3.21
 -17   1   6  636.58    2.78
 -15  -1   6   18.21    0.64
 -15   1   6   15.37    0.56
 -15  -1   6   17.38    1.21
 -15   1   6   17.00    0.70
  15   1  -6   15.88    0.58
 -15  -1   6   17.85    0.73
 -13  -1   6  801.14    3.09
 -13   1   6  847.41    3.13
 -13  -1   6  967.19    3.92
 -13   1   6 1042.39    4.26
 -13   1   6  868.79    3.37
  13   1  -6  811.47    3.14
 -13  -1   6 1206.86    3.94
 -13   1   6 1027.79    3.67
 -11  -1   6  885.36    3.41
 -11   1   6  795.44    2.98
  11   1  -6  727.88    2.82
 -11  -1   6  840.47    3.05
 -11   1   6  924.33    3.44
 -11   1   6  702.56    2.82
  -9   1   6   56.94    0.97
   9  -1  -6   53.91    0.82
  -7   1   6    5.31    0.64
   7   1  -6    6.92    0.39
   7  -1  -6   10.29    0.52
  -7  -1   6   12.94    0.50
   5  -1  -6   98.66    0.60
  -5  -1   6  113.34    0.82
  -3  -1   6 1054.00    2.21
  -3  -1   6 1180.49    2.33
  -1  -1   6 2922.61    7.00
  -1  -1  -6  177.97    0.63
  -1   1  -6  175.90    0.80
  -3   1  -6 2036.61    3.26
  -3  -1  -6 1924.76    2.87
  -5   1  -6 4144.35   10.56
  -5  -1  -6 4166.34   10.39
  -7   1  -6  370.77    2.42
   7   1   6  347.09    2.13
   7  -1   6  346.44    2.06
  -7  -1  -6  333.75    2.04
  -7   1  -6  367.25    2.22
  -7   1  -6  308.82    1.69
   9  -1   6    2.44    0.64
  -9   1  -6    2.85    1.02
  -9  -1  -6    2.21    0.74
   9   1   6    2.36    0.72
  -9   1  -6    1.82    0.55
  -9   1  -6    1.61    0.71
  -9  -1  -6    2.43    0.56
  11  -1   6    1.08    0.64
 -11   1  -6    1.76    0.89
  11   1   6    2.04    0.78
  13  -1   6  328.59    2.44
  13   1   6  335.68    2.38
 -15  -1  -6    9.43    0.78
 -15   1  -6   10.08    0.79
  15  -1   6    8.60    0.76
  15   1   6    8.65    0.76
 -17   1  -6   19.29    0.97
  17   1   6   13.96    0.74
  19   1   6   13.35    0.53
 -24   2   6    2.28    0.35
  24   2  -6    2.59    0.44
  22   2  -6   20.15    0.71
 -22   2   6   22.64    0.69
 -20  -2   6   41.27    0.83
 -20   2   6   43.78    0.96
  18  -2  -6   26.78    0.80
 -18   2   6   27.22    0.77
  18   2  -6   26.13    0.71
 -16  -2   6  184.73    1.33
  16   2  -6  182.62    1.45
 -14   2   6    0.73    0.43
 -14  -2   6    0.92    0.44
 -14   2   6    1.37    0.69
  14   2  -6    3.34    0.47
 -14   2   6    1.44    0.88
 -14   2   6    1.65    0.55
 -14  -2   6    2.35    0.82
 -12  -2   6  176.94    1.43
 -12   2   6  211.67    1.31
 -12   2   6  194.88    1.98
 -12   2   6  178.01    1.23
 -12  -2   6  188.22    1.25
  12   2  -6  176.98    1.21
 -12   2   6  203.11    1.70
 -12   2   6  158.48    1.12
 -10   2   6 1138.98    3.61
  10   2  -6 1126.13    3.60
 -10  -2   6 1189.09    3.72
 -10   2   6 1100.60    3.51
 -10  -2   6 1184.47    3.81
   8  -2  -6    1.92    0.53
  -8  -2   6    1.80    0.49
   6   2  -6   14.55    0.38
   6  -2  -6   13.60    0.42
  -4   2   6   42.09    0.33
  -4  -2   6   41.76    0.50
  -2  -2   6 2071.05    5.10
  -2  -2   6 1860.81    4.91
   0  -2   6 1388.61    3.99
   2  -2   6 3220.51    7.36
   2   2   6 3247.60    6.92
  -4   2  -6  330.94    1.96
  -4   2  -6  335.13    1.66
  -6   2  -6  315.77    1.74
  -6   2  -6  286.59    1.84
  -6  -2  -6  273.44    1.63
  -6   2  -6  345.34    2.26
   6  -2   6  318.55    1.82
   6   2   6  307.76    1.99
  -8   2  -6   47.33    0.93
   8   2   6   47.80    1.06
  -8   2  -6   55.51    1.26
   8  -2   6   45.75    0.87
  -8   2  -6   38.20    0.98
 -10   2  -6    9.60    0.68
  10   2   6   16.33    0.95
 -10   2  -6    7.67    0.85
  10  -2   6   11.65    0.71
 -10   2  -6   13.43    1.08
 -12   2  -6   31.74    0.91
  12  -2   6   33.14    0.99
 -14   2  -6   44.26    0.97
  14   2   6   56.31    1.20
  16   2   6   33.11    0.98
 -16   2  -6   37.32    1.12
 -18   2  -6    1.59    0.53
  18   2   6    1.99    0.54
 -23   3   6   -0.07    0.50
  21  -3  -6    6.90    0.53
 -21   3   6   17.30    0.94
  19  -3  -6    6.07    0.54
  19   3  -6   10.63    0.83
 -19   3   6   12.99    0.85
 -19   3   6    7.18    0.59
 -19  -3   6    9.39    0.61
  19   3  -6    7.28    0.55
  17  -3  -6  173.97    1.56
  17   3  -6  270.53    2.17
 -17   3   6  180.15    1.52
  17   3  -6  181.56    1.51
 -17  -3   6  213.41    1.40
 -17   3   6  281.15    2.05
 -15  -3   6  119.55    1.11
  15   3  -6  166.87    1.69
 -15   3   6  116.87    1.17
 -15  -3   6  180.34    1.60
  15   3  -6  119.04    1.17
 -15   3   6  161.40    1.69
 -13  -3   6    9.59    0.60
 -13  -3   6   14.88    0.60
 -13   3   6   12.92    0.49
 -13   3   6   14.28    0.63
 -13  -3   6   11.98    0.58
  13   3  -6   12.28    0.49
 -13   3   6    6.42    0.93
 -13   3   6    9.60    0.98
 -11  -3   6  268.07    1.67
 -11  -3   6  310.80    1.68
  11   3  -6  281.59    1.53
 -11   3   6   19.10    0.96
 -11   3   6  263.33    1.38
 -11   3   6  256.86    1.40
 -11   3   6   24.31    1.03
   9   3  -6 2069.73    4.34
  -9  -3   6 2043.27    4.33
  -7  -3   6   22.11    0.47
   7  -3  -6   21.14    0.56
  -5  -3   6   26.79    0.45
   5  -3  -6   25.95    0.44
  -3  -3   6  623.76    2.24
  -3  -3   6  595.73    2.06
  -1  -3   6 2480.76    6.27
   1  -3   6  241.84    1.25
  -3  -3  -6   19.75    0.44
   3   3   6   22.00    0.53
  -3   3  -6   15.62    0.44
   3   3   6   23.45    0.71
   3   3   6   16.82    0.37
   5   3   6  702.95    3.04
  -5   3  -6  663.02    2.60
  -5  -3  -6  720.50    2.69
  -5   3  -6  752.29    3.07
  -5   3  -6  768.40    3.32
   5   3   6  700.42    3.27
  -7   3  -6   54.69    0.94
  -7   3  -6   51.17    1.10
  -9   3  -6  125.17    1.44
  -9   3  -6  130.43    1.64
 -11   3  -6   59.55    1.14
  11   3   6   58.40    1.36
 -11   3  -6   57.91    1.33
  13   3   6  325.96    2.51
 -13   3  -6  338.24    2.58
  15   3   6    0.25    0.85
 -15   3  -6    2.02    0.97
 -17   3  -6    1.06    0.63
  17   3   6    1.18    0.66
 -22   4   6    4.49    0.55
  22   4  -6    3.65    0.52
 -20   4   6  148.21    1.43
 -20   4   6   94.95    1.07
  20   4  -6  101.95    1.19
  20   4  -6  134.49    1.46
  18  -4  -6   10.43    0.60
  18   4  -6   19.62    0.95
 -18   4   6   11.38    0.62
  18   4  -6   14.37    0.67
 -18   4   6   19.45    0.95
  16   4  -6    1.14    0.51
  16  -4  -6    2.48    0.61
  16   4  -6    1.33    0.86
 -16   4   6    1.77    0.63
 -16   4   6    3.39    0.89
 -14  -4   6    6.23    0.51
  14   4  -6   11.29    0.98
 -14   4   6    6.92    0.64
  14   4  -6    6.35    0.59
 -14   4   6    1.01    0.78
 -14  -4   6    5.82    0.63
 -14   4   6    0.47    0.86
 -12  -4   6  151.27    1.62
 -12  -4   6  155.54    1.12
 -12   4   6    1.50    0.75
 -12  -4   6  182.82    1.41
 -12   4   6  185.34    1.41
  12   4  -6  174.08    1.29
 -12   4   6    2.41    0.73
  10   4  -6  408.83    1.71
 -10   4   6  377.03    1.80
  10   4  -6  372.16    1.70
 -10   4   6  380.02    1.62
  10   4  -6  390.42    1.77
 -10  -4   6  389.36    1.94
   8   4  -6    1.65    0.37
   8  -4  -6    0.77    0.42
  -8  -4   6    0.38    0.39
  -8   4   6    0.27    0.39
   6  -4  -6 1487.23    4.76
   6   4  -6 1796.11    5.40
  -6   4   6 1828.78    4.93
  -6  -4   6 1417.97    4.47
   4  -4  -6    2.44    0.29
  -4  -4   6    1.92    0.36
  -2  -4   6 4250.32    8.58
   2  -4  -6 3908.23    7.58
  -2   4  -6    1.77    0.52
  -2  -4  -6    3.39    0.34
  -2   4  -6    2.47    1.37
   2   4   6    2.93    0.56
  -2   4  -6    1.85    0.44
  -4  -4  -6  175.03    1.26
  -4   4  -6  193.43    1.36
   4   4   6  180.07    1.38
  -4   4  -6  202.30    1.55
   4   4   6  190.58    1.67
  -4   4  -6  191.62    1.61
   6   4   6  248.06    1.94
  -6   4  -6  292.05    2.46
  -6   4  -6  306.30    2.06
   6   4   6  250.06    2.14
  -8   4  -6   57.26    1.04
   8   4   6   53.33    1.18
 -10   4  -6  101.71    1.35
  10   4   6   99.90    1.57
 -12   4  -6   96.06    1.62
 -12   4  -6   79.26    1.48
 -14   4  -6  111.88    1.40
  16   4   6   21.45    0.96
 -16   4  -6   18.71    0.80
  18   4   6   20.40    0.70
 -18   4  -6   18.46    0.63
 -23   5   6    0.89    0.49
 -23  -5   6    1.06    0.39
  23   5  -6    0.90    0.37
  21   5  -6   26.09    0.68
  21   5  -6   27.62    0.80
  19   5  -6    0.38    0.65
  19   5  -6    0.41    0.46
 -19   5   6    0.34    0.49
 -19   5   6    0.11    0.72
 -17   5   6  344.06    2.50
  17   5  -6  303.36    2.57
  17   5  -6  234.18    1.70
 -17   5   6  221.47    1.69
 -15  -5   6   18.17    0.72
  15   5  -6   18.39    0.99
 -15   5   6   16.10    0.78
  15   5  -6   16.85    0.73
 -13  -5   6   52.00    0.89
  13   5  -6   57.88    1.46
 -13   5   6    0.22    0.76
 -13   5   6   43.16    0.90
  13   5  -6   52.81    0.94
 -13   5   6    0.61    0.77
 -11   5   6    5.44    0.77
 -11  -5   6  162.22    1.19
 -11   5   6    3.19    0.76
  11   5  -6  149.10    1.99
  11   5  -6  148.10    1.17
  11   5  -6  166.76    1.18
 -11  -5   6  121.34    1.31
  -9   5   6  282.28    1.64
   9   5  -6  290.81    1.54
   7   5  -6  697.07    2.67
  -7   5   6  796.98    3.35
   7   5  -6  793.65    3.22
  -7   5   6  712.39    3.06
   7   5  -6  826.83    3.23
  -7  -5   6  689.89    2.73
  -5   5   6   92.04    1.05
   5   5  -6  114.35    1.42
   5   5  -6   59.88    0.69
   5   5  -6   84.45    1.18
  -5  -5   6   63.10    0.70
   3   5  -6 5089.90   13.13
  -3  -5   6 4921.49   13.16
  -1   5   6  379.41    2.02
   1   5  -6  413.47    1.85
   1   5   6  294.01    1.87
  -1  -5  -6  274.60    1.35
   1   5   6  309.04    1.68
  -1   5  -6  281.93    1.71
  -1   5  -6  290.45    1.59
   1   5   6  294.54    1.89
  -3   5  -6   28.49    0.84
   3   5   6   30.16    0.91
  -3   5  -6   30.57    0.71
  -5   5  -6 1318.41    4.63
   5   5   6 1315.35    5.39
  -7   5  -6    9.95    0.77
   7   5   6   10.73    0.80
  -7   5  -6    7.42    0.79
   7   5   6   10.02    1.03
   9   5   6   11.24    0.93
  -9   5  -6   13.10    0.91
   9   5   6   13.07    1.21
  -9   5  -6   13.46    1.16
 -11   5  -6   18.34    0.98
  11   5   6   18.99    1.14
 -11   5  -6   21.19    1.17
  13   5   6  412.39    3.07
 -13   5  -6  418.98    2.69
 -15   5  -6    4.06    0.82
 -17   5  -6   10.60    0.75
  22   6  -6    2.50    0.46
 -22   6   6    2.42    0.37
 -22   6   6    3.72    0.57
  22   6  -6    2.76    0.39
 -22  -6   6    2.76    0.29
  20   6  -6   25.97    0.69
 -20  -6   6   26.71    0.55
 -18   6   6   22.82    0.75
  18   6  -6   25.73    0.99
  16   6  -6   21.47    1.01
 -16   6   6   22.94    0.87
  14   6  -6    1.10    0.52
 -14  -6   6    0.25    0.62
 -14   6   6    0.56    0.77
  14   6  -6    0.48    0.78
  14   6  -6    0.79    0.65
 -14   6   6   -0.36    0.63
 -12  -6   6   78.77    1.11
  12   6  -6   32.19    1.18
 -12   6   6    1.37    0.67
  12   6  -6   80.56    1.07
 -10  -6   6  337.03    1.90
  10   6  -6  113.12    1.93
  10   6  -6  345.45    2.04
 -10   6   6  309.44    1.98
 -10   6   6   61.34    1.44
  10   6  -6  317.11    1.75
  -8   6   6    2.58    0.65
  -8   6   6    5.07    0.61
   8   6  -6    3.58    0.60
   8   6  -6    3.85    0.60
  -8  -6   6    3.05    0.48
   6   6  -6  114.15    0.98
   6   6  -6  139.17    1.51
   6   6  -6  126.53    1.40
  -6   6   6  126.25    1.37
  -6  -6   6  111.51    1.08
  -4   6   6  282.78    1.76
   4   6  -6  232.15    1.35
   4   6  -6  358.61    2.74
  -4   6   6  312.27    2.08
   4  -6  -6  316.39    1.51
  -4  -6   6  257.32    1.54
   2   6  -6 2050.80    5.51
   2   6  -6 2100.70    7.76
  -2  -6   6 2004.92    5.63
  -2   6   6 1950.78    5.85
   0   6   6   15.99    0.55
   0   6  -6    6.28    0.94
   0   6  -6   13.07    0.62
   0   6  -6   13.21    0.55
   0  -6   6   11.60    0.50
   0   6  -6    4.30    1.34
   0   6   6   10.30    0.59
   2   6   6    3.44    0.72
   2   6   6    2.75    0.51
  -2   6  -6    3.28    0.55
   2   6   6    2.24    0.73
  -2   6  -6    1.44    0.66
  -2   6  -6    4.12    1.58
  -4   6  -6   46.71    1.13
  -4   6  -6   50.23    1.05
  -6   6  -6  500.78    2.76
   6   6   6  487.07    3.32
  -8   6  -6   49.19    1.23
   8   6   6   46.61    1.31
 -10   6  -6    0.98    0.95
 -10   6  -6    0.64    1.03
  10   6   6    0.76    0.97
  12   6   6    0.00    1.01
 -12   6  -6    1.17    0.97
 -12   6  -6    0.19    0.93
  14   6   6  175.54    2.13
 -14   6  -6  167.58    1.68
 -16   6  -6   21.34    0.71
  16   6   6   20.68    0.89
 -21  -7   6    0.64    0.34
 -21   7   6    0.66    0.61
 -21   7   6    0.26    0.38
  21   7  -6    0.78    0.54
  21   7  -6    0.99    0.40
  19   7  -6    5.01    0.85
 -19   7   6    5.05    0.51
  19   7  -6    5.89    0.53
 -19  -7   6    6.37    0.49
 -17   7   6  136.75    1.76
  17   7  -6  149.54    1.49
  15   7  -6    3.95    0.84
  15   7  -6   13.86    0.81
  15   7  -6   11.86    0.61
 -15   7   6    0.36    0.90
 -13   7   6    0.16    0.76
  13   7  -6    2.28    0.79
 -13  -7   6   10.55    0.75
  13   7  -6   10.17    0.62
 -11   7   6   78.25    1.23
  11   7  -6   75.43    1.00
  -9   7   6  722.21    3.48
   9   7  -6  717.08    3.18
   7   7  -6   32.01    0.93
  -7   7   6   30.76    0.95
   7   7  -6   30.35    0.85
   5   7  -6  112.74    1.69
  -5  -7   6  105.89    1.18
   3   7  -6  178.22    2.29
  -3   7   6  187.18    1.50
   1   7  -6  603.36    4.80
   1   7  -6  944.20    3.37
   1   7  -6  457.16    4.63
  -1  -7   6  961.60    3.67
   1   7  -6  989.80    3.43
  -1   7   6  902.39    3.70
   1  -7   6  201.21    1.73
   1   7   6  199.92    1.72
   3   7   6   58.67    1.32
  -3   7  -6   55.97    1.13
  -3   7  -6   60.09    1.79
   3   7   6   56.28    1.36
  -5   7  -6  584.99    3.12
   5   7   6  538.78    3.65
  -7   7  -6   80.87    1.54
   7   7   6   81.06    1.76
  -9   7  -6    3.08    1.05
  -9   7  -6    2.31    1.07
   9   7   6    2.07    1.05
  11   7   6  104.98    1.96
 -11   7  -6  123.99    1.72
  13   7   6  142.66    1.98
 -13   7  -6  167.72    1.74
  15   7   6    0.74    0.73
 -15   7  -6    0.26    0.69
 -20   8   6   10.13    0.49
  20   8  -6   11.13    0.52
 -20  -8   6   11.28    0.42
 -18   8   6   52.64    0.83
 -18  -8   6   52.33    0.69
 -16   8   6   66.04    1.41
 -16  -8   6   76.99    0.89
 -14   8   6   42.15    1.10
 -14  -8   6   39.09    0.87
 -12  -8   6  147.99    1.68
 -12   8   6  109.87    1.41
  12   8  -6  136.54    1.62
  12   8  -6  118.42    1.24
  10   8  -6  361.87    2.10
  10   8  -6  450.47    2.93
 -10   8   6  392.90    2.55
  10   8  -6  419.73    2.42
  -8   8   6    7.97    0.87
   8   8  -6    7.79    0.82
   8   8  -6    8.66    0.75
  -6   8   6    9.54    0.88
   6   8  -6    7.83    0.83
  -4   8   6  256.90    2.08
   4   8  -6  133.07    1.99
  -4   8   6  215.65    2.08
   4   8  -6  140.88    2.20
   2   8  -6  775.81    5.55
   2   8  -6  766.52    5.70
  -2  -8   6 1685.88    5.58
  -2   8   6 1699.70    5.35
   0  -8   6  188.51    1.91
   0   8   6  184.31    1.78
  -2   8  -6  268.82    2.12
  -2   8  -6  271.46    2.03
   4   8   6  254.54    2.41
   4   8   6  325.32    2.69
  -4   8  -6  346.51    3.24
  -4   8  -6  240.35    2.05
   4   8   6  248.74    2.65
  -4   8  -6  205.88    2.00
  -6   8  -6  296.55    2.41
   6   8   6  336.66    3.21
   8   8   6  169.48    2.13
  -8   8  -6  150.04    1.78
  10   8   6   39.27    1.31
 -10   8  -6   38.26    1.19
 -12   8  -6   46.73    1.19
  12   8   6   22.63    1.25
  14   8   6   21.92    0.96
 -14   8  -6   34.56    0.86
 -19   9   6   16.48    0.56
 -19  -9   6   16.36    0.45
 -17  -9   6  105.01    1.04
 -15   9   6   16.23    0.80
 -15  -9   6   19.37    0.79
  15   9  -6   20.97    0.94
  15   9  -6   16.40    0.58
  13   9  -6  336.81    2.54
  13   9  -6  331.56    2.14
  11   9  -6   13.36    0.77
  11   9  -6   14.92    0.92
 -11   9   6   15.10    0.95
  11   9  -6   15.09    0.74
  -9   9   6   98.50    1.54
   9   9  -6   93.99    1.70
   9   9  -6   95.86    1.23
   7   9  -6   99.59    1.17
  -7   9   6  112.68    1.72
  -5   9   6    1.21    0.79
   5   9  -6    0.38    0.84
   5   9  -6    3.77    0.73
   5   9  -6    1.64    0.90
   3   9  -6   65.30    1.70
   3   9  -6   61.03    1.49
  -1   9   6   38.89    1.38
   1   9  -6   12.10    1.07
   1   9   6  116.79    1.92
  -1   9  -6  106.56    1.45
   3   9   6  207.53    2.38
  -3   9  -6  205.49    2.30
  -5   9  -6  732.84    3.74
   7   9   6  240.31    2.59
  -7   9  -6  226.36    2.08
  -9   9  -6    2.56    0.89
   9   9   6    2.63    1.07
  -9   9  -6    3.46    0.92
 -11   9  -6    2.20    0.80
 -11   9  -6    2.88    0.79
  11   9   6    1.15    0.94
 -13   9  -6  122.09    1.29
  13   9   6   38.07    1.26
  18  10  -6    1.14    0.44
 -18 -10   6    0.90    0.34
 -16  10   6    4.53    0.58
  16  10  -6    5.26    0.63
  14  10  -6   45.10    1.13
  14  10  -6   45.15    0.82
  12  10  -6  150.65    1.86
 -12  10   6  157.31    1.66
 -12 -10   6  198.23    1.70
  12  10  -6  213.82    1.82
 -10  10   6   50.37    1.31
  10  10  -6   52.49    1.03
  -8  10   6  294.25    2.54
   8  10  -6  294.54    2.80
   6  10  -6  350.48    2.08
  -6  10   6  385.98    2.85
   4  10  -6    6.07    0.94
   4  10  -6    7.43    1.09
  -2  10   6    9.72    1.18
   2  10  -6    7.14    0.80
   0  10   6   49.38    1.70
   0  10  -6   21.49    1.24
  -2  10  -6  229.73    2.06
  -2  10  -6  253.03    2.71
  -4  10  -6  119.25    1.67
  -6  10  -6  100.97    1.51
  -8  10  -6    0.45    0.88
 -10  10  -6    4.53    0.81
 -12  10  -6   26.73    0.82
 -15  11   6    2.05    0.52
 -15 -11   6    2.94    0.51
  15  11  -6    3.73    0.64
  15  11  -6    2.71    0.43
 -13 -11   6   69.51    0.87
  13  11  -6   75.73    1.02
 -11  11   6   32.88    1.05
  11  11  -6   33.05    0.90
  -9  11   6   42.67    1.25
   9  11  -6   44.17    1.08
   7  11  -6   66.82    1.15
  -7  11   6   61.94    1.29
   5  11  -6   35.31    0.94
   5  11  -6   13.52    1.18
   3  11  -6  305.49    2.15
   3  11  -6   43.09    1.47
   1  11  -6   47.21    1.14
   1  11  -6   16.05    1.18
  -1  11  -6   27.72    1.01
  -1  11  -6   21.06    1.23
  -3  11  -6   52.50    1.48
  14  12  -6   -0.06    0.45
 -14  12   6    0.60    0.58
  14  12  -6    0.19    0.71
 -14 -12   6   -0.05    0.51
 -12  12   6   10.91    0.83
 -12 -12   6   12.50    0.64
  12  12  -6   10.46    0.65
 -10  12   6   57.63    1.22
  10  12  -6   61.21    1.25
   8  12  -6   -0.27    0.92
   8  12  -6    1.02    0.79
   6  12  -6    0.34    0.84
   6  12  -6    0.28    0.79
   4  12  -6    1.99    0.93
   4  12  -6   22.02    0.90
   2  12  -6   44.36    1.34
   2  12  -6  309.75    2.10
   0  12  -6    2.78    0.87
   0  12  -6    6.08    0.84
  -2  12  -6   60.68    1.16
  -2  12  -6   52.86    1.36
  -4  12  -6    0.97    0.76
  -6  12  -6   63.05    1.11
  11  13  -6    2.22    0.58
 -11 -13   6    2.94    0.55
  -9 -13   6  134.83    1.57
   7  13  -6   -0.01    0.79
   7  13  -6   -0.08    0.71
   5  13  -6    0.89    0.84
   5  13  -6   10.18    0.82
   3  13  -6    0.02    0.80
   3  13  -6    1.79    0.81
   1  13  -6   94.30    1.39
   1  13  -6   12.43    0.98
  -1  13  -6   35.62    0.96
  -3  13  -6    7.97    0.74
  -5  13  -6   75.08    1.02
   6  14  -6    0.17    0.62
   6  14  -6    0.71    0.69
   4  14  -6   -0.06    0.73
   4  14  -6   30.10    1.00
   2  14  -6  163.27    1.54
   2  14  -6   11.75    0.93
   0  14  -6   18.60    0.80
  -2  14  -6    5.70    0.58
 -23   0   7   -0.15    0.50
  23   0  -7    0.57    0.44
  21   0  -7    0.18    0.53
 -21   0   7    0.28    0.62
 -19   0   7    0.04    0.60
  19   0  -7   -0.19    0.64
 -17   0   7    0.63    0.47
 -17   0   7    0.47    0.72
  17   0  -7    0.37    0.63
 -15   0   7    1.01    0.73
 -15   0   7    0.46    0.39
 -15   0   7    0.70    0.76
 -13   0   7    0.33    0.36
 -13   0   7    0.48    0.46
 -13   0   7    0.19    0.83
 -13   0   7   -0.24    0.64
 -11   0   7    0.97    0.32
 -11   0   7    0.42    0.39
 -11   0   7    1.03    0.68
  -9   0   7    7.54    0.80
   9   0  -7    0.38    0.41
   7   0  -7    0.68    0.28
  -7   0   7    0.38    0.56
  -5   0   7    3.79    0.49
  -3   0   7    1.18    0.20
  -3   0   7    0.60    0.30
  -1   0   7   -0.07    0.23
  -1   0   7   -0.10    0.21
   1   0   7    0.11    0.48
  -3   0  -7    0.49    0.34
   3   0   7   -0.32    0.67
  -5   0  -7    0.33    0.45
   5   0   7   -0.46    0.51
  -7   0  -7    0.10    0.48
   7   0   7    0.56    0.56
   9   0   7    2.26    0.63
  -9   0  -7    2.52    1.20
 -11   0  -7    0.30    0.78
  11   0   7    0.42    0.70
 -13   0  -7   -0.29    0.69
  13   0   7    0.07    0.72
  17   0   7   -0.27    0.51
 -24   1   7    3.24    0.44
  24  -1  -7    2.37    0.39
  24   1  -7    2.44    0.39
 -24  -1   7    2.43    0.34
 -22   1   7    0.39    0.60
  22  -1  -7    0.23    0.46
  22   1  -7   -0.08    0.52
 -22  -1   7    0.60    0.52
  20  -1  -7    3.38    0.49
  20   1  -7    4.44    0.61
 -20  -1   7    7.07    0.63
 -20   1   7    7.31    0.73
 -18  -1   7    1.54    0.70
  18  -1  -7    0.81    0.61
  18   1  -7    1.14    0.69
 -18   1   7    1.60    0.82
 -16  -1   7    9.10    0.58
 -16   1   7    8.36    0.53
 -16  -1   7   11.82    0.75
 -16   1   7    8.38    0.64
 -16   1   7   13.24    0.89
 -14   1   7    2.03    0.80
 -14  -1   7    1.14    0.46
 -14   1   7    1.39    0.48
 -14   1   7    1.06    0.57
 -14  -1   7    1.38    0.77
 -14   1   7    0.91    0.82
  14   1  -7    1.22    0.43
 -14  -1   7    1.70    0.68
 -12  -1   7  238.69    1.90
 -12   1   7  283.67    2.32
 -12   1   7  186.53    1.32
  12   1  -7  183.68    1.25
 -12  -1   7  205.21    1.38
 -12   1   7  140.56    1.05
 -12   1   7  276.59    1.88
 -10  -1   7  200.24    1.47
 -10  -1   7  169.86    1.22
 -10   1   7  150.74    1.06
 -10  -1   7  185.27    1.32
 -10   1   7  171.45    1.21
   8   1  -7   45.88    0.72
   8  -1  -7   44.72    0.72
  -8  -1   7   44.45    0.80
   6   1  -7  105.90    0.77
   6  -1  -7  106.00    0.68
  -4   1   7  161.53    1.27
  -4  -1   7  568.69    1.28
  -2  -1   7  104.92    0.66
  -2  -1   7  100.01    0.60
   0  -1   7  126.53    0.86
  -2   1  -7   55.86    0.55
  -2  -1  -7   57.92    0.48
  -4   1  -7  214.53    1.32
   4   1   7  213.20    1.49
  -6   1  -7   35.48    0.70
  -6  -1  -7   33.03    0.74
   6   1   7   33.00    0.78
  -6   1  -7   35.17    0.99
  -6   1  -7   33.59    0.77
  -8   1  -7   54.94    0.90
   8   1   7   54.67    1.02
 -10   1  -7    7.47    0.76
  10   1   7    7.43    0.76
  10  -1   7    7.79    0.75
 -10  -1  -7    9.38    1.14
 -12   1  -7   24.21    0.87
  12   1   7   27.50    1.05
  12  -1   7   26.49    1.02
  14   1   7    0.57    0.70
  14  -1   7    0.41    0.65
 -14   1  -7   -0.40    0.67
  16   1   7    1.80    0.63
  18   1   7   -0.34    0.43
  23   2  -7    0.11    0.43
 -23  -2   7    0.15    0.39
  23  -2  -7    0.23    0.36
 -23   2   7    0.34    0.53
 -21  -2   7    0.40    0.48
  21  -2  -7    0.07    0.44
  21   2  -7    0.19    0.61
 -21   2   7    0.23    0.66
  19  -2  -7    2.32    0.53
 -19   2   7    2.56    0.57
 -19  -2   7    4.03    0.63
 -19   2   7    2.56    0.68
 -17  -2   7    0.21    0.51
 -17   2   7    2.42    1.14
 -17   2   7    1.17    0.59
  17  -2  -7    0.83    0.54
  17   2  -7    0.38    0.52
 -17  -2   7    0.89    0.64
 -15  -2   7    1.48    0.51
 -15   2   7    1.32    0.45
 -15   2   7    1.25    0.90
 -15   2   7    0.94    0.55
 -15  -2   7    1.45    0.91
  15   2  -7    1.52    0.44
 -15   2   7    2.25    0.86
 -15  -2   7    1.98    0.78
 -13  -2   7   20.75    0.82
 -13   2   7   21.52    0.57
 -13   2   7   22.19    1.10
  13   2  -7   18.27    0.51
 -13  -2   7   24.76    0.73
 -13   2   7   26.63    0.91
 -13   2   7   17.83    0.56
 -11  -2   7  118.38    1.23
 -11   2   7   15.72    0.88
 -11   2   7   15.55    0.72
 -11   2   7  112.95    1.01
  11   2  -7  103.74    0.96
 -11  -2   7  102.27    0.98
 -11   2   7   93.51    0.89
 -11  -2   7  108.29    1.06
  -9   2   7   12.92    0.40
   9   2  -7   16.33    0.54
  -9  -2   7   17.32    0.61
   9  -2  -7   13.16    0.58
  -9  -2   7   15.35    0.64
   7   2  -7  118.18    0.98
  -7  -2   7  114.90    0.92
   5  -2  -7    8.24    0.21
  -5  -2   7    8.86    0.34
  -3  -2   7 1347.01    3.74
  -3  -2   7 1252.65    3.55
  -1  -2   7  453.19    1.85
   1  -2   7  748.28    2.68
  -3  -2  -7  564.53    1.97
  -3   2  -7  611.19    2.81
  -5   2  -7   26.03    0.60
   5   2   7   26.11    0.70
  -5   2  -7   31.64    0.78
   5  -2   7   35.26    0.80
  -5   2  -7   29.76    0.92
  -5  -2  -7   22.28    0.54
  -5   2  -7   41.41    1.58
  -7   2  -7   30.16    0.88
   7  -2   7   29.25    0.89
  -7   2  -7   27.00    1.05
   7   2   7   24.17    0.84
  -7   2  -7   22.50    0.89
  -9   2  -7    5.80    0.82
   9   2   7    4.97    0.79
   9  -2   7    5.64    0.79
  -9   2  -7    5.53    1.09
  11   2   7    1.22    0.80
  11  -2   7    2.08    0.78
 -11   2  -7    0.90    0.71
  13   2   7    2.14    0.86
 -13   2  -7    2.85    0.71
  15   2   7    7.18    0.90
 -15   2  -7    5.72    0.77
  17   2   7    0.55    0.56
 -24  -3   7    0.87    0.25
 -24   3   7    1.23    0.36
  22  -3  -7    1.06    0.44
 -22   3   7    1.96    0.54
 -22  -3   7    1.99    0.47
  20  -3  -7    2.21    0.49
  20   3  -7    3.84    0.71
 -20   3   7    2.57    0.53
  20   3  -7    2.95    0.52
 -20  -3   7    3.76    0.58
 -20   3   7    3.88    0.71
  18  -3  -7    0.58    0.49
 -18   3   7    0.91    0.89
  18   3  -7    0.22    0.47
  18   3  -7    0.75    0.73
 -18   3   7    0.23    0.54
 -18  -3   7    0.82    0.61
  16   3  -7   38.03    1.02
  16   3  -7   28.40    0.71
 -16   3   7   26.26    0.73
 -16  -3   7   40.95    0.98
 -16   3   7   44.82    1.10
 -14  -3   7   11.55    0.79
 -14  -3   7   17.05    0.64
 -14   3   7   14.94    0.55
 -14  -3   7   15.96    0.68
 -14   3   7   11.29    1.10
  14   3  -7   12.11    0.50
 -14   3   7   12.77    0.63
 -14   3   7   14.06    0.90
 -12  -3   7  336.68    2.11
 -12  -3   7  315.23    1.60
 -12   3   7  265.86    1.47
  12   3  -7  332.44    1.71
 -12   3   7  307.22    1.61
  10   3  -7   45.74    0.75
 -10   3   7   45.21    0.76
 -10  -3   7   43.54    0.81
   8  -3  -7   10.25    0.55
  -8  -3   7   10.74    0.51
  -6   3   7   11.23    0.40
   6  -3  -7   10.70    0.47
  -4  -3   7 1340.23    3.98
  -4  -3   7 1234.62    3.67
  -2  -3   7  302.29    1.50
  -2  -3   7  303.41    1.40
   0  -3   7   19.77    0.43
   2   3   7   11.32    0.53
  -2   3  -7    9.38    0.56
   4   3   7    5.53    0.58
  -4   3  -7    5.77    0.52
  -6   3  -7  191.73    1.50
  -6   3  -7  170.98    1.69
  -6   3  -7  197.71    1.88
  -6   3  -7  218.03    2.54
  -8   3  -7    4.96    0.66
  -8   3  -7    3.19    0.81
  -8   3  -7    4.09    0.96
 -10   3  -7   39.82    0.97
  10   3   7   45.98    1.17
 -12   3  -7  141.16    1.90
  12   3   7  142.14    1.97
 -14   3  -7   27.11    0.91
  14   3   7   34.19    1.18
  16   3   7   36.10    0.95
 -16   3  -7   35.34    0.90
  23   4  -7    0.08    0.41
 -23   4   7    0.13    0.47
 -21   4   7   17.39    0.77
  21   4  -7   13.67    0.73
 -21   4   7    9.43    0.51
  21   4  -7   10.42    0.55
 -21  -4   7   14.08    0.58
 -19  -4   7    1.32    0.56
  19  -4  -7    0.67    0.47
  19   4  -7    1.04    0.71
 -19   4   7    1.84    1.02
  19   4  -7    0.74    0.52
 -19   4   7    0.27    0.49
 -17  -4   7   78.75    0.98
  17  -4  -7   63.85    1.08
  17   4  -7   96.22    1.47
 -17   4   7   65.01    0.98
  17   4  -7   60.81    0.90
 -17  -4   7   95.77    1.13
 -17   4   7  106.79    1.46
 -15  -4   7   22.49    0.64
 -15  -4   7   23.08    0.73
  15   4  -7   23.27    0.71
 -13  -4   7    0.40    0.43
 -13   4   7   -0.58    0.63
 -13  -4   7    0.14    0.61
  13   4  -7    0.55    0.50
 -13   4   7   -0.49    0.65
 -13   4   7   -0.64    0.69
 -13  -4   7    0.62    0.63
 -11   4   7   96.28    1.08
  11   4  -7   88.35    0.89
  11   4  -7  100.14    0.93
  11   4  -7   98.12    0.99
 -11   4   7   98.77    0.94
 -11  -4   7   86.12    1.05
   9   4  -7  273.86    1.66
  -9   4   7  241.46    1.29
   9   4  -7  275.19    1.55
   9   4  -7  239.62    1.38
  -9  -4   7  257.93    1.62
   7   4  -7  213.67    1.25
  -7   4   7  236.39    1.61
  -7   4   7  289.03    1.74
   7   4  -7  299.14    1.92
  -7  -4   7  237.31    1.42
  -5   4   7 3061.08    8.53
   5   4  -7 3253.29    8.64
   5   4  -7 3161.16    9.20
  -5  -4   7 2970.08    7.88
   5  -4  -7 3077.69    7.63
   3   4  -7  169.89    1.77
  -3  -4   7  134.15    0.99
   1   4  -7   20.33    1.19
  -1  -4   7   80.49    0.76
  -1   4  -7   74.55    0.86
  -1   4  -7   76.15    1.44
   3   4   7  239.20    1.70
  -3   4  -7  246.87    1.61
  -5   4  -7   94.54    1.11
   5   4   7   94.36    1.28
  -7   4  -7    5.40    0.95
   7   4   7    3.87    0.79
  -7   4  -7    2.89    0.74
  -7   4  -7    6.01    1.04
  -9   4  -7   39.86    1.27
  -9   4  -7   46.55    1.34
 -11   4  -7   47.55    1.18
 -11   4  -7   49.17    1.49
 -13   4  -7    3.71    0.91
  15   4   7   13.49    0.89
 -15   4  -7   12.40    0.79
  17   4   7    0.26    0.56
 -17   4  -7   -0.07    0.44
  22   5  -7    3.74    0.52
 -22   5   7    3.26    0.42
  22   5  -7    3.90    0.45
  20   5  -7    1.24    0.67
  20   5  -7    1.13    0.44
 -20   5   7    1.24    0.47
 -20   5   7    1.22    0.68
  18   5  -7    0.23    0.74
 -18   5   7    0.12    0.62
  18   5  -7   -0.45    0.49
 -18   5   7    0.34    0.77
 -16   5   7    3.31    0.73
 -16  -5   7    6.36    0.62
 -16  -5   7    5.74    0.60
  16   5  -7    5.24    0.77
 -16   5   7    5.10    0.65
  16   5  -7    5.37    0.60
  14   5  -7   16.42    1.03
  14   5  -7   15.63    0.71
 -14  -5   7   15.88    0.72
 -12  -5   7    9.51    0.53
  12   5  -7    8.42    0.93
  12   5  -7    9.31    0.51
  12   5  -7    8.13    0.50
  10   5  -7   55.15    0.78
 -10  -5   7   56.18    1.02
   8   5  -7  275.10    1.50
   8   5  -7  324.13    1.94
  -8   5   7  335.10    2.37
  -8   5   7  279.43    1.81
   8   5  -7  324.38    1.88
  -8  -5   7  264.25    1.62
  -6   5   7  126.85    1.26
  -6   5   7  119.13    0.91
   6   5  -7  110.82    0.94
   6   5  -7  136.04    1.45
  -6  -5   7  110.56    1.00
  -4   5   7   89.53    1.20
   4   5  -7   79.93    0.80
   4   5  -7   83.94    1.18
  -4  -5   7   74.04    0.78
  -2   5   7    2.06    0.55
   2   5  -7    2.76    0.73
  -2  -5   7    3.07    0.37
   2   5  -7    1.57    0.84
   2   5  -7    3.32    0.40
   0   5   7  178.46    1.31
   0   5  -7  147.22    1.24
   0   5  -7  167.87    1.19
   0  -5   7  159.22    1.21
  -2   5  -7  105.15    1.09
   2   5   7  110.67    1.18
  -4   5  -7    1.96    0.63
  -4   5  -7    1.89    0.80
  -4   5  -7    0.78    1.05
   4   5   7    2.67    0.74
   6   5   7   40.69    1.10
  -6   5  -7   34.13    0.92
  -8   5  -7    3.45    0.82
  -8   5  -7    5.26    1.11
   8   5   7    3.00    0.89
  10   5   7  169.32    2.05
 -10   5  -7  171.03    1.95
  12   5   7   28.12    1.53
 -12   5  -7   18.85    1.11
 -14   5  -7   24.89    0.93
 -16   5  -7    7.02    0.59
 -21   6   7    3.48    0.70
 -21   6   7    2.03    0.38
  21   6  -7    2.16    0.59
  21   6  -7    2.10    0.42
 -19   6   7   50.10    0.86
  19   6  -7   54.17    1.14
  17   6  -7    1.50    0.76
 -17   6   7    0.70    0.63
  17   6  -7    2.03    0.58
 -17   6   7    2.32    0.75
 -15  -6   7    0.32    0.57
  15   6  -7    0.00    0.74
  15   6  -7    0.10    0.62
 -15   6   7   -1.26    0.68
  13   6  -7   63.42    1.03
  13   6  -7   65.77    0.97
 -11  -6   7   32.24    0.75
 -11   6   7   31.99    0.95
  11   6  -7   30.25    0.66
  11   6  -7   29.61    0.74
  -9   6   7   82.30    1.13
   9   6  -7   97.60    1.20
   9   6  -7   88.02    0.96
   9   6  -7   97.09    1.11
  -9  -6   7   75.81    1.08
  -7   6   7  154.86    1.56
   7   6  -7  156.01    1.16
   5   6  -7   62.57    0.78
  -5  -6   7   58.54    0.83
  -3   6   7   39.74    0.65
   3   6  -7   39.98    0.70
  -3   6   7   27.09    0.90
   3   6  -7   29.65    1.13
   3   6  -7   19.26    1.32
  -3  -6   7   34.67    0.70
  -1   6   7  140.56    1.46
   1   6  -7  135.57    1.26
  -1   6   7  182.51    1.45
   1   6  -7   34.09    1.66
   1   6  -7   65.55    1.57
  -1  -6   7  144.21    1.30
   1   6  -7  152.26    1.24
  -1   6  -7    3.17    0.66
   1   6   7    4.76    0.55
  -1   6  -7    0.96    1.01
  -1   6  -7    1.44    1.29
  -1   6  -7    4.83    0.57
   3   6   7   10.49    0.71
  -3   6  -7    9.99    0.81
  -3   6  -7    9.92    0.71
   5   6   7  141.47    1.82
  -5   6  -7   93.58    1.40
  -5   6  -7  127.76    1.53
  -5   6  -7  173.61    2.82
   7   6   7   68.67    1.51
  -7   6  -7   65.99    1.27
   9   6   7   17.76    1.22
  -9   6  -7   17.99    1.01
  11   6   7   30.77    1.43
 -11   6  -7   31.80    1.28
 -11   6  -7   30.87    1.10
  13   6   7   31.79    1.17
 -13   6  -7   43.14    1.22
  15   6   7    7.15    0.74
 -15   6  -7    7.61    0.69
  20   7  -7   20.96    0.96
 -20   7   7   20.32    0.57
  18   7  -7    8.54    0.84
 -18   7   7   12.10    0.63
  16   7  -7   14.72    0.73
 -16   7   7   13.20    0.82
 -14   7   7    0.93    0.74
 -14  -7   7    6.20    0.69
  14   7  -7    1.36    0.81
  14   7  -7    5.60    0.54
 -12  -7   7    5.91    0.79
 -12   7   7    5.07    0.82
  12   7  -7    6.07    0.64
 -10   7   7  141.38    1.58
  10   7  -7  139.71    1.32
  -8   7   7    9.27    0.82
   8   7  -7    9.87    0.58
   8   7  -7   11.71    0.75
   8   7  -7   11.14    0.70
  -6   7   7   63.29    1.12
   6   7  -7   72.15    1.44
   6   7  -7   72.02    0.92
   6   7  -7   72.01    1.41
  -6  -7   7   61.09    0.96
   4   7  -7   90.69    1.72
   4   7  -7  100.89    1.03
  -2   7   7  306.16    2.23
   2   7  -7  287.06    1.70
   2   7  -7  143.05    2.38
   2   7  -7   83.78    1.96
  -2  -7   7  262.99    1.88
   0   7   7   10.86    0.92
   0   7  -7    9.80    0.77
   0   7  -7    1.56    1.10
   0  -7   7    9.10    0.67
   0   7  -7    0.83    1.04
   0   7  -7    9.90    0.72
  -2   7  -7   97.19    1.33
  -2   7  -7  106.14    1.25
  -4   7  -7  159.21    1.71
  -4   7  -7  150.95    2.28
  -6   7  -7   -0.44    0.84
  -6   7  -7    0.00    1.00
   6   7   7    0.58    0.83
   8   7   7   47.69    1.44
  -8   7  -7   43.88    1.26
  10   7   7   26.09    1.22
 -10   7  -7   27.85    1.10
  12   7   7   26.56    1.19
 -12   7  -7   32.86    1.00
  14   7   7    0.46    0.76
 -14   7  -7   -0.03    0.64
 -19   8   7    2.22    0.44
  19   8  -7    3.50    0.49
 -19  -8   7    2.76    0.42
  17   8  -7    2.92    0.90
  17   8  -7    7.77    0.68
  15   8  -7   33.34    0.75
 -13  -8   7    6.47    0.79
  13   8  -7    6.71    0.78
 -13   8   7    5.37    0.82
  13   8  -7    5.77    0.56
  11   8  -7   61.04    0.98
 -11   8   7   57.83    1.19
  -9   8   7    0.16    0.89
   9   8  -7   -0.16    0.62
   9   8  -7    0.50    0.66
   7   8  -7   36.08    1.06
   7   8  -7   43.35    1.10
  -5   8   7  222.01    2.19
   5   8  -7  137.35    2.21
   3   8  -7   77.01    1.82
   3   8  -7   87.18    1.84
  -1   8   7    6.67    1.00
   1   8  -7    6.34    0.73
   1   8  -7    1.19    1.03
   1   8  -7    0.91    0.99
   1   8   7  151.94    1.94
  -1   8  -7  142.18    1.63
  -3   8  -7  369.70    2.50
  -3   8  -7  382.49    3.34
  -5   8  -7   14.76    1.03
  -5   8  -7   16.79    1.00
  -7   8  -7   21.85    1.11
   7   8   7   22.85    1.19
   9   8   7    0.09    0.96
  -9   8  -7    0.40    0.91
  -9   8  -7   -0.59    0.93
  11   8   7   20.70    1.22
 -11   8  -7   31.67    1.04
  13   8   7    2.56    0.84
 -13   8  -7    4.29    0.65
 -18  -9   7   21.11    0.52
 -16  -9   7    3.33    0.50
 -16   9   7    3.63    0.69
 -14   9   7   23.69    0.96
 -14  -9   7   25.35    0.87
  14   9  -7   27.17    0.97
  14   9  -7   25.44    0.72
 -12   9   7   82.71    1.38
  12   9  -7   80.04    1.14
  12   9  -7   83.87    1.13
 -10   9   7    2.16    0.93
  10   9  -7    3.38    0.86
  10   9  -7    3.08    0.81
  -8   9   7   26.31    1.13
   8   9  -7   29.28    1.13
  -6   9   7   42.26    1.28
   6   9  -7   19.53    1.16
   4   9  -7  123.28    1.97
   4   9  -7  145.94    1.98
   2   9  -7   24.56    1.15
   2   9  -7   25.39    1.37
   0   9  -7   12.92    1.35
  -2   9  -7  189.76    1.87
  -2   9  -7  172.66    2.61
  -4   9  -7  235.93    2.23
  -4   9  -7  239.78    2.32
   6   9   7   44.60    1.43
  -6   9  -7   39.96    1.25
   8   9   7  235.70    2.65
  -8   9  -7  257.03    2.14
  10   9   7    4.69    1.01
 -10   9  -7    8.96    0.83
  12   9   7   15.61    1.18
 -12   9  -7   41.98    0.94
 -17  10   7    0.18    0.46
  17  10  -7   -0.17    0.50
 -17 -10   7    0.43    0.41
 -15  10   7   14.11    0.71
 -15 -10   7   19.23    0.74
  15  10  -7   15.28    0.81
  15  10  -7   17.29    0.60
 -13 -10   7   76.92    1.10
  13  10  -7   64.88    1.25
 -13  10   7   69.03    1.18
  13  10  -7   74.36    1.01
  11  10  -7   61.55    1.14
  11  10  -7   59.03    1.09
   9  10  -7   48.46    1.03
   9  10  -7   51.09    1.39
  -7  10   7   41.41    1.29
   7  10  -7   12.77    1.02
   5  10  -7   67.56    1.69
   5  10  -7  126.83    1.83
   3  10  -7    0.92    0.90
   1  10  -7   17.10    1.17
  -1  10  -7   32.07    1.36
  -3  10  -7   58.09    1.53
  -5  10  -7   25.18    0.98
  -7  10  -7    3.98    0.92
  -9  10  -7    4.47    0.83
 -11  10  -7    7.45    0.56
 -16  11   7    1.42    0.45
 -16 -11   7    2.56    0.51
  16  11  -7    1.19    0.54
 -14  11   7    4.64    0.64
 -14 -11   7    6.56    0.59
  14  11  -7    4.70    0.80
  14  11  -7    5.34    0.50
 -12  11   7   67.53    1.24
  12  11  -7   75.64    1.13
  10  11  -7   20.08    0.86
 -10  11   7   17.84    0.97
  10  11  -7   19.44    0.98
  -8  11   7    0.04    0.79
   8  11  -7   -0.58    0.90
   8  11  -7    0.41    0.74
   6  11  -7    0.30    0.85
   6  11  -7    6.55    1.08
   4  11  -7   14.45    1.13
   4  11  -7  111.34    1.39
   2  11  -7    1.68    0.82
   0  11  -7    1.13    0.80
  -2  11  -7   28.42    1.34
  -8  11  -7    1.15    0.67
 -10  11  -7   42.60    0.83
 -13 -12   7   40.76    0.77
  13  12  -7   35.03    0.77
 -11  12   7   43.47    1.07
  11  12  -7   57.28    1.13
   9  12  -7    0.49    0.95
   9  12  -7    2.35    0.70
   7  12  -7    0.69    0.83
   7  12  -7    1.53    0.73
   5  12  -7  251.51    1.94
   5  12  -7   26.98    1.14
   3  12  -7    1.58    0.88
   3  12  -7   70.66    1.30
   1  12  -7    0.16    0.81
   1  12  -7   10.39    0.89
  -1  12  -7   33.34    1.31
 -10 -13   7    9.71    0.74
  10  13  -7    6.08    0.73
   8  13  -7    5.61    0.67
   6  13  -7  120.02    1.31
   6  13  -7   13.19    0.94
   4  13  -7    1.25    0.80
   4  13  -7  197.01    1.67
   2  13  -7    0.09    0.77
   2  13  -7    5.46    0.73
   0  13  -7    6.47    1.01
   0  13  -7   13.12    0.85
  -2  13  -7   41.90    0.96
  -4  13  -7   53.58    0.97
   5  14  -7  197.54    1.61
   5  14  -7   11.85    0.88
   3  14  -7    2.26    0.77
   3  14  -7   26.22    0.80
   1  14  -7    3.04    0.60
  24   0  -8   16.39    0.50
 -24   0   8   22.37    0.50
  22   0  -8   29.41    0.72
 -22   0   8   40.91    0.73
  20   0  -8   62.66    1.04
 -20   0   8   82.97    1.14
 -18   0   8   17.99    0.59
  18   0  -8   19.87    0.76
 -16   0   8   38.84    0.65
 -16   0   8   64.93    1.05
 -14   0   8   33.90    1.23
 -14   0   8   36.39    0.97
 -12   0   8  257.97    2.34
 -12   0   8  161.02    1.21
 -12   0   8  268.78    1.85
 -12   0   8  161.09    1.22
 -10   0   8  815.97    3.57
 -10   0   8  479.47    2.23
  -8   0   8  478.36    2.46
   8   0  -8  352.93    1.87
  -6   0   8 2845.89    8.10
  -4   0   8 6353.20   15.00
  -4   0   8 6914.22   15.35
  -2   0   8   50.30    0.56
  -2   0   8   96.72    0.55
   0   0   8  668.55    3.05
   2   0   8  687.80    2.75
  -4   0  -8  110.55    1.09
   4   0   8  119.00    1.24
   6   0   8   37.12    0.91
  -6   0  -8   47.99    1.56
   8   0   8  229.58    1.95
  -8   0  -8  315.41    2.75
  10   0   8   21.33    0.93
  12   0   8   23.08    1.01
  14   0   8   35.20    0.97
  16   0   8   14.80    0.69
  23  -1  -8   28.66    0.63
  23   1  -8   30.19    0.69
 -23  -1   8   39.65    0.61
 -23   1   8   42.26    0.73
  21  -1  -8    2.72    0.47
  21   1  -8    3.28    0.56
 -21  -1   8    5.05    0.60
 -21   1   8    4.15    0.59
  19  -1  -8   70.98    1.08
  19   1  -8   82.76    1.27
 -19  -1   8   99.23    1.18
 -19   1   8  106.53    1.41
 -17  -1   8    6.85    0.55
 -17   1   8    6.40    0.52
 -17   1   8    6.84    0.68
 -17  -1   8    9.36    0.75
 -17   1   8   10.74    0.86
 -15  -1   8  396.02    1.99
 -15   1   8  381.29    1.98
 -15  -1   8  403.75    2.92
 -15   1   8  591.38    4.67
 -15   1   8  377.69    2.11
  15   1  -8  373.97    2.12
 -15  -1   8  494.83    2.29
 -15   1   8  635.52    2.94
 -13   1   8    3.29    0.35
 -13  -1   8    2.34    0.57
 -13   1   8    7.00    0.54
 -13   1   8    3.28    0.82
  13   1  -8    3.15    0.36
 -13  -1   8    7.43    0.99
 -13   1   8    4.18    0.74
 -13   1   8    4.42    0.43
 -11  -1   8    8.21    0.69
 -11  -1   8    7.77    0.51
 -11   1   8   11.18    0.89
 -11   1   8    8.02    0.46
 -11   1   8   10.05    0.67
 -11  -1   8    9.29    0.66
 -11   1   8    6.88    0.39
  11   1  -8    9.21    0.43
  -9   1   8  222.56    1.37
  -9  -1   8  223.04    1.35
   9  -1  -8  220.30    1.52
   7   1  -8  445.29    1.72
   7  -1  -8  440.22    1.49
  -5   1   8   11.73    0.52
  -5  -1   8   13.31    0.52
  -3  -1   8 1705.50    4.49
  -3  -1   8 1599.94    4.37
  -1  -1   8  563.09    2.10
  -1  -1   8  520.55    1.84
   1  -1   8  561.35    2.45
   1   1   8  567.31    2.42
   3  -1   8   96.14    1.04
   3   1   8   99.07    1.14
  -5   1  -8  104.09    1.22
   5   1   8  113.24    1.29
   7   1   8  336.29    2.31
   7  -1   8  372.41    2.45
   9  -1   8    1.49    0.75
   9   1   8    2.08    0.77
  -9  -1  -8   -0.58    1.20
  -9   1  -8    0.84    0.69
  11   1   8  183.97    1.97
  11  -1   8  188.25    1.91
  13  -1   8    1.02    0.67
  13   1   8    0.86    0.73
  15   1   8   69.75    1.25
  17   1   8   14.06    0.60
  24   2  -8   -0.11    0.33
  24  -2  -8   -0.18    0.33
 -24  -2   8    0.25    0.28
 -24   2   8    0.08    0.38
 -22  -2   8  143.10    1.10
 -22   2   8  145.89    1.26
 -20  -2   8    1.60    0.56
  20  -2  -8    1.02    0.44
 -20   2   8    1.53    0.70
 -18  -2   8   -0.01    0.62
 -18  -2   8    0.16    0.50
  18  -2  -8    0.00    0.46
 -18   2   8   -0.10    0.56
 -18   2   8   -0.15    0.80
  18   2  -8    0.36    0.47
 -16  -2   8   26.34    0.69
 -16   2   8   24.58    0.66
  16   2  -8   30.89    0.67
 -16  -2   8   28.55    0.74
 -16   2   8   22.57    0.70
 -14  -2   8  192.63    1.24
 -14   2   8  257.02    1.59
 -14  -2   8  291.21    2.41
 -14   2   8  291.87    3.08
 -14   2   8  207.12    1.47
  14   2  -8  208.26    1.41
 -14  -2   8  276.24    1.67
 -14   2   8  321.06    2.15
 -12  -2   8   13.17    0.70
 -12   2   8    6.20    0.90
 -12  -2   8   13.18    0.59
  12   2  -8   12.49    0.43
 -12   2   8   13.39    0.52
 -12   2   8    4.35    0.62
 -12   2   8   13.73    0.54
 -10   2   8    0.76    0.42
 -10  -2   8    0.85    0.55
 -10   2   8    0.13    0.54
  10   2  -8    1.04    0.42
 -10  -2   8    0.75    0.49
 -10   2   8    1.09    0.34
   8   2  -8   95.47    0.95
  -8   2   8   91.13    0.81
  -8  -2   8  103.19    0.99
   8  -2  -8   84.32    0.85
  -8  -2   8   98.43    1.00
  -6   2   8  640.33    2.31
   6  -2  -8  701.90    2.00
  -4  -2   8 1984.77    5.61
  -4  -2   8 2155.92    5.54
  -2  -2   8    3.03    0.30
  -2  -2   8    2.13    0.34
   0  -2   8 3245.59    8.79
   0   2  -8 4107.50   11.74
  -2   2  -8  811.95    4.79
  -4   2  -8  185.32    1.46
  -4   2  -8  183.79    1.73
  -6   2  -8  558.83    2.85
   6   2   8  442.23    2.61
   6  -2   8  454.54    2.51
  -6   2  -8  452.95    2.86
  -6   2  -8  618.62    4.12
  -6   2  -8  364.83    2.55
   8   2   8  536.91    3.11
   8  -2   8  553.02    3.08
 -10   2  -8   58.32    1.16
  10  -2   8   55.09    1.13
  12   2   8   19.93    1.06
 -12   2  -8   22.02    1.21
 -14   2  -8   22.17    0.93
  14   2   8   22.09    0.91
  16   2   8    1.78    0.61
 -23   3   8   27.10    0.68
 -23  -3   8   25.62    0.55
  21   3  -8   86.52    1.17
 -21  -3   8   92.86    0.94
  19  -3  -8   17.56    0.69
 -19   3   8   17.87    0.68
  19   3  -8   17.93    0.63
  17   3  -8  157.04    1.78
 -17   3   8   98.98    1.15
  17   3  -8  105.34    1.14
 -17  -3   8  115.28    1.06
 -17   3   8  176.62    1.77
 -15   3   8  160.60    1.28
 -15   3   8  143.24    1.29
  15   3  -8  144.03    1.24
 -15  -3   8  160.83    1.26
 -13  -3   8   97.97    1.30
 -13   3   8  125.43    1.09
  13   3  -8  103.23    0.99
 -13   3   8   91.25    0.93
 -13  -3   8  115.42    1.08
 -13   3   8    7.41    0.91
 -13   3   8   89.13    0.88
 -13   3   8    9.67    0.75
 -11  -3   8    1.53    0.60
 -11   3   8   -0.11    0.62
  11   3  -8    0.86    0.45
 -11   3   8    1.84    0.50
 -11   3   8    0.55    0.39
   9   3  -8  180.80    1.25
   9   3  -8  222.69    1.54
  -9   3   8  179.19    1.12
   9   3  -8  211.05    1.38
  -9   3   8  172.17    1.34
  -9  -3   8  184.78    1.34
  -7   3   8 2237.01    6.10
   7   3  -8 2206.94    6.43
  -7   3   8 2228.15    6.08
  -7  -3   8 2209.62    6.18
  -5  -3   8 1704.49    4.75
  -3  -3   8 1184.07    3.78
   3   3  -8 1131.85    4.34
  -1   3   8  400.72    1.88
   1   3  -8  377.42    3.21
   1   3   8 1828.30    5.57
  -1   3  -8 1854.25    8.61
   3   3   8  579.40    2.89
  -3   3  -8  581.92    2.58
  -5   3  -8  376.88    2.09
  -5   3  -8  389.50    2.59
  -7   3  -8  162.34    1.94
  -7   3  -8  202.88    2.60
  -9   3  -8   71.98    1.47
   9   3   8   63.08    1.39
 -11   3  -8  812.85    3.75
  11   3   8  944.45    4.70
  13   3   8   37.29    1.18
 -13   3  -8   32.54    1.02
  15   3   8    6.10    0.82
 -15   3  -8    4.39    0.74
  17   3   8    2.17    0.48
  22   4  -8   39.41    0.81
 -22  -4   8   41.66    0.62
 -20   4   8   38.47    0.98
  20  -4  -8   20.35    0.67
  20   4  -8   34.62    0.95
 -20   4   8   23.19    0.63
  20   4  -8   23.64    0.64
 -20  -4   8   30.40    0.63
 -18  -4   8   38.83    0.78
  18  -4  -8   30.70    0.83
  18   4  -8   41.79    0.99
 -18   4   8   30.93    0.76
  18   4  -8   32.08    0.73
 -18  -4   8   38.63    0.73
 -16  -4   8   38.55    0.80
 -16   4   8   33.77    0.80
  16   4  -8   32.88    0.72
 -16  -4   8   37.72    0.79
 -16   4   8   40.81    1.12
  14   4  -8  246.50    1.55
 -14  -4   8  241.79    1.42
 -12  -4   8  336.84    1.78
 -12   4   8  338.53    1.79
 -12   4   8  336.24    1.89
  10   4  -8  616.53    2.55
 -10   4   8  566.64    2.15
  10   4  -8  582.30    2.38
  10   4  -8  612.14    2.37
  -8   4   8 1281.15    4.52
  -8   4   8 1290.85    4.55
  -8   4   8 1334.45    4.11
   8   4  -8 1161.81    4.01
  -8  -4   8 1660.29    5.31
   8   4  -8 1520.35    4.86
  -8  -4   8 1280.17    4.37
  -6   4   8 1050.06    3.80
  -6   4   8  915.74    3.09
   6   4  -8  983.46    3.68
   6   4  -8 1026.83    4.15
   6   4  -8  865.87    3.08
  -6  -4   8  920.30    3.18
  -4   4   8  248.92    1.39
   4   4  -8  213.51    2.39
  -4  -4   8  259.03    1.42
   4   4  -8  218.25    1.23
   4   4  -8  283.50    2.02
  -2  -4   8   84.33    0.83
   2   4  -8   86.09    0.81
   0   4   8  128.73    1.11
   0   4  -8  131.79    1.07
   2   4   8   50.23    0.84
  -2   4  -8   47.63    0.97
  -4   4  -8  228.09    1.65
   4   4   8  236.72    1.96
  -6   4  -8  366.01    2.25
  -6   4  -8  348.90    2.53
  -8   4  -8  390.40    2.57
  -8   4  -8  392.48    2.89
 -10   4  -8  702.18    3.48
 -12   4  -8   18.11    0.97
  14   4   8    8.95    0.84
 -14   4  -8    9.79    0.84
  16   4   8    0.05    0.55
  23   5  -8   17.56    0.60
 -23  -5   8   16.25    0.41
 -21  -5   8   12.28    0.50
  21   5  -8   10.28    0.52
  21   5  -8   11.15    0.67
  19   5  -8   17.18    0.83
 -19   5   8   10.88    0.59
  19   5  -8   12.66    0.58
 -19  -5   8   16.33    0.59
 -17   5   8   27.53    1.02
 -17  -5   8   23.01    0.72
  17   5  -8   22.61    0.95
 -17   5   8   16.47    0.72
  17   5  -8   20.81    0.71
 -17  -5   8   30.77    1.00
 -15  -5   8  585.23    2.59
  15   5  -8  603.73    3.78
 -15   5   8  496.32    2.48
 -15  -5   8  502.65    2.17
  15   5  -8  549.44    2.60
 -13  -5   8    6.80    0.57
  13   5  -8    5.36    0.86
  13   5  -8    4.83    0.53
 -13   5   8    4.95    0.73
 -13  -5   8    5.40    0.77
  13   5  -8    5.80    0.53
  11   5  -8    2.63    0.51
  11   5  -8    3.45    0.48
 -11   5   8    3.72    0.54
  11   5  -8    2.63    0.53
 -11  -5   8    3.11    0.67
  -9   5   8   99.15    1.16
  -9   5   8   96.94    0.91
   9   5  -8   85.20    0.91
   9   5  -8  105.53    1.13
  -9  -5   8   80.98    1.04
  -7   5   8  443.75    2.44
   7   5  -8  444.37    2.05
  -5   5   8  708.39    3.38
   5   5  -8  686.00    3.36
  -5  -5   8  633.68    2.59
  -5   5   8  666.42    2.53
   5   5  -8  606.26    2.40
   5   5  -8  614.21    3.82
   3   5  -8    8.57    0.47
   3   5  -8    7.35    0.78
  -3   5   8    8.04    0.48
  -3   5   8    7.74    0.68
  -1   5   8   53.75    0.85
   1   5  -8   49.61    0.75
  -1   5  -8   92.87    1.74
  -1   5  -8  100.12    1.23
   3   5   8  631.80    2.97
  -3   5  -8  639.43    2.78
  -3   5  -8  635.91    4.33
   5   5   8   41.22    1.11
  -5   5  -8   31.78    1.06
  -5   5  -8   33.01    1.44
  -5   5  -8   39.32    1.01
  -5   5  -8   42.34    2.08
   7   5   8    3.55    0.99
  -7   5  -8    4.24    0.83
   9   5   8   19.15    1.25
  -9   5  -8   18.66    1.27
  -9   5  -8   16.33    0.96
 -11   5  -8  688.23    3.40
  11   5   8  721.80    4.19
 -13   5  -8   12.41    0.99
 -15   5  -8   -0.31    0.62
  22   6  -8   27.28    0.82
 -22   6   8   25.54    0.57
  22   6  -8   26.04    0.59
  20   6  -8    3.15    0.68
 -20   6   8    2.86    0.46
  20   6  -8    2.63    0.43
  18   6  -8   14.00    0.88
 -18   6   8   13.74    0.72
  18   6  -8   15.61    0.66
 -16  -6   8    3.54    0.59
 -16   6   8    3.29    0.75
 -16   6   8    3.21    0.70
  16   6  -8    2.20    0.79
 -16  -6   8    4.18    0.65
  16   6  -8    2.66    0.61
 -14  -6   8  344.82    2.06
  14   6  -8  327.95    2.04
 -14  -6   8  273.82    1.68
  14   6  -8  295.22    1.82
 -12  -6   8  115.55    1.15
  12   6  -8  103.86    1.14
  10   6  -8  246.79    1.61
  10   6  -8  244.64    1.57
  -8   6   8  326.21    2.21
   8   6  -8  299.23    1.64
   8   6  -8  381.81    2.41
   8   6  -8  346.17    2.15
  -8  -6   8  264.18    1.74
   6   6  -8  504.03    3.24
  -6  -6   8  494.20    2.57
  -4   6   8  457.51    2.82
   4   6  -8  405.21    1.91
   4   6  -8  430.15    3.31
  -4   6   8  492.76    2.21
  -4  -6   8  459.16    2.37
   2   6  -8  303.41    1.68
  -2   6   8  294.42    2.41
   2   6  -8  174.12    2.24
  -2   6   8  388.73    2.14
   2   6  -8   68.61    2.01
  -2  -6   8  269.94    1.74
   0   6  -8  163.75    1.50
   0   6  -8  167.04    1.36
  -2   6  -8  608.42    2.86
   2   6   8  873.57    3.69
  -2   6  -8  283.01    3.76
  -2   6  -8  664.74    2.72
  -4   6  -8  105.20    1.47
  -4   6  -8   95.44    2.54
   6   6   8  157.17    1.90
  -6   6  -8  163.34    1.86
   8   6   8  361.51    2.96
  -8   6  -8  368.24    2.67
  10   6   8  246.95    2.45
 -10   6  -8  251.27    2.27
 -12   6  -8   -0.03    0.74
  12   6   8    0.54    0.96
  14   6   8    0.32    0.78
 -14   6  -8   -0.14    0.63
  21   7  -8    3.92    0.68
 -21   7   8    3.00    0.35
  21   7  -8    3.97    0.43
 -19   7   8    3.76    0.54
  19   7  -8    4.70    0.55
  17   7  -8    1.79    0.79
  17   7  -8    3.81    0.60
 -15  -7   8  171.42    1.49
  15   7  -8  173.20    1.56
 -13  -7   8    1.50    0.72
  13   7  -8    0.36    0.75
 -13   7   8    1.97    0.80
  13   7  -8    1.98    0.61
 -11  -7   8   20.21    0.83
 -11   7   8   15.68    0.94
  11   7  -8   18.55    0.79
  11   7  -8   18.63    0.79
  11   7  -8   16.67    0.63
   9   7  -8   76.15    0.98
   9   7  -8   75.39    1.09
  -7   7   8  450.15    2.81
   7   7  -8  505.90    3.29
   7   7  -8  554.19    3.53
  -7  -7   8  421.72    2.67
   7   7  -8  510.02    2.40
   5   7  -8   62.66    1.50
   5   7  -8   61.52    0.86
   3   7  -8  319.79    1.79
   3   7  -8  159.30    2.46
  -3   7   8  344.55    2.60
   3   7  -8   89.95    1.97
  -3  -7   8  310.61    2.18
   1   7  -8   10.24    0.61
  -1   7   8   14.20    0.77
   1   7  -8    3.21    1.12
  -1  -7   8    7.87    0.57
   1   7  -8    1.22    1.06
  -1   7  -8  456.72    2.51
   1   7   8  656.43    3.23
  -1   7  -8   10.89    1.69
   1  -7   8  449.57    3.24
  -1   7  -8  487.67    2.42
  -3   7  -8  231.66    1.98
  -3   7  -8  255.17    1.87
   5   7   8   51.82    1.30
  -5   7  -8   50.50    1.64
  -7   7  -8  342.28    2.63
  -7   7  -8  364.39    2.55
   9   7   8   10.40    1.12
  -9   7  -8   10.72    0.92
  11   7   8   36.94    1.25
 -11   7  -8   47.56    1.11
  13   7   8    1.37    0.75
 -13  -7  -8    0.75    0.70
 -13   7  -8    0.98    0.62
 -20   8   8    0.31    0.38
  20   8  -8    0.66    0.42
 -18   8   8    4.15    0.58
  18   8  -8    5.13    0.58
 -14  -8   8  231.74    1.91
  14   8  -8  217.75    1.65
 -12  -8   8    0.29    0.76
 -12   8   8    1.10    0.82
  12   8  -8    1.39    0.70
  12   8  -8    0.29    0.61
 -10  -8   8    1.27    0.96
 -10   8   8    1.39    0.96
  10   8  -8    0.79    0.62
  10   8  -8    1.35    0.61
   8   8  -8   11.95    0.67
   8   8  -8   12.88    0.84
   8   8  -8   12.04    0.82
  -6   8   8    1.65    0.90
   6   8  -8    1.01    0.95
   6   8  -8    2.73    0.64
  -4   8   8  597.01    3.44
   4   8  -8  220.99    2.71
   4   8  -8  667.43    2.67
   4   8  -8  173.59    2.35
   2   8  -8    7.12    1.20
   2   8  -8    3.19    1.16
   0   8  -8  932.75    3.45
   0   8   8 1152.88    4.18
  -2   8  -8   78.13    1.37
  -2   8  -8   90.83    1.40
  -4   8  -8  247.21    2.62
  -4   8  -8  268.22    2.13
  -6   8  -8    1.38    1.00
   6   8   8    2.91    1.01
  -6   8  -8    1.92    0.85
   8   8   8    6.26    1.07
  -8   8  -8    5.64    0.84
  10   8   8   13.16    1.12
 -10   8  -8   14.26    0.84
  12   8   8    1.51    0.84
 -12   8  -8    2.06    0.65
 -19   9   8    6.65    0.44
 -19  -9   8    8.53    0.39
 -15   9   8   92.44    1.31
  15   9  -8   91.25    1.26
  15   9  -8   93.55    1.07
 -13   9   8   21.13    0.98
  13   9  -8   21.89    0.71
  13   9  -8   20.55    0.90
 -11   9   8   22.44    1.08
  11   9  -8   24.87    1.04
  -9   9   8   26.90    1.14
   9   9  -8   26.98    0.93
  -7   9   8  361.78    2.81
   7   9  -8  178.15    2.36
  -5   9   8    5.78    0.97
   5   9  -8    1.10    0.77
   5   9  -8    5.73    0.76
   5   9  -8    1.23    0.86
   3   9  -8    8.13    1.23
   3   9  -8    7.86    1.16
   1   9  -8  201.53    1.73
   1   9  -8    6.96    1.21
  -1   9  -8   39.89    1.10
  -1   9  -8    4.46    1.11
  -3   9  -8  420.74    3.79
  -3   9  -8  440.02    2.69
   5   9   8  136.29    2.22
  -5   9  -8  116.88    1.64
   7   9   8   22.56    1.50
  -7   9  -8   19.80    1.01
  -9   9  -8    1.25    0.76
   9   9   8    0.37    1.19
  11   9   8   21.18    1.24
 -11   9  -8   60.71    1.06
 -18  10   8    0.93    0.34
 -18 -10   8    1.19    0.32
 -16  10   8    4.61    0.55
 -16 -10   8    5.35    0.46
 -14  10   8   42.77    0.97
  14  10  -8   41.85    1.04
  12  10  -8    1.45    0.60
 -12  10   8    1.64    0.82
  12  10  -8    1.82    0.82
 -10  10   8   14.79    1.06
  10  10  -8   16.74    1.01
   8  10  -8   43.58    1.33
   8  10  -8   86.02    1.53
  -6  10   8  120.65    1.82
   6  10  -8   21.16    1.20
   4  10  -8   14.36    0.91
   4  10  -8   48.83    1.44
   2  10  -8    4.01    0.85
   0  10  -8  355.35    2.28
   0  10  -8   12.20    0.99
  -2  10  -8   69.82    1.33
  -2  10  -8   56.64    1.76
  -4  10  -8   76.37    1.36
  -6  10  -8    9.98    0.82
  -8  10  -8   81.65    1.16
 -10  10  -8   23.69    0.77
 -15 -11   8   32.85    0.60
  15  11  -8   33.24    0.66
 -13  11   8    1.49    0.72
  13  11  -8    1.62    0.74
 -13 -11   8    2.43    0.66
  13  11  -8    2.40    0.61
 -11  11   8    6.72    0.84
  11  11  -8    8.36    0.70
  11  11  -8    8.58    0.78
  -9  11   8    3.90    0.90
   9  11  -8    1.23    0.90
   9  11  -8    3.93    0.86
   7  11  -8   15.77    1.17
   5  11  -8   15.41    1.12
   3  11  -8    0.48    0.75
   1  11  -8   -0.60    0.70
  -1  11  -8   14.04    1.06
  -3  11  -8   23.73    1.00
  -5  11  -8    9.99    0.86
  -7  11  -8   11.90    0.77
  -9  11  -8    2.61    0.56
 -14  12   8   11.68    0.69
  14  12  -8   11.45    0.76
  14  12  -8   12.49    0.49
  12  12  -8    0.73    0.66
 -12  12   8   -0.23    0.70
 -12 -12   8    0.86    0.61
  10  12  -8    2.80    0.78
  10  12  -8   -0.47    0.92
   8  12  -8   52.24    1.11
   8  12  -8    0.96    0.86
   6  12  -8   26.58    0.97
   6  12  -8    4.18    0.88
   4  12  -8    2.26    0.87
   2  12  -8    0.04    0.87
   0  12  -8   29.01    1.26
  -6  12  -8   26.05    0.72
  11  13  -8    1.72    0.55
 -11 -13   8    2.80    0.51
   7  13  -8  141.57    1.39
   7  13  -8   51.17    1.23
   5  13  -8    0.01    0.74
   5  13  -8   21.12    0.84
   3  13  -8    0.00    0.76
   3  13  -8    6.83    0.75
   1  13  -8    1.46    0.88
  23   0  -9   -0.03    0.41
 -23   0   9    0.10    0.47
  21   0  -9    0.13    0.43
 -21   0   9   -0.47    0.77
 -19   0   9    0.33    0.67
  19   0  -9    0.01    0.54
 -17   0   9   -0.34    0.47
 -17   0   9   -0.34    0.76
 -15   0   9    0.03    0.78
 -15   0   9    0.02    0.35
 -15   0   9   -0.23    0.56
 -15   0   9    1.40    0.96
 -13   0   9    0.40    0.52
 -13   0   9    0.16    0.82
 -13   0   9    0.44    0.51
 -13   0   9   -0.05    0.72
 -11   0   9    1.37    0.55
  11   0  -9    0.75    0.35
 -11   0   9    1.70    0.84
 -11   0   9    1.73    0.79
  -9   0   9   -0.50    0.82
  -7   0   9    1.20    0.35
  -7   0   9   -0.71    0.72
  -5   0   9    1.11    0.25
  -3   0   9    2.39    0.29
  -1   0   9    0.29    0.25
  -1   0   9   -0.20    0.45
  -1   0   9    0.36    0.43
   1   0   9    0.45    0.41
  -1   0  -9    2.92    0.90
   3   0   9    2.72    0.57
  -3   0  -9    1.95    1.07
   5   0   9    0.50    0.60
  -5   0  -9    1.39    1.32
   7   0   9   -0.04    0.73
   9   0   9   -0.28    0.76
  -9   0  -9    0.01    1.17
  11   0   9    1.34    0.65
  13   0   9    0.33    0.68
  15   0   9    0.06    0.56
  24   1  -9    0.54    0.37
  24  -1  -9    0.75    0.35
 -24  -1   9    1.22    0.40
 -24   1   9    1.34    0.53
  22  -1  -9    6.70    0.51
  22   1  -9    8.70    0.60
 -22  -1   9   14.14    0.79
 -22   1   9   12.02    0.74
  20  -1  -9    2.13    0.54
  20   1  -9    3.21    0.65
 -20  -1   9    3.30    0.60
 -20   1   9    3.98    0.72
 -18  -1   9    1.91    0.47
 -18   1   9    2.26    0.48
 -18  -1   9    3.37    0.62
 -18   1   9    3.92    0.80
 -16  -1   9   13.72    0.59
 -16   1   9   12.47    0.58
 -16   1   9   11.96    0.67
 -16  -1   9   18.67    0.85
 -16   1   9   21.85    1.01
 -14   1   9   14.99    0.46
 -14  -1   9   24.01    1.32
 -14   1   9   19.26    1.19
 -14   1   9   20.24    0.70
  14   1  -9   13.70    0.42
 -14  -1   9   31.30    1.02
 -14   1   9   35.73    1.09
 -14   1   9   16.11    0.57
 -12  -1   9  136.84    1.77
 -12   1   9  129.48    1.95
 -12  -1   9  108.06    1.06
 -12   1   9   92.93    0.97
  12   1  -9   92.88    0.93
 -12  -1   9  122.12    1.23
 -12   1   9   96.39    1.02
 -12  -1   9   92.67    1.00
 -10  -1   9   31.49    0.92
 -10   1   9   22.68    0.94
 -10  -1   9   26.02    0.70
 -10   1   9   20.21    0.58
  10   1  -9   29.95    0.64
 -10   1   9   21.97    0.50
 -10  -1   9   24.01    0.57
  -8  -1   9  259.29    1.46
   8   1  -9  259.05    1.51
  -6   1   9   16.75    0.52
  -6  -1   9  209.02    1.52
  -4  -1   9   32.93    0.47
  -4  -1   9   52.93    0.78
  -2  -1   9  455.52    1.79
  -2  -1   9  431.94    1.72
   0   1   9  194.40    1.39
   0  -1   9  211.50    1.19
   2   1   9   30.45    0.76
   2  -1   9   29.89    0.69
   4   1   9   11.09    0.70
  -4   1  -9   15.17    1.42
   6   1   9  289.64    2.28
   6  -1   9  260.38    2.04
   8   1   9    3.31    0.89
   8  -1   9    2.34    0.69
  -8  -1  -9    2.80    1.26
  -8   1  -9    3.45    1.30
  10   1   9  113.55    1.59
  10  -1   9  113.04    1.66
 -10  -1  -9  109.03    1.71
  12   1   9   15.35    0.83
  12  -1   9   15.78    0.87
  14   1   9    2.04    0.76
  16   1   9    0.01    0.53
  23  -2  -9    0.41    0.40
  23   2  -9    0.97    0.48
 -23  -2   9    1.37    0.54
 -23   2   9    1.75    0.62
  21  -2  -9    0.78    0.40
 -21   2   9    1.37    0.66
 -21  -2   9    1.01    0.51
 -19  -2   9    4.20    0.49
 -19   2   9    3.68    0.57
 -19  -2   9    5.04    0.56
 -17  -2   9   11.47    0.53
 -17   2   9   12.77    0.59
  17   2  -9   13.39    0.58
 -17   2   9   10.97    0.64
 -15  -2   9    2.19    0.48
 -15   2   9    2.85    0.51
 -15   2   9    1.99    0.54
  15   2  -9    2.49    0.41
 -13   2   9   34.82    1.31
  13   2  -9   34.33    0.57
 -13   2   9   41.83    0.72
 -13   2   9   39.46    0.75
 -11  -2   9  195.12    1.87
 -11  -2   9  208.12    1.54
  11   2  -9  153.94    1.14
 -11   2   9  139.59    1.03
 -11  -2   9  186.83    1.44
 -11   2   9  160.48    1.25
   9   2  -9  169.58    1.37
  -9   2   9  144.08    1.18
  -9   2   9  145.65    1.01
  -9  -2   9  169.14    1.25
   9   2  -9  191.18    1.43
  -9  -2   9  200.22    1.65
   7   2  -9    2.71    0.50
  -7   2   9    3.82    0.34
  -7   2   9    2.34    0.35
  -7  -2   9    4.30    0.54
  -5  -2   9  292.86    1.55
   5   2  -9  277.70    1.72
  -5   2   9  232.94    1.32
   5   2  -9  255.28    2.00
  -5  -2   9  324.50    1.55
  -3  -2   9  711.56    2.60
  -3  -2   9  738.17    2.54
  -1  -2   9   52.79    0.71
   1  -2   9    0.90    0.49
  -1   2  -9    0.40    1.12
   3   2   9  264.56    1.84
   3  -2   9  278.03    1.81
   5   2   9   82.32    1.33
   5  -2   9   84.48    1.28
   7   2   9    2.79    0.99
   9  -2   9   44.98    1.16
  -9  -2  -9   47.06    1.46
  11   2   9    0.59    0.88
 -11  -2  -9   -0.24    0.96
  13   2   9    8.52    0.93
  15   2   9    0.26    0.58
 -24  -3   9    0.29    0.27
 -24   3   9    0.39    0.38
  22  -3  -9    0.85    0.40
  22   3  -9    1.35    0.55
 -22   3   9    1.78    0.57
 -22  -3   9    2.05    0.40
  20  -3  -9    1.59    0.49
  20   3  -9    1.55    0.58
 -20   3   9    1.72    0.48
 -20   3   9    2.77    0.68
  20   3  -9    1.34    0.45
 -20  -3   9    2.15    0.49
  18   3  -9   12.09    0.85
 -18   3   9    6.29    0.58
  18   3  -9    6.49    0.47
 -18  -3   9    9.21    0.62
 -18   3   9   13.48    0.93
 -16   3   9   31.05    0.71
  16   3  -9   30.03    0.69
 -14  -3   9   91.41    1.59
 -14   3   9  120.31    1.11
 -14   3   9   91.09    1.01
 -14  -3   9  132.75    1.27
  14   3  -9   86.65    0.89
 -14   3   9   90.70    0.94
 -12  -3   9   31.72    1.00
  12   3  -9   33.05    0.71
  10   3  -9  338.52    1.91
 -10   3   9  372.58    2.04
  10   3  -9  369.94    2.01
 -10   3   9  325.09    1.66
  10   3  -9  372.02    1.91
 -10  -3   9  356.32    2.13
  -8  -3   9  569.17    2.63
  -8   3   9  410.92    1.89
   8   3  -9  411.16    1.99
   8   3  -9  515.90    2.48
   8   3  -9  478.86    2.34
  -8  -3   9  485.27    2.30
   6   3  -9  147.52    1.68
  -6  -3   9  129.54    1.06
  -4  -3   9    0.72    0.36
  -4   3   9    0.79    0.36
   4   3  -9    0.38    0.85
  -2   3   9  155.85    1.22
   2   3  -9  157.58    1.58
   0   3  -9   40.85    1.42
   0  -3   9   43.64    0.75
   2   3   9  153.68    1.46
  -2   3  -9  153.25    1.27
  -4   3  -9   65.51    1.02
  -4   3  -9   68.90    1.85
  -6   3  -9    1.36    0.73
  -6   3  -9    1.08    1.49
   8   3   9   69.29    1.56
  -8   3  -9   58.89    1.21
  10   3   9   26.71    1.30
 -10   3  -9   16.99    1.07
 -12   3  -9    3.33    0.83
  12   3   9    3.66    0.86
  14   3   9   16.54    0.97
  16   3   9    7.24    0.57
  23   4  -9    4.00    0.42
 -23  -4   9    4.74    0.36
  21   4  -9    2.24    0.55
 -21   4   9    1.40    0.45
  21   4  -9    1.81    0.42
 -21  -4   9    2.25    0.46
 -21   4   9    2.42    0.67
  19  -4  -9    5.45    0.55
  19   4  -9    6.86    0.70
 -19   4   9    5.98    0.58
  19   4  -9    5.51    0.47
 -19  -4   9    7.45    0.59
 -17  -4   9   28.46    0.72
  17   4  -9   40.07    1.17
 -17   4   9   21.01    0.69
  17   4  -9   23.40    0.64
 -17   4   9   43.97    1.15
 -15  -4   9   59.74    0.95
 -15   4   9   48.65    0.93
 -15  -4   9   65.95    1.08
  15   4  -9   43.87    0.74
 -13   4   9    0.77    0.51
 -13  -4   9    0.47    0.74
  13   4  -9    0.51    0.43
 -13  -4   9    0.00    0.68
 -13   4   9    0.41    0.46
 -11   4   9   88.96    1.09
  11   4  -9   92.21    1.05
  11   4  -9  101.11    1.13
 -11   4   9   80.65    0.85
  11   4  -9  113.86    1.15
 -11  -4   9   76.19    1.22
  -9   4   9   25.73    0.57
   9   4  -9   26.21    0.72
   9   4  -9   27.12    0.63
  -9  -4   9   24.95    0.76
   7   4  -9   17.21    0.51
  -7   4   9   16.80    0.50
  -7   4   9   15.55    0.74
   5   4  -9   85.57    1.23
  -5   4   9   73.72    0.80
   5   4  -9   70.77    0.74
   5   4  -9   67.42    1.39
  -5  -4   9   86.19    0.93
  -3   4   9  612.26    2.63
  -3  -4   9  607.92    2.57
  -1   4   9    6.51    0.54
   1   4  -9    4.93    0.76
  -1  -4   9    5.55    0.47
   1   4  -9    5.74    0.50
   1   4   9  118.18    1.30
  -1   4  -9  114.99    1.14
   3   4   9   36.62    0.94
  -3   4  -9   39.35    0.90
   5   4   9   12.60    0.93
  -5   4  -9   14.47    1.90
  -5   4  -9   13.75    0.86
  -7   4  -9   44.40    1.12
  -7   4  -9   44.76    1.64
  -9   4  -9  150.80    1.68
 -11   4  -9    1.77    0.89
 -11  -4  -9    1.73    1.00
  13   4   9   19.90    1.06
 -13   4  -9   17.31    0.92
  15   4   9    4.90    0.66
 -22   5   9    3.24    0.37
  22   5  -9    3.88    0.53
  22   5  -9    3.62    0.39
 -22  -5   9    4.33    0.37
 -20  -5   9    0.46    0.45
  20   5  -9    0.14    0.58
 -20   5   9    0.36    0.44
  20   5  -9    0.47    0.45
 -20   5   9    0.04    0.67
 -18  -5   9    0.70    0.51
  18   5  -9    0.32    0.65
 -18   5   9    0.35    0.56
  18   5  -9    0.70    0.43
 -18   5   9    0.60    0.77
 -18  -5   9    1.10    0.56
 -16  -5   9   30.23    0.71
  16   5  -9   37.89    1.25
 -16   5   9   27.13    0.83
  16   5  -9   33.37    0.82
 -16  -5   9   32.34    0.78
 -14  -5   9    9.51    0.56
  14   5  -9   10.36    0.95
  14   5  -9   10.68    0.60
 -14  -5   9   11.66    0.76
 -14   5   9   11.94    0.81
  12   5  -9   44.00    0.76
 -12   5   9   42.78    0.77
  12   5  -9   41.22    0.80
 -10   5   9    2.34    0.66
 -10  -5   9    1.62    0.74
  10   5  -9    0.79    0.48
 -10   5   9    0.79    0.49
  10   5  -9    2.02    0.55
  -8   5   9   88.48    1.22
  -8  -5   9   90.83    1.15
  -6   5   9  375.81    2.43
   6   5  -9  358.06    2.37
  -6   5   9  341.76    1.78
   6   5  -9  316.06    1.67
   6   5  -9  349.64    2.80
  -6  -5   9  327.59    1.93
   4   5  -9    8.12    0.47
   4   5  -9    6.26    0.80
  -4   5   9    7.58    0.52
  -4   5   9    6.60    0.78
  -4  -5   9    8.52    0.53
  -2   5   9   62.86    0.93
   2   5  -9   62.01    1.58
   0   5   9  150.87    1.40
   0   5  -9  150.12    1.30
   2   5   9  189.68    1.79
  -2   5  -9  211.10    2.62
  -4   5  -9    5.00    0.94
  -4   5  -9    1.12    1.25
   4   5   9    2.01    0.86
  -4   5  -9    4.56    0.74
  -4   5  -9    3.47    2.32
   6   5   9    6.13    0.94
  -6   5  -9    7.33    1.02
  -6   5  -9    5.44    1.32
  -6   5  -9    4.84    1.63
   8   5   9   55.55    1.43
  -8   5  -9   64.72    1.39
  10   5   9   20.03    1.25
 -10   5  -9   18.30    1.14
 -12   5  -9    0.17    0.72
 -12  -5  -9    0.42    0.95
 -21  -6   9   -0.12    0.31
  21   6  -9    0.07    0.52
 -21   6   9   -0.04    0.39
  21   6  -9    0.03    0.36
  19   6  -9    1.87    0.68
 -19   6   9    1.02    0.56
 -19  -6   9    1.77    0.44
  19   6  -9    1.74    0.47
 -17  -6   9    0.82    0.54
  17   6  -9    0.09    0.72
 -17   6   9    0.80    0.63
  17   6  -9    0.86    0.52
 -17  -6   9    1.46    0.56
 -15  -6   9   50.79    0.92
  15   6  -9   28.74    1.21
 -15   6   9   40.80    0.97
 -15  -6   9   37.47    0.75
  15   6  -9   50.31    0.96
 -13  -6   9   89.60    1.10
  13   6  -9   87.13    1.11
 -11   6   9   12.06    0.77
  11   6  -9   13.78    0.70
  11   6  -9   13.26    0.58
  -9   6   9  130.77    1.52
   9   6  -9  130.88    1.16
  -9   6   9  140.23    1.16
   9   6  -9  140.57    1.40
  -9  -6   9  123.86    1.56
  -7   6   9 1652.51    6.07
   7   6  -9 1791.40    6.48
  -7   6   9 1766.03    5.24
  -7  -6   9 1538.51    5.79
   7   6  -9 1663.07    5.17
  -5   6   9    1.47    0.83
   5   6  -9    0.90    0.93
   5   6  -9    4.02    0.50
  -5   6   9    1.80    0.51
  -5  -6   9    3.72    0.57
   3   6  -9  106.57    1.06
  -3  -6   9  104.73    1.26
   1   6  -9   20.89    0.60
   1   6  -9   19.09    1.31
   1   6   9    9.83    0.74
   1  -6   9    8.22    0.57
  -1   6  -9    8.46    0.66
  -1   6  -9    7.52    1.44
  -3   6  -9   52.52    1.23
  -3   6  -9   60.10    1.08
   5   6   9  113.55    1.67
  -5   6  -9  112.24    2.42
   7   6   9   22.54    1.26
  -7   6  -9   17.64    0.95
   9   6   9   26.01    1.28
  -9   6  -9   24.98    0.96
  11   6   9    1.09    0.95
 -11   6  -9    0.70    0.82
  13   6   9    0.74    0.76
 -13   6  -9    0.77    0.60
  20   7  -9    0.76    0.69
 -20   7   9    0.64    0.41
  20   7  -9    0.70    0.38
 -20  -7   9    0.83    0.35
  18   7  -9   -0.44    0.79
  18   7  -9    0.17    0.49
 -18  -7   9   -0.03    0.59
 -16  -7   9    6.53    0.61
 -16  -7   9    7.08    0.68
  16   7  -9    7.78    0.66
 -14  -7   9  108.92    1.30
 -14  -7   9  103.88    1.26
 -12  -7   9    0.83    0.59
  12   7  -9    0.46    0.62
 -12   7   9    0.88    0.85
  12   7  -9    0.62    0.55
 -10   7   9    2.01    0.80
  10   7  -9    2.84    0.63
  10   7  -9    2.83    0.61
  10   7  -9    2.44    0.58
  -8   7   9  120.56    1.67
   8   7  -9  118.56    1.15
  -6   7   9  359.71    2.74
  -6  -7   9  349.81    2.52
  -4   7   9    9.15    1.01
   4   7  -9    8.16    1.17
   4   7  -9   14.90    0.67
  -4   7   9   13.89    0.63
  -4  -7   9   11.98    0.73
   2   7  -9   73.52    1.03
  -2   7   9   82.26    1.16
   2   7  -9   28.18    1.46
   2   7  -9    4.91    1.16
  -2  -7   9   72.57    1.34
   0   7  -9   72.82    1.99
   0   7   9  367.51    2.41
   0   7  -9    2.98    1.55
   0   7  -9  254.10    1.62
   2   7   9    9.33    0.91
  -2   7  -9    0.56    1.03
  -2   7  -9    7.74    0.79
  -2   7  -9   -0.43    1.54
   4   7   9    5.55    0.95
  -4   7  -9    4.79    0.79
  -4   7  -9    4.69    1.41
   6   7   9    6.40    1.05
  -6   7  -9    6.26    0.87
   8   7   9   14.50    1.12
  -8   7  -9   12.54    0.87
  10   7   9   30.42    1.22
 -10   7  -9   32.20    0.94
  12   7   9    0.04    0.73
 -12  -7  -9   -0.39    0.78
 -12   7  -9   -0.18    0.63
 -19   8   9    3.96    0.47
  19   8  -9    4.81    0.52
 -17  -8   9   24.88    0.61
  17   8  -9   29.08    0.80
 -15  -8   9   10.95    0.72
 -15   8   9    8.90    0.81
 -15  -8   9    7.93    0.65
  15   8  -9   10.40    0.59
 -13  -8   9    6.63    0.75
  13   8  -9    5.53    0.73
  13   8  -9    5.95    0.66
 -13   8   9    4.17    0.83
 -11  -8   9    0.18    0.85
 -11   8   9    0.45    0.93
  11   8  -9    1.16    0.66
  11   8  -9    0.40    0.71
  11   8  -9    0.16    0.63
  -9   8   9   40.99    1.31
   9   8  -9   42.53    0.91
   9   8  -9   40.08    1.03
   7   8  -9   63.34    1.60
   7   8  -9   66.12    1.57
   5   8  -9   27.80    0.81
  -5   8   9   21.57    1.10
   3   8  -9    8.16    1.22
   3   8  -9    3.99    1.17
   1   8  -9  121.12    1.38
   1   8  -9    8.01    1.29
  -1   8   9  156.72    1.71
   1   8  -9    1.50    1.40
  -1   8  -9   53.46    1.03
   1   8   9   79.41    1.51
  -3   8  -9    1.38    0.92
   3   8   9    1.19    0.98
  -3   8  -9    0.03    1.61
   5   8   9    7.56    1.10
  -5   8  -9    5.80    0.90
  -5   8  -9    4.17    0.98
   7   8   9  163.98    2.21
  -7   8  -9  141.61    1.62
   9   8   9   20.11    1.20
  -9   8  -9   22.44    0.92
 -11   8  -9    0.47    0.66
  11   8   9    1.08    0.94
 -16   9   9   22.10    0.77
  14   9  -9    9.79    0.78
  14   9  -9   11.16    0.61
 -12   9   9    3.11    0.94
  12   9  -9    2.77    0.78
  12   9  -9    3.25    0.70
  10   9  -9   29.09    0.84
 -10   9   9   21.22    1.11
  10   9  -9   21.78    1.03
  10   9  -9   26.19    0.90
   8   9  -9  114.89    1.33
  -8   9   9   90.82    1.70
   8   9  -9   53.82    1.42
   8   9  -9   75.23    1.48
  -6   9   9    1.61    0.94
   6   9  -9    0.02    0.74
   4   9  -9   48.52    1.72
   4   9  -9   50.76    1.68
   2   9  -9  302.53    1.96
   2   9  -9    5.50    1.18
   0   9  -9  213.51    1.84
   0   9  -9    2.03    1.14
  -2   9  -9   18.50    0.95
   2   9   9   20.33    1.03
  -4   9  -9   96.12    1.28
  -4   9  -9  102.79    1.82
   6   9   9   52.66    1.66
  -6   9  -9   41.01    1.08
   8   9   9   60.79    1.82
  -8   9  -9   55.99    1.07
 -10   9  -9    1.96    0.58
  10   9   9    1.64    0.95
 -17  10   9    0.02    0.44
  17  10  -9   -0.12    0.51
 -15  10   9   21.09    0.73
  15  10  -9   21.49    0.81
 -13  10   9   16.17    0.89
  13  10  -9   17.84    0.71
 -11  10   9   10.37    1.00
  11  10  -9   10.98    0.83
  -9  10   9   23.05    1.13
   9  10  -9   24.17    1.09
  -7  10   9   69.22    1.57
   7  10  -9   80.52    1.17
   5  10  -9    2.32    0.76
   5  10  -9   -0.20    0.77
   5  10  -9   -0.20    0.94
   3  10  -9   -0.17    0.83
   3  10  -9    0.00    0.82
   1  10  -9    6.90    0.78
   1  10  -9    0.00    0.76
  -1  10  -9  131.28    1.52
  -1  10  -9   20.79    1.12
  -3  10  -9    5.13    0.84
  -3  10  -9    4.70    1.10
  -5  10  -9    0.34    0.77
  -7  10  -9   67.70    1.12
  -9  10  -9    8.82    0.66
 -16  11   9   17.37    0.60
  16  11  -9   15.77    0.61
 -14  11   9    8.11    0.67
  14  11  -9    6.66    0.71
 -12  11   9    1.94    0.75
  12  11  -9    1.68    0.75
  12  11  -9    3.38    0.67
 -10  11   9    2.62    0.86
  10  11  -9    1.31    0.87
  10  11  -9    3.98    0.82
   8  11  -9   32.97    1.33
   6  11  -9    0.41    0.86
   6  11  -9    7.51    1.06
   4  11  -9    1.27    0.75
   2  11  -9   21.36    0.93
   2  11  -9    0.32    0.82
   0  11  -9   44.78    1.06
   0  11  -9    3.77    0.97
  -2  11  -9    0.65    0.76
  -2  11  -9    1.02    0.99
  -4  11  -9    6.20    0.74
  -6  11  -9    9.73    0.66
  -8  11  -9   41.10    0.80
 -13 -12   9   11.94    0.48
  13  12  -9   10.87    0.55
  11  12  -9    1.23    0.88
  11  12  -9    4.05    0.62
   9  12  -9    3.44    0.93
   7  12  -9   64.75    1.36
   5  12  -9    0.15    0.90
   3  12  -9   -0.22    0.85
   1  12  -9    8.31    1.03
  -1  12  -9   98.15    1.30
  -1  12  -9   62.46    1.44
  -3  12  -9    2.94    0.63
  -5  12  -9   17.82    0.66
 -10 -13   9   15.50    0.74
  10  13  -9   11.18    0.71
   8  13  -9   63.34    0.98
   6  13  -9    7.42    0.79
   4  13  -9   -0.03    0.73
   2  13  -9    3.76    0.85
  24   0 -10    0.03    0.35
 -24   0  10   -0.13    0.38
  22   0 -10   86.15    1.01
 -22   0  10  130.18    1.13
  20   0 -10   88.02    1.17
 -20   0  10  128.49    1.39
 -18   0  10   62.60    0.90
 -18   0  10   94.13    1.31
 -16   0  10  103.58    1.06
 -16   0  10   91.99    1.13
 -14   0  10  171.68    1.33
 -14   0  10  156.10    1.20
 -12   0  10  110.19    1.95
 -12   0  10   68.65    0.92
 -10   0  10 1700.43    5.62
  10   0 -10 1220.99    4.35
   8   0 -10  519.64    2.42
  -8   0  10  473.90    2.22
  -6   0  10  160.92    1.11
   6   0 -10  163.04    1.39
   4   0 -10  449.84    2.55
  -4   0  10  431.69    2.05
   2   0 -10 1084.70    4.45
  -2   0  10  884.23    3.44
   0   0  10   74.70    1.00
   2   0  10  114.23    1.21
  -2   0 -10  162.92    2.05
   4   0  10   67.90    1.10
  -4   0 -10   95.50    1.91
   6   0  10  367.85    2.50
  -6   0 -10  509.15    3.49
   8   0  10   78.68    1.34
  -8   0 -10   90.76    1.79
  10   0  10   17.80    0.87
 -10   0 -10   12.95    0.94
  12   0  10    3.13    0.71
  14   0  10    5.87    0.72
  23  -1 -10    0.18    0.38
  23   1 -10    0.18    0.41
 -23  -1  10    0.00    0.42
 -23   1  10    0.38    0.49
 -21  -1  10    1.08    0.58
  21  -1 -10    0.95    0.50
  21   1 -10    1.00    0.55
 -21   1  10    1.28    0.58
 -19  -1  10    0.15    0.44
 -19  -1  10   -0.04    0.61
 -19   1  10    0.39    0.99
 -17  -1  10  353.56    1.91
 -17   1  10  323.57    1.83
 -17   1  10  318.03    2.05
 -17  -1  10  530.15    2.56
 -17   1  10  531.53    2.76
 -15   1  10    2.11    0.40
 -15   1  10    2.48    0.52
  15   1 -10    1.81    0.42
 -15  -1  10    3.48    0.71
 -15   1  10    2.30    0.47
 -13  -1  10  114.71    1.59
  13   1 -10  105.10    1.02
 -13  -1  10  113.04    1.14
 -13  -1  10  105.78    1.08
 -11  -1  10  124.26    1.74
 -11   1  10   85.98    1.62
 -11   1  10  101.81    1.18
  11   1 -10   78.86    0.92
 -11  -1  10  120.05    1.43
 -11   1  10   69.01    0.80
 -11  -1  10   74.86    0.91
   9   1 -10  470.35    2.12
  -9   1  10  503.93    2.13
   7   1 -10   58.02    0.85
  -7  -1  10   55.65    0.73
  -5  -1  10    1.06    0.58
   5   1 -10    2.12    0.48
  -5  -1  10    2.32    0.38
   5  -1 -10    2.88    0.58
   5   1 -10    1.05    0.58
   3  -1 -10  671.25    3.17
  -3  -1  10  660.78    2.39
  -1  -1  10  991.54    3.70
  -1  -1  10  994.36    3.19
   1   1  10    2.68    0.53
   1  -1  10    3.19    0.58
  -1   1 -10    4.63    1.14
   3   1  10   60.48    1.01
   3  -1  10   61.50    0.99
   5   1  10 1982.63    7.08
   5  -1  10 2058.27    7.14
  -5  -1 -10 2504.15    8.16
  -5   1 -10 2602.71    8.84
   7   1  10    1.27    0.79
   7  -1  10    2.25    0.77
  -7  -1 -10    2.65    1.31
  -7   1 -10    3.00    1.36
   9   1  10   85.31    1.47
   9  -1  10   88.93    1.48
  -9  -1 -10   88.86    1.67
  11   1  10   52.06    1.14
  11  -1  10   51.11    1.16
  13   1  10   55.81    1.14
  15   1  10    9.29    0.66
 -24   2  10   22.70    0.63
  24  -2 -10   16.06    0.49
  24   2 -10   17.67    0.52
 -24  -2  10   22.83    0.47
 -22  -2  10    0.23    0.49
  22  -2 -10   -0.06    0.39
 -22   2  10    0.44    0.60
  20  -2 -10    5.91    0.53
 -20  -2  10    8.13    0.60
 -18  -2  10    2.20    0.64
 -18   2  10    2.44    0.48
 -18  -2  10    1.75    0.50
  18   2 -10    1.73    0.65
 -18   2  10    1.90    0.51
 -18   2  10    2.50    0.76
  18   2 -10    1.82    0.45
 -16   2  10  197.31    1.50
  16   2 -10  205.07    1.41
 -14   2  10   26.43    0.57
 -14   2  10   27.05    0.70
  14   2 -10   26.04    0.59
 -12  -2  10    3.84    0.82
 -12   2  10    4.69    0.54
 -12  -2  10    4.26    0.65
 -12   2  10    4.61    0.45
 -12  -2  10    4.50    0.58
  12   2 -10    3.91    0.43
 -10  -2  10 1015.77    3.62
 -10   2  10 1004.34    3.68
  10   2 -10  879.93    3.37
 -10   2  10  883.54    3.28
 -10  -2  10  960.81    3.54
  -8   2  10  255.60    1.48
  -8  -2  10  298.90    1.74
   8   2 -10  338.60    2.16
   8   2 -10  269.82    1.69
  -8  -2  10  381.04    2.34
  -6  -2  10    1.08    0.59
  -6   2  10    1.97    0.35
  -6  -2  10    1.75    0.44
   6   2 -10    0.95    0.51
   6   2 -10    1.23    0.61
   4   2 -10   71.17    1.42
  -4  -2  10   75.32    0.93
  -2  -2  10  539.94    2.53
  -2  -2  10  484.03    2.17
   0  -2  10   23.89    0.69
   0  -2  10   22.29    0.63
   2   2  10  884.97    3.94
   2  -2  10 1034.63    4.17
   4   2  10   81.60    1.30
   4  -2  10   88.95    1.30
   6   2  10  946.74    4.28
   6  -2  10 1009.97    4.43
   8   2  10   39.94    1.15
   8  -2  10   41.46    1.09
  10   2  10   12.36    1.05
 -10  -2 -10   11.20    1.10
  12   2  10   43.75    1.17
  14   2  10    0.46    0.59
 -23   3  10   10.72    0.64
 -23  -3  10   10.47    0.46
  21  -3 -10   10.04    0.52
  21   3 -10   17.36    0.68
 -21   3  10   13.65    0.55
 -21  -3  10   21.19    0.60
 -19  -3  10    1.40    0.58
  19  -3 -10    0.94    0.45
  19   3 -10    1.19    0.65
 -19   3  10    0.97    0.50
 -19   3  10    1.75    0.72
  19   3 -10    0.83    0.42
 -17   3  10   74.97    1.01
  17   3 -10   85.24    1.01
 -15   3  10   12.81    0.52
  15   3 -10   11.59    0.49
 -15   3  10   13.15    0.66
 -15   3  10   11.44    0.53
 -13  -3  10   21.74    0.97
 -13   3  10   23.25    0.54
 -13   3  10   26.08    0.75
 -13  -3  10   28.38    0.81
  13   3 -10   26.36    0.65
 -13   3  10   22.97    0.64
 -11   3  10   47.57    0.86
  11   3 -10   40.05    0.76
 -11   3  10   35.93    0.66
 -11  -3  10   45.44    0.95
 -11  -3  10   40.04    1.15
   9   3 -10 1241.23    4.47
  -9   3  10 1246.47    4.13
   9   3 -10 1450.92    4.90
  -9  -3  10 1397.26    4.67
   9   3 -10 1445.59    4.82
  -9  -3  10 1309.35    4.86
  -7   3  10   60.03    0.72
   7   3 -10   65.74    0.82
   7   3 -10   66.21    0.99
  -7  -3  10   83.65    1.09
   7   3 -10   74.64    1.31
  -7  -3  10   80.58    1.13
  -5   3  10  671.36    2.79
   5   3 -10  667.95    3.79
  -3   3  10  353.92    1.97
  -3  -3  10  413.22    2.13
   3   3 -10  334.95    2.25
  -3  -3  10  445.59    2.15
  -1   3  10 1520.27    5.20
  -1  -3  10 1591.68    5.14
  -1   3 -10  167.93    2.36
   1  -3  10  139.10    1.42
  -3   3 -10  340.69    3.23
  -5   3 -10  318.38    3.26
   7   3  10   90.77    1.56
  -7   3 -10   91.09    2.02
   9   3  10  448.07    3.09
  -9  -3 -10  411.88    2.93
  11   3  10   17.68    1.02
 -11  -3 -10   13.91    1.05
  13   3  10  175.22    1.78
  15   3  10    1.29    0.60
 -22  -4  10    0.30    0.38
  22   4 -10    0.15    0.46
 -22   4  10    0.34    0.36
  20  -4 -10   46.11    0.88
  20   4 -10   65.62    1.06
 -20   4  10   50.09    0.81
  20   4 -10   53.09    0.83
 -20  -4  10   74.93    0.88
 -18  -4  10   42.98    0.86
  18   4 -10   47.46    1.10
  18   4 -10   29.36    0.67
 -18   4  10   28.50    0.75
 -18  -4  10   38.73    0.73
 -16   4  10   16.71    0.74
  16   4 -10   16.87    0.57
 -14  -4  10   73.61    0.99
  14   4 -10   74.39    0.98
 -12   4  10   71.68    1.03
  12   4 -10   77.99    1.03
 -12   4  10   64.11    0.84
  12   4 -10   89.51    1.09
 -12  -4  10   58.54    1.44
  10   4 -10  635.33    2.85
  10   4 -10  694.09    3.12
 -10   4  10  651.81    2.73
 -10  -4  10  764.03    3.43
  10   4 -10  743.92    3.18
 -10  -4  10  633.69    3.25
   8   4 -10  208.43    1.90
  -8  -4  10  211.33    1.94
  -6   4  10  913.93    3.20
  -6  -4  10  904.59    3.47
   4   4 -10   42.43    1.11
   4   4 -10   40.22    0.67
  -4   4  10   42.29    0.76
   2   4 -10 1276.14    5.25
   2   4 -10 1266.95    6.40
   0   4  10    5.01    0.61
   0  -4  10    5.74    0.60
   0   4 -10    5.20    0.57
   2   4  10   90.98    1.24
  -2   4 -10   92.84    1.16
  -2   4 -10   89.52    2.37
   4   4  10   14.32    0.90
  -4   4 -10   14.36    0.81
  -6   4 -10  685.59    3.50
  -6   4 -10  769.51    4.76
  -8   4 -10   34.34    1.23
 -10   4 -10   11.03    0.87
 -10  -4 -10   11.47    1.14
  12   4  10   66.63    1.30
 -12  -4 -10   44.64    1.09
  14   4  10    8.45    0.71
  23   5 -10    1.96    0.39
 -23  -5  10    2.34    0.28
  21   5 -10   11.99    0.66
 -21   5  10   10.18    0.49
  21   5 -10   11.08    0.47
 -21  -5  10   12.66    0.43
 -19  -5  10    3.64    0.49
  19   5 -10    3.58    0.64
 -19   5  10    2.34    0.50
  19   5 -10    3.02    0.43
 -19  -5  10    3.88    0.48
 -17  -5  10   90.26    1.03
  17   5 -10   96.98    1.65
 -17   5  10   73.81    1.02
  17   5 -10   74.93    0.95
 -17  -5  10  101.35    1.09
 -15  -5  10   29.29    0.64
 -15   5  10   28.97    0.90
 -15  -5  10   29.80    0.73
  15   5 -10   31.22    0.72
 -13  -5  10   35.64    1.01
  13   5 -10   33.86    0.74
  11   5 -10  147.63    1.29
 -11  -5  10  144.52    1.99
  -9   5  10 2266.21    7.11
  -9   5  10 2313.06    6.54
   7   5 -10   89.60    0.99
  -7   5  10   82.64    1.32
  -7   5  10   83.32    0.96
   7   5 -10   89.89    1.48
   7   5 -10   83.88    1.52
  -5   5  10   22.01    0.67
   5   5 -10   20.93    0.97
  -5   5  10   21.42    1.02
   5   5 -10   21.50    0.58
   3   5 -10  832.03    4.44
   3   5 -10  816.78    3.15
   1   5 -10  157.28    1.25
  -1   5  10  206.31    1.77
   1   5 -10  134.28    2.81
   1   5 -10  230.17    2.58
  -1  -5  10  173.03    1.67
   1   5  10  153.93    1.50
  -1   5 -10   89.40    2.60
   1  -5  10   98.68    1.34
  -1   5 -10  152.00    1.42
   3   5  10  876.94    4.06
  -3   5 -10  867.51    7.07
   5   5  10 1372.18    5.75
  -5   5 -10 1506.00    7.03
  -5   5 -10 1297.80    5.18
  -5   5 -10 1496.53    7.40
   7   5  10  184.68    2.11
  -7   5 -10  185.79    1.83
   9   5  10    2.06    1.08
  -9   5 -10    2.06    0.82
 -11  -5 -10   12.06    0.99
 -11   5 -10   12.68    0.87
 -22  -6  10    0.85    0.29
  22   6 -10    0.70    0.49
 -22   6  10    0.90    0.33
  22   6 -10    0.85    0.33
 -20   6  10    3.72    0.45
  20   6 -10    4.83    0.70
  20   6 -10    4.46    0.44
 -18  -6  10   22.11    0.65
 -18   6  10   21.16    0.74
  18   6 -10   20.25    0.63
 -16  -6  10   22.28    0.65
  16   6 -10   16.76    1.02
 -16   6  10   21.12    0.84
 -16  -6  10   28.36    0.84
  16   6 -10   24.71    0.77
 -14  -6  10  110.33    1.22
  14   6 -10  111.30    1.24
 -12   6  10   31.04    0.91
  12   6 -10   30.89    0.83
  12   6 -10   33.26    0.74
 -10   6  10  474.52    2.77
 -10   6  10  453.23    2.27
  -8   6  10   71.40    1.34
   8   6 -10   54.08    0.81
   8   6 -10   71.27    1.37
  -8   6  10   75.53    1.03
   8   6 -10   90.93    1.84
  -8  -6  10   56.68    1.24
  -6   6  10  577.99    3.37
   6   6 -10  588.08    2.52
  -4   6  10   12.48    1.03
   4   6 -10   13.29    0.60
  -4   6  10   11.82    0.65
  -4  -6  10   12.09    0.72
   2   6 -10  992.89    3.62
  -2   6  10  925.76    5.61
   2   6 -10  897.75    5.12
  -2   6  10 1155.99    4.24
  -2  -6  10 1140.42    4.89
   0   6 -10    2.29    0.60
   0   6 -10    3.02    1.26
   0   6  10    3.15    0.76
   0  -6  10    2.61    0.67
   0   6 -10    0.05    1.13
   2   6  10   97.74    1.45
  -2   6 -10   96.90    2.36
  -4   6 -10    1.37    1.33
   4   6  10    1.00    0.91
  -4   6 -10    0.30    0.73
  -4   6 -10    0.10    1.45
   6   6  10  668.54    3.82
  -6   6 -10  675.11    4.44
   8   6  10   95.04    1.65
  -8   6 -10   93.36    1.35
  10   6  10    4.70    0.94
 -10   6 -10    5.01    0.74
  12   6  10    8.25    0.84
 -12  -6 -10    6.81    0.79
 -12   6 -10    7.22    0.65
 -21  -7  10    0.68    0.26
 -21   7  10    0.76    0.34
  21   7 -10    0.54    0.62
  21   7 -10    0.94    0.34
  19   7 -10    5.98    0.82
  19   7 -10    6.70    0.50
 -19  -7  10    6.81    0.43
 -17  -7  10   45.94    0.82
  17   7 -10   46.73    0.89
  15   7 -10    1.29    0.44
 -15  -7  10    0.90    0.53
  15   7 -10    1.03    0.83
  15   7 -10    2.26    0.65
 -15  -7  10    1.21    0.58
 -13  -7  10    3.49    0.54
 -13   7  10    4.96    0.89
  13   7 -10    4.95    0.52
  11   7 -10    6.88    0.72
  11   7 -10    8.04    0.68
 -11   7  10    6.99    0.88
  11   7 -10    6.78    0.61
  -9   7  10  603.32    3.30
   9   7 -10  645.68    3.59
   9   7 -10  602.12    2.72
   9   7 -10  661.71    3.56
   7   7 -10  119.94    1.25
   7   7 -10   96.52    1.63
  -7   7  10  132.15    1.30
  -7   7  10  103.54    1.68
   7   7 -10   90.78    1.65
  -5   7  10  313.84    2.86
   5   7 -10  329.28    1.88
  -3   7  10   30.44    1.20
   3   7 -10   31.93    0.79
   1   7 -10  154.21    1.41
  -1   7  10  208.58    1.90
  -1   7 -10    7.44    1.15
   1   7  10   23.47    0.99
  -1   7 -10    1.40    1.42
  -1   7 -10   19.78    0.73
   3   7  10   79.95    1.55
  -3   7 -10   66.25    1.20
  -5   7 -10  387.67    3.12
  -5   7 -10  428.59    2.65
   7   7  10   41.19    1.32
  -7   7 -10   40.64    1.05
   9   7  10   45.01    1.29
  -9   7 -10   52.17    1.08
 -11   7 -10    0.91    0.70
  11   7  10    0.67    0.84
 -11  -7 -10    0.55    0.81
 -20  -8  10    0.57    0.29
 -20   8  10    0.78    0.35
  20   8 -10    0.55    0.36
  18   8 -10   11.21    0.61
 -18  -8  10   13.40    0.61
 -16  -8  10   55.31    0.84
 -14  -8  10    6.47    0.70
 -14   8  10    5.24    0.82
 -14  -8  10    6.15    0.82
  14   8 -10    5.18    0.52
 -12   8  10   32.16    1.11
  12   8 -10   32.09    0.91
  12   8 -10   30.49    0.95
  10   8 -10  207.74    1.61
 -10   8  10  206.91    2.14
   8   8 -10   61.38    1.54
   8   8 -10   59.93    1.37
   6   8 -10    1.70    0.62
  -6   8  10    3.26    0.89
   6   8 -10    1.29    0.91
   4   8 -10   47.83    1.66
   4   8 -10   30.51    1.52
   2   8 -10  684.13    2.80
   2   8 -10  222.65    3.26
  -2   8  10  840.06    3.58
   0   8 -10   14.26    0.82
   0   8 -10    0.73    1.11
   0   8  10   16.83    0.96
   0   8 -10    0.08    1.37
  -2   8 -10  128.80    1.47
   2   8  10  165.58    2.02
  -4   8 -10   14.78    1.45
  -4   8 -10   13.13    0.83
   6   8  10  270.64    2.89
  -6   8 -10  217.35    2.04
   8   8  10   11.08    1.23
  -8   8 -10   10.01    0.83
 -10   8 -10    3.07    0.56
  10   8  10    2.97    1.00
  19   9 -10    0.23    0.37
 -19  -9  10    0.15    0.29
 -17   9  10   49.94    0.82
 -17  -9  10   58.58    0.71
 -15   9  10    2.47    0.68
 -15  -9  10    3.28    0.51
  15   9 -10    3.12    0.64
  15   9 -10    3.98    0.53
 -13   9  10   27.69    1.05
 -13  -9  10   27.52    0.81
  13   9 -10   29.59    1.01
  13   9 -10   30.03    0.79
 -11   9  10   12.39    1.01
  11   9 -10    9.24    0.81
  11   9 -10   10.88    0.75
  11   9 -10   11.53    0.72
  -9   9  10  291.61    2.71
   9   9 -10  322.47    2.00
  -7   9  10    0.68    0.97
   7   9 -10    0.00    0.72
   7   9 -10    0.81    0.65
  -5   9  10   12.59    1.01
   5   9 -10    4.61    1.11
   5   9 -10   14.99    0.78
   5   9 -10    4.26    1.18
   3   9 -10    4.20    1.05
   3   9 -10    3.11    1.20
   1   9 -10    2.09    0.89
   1   9 -10    2.37    1.05
  -1   9 -10   12.23    0.88
   1   9  10   14.51    1.01
  -3   9 -10    6.65    0.81
   3   9  10    7.69    1.08
  -5   9 -10  268.26    2.08
   5   9  10  389.38    3.64
  -7   9 -10    3.15    0.73
   7   9  10    2.36    1.28
  -9   9 -10   47.30    0.92
   9   9  10   25.15    1.24
 -16 -10  10    8.44    0.44
 -16  10  10    7.24    0.55
  16  10 -10    7.02    0.56
 -14  10  10   12.73    0.85
 -14 -10  10   13.08    0.64
  14  10 -10   11.34    0.77
  14  10 -10   14.22    0.65
 -12  10  10    8.02    0.94
  12  10 -10    6.71    0.86
  12  10 -10    7.77    0.67
 -10  10  10  101.16    1.71
  10  10 -10  100.32    1.44
  -8  10  10    9.75    1.04
   8  10 -10    5.92    0.94
   6  10 -10  121.57    1.31
   6  10 -10   16.36    1.03
   4  10 -10    1.18    0.89
   4  10 -10    3.95    0.91
   2  10 -10   87.52    1.20
   2  10 -10    0.88    0.79
   0  10 -10    1.77    0.76
   0  10 -10    0.21    0.85
  -2  10 -10   40.73    0.97
  -2  10 -10   27.90    1.20
  -4  10 -10    8.89    0.80
  -6  10 -10   38.88    0.98
  -8  10 -10   29.85    0.78
 -15  11  10    5.14    0.54
  15  11 -10    4.57    0.39
 -13  11  10   12.28    0.80
  13  11 -10    9.87    0.73
  11  11 -10    0.09    0.63
 -11  11  10    0.76    0.83
  11  11 -10   -0.09    0.79
  -9  11  10   30.65    1.17
   9  11 -10   82.25    1.26
   9  11 -10   29.84    1.26
   9  11 -10   64.33    1.42
   7  11 -10    1.34    0.79
   7  11 -10   -0.06    0.89
   5  11 -10   49.07    1.01
   5  11 -10   10.29    0.89
   3  11 -10   21.72    0.87
   3  11 -10    0.58    0.74
   1  11 -10   13.67    0.86
   1  11 -10    0.79    0.76
  -1  11 -10   15.02    0.78
  -1  11 -10    7.30    0.90
  -3  11 -10    5.39    0.67
  -5  11 -10   85.28    1.09
  12  12 -10    0.96    0.56
  12  12 -10    1.71    0.79
  10  12 -10   25.11    1.17
  10  12 -10   43.36    1.02
   6  12 -10   26.98    0.87
   6  12 -10   11.61    0.98
   4  12 -10   20.40    0.87
   4  12 -10    2.89    0.88
   2  12 -10   62.39    1.07
   2  12 -10   13.20    1.01
   0  12 -10    2.86    1.00
   0  12 -10    5.90    0.68
  -2  12 -10   56.91    1.00
  -4  12 -10    2.18    0.57
   7  13 -10   -0.19    0.67
   5  13 -10    0.42    0.69
   3  13 -10    1.33    0.76
   3  13 -10    1.19    0.65
   1  13 -10   36.60    0.87
   1  13 -10   17.08    0.85
 -23   0  11    0.23    0.54
  23   0 -11    0.12    0.40
  21   0 -11   -0.10    0.49
 -21   0  11   -0.18    0.62
 -19   0  11    0.01    0.43
 -19   0  11   -0.71    0.66
 -17   0  11    0.03    0.49
 -17   0  11   -0.23    0.76
 -15   0  11    0.38    0.76
 -15   0  11    0.71    0.56
 -15   0  11    0.24    0.50
 -13   0  11    0.24    0.56
  11   0 -11    0.25    0.48
   9   0 -11    0.24    0.43
  -9   0  11    0.72    0.41
   7   0 -11    0.58    0.44
  -7   0  11    1.14    0.43
   7   0 -11    0.02    0.44
   5   0 -11   10.21    0.76
  -5   0  11    3.92    0.45
  -3   0  11    0.50    0.48
   3   0 -11    0.16    0.81
  -1   0  11    0.54    0.49
   1   0  11    0.01    0.60
  -1   0 -11   -0.52    1.16
   5   0  11    0.29    0.69
  -5   0 -11   -0.93    1.43
   7   0  11   -0.95    0.72
  -7   0 -11    0.52    1.26
   9   0  11   -0.66    0.74
  -9   0 -11   -0.08    0.95
  11   0  11   -0.43    0.70
  13   0  11    0.16    0.68
  24  -1 -11    0.09    0.32
  24   1 -11    0.24    0.33
 -24  -1  11   -0.02    0.38
 -24   1  11    0.31    0.36
  22  -1 -11    0.66    0.40
  22   1 -11    0.58    0.41
 -22  -1  11    1.16    0.69
 -22   1  11    1.09    0.62
 -20  -1  11    2.14    0.42
  20  -1 -11    2.67    0.47
 -20  -1  11    4.09    0.62
 -20   1  11    4.34    0.70
 -18  -1  11    2.87    0.49
 -18   1  11    3.05    0.53
 -18   1  11    2.37    0.53
 -18  -1  11    3.84    0.73
 -18   1  11    3.53    0.84
 -16  -1  11    5.87    0.50
 -16   1  11    6.45    0.56
 -16   1  11    4.52    0.53
 -16  -1  11    9.81    0.87
 -16   1  11   10.89    0.88
 -14  -1  11   19.58    0.67
 -14   1  11   18.74    0.67
 -14   1  11   18.06    0.62
 -14  -1  11   17.72    0.62
 -12  -1  11   27.41    0.74
 -12   1  11   24.03    0.70
  12   1 -11   20.68    0.58
 -12   1  11   18.64    0.55
 -12  -1  11   25.30    0.77
  10   1 -11   34.25    0.68
 -10   1  11   33.95    0.64
   8  -1 -11  222.86    1.51
  -8  -1  11  225.63    1.44
   8   1 -11  220.73    1.67
   6   1 -11   54.48    0.87
   6  -1 -11   54.12    0.93
   6   1 -11   55.09    1.03
  -4   1  11  210.73    1.42
   4  -1 -11  222.29    1.78
  -2  -1  11 1000.34    3.73
  -2   1  11  973.64    3.76
   0  -1  11   85.35    1.11
   0   1  11   80.77    1.10
   2   1  11    6.71    0.65
   2  -1  11    9.66    0.75
  -2  -1 -11   10.25    1.25
  -2   1 -11   11.09    1.36
   4   1  11    1.24    0.73
   4  -1  11    0.73    0.70
  -4  -1 -11    0.54    1.39
  -4   1 -11   -0.61    1.47
   6   1  11    8.55    0.92
   6  -1  11    7.12    0.75
  -6  -1 -11   10.80    1.41
  -6   1 -11    9.51    1.43
   8   1  11    0.89    0.84
   8  -1  11    0.13    0.67
  -8  -1 -11   -0.30    1.16
  -8   1 -11    0.91    1.01
  10   1  11    1.11    0.74
  10  -1  11    1.14    0.77
 -10  -1 -11   -0.08    0.93
  12   1  11    3.32    0.75
  14   1  11    2.68    0.58
  23  -2 -11    0.20    0.36
 -23  -2  11    0.86    0.42
  21  -2 -11    1.90    0.42
 -21  -2  11    3.48    0.54
 -21   2  11    3.65    0.67
 -19  -2  11    2.38    0.48
  19   2 -11    3.20    0.61
 -19   2  11    3.99    0.56
 -19  -2  11    3.71    0.57
 -17   2  11   35.73    0.74
  17   2 -11   33.16    0.72
 -15   2  11   -0.21    0.41
 -15   2  11   -0.01    0.61
  15   2 -11    0.30    0.42
 -15   2  11    0.53    0.45
 -15  -2  11    1.38    0.93
 -13  -2  11   70.05    1.66
  13   2 -11   61.89    0.83
 -13   2  11   49.87    0.76
 -13   2  11   56.48    0.76
 -13  -2  11   61.78    0.88
 -11  -2  11   78.58    1.59
 -11   2  11   85.17    1.23
 -11   2  11   59.36    0.78
  11   2 -11   69.83    0.96
 -11  -2  11   70.42    1.01
 -11  -2  11   93.26    1.29
  -9   2  11  149.43    1.17
  -9  -2  11  160.26    1.33
   9   2 -11  175.54    1.52
  -9  -2  11  177.79    1.82
  -7  -2  11    3.01    0.90
   7  -2 -11    1.52    0.42
   7   2 -11    1.63    0.68
  -7   2  11    1.69    0.39
  -7  -2  11    2.03    0.49
   7  -2 -11    1.55    0.49
   7   2 -11    1.20    0.70
   5   2 -11    9.19    0.65
  -5   2  11    8.52    0.47
  -5  -2  11   10.62    0.60
   5  -2 -11    9.52    0.69
   5   2 -11    9.63    0.82
  -5  -2  11    9.57    0.60
   3   2 -11  403.34    2.75
  -3  -2  11  386.34    2.01
  -1  -2  11    1.44    0.56
   1  -2  11   21.79    0.78
  -1   2 -11   26.83    1.50
   3   2  11    3.16    0.73
   3  -2  11    2.85    0.69
  -3   2 -11    2.47    1.34
   5   2  11  296.35    2.44
   5  -2  11  299.13    2.47
   7   2  11   46.26    1.26
   7  -2  11   45.00    1.22
  -7  -2 -11   44.94    1.54
   9   2  11    0.02    0.94
  -9  -2 -11   -0.20    1.08
  11   2  11    6.81    0.88
 -11  -2 -11    3.31    0.88
  13   2  11    2.04    0.69
  24   3 -11   -0.06    0.31
 -24  -3  11    0.13    0.29
 -22  -3  11   -0.16    0.43
  22  -3 -11   -0.20    0.35
  22   3 -11   -0.01    0.47
 -20  -3  11    1.87    0.46
  20  -3 -11    1.39    0.39
 -20   3  11    1.22    0.49
  20   3 -11    1.78    0.44
 -20  -3  11    2.39    0.50
  20   3 -11    2.57    0.66
  18   3 -11    0.29    0.62
 -18   3  11    0.00    0.51
  18   3 -11    0.45    0.41
 -18  -3  11    0.24    0.58
 -16   3  11   15.77    0.67
  16   3 -11   14.62    0.53
 -14   3  11   12.78    0.49
 -14   3  11   12.86    0.71
 -14   3  11   12.39    0.58
 -12  -3  11   41.56    1.41
 -12   3  11   40.11    0.84
  12   3 -11   34.94    0.67
 -12   3  11   33.62    0.64
 -12  -3  11   38.58    0.83
 -10   3  11   23.53    0.97
  10   3 -11   17.99    0.67
  10   3 -11   14.44    0.67
 -10   3  11   15.30    0.54
 -10  -3  11   21.62    0.91
  10   3 -11   21.53    0.82
 -10  -3  11   17.47    1.10
   8   3 -11  224.52    1.69
  -8   3  11  211.73    1.42
   8   3 -11  218.36    1.80
   8   3 -11  207.09    1.51
  -6   3  11   55.44    0.77
  -6  -3  11   75.43    1.05
   6   3 -11   53.88    1.14
  -6  -3  11   73.89    1.10
  -4  -3  11   28.78    0.81
   4   3 -11   28.11    1.17
  -4  -3  11   26.94    0.73
  -2   3  11  108.83    1.15
  -2  -3  11  117.10    1.27
   0   3 -11  180.58    2.28
  -2   3 -11   42.65    1.59
  -4   3 -11  180.61    2.69
   6   3  11  154.36    1.93
  -6   3 -11  143.02    2.31
   8   3  11   10.13    1.14
  -8  -3 -11    8.57    1.25
  10   3  11   25.89    1.11
 -10  -3 -11   21.33    1.13
  12   3  11   14.73    0.92
  14   3  11    2.98    0.63
 -23  -4  11    0.09    0.33
  23   4 -11    0.06    0.35
 -21  -4  11   -0.27    0.45
  21  -4 -11    0.00    0.33
  21   4 -11   -0.44    0.54
 -21   4  11    0.10    0.40
  21   4 -11    0.00    0.40
  19  -4 -11    2.05    0.44
  19   4 -11    4.44    0.75
 -19   4  11    2.30    0.50
  19   4 -11    2.44    0.42
 -19  -4  11    4.41    0.56
 -17  -4  11    4.89    0.60
  17   4 -11    5.11    0.74
 -17   4  11    3.65    0.60
  17   4 -11    3.67    0.46
  15   4 -11    3.95    0.40
 -15   4  11    4.38    0.51
 -13   4  11    8.96    0.76
 -13   4  11    7.77    0.57
  11   4 -11   18.85    0.72
  11   4 -11   16.94    0.67
 -11   4  11   17.04    0.60
 -11  -4  11   19.58    0.89
 -11  -4  11   18.39    1.14
   9   4 -11   12.21    0.59
  -9   4  11   13.65    0.87
  -9   4  11   14.92    0.61
  -9  -4  11   17.45    0.96
   9   4 -11   15.20    0.78
   9   4 -11   15.57    0.88
  -9  -4  11   17.69    1.23
   7   4 -11   35.49    0.70
  -7   4  11   29.27    0.93
  -7   4  11   33.22    0.67
   7   4 -11   28.54    0.95
  -7  -4  11   33.99    0.89
   5   4 -11   41.74    1.18
  -5   4  11   36.62    0.72
   5   4 -11   40.38    0.74
   5   4 -11   51.80    1.81
  -5  -4  11   50.00    1.07
   3   4 -11    4.26    0.52
   3   4 -11    3.78    0.86
  -3   4  11    3.41    0.55
  -3  -4  11    5.45    0.75
  -1   4  11   36.09    0.94
  -1  -4  11   35.12    0.98
  -1   4 -11   86.83    1.84
  -1   4 -11   86.11    2.31
   3   4  11   79.08    1.37
  -3   4 -11   94.43    2.46
  -5   4 -11   55.31    1.96
  -7   4 -11   34.27    1.70
  -7   4 -11   34.01    2.02
  -9   4 -11    0.03    1.10
  -9  -4 -11    1.23    1.08
  11   4  11   20.53    1.05
 -11  -4 -11   11.85    1.05
  13   4  11    5.30    0.78
 -22  -5  11    0.01    0.35
  22   5 -11    0.33    0.42
 -22   5  11   -0.27    0.33
  20   5 -11    3.42    0.62
 -20   5  11    3.22    0.49
  20   5 -11    3.27    0.42
 -20  -5  11    4.48    0.45
 -18  -5  11    4.30    0.59
  18   5 -11    4.40    0.80
 -18   5  11    2.45    0.55
  18   5 -11    3.15    0.45
 -18  -5  11    4.62    0.65
 -16  -5  11   16.38    0.71
  16   5 -11   12.96    0.87
 -16   5  11   12.30    0.78
  16   5 -11   11.39    0.55
 -16  -5  11   16.04    0.73
 -14   5  11   24.59    0.83
  14   5 -11   32.45    0.81
 -14  -5  11   34.67    0.94
 -14   5  11   26.67    0.74
  12   5 -11   27.87    0.85
  12   5 -11   27.20    0.81
 -10   5  11   18.11    0.77
  10   5 -11   19.66    0.67
 -10   5  11   24.14    0.73
 -10  -5  11   25.19    1.27
  -8   5  11   36.27    1.10
   8   5 -11   32.56    0.77
  -8   5  11   32.67    0.73
   8   5 -11   39.14    1.26
  -8  -5  11   40.65    1.25
  -6   5  11   18.99    1.09
  -6   5  11   18.47    0.65
   6   5 -11   17.41    1.26
   6   5 -11   19.26    0.61
  -4   5  11   57.53    0.96
   4   5 -11   55.54    0.85
   2   5 -11   17.00    0.70
  -2   5  11   19.41    0.84
   2   5 -11   18.23    1.60
  -2  -5  11   16.10    0.79
   0   5 -11   14.43    0.65
   0   5 -11   21.61    1.34
   0   5  11   16.99    0.90
   0   5 -11   19.52    2.18
   2   5  11    8.50    0.86
  -2   5 -11    7.74    0.77
   4   5  11    3.49    0.97
  -4   5 -11    2.38    1.44
  -4   5 -11    2.65    1.78
  -4   5 -11    2.75    0.79
   6   5  11   10.53    1.05
  -6   5 -11   11.72    1.38
  -6   5 -11   11.09    0.84
  -6   5 -11    8.82    1.30
   8   5  11    0.65    1.02
  -8   5 -11    0.36    0.75
 -10  -5 -11    0.97    0.96
 -21  -6  11    0.06    0.30
  21   6 -11   -0.27    0.53
 -21   6  11   -0.08    0.38
  21   6 -11   -0.05    0.33
  19   6 -11   13.57    0.81
 -19   6  11   14.04    0.60
  19   6 -11   13.21    0.51
 -17  -6  11    0.67    0.53
  17   6 -11    0.53    0.68
 -17   6  11    0.65    0.62
  17   6 -11    0.85    0.53
 -17  -6  11    0.26    0.51
 -15  -6  11   25.74    0.80
  15   6 -11   17.12    1.10
 -15  -6  11   20.24    0.72
  15   6 -11   22.29    0.69
  13   6 -11   51.15    1.50
 -13  -6  11   72.43    1.04
  13   6 -11   81.45    1.14
 -13   6  11   60.48    0.91
  13   6 -11   73.52    0.97
 -11   6  11   25.29    1.04
  11   6 -11   29.30    0.83
 -11   6  11   24.09    0.66
  11   6 -11   31.05    0.91
  -9   6  11   92.94    1.50
   9   6 -11   94.86    1.42
  -9   6  11   90.27    1.07
   9   6 -11   92.45    1.12
   7   6 -11   57.80    0.88
  -7   6  11   67.22    1.43
   7   6 -11   69.85    1.48
  -7   6  11   73.74    1.06
   7   6 -11   49.03    1.24
  -7  -6  11   82.58    1.72
  -5   6  11  112.71    1.86
  -5   6  11  105.71    1.21
   5   6 -11   94.54    1.05
   5   6 -11   85.30    1.58
  -5  -6  11  109.01    1.63
  -3   6  11  194.88    2.83
   3   6 -11  238.48    1.64
   3   6 -11  242.50    2.64
  -3   6  11  270.12    2.02
   3   6 -11  219.95    3.19
  -3  -6  11  297.53    2.93
  -1   6  11    0.78    0.95
   1   6 -11    0.99    1.25
  -1   6  11    1.07    0.78
   1   6 -11    1.09    0.63
   1   6 -11    0.36    1.21
  -1   6 -11   73.87    2.16
   1   6  11   67.18    1.38
   3   6  11    3.65    0.98
  -3   6 -11    5.13    1.51
  -3   6 -11    1.96    1.40
  -3   6 -11    3.99    0.80
   5   6  11    9.92    1.09
  -5   6 -11    9.90    1.65
  -5   6 -11   11.71    0.91
  -5   6 -11    7.77    1.68
   7   6  11    0.92    0.92
  -7   6 -11    0.09    0.77
   9   6  11   10.33    1.03
  -9   6 -11    7.82    0.79
  11   6  11    0.76    0.87
  20   7 -11    5.31    0.65
 -20   7  11    5.78    0.43
  20   7 -11    6.72    0.45
 -20  -7  11    7.39    0.40
  18   7 -11    7.06    0.86
 -18   7  11    7.27    0.64
  18   7 -11    8.23    0.55
 -16  -7  11    1.95    0.57
  16   7 -11    1.76    0.86
 -16  -7  11    2.63    0.61
  16   7 -11    2.69    0.64
 -14  -7  11   19.61    0.81
 -14   7  11   15.85    0.91
 -14  -7  11   19.30    0.91
  14   7 -11   16.75    0.63
  12   7 -11   94.66    1.23
  12   7 -11   91.94    1.16
  10   7 -11   78.14    1.03
 -10   7  11   75.31    1.38
  10   7 -11   87.67    1.47
  10   7 -11   94.06    1.44
  -8   7  11  108.55    1.75
   8   7 -11  105.75    1.15
   8   7 -11   86.34    1.40
  -8   7  11  113.83    1.22
   8   7 -11   82.13    1.38
  -6   7  11    3.54    1.14
   6   7 -11    3.35    1.08
  -6   7  11    4.74    0.70
   6   7 -11    3.67    0.58
  -4   7  11  161.58    2.27
   4   7 -11  213.10    2.70
  -4   7  11  265.30    1.94
   4   7 -11  230.13    1.60
   4   7 -11  136.08    2.23
   2   7 -11  168.26    1.43
   2   7 -11  153.16    2.40
   0   7 -11    0.62    1.06
   0   7  11    0.97    0.78
   0   7 -11    0.48    0.67
   0   7 -11    0.33    1.45
  -2   7 -11   41.83    1.70
  -2   7 -11   40.25    2.12
   4   7  11    7.42    1.21
  -4   7 -11    6.58    0.89
  -6   7 -11    2.58    0.88
   6   7  11    3.23    1.21
  -8   7 -11    0.94    0.77
   8   7  11    0.72    1.08
 -10   7 -11    0.35    0.59
  10   7  11   -0.20    0.91
 -10  -7 -11   -0.49    0.84
 -19   8  11   16.49    0.53
 -19  -8  11   18.10    0.42
 -17  -8  11   13.28    0.51
  17   8 -11   15.44    0.68
  15   8 -11   -0.07    0.44
 -15  -8  11   -0.07    0.61
 -15   8  11    0.37    0.78
 -15  -8  11    0.20    0.55
 -13  -8  11    7.27    0.79
 -13   8  11    5.87    0.87
  13   8 -11    5.94    0.72
  13   8 -11    6.22    0.62
 -11   8  11   82.86    1.53
  11   8 -11   82.33    1.17
  -9   8  11    8.11    1.05
   9   8 -11    6.23    0.79
   9   8 -11    6.28    0.79
   7   8 -11  172.07    2.21
   7   8 -11  176.86    2.24
  -5   8  11   44.88    1.50
   5   8 -11   47.05    1.55
  -3   8  11  155.60    1.69
   3   8 -11  133.09    1.35
   3   8 -11   85.28    2.14
   3   8 -11   74.80    2.49
   1   8 -11   21.61    0.77
   1   8 -11   11.16    1.44
  -1   8  11   29.04    1.10
   1   8 -11    4.20    1.46
  -1   8 -11   13.88    0.80
  -1   8 -11    5.22    1.10
   1   8  11   17.78    1.06
  -1   8 -11    6.36    1.58
  -3   8 -11   28.03    0.92
  -3   8 -11   30.05    1.88
  -5   8 -11   28.04    0.97
   5   8  11   34.60    1.44
  -7   8 -11    2.68    0.72
   7   8  11    3.54    1.10
  -9   8 -11    2.77    0.61
   9   8  11    2.05    0.96
 -18  -9  11   27.83    0.55
 -16   9  11    0.47    0.63
 -16  -9  11    0.54    0.47
 -14   9  11    1.95    0.74
  14   9 -11    2.53    0.70
 -14  -9  11    2.26    0.59
  14   9 -11    2.53    0.48
 -12   9  11   14.10    1.00
  12   9 -11   13.24    0.80
  12   9 -11   15.65    0.72
 -10   9  11   35.96    1.33
  10   9 -11   39.54    0.92
   8   9 -11   11.56    0.86
   8   9 -11   14.26    0.94
  -6   9  11   16.65    1.12
   6   9 -11   18.93    1.24
   4   9 -11    7.65    1.10
   4   9 -11    6.64    1.20
   2   9 -11   12.30    1.14
   2   9 -11    8.85    1.20
   0   9  11    4.02    0.93
   0   9 -11    2.95    0.69
  -2   9 -11    2.12    0.74
   2   9  11    3.31    1.10
  -2   9 -11    1.55    1.19
  -4   9 -11  162.18    1.62
   4   9  11  200.67    2.56
  -6   9 -11  155.42    1.53
   6   9  11  193.63    2.44
  -8   9 -11   11.31    0.68
   8   9  11    7.25    1.04
 -17  10  11    2.90    0.45
  17  10 -11    3.76    0.46
 -15  10  11   10.35    0.73
 -15 -10  11    9.02    0.48
  15  10 -11    8.11    0.59
  15  10 -11    9.77    0.51
 -13  10  11   55.45    1.19
  13  10 -11   56.33    0.90
 -11  10  11   25.54    1.16
  11  10 -11   26.69    0.94
  -9  10  11    9.65    1.05
   9  10 -11    9.69    0.91
   9  10 -11   11.34    0.82
  -7  10  11    0.18    0.77
   7  10 -11   -0.37    0.72
   7  10 -11    0.58    0.71
   5  10 -11   27.95    1.27
   5  10 -11   44.21    1.34
   3  10 -11    3.76    0.82
   3  10 -11    7.82    0.90
   1  10 -11   69.27    1.10
   1  10 -11   12.11    0.94
  -1  10 -11    7.19    0.72
  -1  10 -11    3.55    0.93
  -3  10 -11  118.53    1.34
  -3  10 -11   75.39    1.39
  -5  10 -11   68.70    1.04
  -7  10 -11    0.45    0.55
  14  11 -11    0.98    0.48
 -14  11  11    0.72    0.62
  14  11 -11    0.74    0.57
 -14 -11  11    0.75    0.38
 -12  11  11   19.66    0.93
  12  11 -11   22.78    0.98
  10  11 -11   40.08    0.93
  10  11 -11   37.49    1.06
   8  11 -11    3.25    0.68
   8  11 -11    1.36    0.92
   6  11 -11   10.03    0.96
   6  11 -11   22.23    0.98
   4  11 -11   22.88    0.81
   4  11 -11    7.22    0.83
   2  11 -11   14.91    0.91
   2  11 -11   69.36    1.11
   0  11 -11    6.29    0.74
   0  11 -11    3.08    0.93
  -2  11 -11    5.98    0.67
  -4  11 -11   40.62    0.84
  11  12 -11   13.56    0.90
  11  12 -11   15.30    0.70
   9  12 -11  105.29    1.25
   7  12 -11    1.53    0.78
   7  12 -11    1.25    0.64
   5  12 -11   19.11    0.83
   5  12 -11    9.40    0.89
   3  12 -11   50.61    0.97
   3  12 -11   19.96    1.02
   1  12 -11    0.25    0.59
   1  12 -11    1.74    0.91
  -1  12 -11    7.42    0.69
   6  13 -11    3.52    0.60
   6  13 -11    3.15    0.62
   4  13 -11   26.43    0.75
   4  13 -11   16.58    0.81
  24   0 -12   10.95    0.43
  22   0 -12    4.04    0.49
 -22   0  12    6.07    0.59
 -20   0  12   13.05    0.50
  20   0 -12   14.29    0.63
 -18   0  12   18.15    0.61
 -18   0  12   29.59    0.95
 -16   0  12   32.56    0.60
 -16   0  12   34.43    0.82
 -14   0  12  253.97    1.66
 -12   0  12  737.76    3.00
  12   0 -12  685.03    2.90
  10   0 -12    1.20    0.41
 -10   0  12    1.31    0.54
   8   0 -12  143.11    1.29
  -8   0  12  138.85    1.14
   6   0 -12   42.26    0.82
   6   0 -12   43.52    0.93
  -4   0  12 1350.73    4.59
   4   0 -12 1457.00    5.35
  -2   0  12   55.43    0.91
   2   0 -12   69.09    1.46
   0   0  12  180.72    1.53
   2   0  12  357.58    2.40
  -2   0 -12  434.49    3.30
   4   0  12  543.48    3.15
  -4   0 -12  675.87    4.13
   6   0  12    2.47    0.81
  -6   0 -12    1.74    1.29
   8   0  12   46.91    1.18
  -8   0 -12   41.82    1.30
  10   0  12   85.01    1.46
  12   0  12    0.42    0.65
  23  -1 -12    8.09    0.43
  23   1 -12    9.18    0.48
  21  -1 -12    0.31    0.38
 -21  -1  12    0.12    0.62
 -21   1  12    0.77    0.67
 -19  -1  12    3.02    0.45
 -19   1  12    3.45    0.47
 -17  -1  12    4.43    0.40
 -17   1  12    4.70    0.55
 -15  -1  12   94.86    1.11
 -15   1  12   97.36    1.06
 -15  -1  12   96.20    1.05
 -13  -1  12  173.06    1.48
 -13   1  12  154.22    1.33
  13   1 -12  125.21    1.11
 -13   1  12  131.32    1.15
 -13  -1  12  153.38    1.33
  11   1 -12  318.06    1.87
 -11  -1  12  322.48    1.76
   9  -1 -12   62.72    0.87
  -9  -1  12   61.12    0.86
   9   1 -12   60.51    0.97
   7  -1 -12  869.99    3.36
   7   1 -12  878.77    3.45
  -7  -1  12  872.30    3.27
   5   1 -12   43.48    0.90
  -5   1  12   42.76    0.74
  -5  -1  12   42.61    0.72
   5   1 -12   42.18    0.96
  -3  -1  12   70.65    1.00
   3  -1 -12   72.80    1.33
  -1   1  12  451.48    2.52
  -1  -1  12  431.71    2.36
   1   1  12   20.17    0.85
   1  -1  12   18.23    0.83
  -1  -1 -12   22.28    1.36
  -1   1 -12   20.83    1.41
   3   1  12 1003.63    4.48
   3  -1  12 1043.47    4.74
   5  -1  12   20.10    1.00
  -5  -1 -12   19.63    1.51
  -5   1 -12   20.81    1.52
   7  -1  12   25.55    1.08
   7   1  12   22.97    0.95
  -7  -1 -12   23.32    1.38
  -7   1 -12   20.79    1.21
   9   1  12   23.74    1.02
   9  -1  12   22.19    1.07
  -9  -1 -12   20.55    1.13
  11   1  12   71.41    1.35
  13   1  12    1.17    0.60
  24  -2 -12    0.71    0.30
 -24  -2  12    0.18    0.35
  22  -2 -12   43.71    0.79
 -22  -2  12   98.75    1.08
 -20  -2  12    0.97    0.41
 -20  -2  12    2.56    0.63
  20   2 -12    1.39    0.51
 -20   2  12    1.62    0.47
 -18  -2  12    2.50    0.53
 -18   2  12    1.66    0.46
 -18   2  12    1.16    0.49
  18   2 -12    1.65    0.40
 -16   2  12    6.92    0.60
 -16   2  12    3.54    0.51
  16   2 -12    5.38    0.44
 -16  -2  12    7.99    0.75
 -16   2  12    4.95    0.50
 -14   2  12  201.73    1.54
 -14   2  12  195.15    1.40
  12   2 -12  280.80    1.78
 -12   2  12  280.94    1.62
  10   2 -12    2.90    0.52
 -10   2  12    4.05    0.49
 -10  -2  12    4.21    0.53
  10   2 -12    4.22    0.58
   8   2 -12   41.95    0.88
  -8   2  12   42.99    0.76
  -8  -2  12   44.29    0.83
   6   2 -12    6.26    0.66
  -6  -2  12    6.74    0.57
   6  -2 -12    8.55    0.72
   6   2 -12    8.35    0.80
   4   2 -12  462.36    2.70
   4  -2 -12  485.82    2.71
  -2  -2  12  145.33    1.42
   0   2  12  181.07    1.70
   0  -2  12  177.44    1.67
   2  -2  12   36.50    1.01
  -2   2 -12   38.82    1.48
   4  -2  12  775.56    3.98
  -4  -2 -12  752.45    4.21
   6   2  12    4.57    0.88
   6  -2  12    4.33    0.79
  -6  -2 -12    4.81    1.33
  -6   2 -12    4.21    1.14
   8   2  12   52.26    1.23
  -8  -2 -12   55.95    1.50
  10   2  12   88.35    1.49
 -10  -2 -12   66.17    1.33
  12   2  12    6.58    0.81
  23  -3 -12    2.91    0.36
  23   3 -12    3.79    0.40
  21  -3 -12   30.57    0.70
 -21   3  12   36.23    0.72
 -19  -3  12   27.16    0.64
  19   3 -12   27.63    0.80
 -19   3  12   19.01    0.62
  19   3 -12   21.50    0.61
 -19  -3  12   34.87    0.81
 -17   3  12   58.76    0.93
  17   3 -12   57.64    0.79
 -15   3  12  154.46    1.35
 -15   3  12  144.23    1.42
  15   3 -12  114.62    1.11
 -15   3  12  125.18    1.17
 -13   3  12  192.74    1.52
 -13  -3  12  192.81    1.53
 -11   3  12  240.66    1.86
  11   3 -12  254.28    1.83
 -11   3  12  236.89    1.54
 -11  -3  12  261.00    1.90
   9   3 -12  297.87    1.95
  -9  -3  12  306.52    1.96
   7   3 -12  178.76    1.64
  -7   3  12  147.02    1.18
  -7  -3  12  208.66    1.74
   7  -3 -12  163.60    1.44
   7   3 -12  185.81    1.96
  -5  -3  12  531.99    2.80
   5   3 -12  497.06    3.35
   3   3 -12  143.79    1.62
  -3   3  12  152.28    1.37
   1   3 -12  260.25    2.50
   1   3 -12  319.13    3.12
  -1   3 -12  286.83    3.07
  -3   3 -12 1034.46    5.77
   5   3  12   64.03    1.36
  -5   3 -12   66.75    1.86
   7   3  12   65.01    1.39
  -7  -3 -12   63.70    1.60
  -9   3 -12    6.19    1.30
   9   3  12    3.90    0.95
  -9  -3 -12    4.20    1.03
 -11  -3 -12  128.31    1.42
  11   3  12  226.47    2.15
  13   3  12    0.18    0.54
  22   4 -12   28.39    0.71
 -22   4  12   24.79    0.56
  20  -4 -12    5.60    0.42
  20   4 -12    9.32    0.67
 -20   4  12    7.32    0.52
  20   4 -12    7.98    0.49
 -20  -4  12   10.83    0.55
 -18   4  12   20.81    0.67
  18   4 -12   23.05    0.62
 -16   4  12   15.51    0.71
  16   4 -12   15.01    0.53
 -14   4  12   78.77    1.15
 -14  -4  12   80.39    1.07
  14   4 -12   60.35    0.81
 -14   4  12   65.63    0.91
 -12   4  12  309.14    2.03
  12   4 -12  292.36    1.87
 -12   4  12  277.06    1.66
  12   4 -12  293.84    1.80
  10   4 -12  306.15    2.19
 -10   4  12  233.43    1.51
 -10  -4  12  293.94    2.28
  10   4 -12  307.24    2.24
  10   4 -12  251.71    1.82
  -8   4  12  292.58    1.79
   8   4 -12  287.47    1.86
  -6   4  12  346.83    1.95
   6   4 -12  383.25    2.93
   4   4 -12  473.18    3.14
  -4   4  12  447.22    2.38
   2   4 -12  265.55    2.42
  -2   4  12  245.71    1.85
   0   4 -12   84.48    1.74
   0   4  12   80.83    1.35
  -2   4 -12  863.29    4.85
  -2   4 -12  895.10    5.62
  -4   4 -12  418.31    3.70
  -4   4 -12  343.32    3.39
  -6   4 -12  316.15    3.16
  -6   4 -12  304.57    3.27
  -8   4 -12   40.92    1.43
  -8  -4 -12   47.71    1.40
  10   4  12  247.10    2.27
 -10  -4 -12  186.87    1.86
  12   4  12   13.13    0.77
  23   5 -12    2.36    0.39
 -23  -5  12    3.71    0.33
  21   5 -12   14.65    0.66
 -21   5  12   13.80    0.50
  21   5 -12   14.91    0.52
 -19  -5  12    8.33    0.49
  19  -5 -12    5.75    0.45
  19   5 -12    7.02    0.61
 -19   5  12    6.72    0.54
  19   5 -12    6.30    0.47
 -19  -5  12    9.48    0.53
 -17  -5  12    8.14    0.61
  17   5 -12    7.70    0.87
 -17   5  12    7.70    0.71
  17   5 -12    5.56    0.49
 -17  -5  12    8.04    0.67
  15   5 -12  179.42    1.37
 -15   5  12  162.27    1.33
 -13  -5  12   27.52    1.08
  13   5 -12   24.17    0.79
 -13   5  12   19.97    0.68
  13   5 -12   18.42    0.57
  11   5 -12   43.74    0.92
 -11   5  12   39.35    1.08
  11   5 -12   38.76    0.87
 -11   5  12   38.31    0.76
  11   5 -12   44.01    0.96
  -9   5  12  112.06    1.51
  -9   5  12  116.35    1.22
   9   5 -12  102.45    1.37
   9   5 -12   96.97    1.16
   7   5 -12  508.83    3.03
  -7   5  12  516.42    2.47
  -5   5  12  134.36    1.90
  -5   5  12  130.22    1.28
   5   5 -12  132.34    1.99
   3   5 -12    3.11    0.58
  -3   5  12    4.04    0.69
   3   5 -12    4.11    1.19
   1   5 -12    2.25    1.24
  -1   5  12    2.66    0.80
   1   5 -12    4.95    1.75
   1   5 -12    2.12    0.67
  -1   5 -12   51.15    1.70
   1   5  12   47.11    1.29
  -3   5 -12 1167.83    6.23
   3   5  12 1134.86    5.13
  -3   5 -12 1065.74    6.27
  -3   5 -12 1052.56    4.61
  -5   5 -12   28.43    1.53
   5   5  12   29.89    1.31
   7   5  12   87.86    1.68
  -7   5 -12   74.81    1.87
  -9  -5 -12    0.43    0.96
 -11  -5 -12   17.96    0.80
  22   6 -12    8.73    0.55
 -22   6  12    8.91    0.38
  20   6 -12    1.43    0.62
 -20   6  12    1.34    0.43
  20   6 -12    1.06    0.36
 -20  -6  12    1.67    0.39
 -18   6  12   50.56    0.91
  18   6 -12   51.48    0.82
 -16  -6  12    1.15    0.57
  16   6 -12    1.10    0.91
 -16   6  12    1.97    0.77
  16   6 -12    1.30    0.49
 -16  -6  12    1.94    0.73
  14   6 -12   46.04    1.37
 -14  -6  12   59.57    0.99
  14   6 -12   57.48    1.00
 -14   6  12   37.63    0.73
  14   6 -12   46.28    0.75
 -12   6  12  155.03    1.70
 -12   6  12  124.69    1.25
  12   6 -12  144.95    1.40
  12   6 -12  133.17    1.35
  10   6 -12   11.14    0.66
 -10   6  12   13.21    0.96
 -10   6  12   12.72    0.69
  10   6 -12   11.25    0.71
  -8   6  12   23.34    1.15
   8   6 -12   26.13    1.15
   8   6 -12   23.79    0.77
  -8   6  12   24.21    0.75
   6   6 -12   56.42    1.53
  -6   6  12   51.06    0.93
   6   6 -12   57.24    1.76
   6   6 -12   49.13    0.96
  -4   6  12  415.43    3.73
   4   6 -12  489.72    3.35
  -4   6  12  607.87    3.02
   4   6 -12  526.54    2.54
   2   6 -12  425.22    2.34
   2   6 -12  403.05    3.64
   0   6 -12  290.99    3.20
   0   6  12  262.69    2.33
  -2   6 -12  253.88    2.03
  -2   6 -12  231.58    2.90
  -4   6 -12  333.92    3.67
   4   6  12  320.58    2.81
  -4   6 -12  260.49    2.95
  -4   6 -12  220.21    1.81
   6   6  12    6.05    1.16
  -6   6 -12    5.15    1.32
  -6   6 -12    4.98    0.79
   8   6  12    0.71    1.05
  -8  -6 -12    0.98    1.07
  10   6  12   56.77    1.24
 -10  -6 -12   58.66    1.14
 -21   7  12    3.88    0.35
  21   7 -12    4.22    0.36
 -21  -7  12    4.42    0.29
 -19   7  12    7.97    0.55
  19   7 -12    7.60    0.48
 -17  -7  12    4.64    0.54
  17   7 -12    4.28    0.53
 -17  -7  12    3.93    0.51
 -15  -7  12   71.09    1.05
 -15  -7  12   64.22    0.91
  15   7 -12   61.20    0.99
  15   7 -12   71.16    1.03
 -13   7  12  191.04    1.79
 -13  -7  12  178.08    1.46
 -11   7  12  136.81    1.60
  11   7 -12  177.00    1.83
 -11   7  12  145.14    1.34
  11   7 -12  169.10    1.46
  11   7 -12  142.41    1.42
  -9   7  12  572.78    3.55
   9   7 -12  472.20    3.00
  -9   7  12  607.60    2.95
   9   7 -12  514.02    2.53
   9   7 -12  443.38    2.82
   7   7 -12  117.79    1.21
   7   7 -12  120.35    1.87
   5   7 -12   19.94    1.27
  -5   7  12   20.25    0.80
   5   7 -12   17.62    0.75
   3   7 -12   50.30    1.71
  -3   7  12   54.25    1.20
   3   7 -12   43.98    0.92
   3   7 -12   44.10    1.99
   1   7 -12    0.29    0.64
   1   7 -12    0.47    1.17
  -1   7  12    0.00    0.84
   1   7 -12   -0.51    1.58
  -1   7 -12   61.15    1.13
  -1   7 -12   57.11    1.68
  -1   7 -12   55.69    2.20
  -3   7 -12  629.73    3.17
  -3   7 -12  449.91    3.83
   3   7  12  741.00    4.10
  -3   7 -12  554.15    4.09
  -5   7 -12   28.47    0.97
   5   7  12   32.52    1.35
  -7   7 -12   33.85    0.94
   7   7  12   34.19    1.25
   9   7  12   -0.16    0.78
  -9  -7 -12    0.35    0.85
 -20   8  12    2.66    0.37
  20   8 -12    2.71    0.39
 -20  -8  12    2.90    0.30
  18   8 -12    2.62    0.44
 -18  -8  12    2.49    0.50
 -16  -8  12    0.42    0.52
 -16   8  12    0.73    0.65
 -16  -8  12   -0.24    0.60
 -14  -8  12  223.82    1.82
 -14  -8  12  219.04    1.60
 -12  -8  12  208.47    1.82
 -12   8  12  182.51    1.93
  12   8 -12  148.44    1.54
  12   8 -12  182.62    1.52
  12   8 -12  145.18    1.34
 -10   8  12    0.00    0.98
  10   8 -12   -0.01    0.66
  10   8 -12    0.04    0.59
  10   8 -12    0.69    0.63
  -8   8  12   20.31    1.21
   8   8 -12   20.86    1.09
   8   8 -12   21.50    0.76
   8   8 -12   21.62    1.16
   6   8 -12   13.82    0.71
  -6   8  12    6.23    1.14
   6   8 -12    8.95    0.97
  -6   8  12   12.36    0.72
   4   8 -12  250.88    2.99
  -4   8  12  307.95    2.28
   4   8 -12  293.88    1.98
   4   8 -12  269.96    3.52
   2   8 -12   19.87    1.57
   2   8 -12   21.71    0.80
   0   8 -12   88.11    2.25
   0   8 -12   86.01    2.37
  -2   8 -12   12.76    0.83
  -2   8 -12   14.13    1.69
  -4   8 -12  238.36    1.94
   4   8  12  301.41    2.83
  -6   8 -12    4.17    0.76
   6   8  12    4.04    1.10
   8   8  12    1.16    0.85
  -8  -8 -12    1.54    0.92
 -17   9  12    0.92    0.53
 -17  -9  12    1.36    0.42
 -15   9  12   42.45    0.92
 -15  -9  12   41.91    0.68
  15   9 -12   41.82    0.86
 -13   9  12   61.13    1.21
  13   9 -12   66.47    1.05
 -11   9  12   29.86    1.21
  11   9 -12   30.05    0.91
  -9   9  12    0.81    1.08
   9   9 -12    1.70    0.66
   9   9 -12    0.68    0.80
   9   9 -12    0.80    0.96
  -7   9  12   21.70    1.28
   7   9 -12   39.11    1.19
   5   9 -12    9.92    0.76
   5   9 -12    7.43    1.09
   5   9 -12    8.07    1.24
   3   9 -12   25.55    1.33
   3   9 -12   27.31    1.40
   1   9 -12   71.07    1.72
  -1   9  12  210.36    2.16
   1   9 -12  166.38    1.50
   1   9 -12   89.73    1.94
  -1   9 -12    6.26    0.74
   1   9  12    5.31    1.10
  -1   9 -12    4.62    1.30
  -3   9 -12  168.25    1.59
  -3   9 -12  125.53    1.89
  -5   9 -12    4.84    0.70
   5   9  12    6.99    1.27
  -7   9 -12   10.79    0.57
   7   9  12    1.96    1.04
 -16  10  12    1.10    0.46
 -16 -10  12    1.51    0.34
  16  10 -12    1.03    0.45
 -14  10  12   30.63    0.94
 -14 -10  12   29.34    0.62
  14  10 -12   30.83    0.72
 -12 -10  12   45.73    0.84
  12  10 -12   47.23    1.01
 -10  10  12    0.90    0.99
  10  10 -12    2.44    0.72
  10  10 -12    3.34    0.68
  10  10 -12    2.94    0.72
   8  10 -12   28.53    1.06
   8  10 -12   46.23    0.97
   6  10 -12   11.49    0.79
   6  10 -12    6.21    1.06
   4  10 -12   40.98    1.30
   4  10 -12   53.98    1.29
   2  10 -12    9.56    0.75
   2  10 -12    2.88    0.82
   0  10 -12  109.10    1.28
   0  10 -12   56.52    1.29
  -2  10 -12   64.45    1.04
  -2  10 -12   49.26    1.32
  -4  10 -12    7.05    0.65
  -6  10 -12    2.83    0.50
  13  11 -12    0.25    0.51
 -13  11  12    0.38    0.67
  13  11 -12    0.09    0.57
 -13 -11  12    0.20    0.45
  11  11 -12   38.68    1.05
  11  11 -12   41.64    0.89
   9  11 -12   21.64    0.79
   9  11 -12   21.35    0.96
   7  11 -12   59.59    1.44
   7  11 -12  108.85    1.26
   5  11 -12   46.80    0.99
   5  11 -12   32.39    1.12
   3  11 -12    2.23    0.66
   3  11 -12    0.46    0.71
   1  11 -12    1.09    0.71
   1  11 -12    0.58    0.84
  -1  11 -12    4.45    0.63
  -1  11 -12    2.26    0.73
  -3  11 -12   75.77    1.04
  10  12 -12    0.25    0.59
  10  12 -12   -0.05    0.66
 -10 -12  12    0.32    0.61
   8  12 -12   28.95    0.81
   6  12 -12    3.33    0.62
   6  12 -12    4.42    0.80
   4  12 -12  116.19    1.30
   4  12 -12   69.13    1.25
   2  12 -12   70.13    1.05
   2  12 -12   43.05    1.18
   0  12 -12    4.28    0.59
  23   0 -13   -0.03    0.33
  21   0 -13    0.07    0.41
 -19   0  13   -0.20    0.42
 -17   0  13    0.09    0.39
 -17   0  13   -0.22    0.48
 -15   0  13    0.24    0.60
 -13   0  13    0.26    0.65
  13   0 -13    0.27    0.43
  11   0 -13    0.00    0.50
 -11   0  13   -0.59    0.51
   9   0 -13    0.22    0.52
  -9   0  13    0.43    0.51
   9   0 -13    0.27    0.56
   7   0 -13    0.35    0.54
  -7   0  13    1.60    0.55
   7   0 -13    0.24    0.57
  -5   0  13    0.31    0.52
   5   0 -13    0.97    0.74
  -3   0  13    0.35    0.61
   3   0 -13    0.23    0.96
  -1   0  13    0.83    0.62
   1   0  13    1.17    0.73
  -1   0 -13   -0.16    1.33
   3   0  13    0.79    0.80
  -3   0 -13    0.61    1.48
   5   0  13    0.55    0.83
  -5   0 -13    0.67    1.29
   7   0  13    0.46    0.85
  -7   0 -13    0.38    0.99
   9   0  13   -0.40    0.74
  11   0  13   -0.30    0.60
  24  -1 -13    0.61    0.31
  24   1 -13    0.41    0.30
  22  -1 -13   -0.22    0.42
 -22  -1  13   -0.10    0.45
 -20  -1  13    0.55    0.39
 -20   1  13    0.70    0.40
 -20  -1  13    0.52    0.62
 -18   1  13    2.14    0.48
 -18  -1  13    1.09    0.47
 -18  -1  13    2.24    0.73
 -18   1  13    1.02    0.53
 -16   1  13    2.01    0.42
 -16   1  13    1.58    0.59
  16   1 -13    2.13    0.39
 -16   1  13    2.22    0.52
 -14  -1  13    3.38    0.61
  14   1 -13    3.89    0.48
 -14   1  13    2.87    0.60
 -14   1  13    4.11    0.61
 -14  -1  13    4.49    0.64
 -12   1  13    9.71    0.74
  12   1 -13    9.69    0.61
 -12  -1  13    9.94    0.63
  10  -1 -13    9.75    0.58
  10   1 -13    9.41    0.52
 -10  -1  13    9.62    0.61
   8  -1 -13   19.83    0.71
   8   1 -13   23.67    0.86
  -8  -1  13   21.77    0.69
   8  -1 -13   16.23    0.63
   8   1 -13   17.16    0.75
   6  -1 -13   17.42    0.72
   6   1 -13   15.78    0.74
  -6   1  13   17.53    0.63
  -6  -1  13   19.00    0.71
   6  -1 -13   15.43    0.79
   6   1 -13   14.76    0.77
   4   1 -13  113.76    1.48
  -4   1  13  101.43    1.12
  -4  -1  13  102.15    1.14
   4  -1 -13  108.95    1.49
   4   1 -13  110.04    1.48
  -2   1  13    7.97    0.67
  -2  -1  13    8.13    0.70
   2  -1 -13    8.78    1.11
   0   1  13    4.46    0.74
   0  -1  13    3.45    0.65
   0   1 -13    4.09    1.27
   2   1  13   10.28    0.96
   2  -1  13    8.89    0.83
  -2  -1 -13   10.46    1.52
  -2   1 -13   10.70    1.48
   4   1  13  104.41    1.61
   4  -1  13  102.94    1.58
   6   1  13   18.94    1.04
   6  -1  13   15.55    0.91
  -6  -1 -13   17.19    1.36
  -6   1 -13   17.36    1.43
   8  -1  13   31.52    1.12
  -8  -1 -13   29.23    1.19
  -8   1 -13   29.33    1.25
  10   1  13    4.01    0.80
 -12   1 -13    1.66    0.63
  12   1  13    3.04    0.56
  23  -2 -13   -0.02    0.31
 -23  -2  13    0.19    0.40
 -21  -2  13   -0.14    0.35
  21  -2 -13   -0.10    0.36
 -21  -2  13   -0.28    0.54
  21   2 -13    0.44    0.48
 -19  -2  13   17.92    0.56
 -19   2  13   16.97    0.60
 -17  -2  13    0.11    0.70
 -17  -2  13    0.50    0.47
 -17   2  13    0.16    0.53
 -17   2  13    0.38    0.53
  17   2 -13   -0.09    0.38
 -15   2  13   18.95    0.74
 -15   2  13   17.13    0.63
 -13   2  13   -0.02    0.65
  13   2 -13    0.51    0.41
 -13   2  13    0.49    0.49
 -13  -2  13    1.27    0.64
 -13  -2  13    0.57    0.79
 -11   2  13    8.15    0.78
  11   2 -13    6.89    0.60
 -11   2  13    6.98    0.59
 -11  -2  13    6.84    0.64
  11   2 -13    8.19    0.68
   9   2 -13    3.62    0.59
  -9   2  13    1.82    0.50
  -9  -2  13    2.16    0.57
   9   2 -13    3.35    0.93
   7  -2 -13   23.57    0.66
   7   2 -13   28.73    0.94
  -7  -2  13   29.75    0.79
   7  -2 -13   23.60    0.79
   7   2 -13   26.76    0.99
   5   2 -13   30.67    0.96
  -5  -2  13   35.85    0.88
   5  -2 -13   27.94    0.94
   5   2 -13   37.69    1.21
  -3  -2  13    9.99    0.68
   3   2 -13   11.40    1.06
  -1   2  13    3.38    0.75
  -1  -2  13    2.70    0.68
   1  -2 -13    2.64    1.17
   1   2  13    9.21    0.83
   1  -2  13    9.26    0.81
   3   2  13    1.20    0.95
   3  -2  13    0.90    0.76
  -3  -2 -13    0.59    1.43
  -3   2 -13    1.79    1.66
   5   2  13   20.54    1.15
   5  -2  13   16.94    0.95
  -5  -2 -13   18.91    1.45
  -5   2 -13   17.68    1.42
  -7  -2 -13   35.18    1.37
  -7   2 -13   30.20    1.36
   9   2  13   11.45    1.00
  -9  -2 -13    7.49    0.95
 -11   2 -13    1.74    0.76
  11   2  13    2.44    0.73
  22  -3 -13    3.55    0.40
  22   3 -13    4.08    0.44
 -20  -3  13    2.18    0.41
  20   3 -13    3.44    0.60
 -20   3  13    1.83    0.46
 -20  -3  13    3.07    0.59
 -18   3  13    7.72    0.60
  18   3 -13    9.45    0.51
 -16   3  13    3.11    0.54
  16   3 -13    3.22    0.39
 -16   3  13    2.83    0.49
  14   3 -13   91.64    1.10
 -14   3  13   93.62    1.12
 -12   3  13    2.75    0.79
  12   3 -13    1.82    0.58
 -12   3  13    1.70    0.53
 -12  -3  13    2.26    0.67
  12   3 -13    1.64    0.54
  10   3 -13    7.85    0.77
 -10   3  13    6.56    0.56
 -10  -3  13    6.85    0.74
  10   3 -13    7.72    0.81
   8   3 -13    7.17    0.73
  -8   3  13    6.95    0.60
  -8  -3  13    7.08    0.71
   8   3 -13    5.94    0.82
   6   3 -13  333.32    2.48
  -6   3  13  294.50    1.81
  -6  -3  13  353.14    2.23
   6  -3 -13  285.03    2.02
   6   3 -13  331.45    2.51
  -4   3  13   12.97    0.72
  -4  -3  13   14.46    0.83
   2   3 -13   12.87    1.02
  -2  -3  13   13.34    0.81
   0   3 -13   23.82    1.35
   0   3 -13   27.64    1.61
  -2   3 -13    0.97    1.56
   4   3  13    2.95    1.07
  -4  -3 -13    3.70    1.41
  -4   3 -13    2.23    1.38
   6   3  13    5.32    1.10
  -6  -3 -13    7.08    1.29
  -6   3 -13    5.50    1.22
  -8   3 -13   11.85    1.24
   8   3  13   13.11    1.11
  -8  -3 -13   10.99    1.09
  10   3  13    0.97    0.82
  12   3  13    0.14    0.55
 -23  -4  13    0.33    0.38
  23   4 -13    0.36    0.37
 -21  -4  13    1.02    0.46
  21  -4 -13    0.41    0.39
  21   4 -13    0.20    0.45
 -21   4  13    0.60    0.42
  19   4 -13   10.68    0.77
 -19   4  13    6.93    0.54
  19   4 -13    7.80    0.47
 -19  -4  13   11.14    0.60
 -17   4  13   11.53    0.71
  17   4 -13    9.31    0.47
 -15   4  13    9.24    0.77
  15   4 -13    0.72    0.40
 -15   4  13    6.07    0.55
 -15  -4  13    1.03    0.72
 -13   4  13   12.55    0.88
 -13  -4  13   16.60    0.92
  13   4 -13   12.40    0.64
 -13   4  13   10.35    0.58
  13   4 -13   15.82    0.73
  11   4 -13   17.92    0.80
 -11   4  13   16.98    0.68
 -11  -4  13   16.52    0.83
  11   4 -13   14.87    0.67
  -9   4  13    1.26    1.14
   9   4 -13    0.90    0.74
  -9   4  13    1.18    0.54
  -9  -4  13    2.67    1.01
   9   4 -13    1.98    0.84
  -7   4  13    9.17    0.59
   7  -4 -13    9.99    0.77
  -7  -4  13   11.52    0.92
   7   4 -13    9.55    0.97
   5   4 -13   13.77    1.11
  -5   4  13   12.53    0.65
   3   4 -13   56.96    1.47
  -3   4  13   46.59    1.00
   1   4 -13   58.02    1.57
   1   4 -13   64.72    1.92
  -1   4 -13   44.89    1.47
   1   4  13   46.08    1.21
  -3   4 -13    8.09    1.28
  -3   4 -13    6.66    1.45
  -5   4 -13   -1.17    1.16
  -5  -4 -13   -0.19    1.35
  -5   4 -13   -1.53    1.56
  -7   4 -13    1.95    1.16
  -7  -4 -13    2.23    1.14
  -7   4 -13    1.47    0.96
   9   4  13   26.07    1.25
  -9  -4 -13   16.46    1.01
  11   4  13    1.80    0.72
  22   5 -13    8.22    0.54
 -22   5  13    6.25    0.38
 -20  -5  13    0.19    0.45
 -20  -5  13    0.42    0.38
  20   5 -13    0.41    0.54
 -20   5  13   -0.07    0.43
  20   5 -13    0.31    0.36
 -18  -5  13    2.08    0.50
  18   5 -13    2.28    0.70
 -18   5  13    1.99    0.56
  18   5 -13    1.95    0.43
 -18  -5  13    2.58    0.51
 -16  -5  13   18.89    0.65
  16   5 -13   16.55    0.96
 -16   5  13   13.60    0.79
  16   5 -13   14.28    0.56
 -16  -5  13   19.99    0.73
 -14  -5  13   29.75    0.86
  14   5 -13   21.96    0.60
 -14   5  13   23.77    0.70
  14   5 -13   32.96    0.82
 -12   5  13   24.49    0.70
  12   5 -13   24.44    0.70
 -10   5  13   19.89    1.06
 -10   5  13   17.79    0.65
  10   5 -13   19.00    0.82
  10   5 -13   17.23    0.79
  -8   5  13  311.12    1.97
   8   5 -13  310.40    2.07
  -6   5  13    3.05    1.14
   6   5 -13    0.77    0.63
   6   5 -13    1.89    0.79
  -6   5  13    4.80    0.65
   6   5 -13    2.94    1.01
   4   5 -13    0.53    1.06
  -4   5  13   -0.14    0.65
   2   5 -13   96.41    2.20
   2   5 -13   87.75    2.21
   0   5 -13  120.52    2.23
   0   5 -13  132.85    2.77
  -2   5 -13    1.61    1.27
   2   5  13    2.16    0.98
  -2   5 -13    2.11    1.57
  -4   5 -13   22.27    1.46
   4   5  13   25.20    1.37
  -6   5 -13    0.50    1.27
   6   5  13    0.66    1.12
  -6  -5 -13    1.49    1.27
  -6   5 -13   -1.40    1.33
  -8  -5 -13    4.88    1.03
 -10  -5 -13    1.88    0.68
  21   6 -13    3.97    0.62
 -21   6  13    2.97    0.35
  21   6 -13    4.15    0.42
 -19  -6  13   12.85    0.51
  19   6 -13   13.13    0.85
 -19   6  13   10.82    0.56
  19   6 -13   11.02    0.51
 -19  -6  13   14.41    0.53
 -17  -6  13   22.90    0.68
  17   6 -13   21.28    1.07
 -17   6  13   16.96    0.72
  17   6 -13   19.25    0.62
 -17  -6  13   26.09    0.76
 -15  -6  13   63.86    0.86
  15   6 -13   62.65    1.39
 -15  -6  13   65.26    0.93
 -13   6  13   32.41    0.94
  13   6 -13   33.23    0.78
 -13   6  13   32.31    0.82
  13   6 -13   31.25    0.70
 -11   6  13   12.40    1.04
  11   6 -13   11.45    0.74
 -11   6  13   11.19    0.66
  11   6 -13    9.60    0.65
  -9   6  13   67.23    1.44
   9   6 -13   66.08    1.34
  -9   6  13   67.63    1.03
   9   6 -13   65.05    1.07
  -7   6  13  225.85    2.43
   7   6 -13  196.69    1.68
   7   6 -13  198.45    2.18
  -7   6  13  210.93    1.75
   7   6 -13  228.01    2.67
   5   6 -13  137.69    1.92
  -5   6  13  141.19    1.46
  -3   6  13   -0.29    1.33
   3   6 -13    2.14    1.19
  -3   6  13    0.87    0.69
   3   6 -13    0.72    0.65
   3   6 -13    1.52    1.67
   1   6 -13   38.13    0.98
  -1   6  13   42.01    1.14
   1   6 -13   38.37    1.70
  -1   6 -13    6.95    0.77
  -1   6 -13    6.02    1.30
   1   6  13    6.65    0.98
  -1   6 -13    5.36    1.36
  -3   6 -13   72.73    1.99
   3   6  13   71.43    1.50
   5   6  13   30.00    1.26
  -5   6 -13   28.04    1.66
   7   6  13    7.79    1.06
  -7  -6 -13    7.46    1.15
   9   6  13   42.27    1.19
  -9  -6 -13   39.57    1.02
 -20   7  13    2.25    0.42
  20   7 -13    2.37    0.37
 -20  -7  13    3.14    0.36
 -18  -7  13   12.63    0.52
 -18   7  13   11.65    0.62
  18   7 -13   12.18    0.54
 -16  -7  13   34.85    0.79
 -16  -7  13   35.75    0.79
 -14  -7  13  146.72    1.36
 -14   7  13  137.84    1.60
 -12   7  13   12.56    0.94
  12   7 -13   12.54    0.63
 -10   7  13   17.92    1.27
  10   7 -13   17.78    0.83
  10   7 -13   18.27    0.97
 -10   7  13   14.86    0.72
  10   7 -13   17.68    0.99
  -8   7  13   17.14    1.25
   8   7 -13   16.45    1.02
  -8   7  13   20.76    0.83
   8   7 -13   18.86    0.78
   8   7 -13   19.45    1.28
   6   7 -13  104.02    1.97
  -6   7  13  103.56    1.40
   4   7 -13   12.06    1.35
  -4   7  13   10.84    0.81
   4   7 -13   11.56    1.36
   4   7 -13   10.63    0.72
   2   7 -13   10.14    1.26
  -2   7  13    8.88    0.86
   2   7 -13    9.13    0.69
   2   7 -13   10.93    1.66
   0   7 -13  118.23    2.21
   0   7 -13  118.99    2.56
  -2   7 -13   59.97    1.09
  -2   7 -13   61.14    1.84
   4   7  13    0.42    1.08
  -4   7 -13   -0.27    1.07
  -4   7 -13   -0.07    0.78
   6   7  13   16.40    1.16
   8   7  13    1.77    0.82
  -8  -7 -13    2.36    0.84
 -19   8  13    8.16    0.48
  19   8 -13    8.07    0.43
 -19  -8  13    9.15    0.39
 -17  -8  13   16.81    0.57
  17   8 -13   14.92    0.61
 -15  -8  13   61.31    0.91
 -15   8  13   59.13    1.06
  15   8 -13   59.00    0.85
 -13  -8  13   10.08    0.60
 -13   8  13    9.61    0.92
  13   8 -13    9.53    0.70
  13   8 -13    8.83    0.56
  11   8 -13    0.01    0.64
 -11   8  13    0.00    0.98
  11   8 -13   -0.30    0.63
  11   8 -13    0.12    0.58
   9   8 -13   12.97    0.70
  -9   8  13   10.26    1.08
   9   8 -13   12.13    0.99
   9   8 -13   12.99    1.02
  -7   8  13   -0.06    1.05
   7   8 -13    0.00    0.87
  -7   8  13    0.51    0.64
   7   8 -13    0.51    0.64
   7   8 -13    0.40    0.94
   5   8 -13   39.76    0.97
   5   8 -13   40.88    1.51
  -5   8  13   43.28    1.12
   3   8 -13    0.26    1.20
  -3   8  13    1.41    0.82
   3   8 -13    0.66    1.70
   3   8 -13    1.27    0.69
   1   8 -13   32.61    1.68
  -1   8  13   35.59    1.23
   1   8 -13   35.20    2.03
  -1   8 -13  106.76    2.26
  -1   8 -13  113.12    1.35
  -3   8 -13    3.52    0.74
   3   8  13    3.33    1.21
  -3   8 -13    1.62    0.93
  -5   8 -13    0.92    0.65
   5   8  13    0.18    1.07
   7   8  13    2.94    0.93
  -7  -8 -13    3.94    0.94
 -18   9  13    1.02    0.37
 -18  -9  13    1.49    0.33
  18   9 -13    1.39    0.41
 -16   9  13   26.42    0.74
 -16  -9  13   33.73    0.60
 -14   9  13    7.78    0.82
  14   9 -13    7.49    0.64
  14   9 -13    8.25    0.59
 -12   9  13    4.65    0.92
  12   9 -13    4.33    0.68
  12   9 -13    3.90    0.57
 -10   9  13    5.97    1.05
  10   9 -13    5.62    0.85
  10   9 -13    7.71    0.70
  10   9 -13    5.66    0.72
   8   9 -13   47.41    1.14
   8   9 -13   50.02    1.13
   6   9 -13    8.78    0.74
   6   9 -13    7.21    1.08
   4   9 -13  137.83    1.49
   4   9 -13  133.62    2.23
   2   9 -13    0.22    0.99
  -2   9  13    0.24    0.87
   2   9 -13   -0.46    1.11
   2   9 -13    0.37    0.69
   0   9 -13   72.91    1.15
   0   9 -13   62.10    1.73
  -2   9 -13    1.08    0.66
   2   9  13    1.04    1.13
  -2   9 -13    0.11    1.06
   4   9  13   25.42    1.39
  -4   9 -13   18.23    0.74
   6   9  13   11.92    1.05
  -6  -9 -13   21.64    1.21
 -15  10  13   16.93    0.73
  15  10 -13   16.88    0.63
  13  10 -13    2.20    0.55
 -13  10  13    2.66    0.81
 -13 -10  13    3.12    0.54
  13  10 -13    2.25    0.63
  11  10 -13   17.71    0.81
  11  10 -13   20.43    0.78
   9  10 -13    1.12    0.71
  -9  10  13   -0.13    0.89
   9  10 -13    0.22    0.74
   9  10 -13    0.45    0.67
   7  10 -13   21.95    1.09
   7  10 -13   23.18    0.82
   5  10 -13   49.28    1.41
   5  10 -13   56.59    1.24
   3  10 -13   28.28    0.87
   3  10 -13   17.03    0.91
   1  10 -13    1.91    0.69
   1  10 -13    1.09    0.80
  -1  10 -13   55.48    1.04
  -1  10 -13   39.62    1.33
  -3  10 -13   70.58    1.04
 -12 -11  13    4.44    0.49
  12  11 -13    3.64    0.62
  12  11 -13    4.32    0.52
  10  11 -13    9.89    0.84
  10  11 -13   12.08    0.80
   8  11 -13   38.86    1.19
   8  11 -13   51.72    1.05
   6  11 -13   38.13    0.96
   6  11 -13   47.03    0.94
   4  11 -13    2.83    0.66
   4  11 -13    2.15    0.76
   2  11 -13    0.26    0.62
   2  11 -13   -0.12    0.75
   0  11 -13   44.77    0.87
   0  11 -13   24.27    0.87
  -2  11 -13   29.71    0.72
  -9 -12  13    0.14    0.49
   7  12 -13   74.37    1.05
   7  12 -13   64.92    1.04
   5  12 -13   25.53    0.78
   5  12 -13   17.98    0.83
   3  12 -13    7.00    0.76
   3  12 -13   10.21    0.66
  24   0 -14    4.35    0.34
  22   0 -14   20.49    0.58
 -20   0  14   30.47    0.58
 -18   0  14   14.19    0.55
 -16   0  14   99.48    1.17
 -14   0  14   56.47    0.99
  12   0 -14    1.08    0.55
 -12   0  14    0.96    0.55
  10   0 -14   95.22    1.12
  10   0 -14   97.79    1.20
   8   0 -14  203.53    1.66
  -8   0  14  198.66    1.47
   6   0 -14   28.89    0.79
   6   0 -14   27.49    0.82
  -4   0  14   18.49    0.71
   4   0 -14   18.44    1.06
  -2   0  14  314.75    2.17
   2   0 -14  339.99    2.83
   0   0  14  385.32    2.48
   2   0  14 1028.40    4.60
  -2   0 -14 1254.12    5.64
   4   0  14   12.30    0.99
  -4   0 -14   13.55    1.41
   6   0  14    1.64    0.88
  -6   0 -14    0.83    0.94
   8   0  14   64.83    1.26
  -8   0 -14   66.10    1.36
  10   0  14   22.34    0.79
  23  -1 -14    2.40    0.34
 -21  -1  14    0.60    0.34
  21  -1 -14    0.57    0.40
 -19  -1  14    1.83    0.44
 -19   1  14    1.83    0.43
 -19   1  14    1.40    0.50
 -17   1  14  139.16    1.08
 -17   1  14  137.68    1.16
 -15  -1  14    9.77    0.57
 -15   1  14   11.08    0.68
  15   1 -14    8.74    0.43
 -15   1  14   11.28    0.65
 -15  -1  14   10.42    0.60
 -13   1  14   42.48    0.95
  13   1 -14   43.83    0.79
  11  -1 -14   28.92    0.73
  11   1 -14   28.75    0.76
 -11  -1  14   30.07    0.78
   9   1 -14  360.03    2.15
   9   1 -14  353.45    2.21
   7  -1 -14    4.28    0.60
   7   1 -14    4.12    0.70
  -7   1  14    3.55    0.59
  -7  -1  14    3.15    0.57
   7  -1 -14    2.82    0.67
   7   1 -14    2.55    0.74
   5   1 -14    2.47    0.73
  -5   1  14    1.95    0.59
  -5  -1  14    1.88    0.55
   5  -1 -14    1.24    0.80
   5   1 -14    1.75    1.02
   3   1 -14   51.16    1.31
  -3   1  14   52.85    1.05
  -3  -1  14   47.03    0.93
   3  -1 -14   47.52    1.36
   3   1 -14   47.21    1.27
  -1   1  14  461.46    2.65
  -1  -1  14  438.19    2.56
   1   1  14  741.27    3.75
   1  -1  14  730.81    3.77
  -1  -1 -14  889.28    4.64
  -1   1 -14  845.46    4.52
   3  -1  14  206.98    2.01
  -3   1 -14  208.21    2.28
   5   1  14  132.78    1.67
   5  -1  14  130.40    1.69
   7   1  14   17.04    0.99
   7  -1  14   15.08    0.89
  -7  -1 -14   14.20    1.02
  -7   1 -14   15.41    1.16
   9   1  14    5.60    0.77
  -9  -1 -14    3.86    0.85
 -11   1 -14    5.30    0.64
  11   1  14    6.07    0.57
  22  -2 -14    2.84    0.38
  22   2 -14    3.42    0.47
 -20  -2  14   12.71    0.51
  20   2 -14   13.54    0.61
 -18  -2  14   15.75    0.60
 -18   2  14   14.57    0.59
 -18   2  14   12.01    0.62
  18   2 -14   12.05    0.52
 -16   2  14  205.62    1.57
  16   2 -14  194.37    1.42
 -14  -2  14    0.85    0.63
 -14   2  14    1.57    0.65
  14   2 -14    1.10    0.46
 -14   2  14    1.87    0.55
 -14  -2  14    1.88    0.57
  12   2 -14   86.64    1.14
 -12  -2  14   91.78    1.19
  10   2 -14  319.08    2.00
 -10   2  14  339.66    1.90
 -10  -2  14  344.00    2.06
  10   2 -14  323.51    2.13
   8  -2 -14    0.44    0.59
   8   2 -14    0.57    0.67
  -8  -2  14    0.76    0.61
   8  -2 -14    0.29    0.60
   8   2 -14    0.06    0.69
   6  -2 -14   82.36    1.18
   6   2 -14   87.93    1.37
  -6  -2  14   94.68    1.18
   6  -2 -14   75.77    1.21
   6   2 -14   90.04    1.46
   4   2 -14   50.12    1.11
   4  -2 -14   52.38    1.24
  -2   2  14  672.54    3.30
   2  -2 -14  678.78    3.80
   0   2  14  195.08    1.87
   0  -2  14  187.09    1.88
   2   2  14   15.83    0.98
   2  -2  14   15.14    0.98
  -2  -2 -14   16.38    1.53
  -2   2 -14   14.18    1.30
   4   2  14  103.33    1.61
  -4  -2 -14  103.61    1.93
  -4   2 -14   99.54    1.97
   6   2  14  173.48    1.94
  -6  -2 -14  169.29    2.06
  -8   2 -14   42.66    1.47
   8   2  14   42.18    1.21
  -8  -2 -14   32.93    1.12
  -8   2 -14   29.76    1.26
 -10   2 -14    4.22    0.83
  10   2  14    5.21    0.69
  23  -3 -14    1.27    0.30
  23   3 -14    1.66    0.35
 -21  -3  14    5.07    0.37
  21  -3 -14    3.56    0.38
  21   3 -14    5.86    0.56
 -21   3  14    3.99    0.43
 -21  -3  14    5.77    0.49
 -19  -3  14    0.05    0.62
 -19  -3  14   -0.06    0.46
  19   3 -14    0.32    0.55
 -19   3  14   -0.03    0.47
  19   3 -14    0.22    0.38
 -17   3  14  107.17    1.16
  17   3 -14  109.58    1.08
 -15   3  14    3.12    0.65
  15   3 -14    2.61    0.38
 -15   3  14    2.17    0.56
 -13   3  14   35.38    0.99
 -13   3  14   34.68    0.71
 -13  -3  14   37.00    0.83
 -11   3  14  130.67    1.79
  11   3 -14  122.94    1.40
 -11   3  14  120.83    1.22
 -11  -3  14  127.73    1.45
  11   3 -14  128.35    1.48
   9   3 -14  276.44    1.93
  -9   3  14  307.63    1.80
  -9  -3  14  323.96    2.10
   9   3 -14  280.55    2.03
   7  -3 -14   65.04    1.07
   7   3 -14   69.17    1.26
  -7   3  14   67.66    0.97
  -7  -3  14   83.33    1.31
   7  -3 -14   58.34    1.07
   7   3 -14   83.38    1.59
  -5  -3  14    6.33    0.81
   5  -3 -14    5.94    0.85
   5   3 -14    5.16    1.11
   3   3 -14  107.16    1.69
   3  -3 -14   96.20    1.59
   1   3 -14  197.89    2.22
   1  -3 -14  193.64    2.29
  -1   3 -14  283.90    2.88
  -1   3 -14  297.32    3.05
  -3   3 -14  193.76    2.58
  -3   3 -14  191.85    2.63
  -5   3 -14   17.00    1.34
   5   3  14   16.29    1.08
  -5  -3 -14   15.21    1.35
  -5   3 -14   14.23    1.29
  -7   3 -14   28.97    1.33
  -7  -3 -14   32.65    1.23
  -9   3 -14   32.86    1.17
  -9  -3 -14   29.16    0.88
  22  -4 -14    1.19    0.28
  22   4 -14    1.74    0.42
 -22   4  14    1.35    0.30
 -22  -4  14    2.05    0.41
 -20   4  14    8.20    0.51
  20   4 -14    8.67    0.42
 -18   4  14    6.16    0.56
  18   4 -14    6.66    0.45
  16   4 -14   18.13    0.52
 -16   4  14   19.61    0.61
 -14   4  14    0.22    0.74
  14   4 -14    0.11    0.53
 -14   4  14    0.14    0.59
 -14  -4  14    0.05    0.75
  12   4 -14   59.02    1.02
 -12   4  14   57.30    0.89
 -10   4  14  289.87    2.36
  10   4 -14  257.87    2.02
 -10   4  14  238.18    1.60
 -10  -4  14  289.59    2.33
  10   4 -14  263.88    2.20
  -8   4  14  124.70    1.76
   8   4 -14   98.96    1.32
  -8   4  14  122.50    1.26
  -8  -4  14  138.12    1.74
   8   4 -14  100.89    1.43
  -6   4  14  244.27    1.75
   6  -4 -14  210.31    1.86
   4   4 -14    1.01    1.12
  -4   4  14    1.89    0.75
   4  -4 -14    0.56    0.90
   2   4 -14  730.00    4.23
  -2   4  14  668.24    3.46
   0   4 -14   51.69    1.57
   0   4 -14   55.22    1.82
  -2   4 -14    9.57    1.26
  -2   4 -14    8.53    1.34
  -4   4 -14    5.27    1.19
  -4  -4 -14    7.44    1.45
  -4   4 -14    6.30    1.84
  -6   4 -14   37.30    1.43
  -6  -4 -14   39.88    1.37
  -8   4 -14   39.13    1.32
  -8  -4 -14   47.49    1.16
  10   4  14    0.70    0.63
 -10  -4 -14    0.06    0.57
  21   5 -14    8.20    0.59
 -21   5  14    5.83    0.40
  21   5 -14    7.24    0.41
 -21  -5  14    9.61    0.47
 -19  -5  14    0.19    0.41
  19   5 -14    0.37    0.63
 -19   5  14   -0.07    0.46
  19   5 -14    0.12    0.37
 -19  -5  14    0.08    0.52
  17   5 -14   47.34    1.15
 -17   5  14   46.12    0.93
 -15   5  14   20.85    0.84
  15   5 -14   20.31    0.64
 -15   5  14   18.29    0.66
  13   5 -14   54.81    1.00
  13   5 -14   52.75    0.95
 -11   5  14  112.91    1.42
 -11   5  14  129.43    1.24
  -9   5  14 1374.74    5.60
   9   5 -14 1333.29    5.68
  -7   5  14   32.57    0.88
   7   5 -14   33.57    1.33
  -5   5  14   19.39    1.40
   5   5 -14   20.16    1.12
  -5   5  14   19.07    0.81
   5  -5 -14   15.99    0.96
   3   5 -14  510.42    3.61
  -3   5  14  482.43    2.91
   1   5 -14  254.49    2.96
   1   5 -14  250.29    3.10
  -1   5 -14   11.71    1.37
   1   5  14    9.18    1.02
  -1   5 -14    8.74    1.58
  -3   5 -14  191.89    2.71
   3   5  14  204.18    2.30
  -5   5 -14  222.71    2.80
  -5  -5 -14  220.69    2.31
  -7  -5 -14   67.73    1.37
  -9  -5 -14    7.30    0.75
 -20  -6  14    0.10    0.38
  20   6 -14   -0.19    0.60
 -20   6  14    0.07    0.39
  20   6 -14   -0.20    0.35
 -18  -6  14   19.76    0.58
  18   6 -14   19.12    0.89
 -18   6  14   17.65    0.65
  18   6 -14   18.30    0.59
 -16  -6  14   35.32    0.64
  16   6 -14   46.64    1.29
  16   6 -14   37.12    0.73
 -16  -6  14   50.27    0.86
  14   6 -14   38.34    0.78
  14   6 -14   38.54    0.74
 -12   6  14    8.39    1.02
 -12  -6  14    8.60    0.87
 -12   6  14    6.37    0.58
  12   6 -14    6.87    0.69
 -10   6  14  218.32    1.78
  10   6 -14  218.82    1.85
  -8   6  14   31.50    1.39
   8   6 -14   33.14    1.31
  -8   6  14   28.79    0.84
   8   6 -14   31.06    0.93
  -6   6  14  107.46    2.07
   6   6 -14  132.70    1.52
   6   6 -14  113.11    1.80
  -6   6  14  107.53    1.29
   6  -6 -14   86.13    1.38
   4   6 -14   19.37    1.11
  -4   6  14   19.91    0.88
   2   6 -14  675.38    4.22
  -2   6  14  625.05    3.38
   0   6 -14    3.04    1.23
   0   6  14    2.63    0.98
   0   6 -14    3.78    1.61
   2   6  14    4.80    1.02
  -2   6 -14    3.74    1.21
  -2   6 -14    3.81    1.46
  -4   6 -14    0.50    1.15
   4   6  14    1.77    0.99
  -4   6 -14    0.14    1.29
   6   6  14   49.64    1.30
  -6  -6 -14   55.56    1.40
   8   6  14   12.64    0.85
  -8  -6 -14   12.81    0.84
 -19   7  14    0.82    0.44
 -19  -7  14    1.55    0.41
  19   7 -14    1.09    0.37
 -17  -7  14   44.46    0.75
  17   7 -14   42.92    0.82
 -15  -7  14    4.59    0.61
 -15   7  14    3.94    0.81
 -15  -7  14    4.81    0.69
  15   7 -14    3.51    0.58
  15   7 -14    2.85    0.44
 -13   7  14   51.11    1.17
  13   7 -14   48.18    0.89
 -11   7  14    3.48    0.58
  11   7 -14    4.30    0.68
  11   7 -14    4.72    0.74
  -9   7  14  217.83    2.36
   9   7 -14  210.87    1.74
   9   7 -14  169.39    1.77
  -9   7  14  202.29    1.72
   9   7 -14  166.94    1.73
   7   7 -14   90.31    1.64
  -7   7  14   87.74    1.25
   5   7 -14   40.70    1.42
  -5   7  14   36.74    0.98
   3   7 -14   16.61    1.45
  -3   7  14   13.17    0.93
   3   7 -14   15.06    1.38
   3   7 -14   12.30    0.77
   1   7 -14   23.43    1.39
  -1   7  14   25.02    1.09
   1   7 -14   24.33    0.96
  -1   7 -14  207.60    2.66
  -1   7 -14  189.39    2.36
  -3   7 -14   22.00    1.32
  -3   7 -14   22.39    1.20
   5   7  14   50.29    1.33
  -5  -7 -14   61.51    1.59
   7   7  14    1.21    0.79
  -7  -7 -14    1.39    0.82
  18   8 -14    3.10    0.41
 -18  -8  14    3.96    0.42
 -16  -8  14   40.41    0.78
 -16   8  14   32.22    0.82
 -16  -8  14   43.81    0.72
  16   8 -14   36.72    0.80
 -14  -8  14   40.19    0.88
 -14   8  14   30.90    0.98
 -14  -8  14   38.38    0.81
  14   8 -14   30.78    0.73
 -12   8  14    0.89    0.94
  12   8 -14    0.21    0.72
 -12  -8  14    0.19    0.71
  12   8 -14    0.39    0.54
 -10   8  14   97.66    1.77
  10   8 -14   76.50    1.21
  10   8 -14   81.46    1.21
  10   8 -14   97.25    1.24
  -8   8  14    0.37    0.96
   8   8 -14    0.00    0.66
   8   8 -14    0.19    0.88
  -8   8  14    0.46    0.73
   8   8 -14    0.98    1.06
  -6   8  14    0.39    1.14
   6   8 -14    2.59    0.92
  -6   8  14    2.84    0.84
   6   8 -14    2.82    0.72
   4   8 -14   22.61    0.86
   4   8 -14   22.89    1.32
  -4   8  14   25.73    1.07
   2   8 -14  153.62    2.43
  -2   8  14  159.34    1.93
   0   8 -14   28.14    1.56
   0   8  14   31.91    1.22
   0   8 -14   27.60    0.95
   0   8 -14   31.43    1.66
   2   8  14   52.82    1.45
  -2   8 -14   29.95    1.12
   4   8  14   10.75    1.18
   6   8  14    6.84    0.87
  -6  -8 -14    8.44    0.99
 -17   9  14   48.29    0.73
 -17  -9  14   85.81    0.87
 -15   9  14    9.79    0.68
  15   9 -14    9.94    0.61
  15   9 -14    9.51    0.50
 -13   9  14    3.25    0.82
  13   9 -14    4.23    0.56
  13   9 -14    4.09    0.49
 -11   9  14    0.13    0.99
  11   9 -14    0.09    0.51
  11   9 -14    0.27    0.54
   9   9 -14   58.95    1.15
   9   9 -14   63.52    1.16
   7   9 -14    9.10    1.03
   7   9 -14    8.37    0.74
   5   9 -14   38.95    1.01
   5   9 -14   39.65    1.35
   3   9 -14   47.36    0.98
   3   9 -14   46.57    1.49
  -3   9  14   60.38    1.44
   3   9 -14   55.64    1.59
   1   9 -14  185.54    2.34
   1   9 -14  207.89    1.84
  -1   9 -14   77.03    1.55
  -1   9 -14  100.90    1.28
   3   9  14   26.36    1.35
  -3  -9 -14   27.96    1.65
   5   9  14    4.13    0.94
 -14  10  14    9.12    0.73
  14  10 -14    8.27    0.54
  14  10 -14    8.56    0.48
 -12  10  14    4.55    0.85
 -12 -10  14    5.61    0.63
  12  10 -14    6.26    0.65
  12  10 -14    5.99    0.61
  10  10 -14   31.29    0.91
  10  10 -14   29.85    0.83
   8  10 -14    2.72    0.74
   8  10 -14    1.37    0.62
   6  10 -14    3.18    0.93
   6  10 -14    4.38    0.99
   6  10 -14    3.78    0.70
   4  10 -14    4.03    0.70
   4  10 -14    2.57    0.84
   4  10 -14    2.59    0.74
   2  10 -14   62.88    1.05
   2 -10 -14   69.69    1.76
   0  10 -14  117.84    1.25
   0  10 -14   96.20    1.56
  -2 -10 -14   83.38    2.11
  11  11 -14   15.22    0.75
  11  11 -14   14.16    0.61
   9  11 -14   22.71    0.96
   9  11 -14   24.93    0.83
   7  11 -14   16.00    0.87
   7  11 -14   25.66    0.81
   5  11 -14    7.46    0.66
   5  11 -14    5.40    0.59
   3  11 -14    7.49    0.67
   3  11 -14    4.34    0.59
   1  11 -14   48.22    0.90
   1 -11 -14   46.37    1.61
  23   0 -15    0.06    0.32
 -21   0  15    0.27    0.34
  21   0 -15    0.37    0.41
 -19   0  15   -0.05    0.41
 -17   0  15   -0.02    0.39
 -17   0  15    1.61    0.56
 -15   0  15    0.18    0.56
 -13   0  15    0.53    0.84
  13   0 -15    0.46    0.51
 -13   0  15    0.15    0.60
  11   0 -15    0.41    0.52
 -11   0  15    0.69    0.62
   9   0 -15   -0.64    0.64
   7   0 -15    0.43    0.62
  -7   0  15    0.39    0.62
   7   0 -15    0.43    0.64
   5   0 -15    0.90    0.73
  -5   0  15    2.57    0.61
   5   0 -15    1.60    0.78
  -3   0  15    0.16    0.63
   3   0 -15    0.46    1.10
  -1   0  15    0.19    0.79
   1   0  15    0.61    0.80
  -1   0 -15   -0.09    1.38
   3   0  15   -0.07    0.80
  -3   0 -15   -0.11    1.21
   5   0  15    0.61    0.78
  -5   0 -15    1.14    1.18
   7   0  15    0.07    0.73
  -7   0 -15   -0.07    0.91
  22  -1 -15    2.88    0.39
 -20  -1  15    0.05    0.36
 -20   1  15   -0.08    0.38
 -18  -1  15    2.95    0.37
 -18   1  15    4.12    0.49
 -18   1  15    2.67    0.51
 -16  -1  15    3.91    0.58
 -16   1  15    3.73    0.62
 -16   1  15    3.39    0.50
 -16  -1  15    2.98    0.56
 -14   1  15   19.04    0.77
  14   1 -15   19.32    0.59
 -12   1  15    1.31    0.78
  12   1 -15    0.96    0.56
 -12  -1  15    0.73    0.58
  10  -1 -15   59.67    0.97
  10   1 -15   55.48    0.89
   8  -1 -15    4.86    0.68
   8   1 -15    3.59    0.75
  -8   1  15    4.86    0.65
  -8  -1  15    5.48    0.66
   8  -1 -15    4.16    0.77
   8   1 -15    3.29    0.81
   6  -1 -15  174.38    1.61
   6   1 -15  185.34    1.76
  -6   1  15  187.94    1.53
  -6  -1  15  197.58    1.65
   6  -1 -15  167.08    1.68
   6   1 -15  196.65    1.93
   4   1 -15   38.62    1.14
  -4   1  15   37.60    0.93
  -4  -1  15   35.14    0.86
   4  -1 -15   37.54    1.22
   2   1 -15   29.29    1.31
  -2   1  15   26.12    1.01
   2  -1 -15   27.32    1.39
   0   1  15   41.92    1.16
   0  -1  15   41.70    1.13
   0   1 -15   42.44    1.53
   2   1  15    2.98    0.86
   2  -1  15    4.18    0.89
  -2  -1 -15    5.08    1.40
  -2   1 -15    3.51    1.41
   4   1  15   26.15    1.05
   4  -1  15   25.31    1.06
  -4   1 -15   23.24    1.22
   6   1  15   10.13    0.89
   6  -1  15   10.71    0.93
  -6  -1 -15    9.03    0.92
  -6   1 -15   10.09    1.07
  -8   1 -15    1.71    0.96
   8   1  15    2.59    0.76
  -8  -1 -15    2.07    0.84
  -8   1 -15    1.98    0.78
 -10   1 -15    0.59    0.62
  23  -2 -15    0.48    0.29
  23   2 -15    0.43    0.30
 -21  -2  15    2.55    0.33
  21  -2 -15    1.74    0.38
  21   2 -15    2.62    0.46
 -19  -2  15    1.44    0.45
 -19   2  15    1.54    0.44
 -19   2  15    0.43    0.46
 -17   2  15    2.55    0.53
  17   2 -15    2.20    0.40
 -17   2  15    2.28    0.47
 -15   2  15    0.71    0.64
  15   2 -15    0.87    0.46
 -15   2  15    0.56    0.56
 -15  -2  15    1.28    0.58
 -13  -2  15   12.56    0.77
 -13   2  15   12.28    0.86
  13   2 -15   13.49    0.60
 -13   2  15   14.01    0.61
 -11   2  15   20.29    1.01
  11   2 -15   19.59    0.78
 -11   2  15   21.08    0.80
 -11  -2  15   17.61    0.75
  11   2 -15   16.28    0.73
   9  -2 -15   37.54    0.91
   9   2 -15   36.92    0.94
  -9  -2  15   37.84    0.89
   9  -2 -15   35.96    0.96
   7  -2 -15    3.59    0.65
   7   2 -15    4.21    0.99
  -7  -2  15    3.54    0.67
   7  -2 -15    3.03    0.71
   7   2 -15    3.57    0.84
   5  -2 -15   23.42    0.95
   5   2 -15   22.79    1.02
  -5  -2  15   23.67    0.88
   5  -2 -15   21.05    0.99
   5   2 -15   25.35    1.19
  -3  -2  15    3.20    0.73
  -3   2  15    2.34    0.76
   1   2 -15    3.76    1.14
  -1   2  15    5.01    0.89
  -1  -2  15    2.07    0.77
   1  -2 -15    2.15    1.31
  -1   2 -15   11.88    1.35
   1   2  15    9.38    0.94
   1  -2  15    9.75    0.85
  -1   2 -15   12.16    1.43
   3   2  15    7.76    0.97
   3  -2  15    6.66    0.84
  -3  -2 -15    8.38    1.40
  -3   2 -15    7.05    1.37
  -5   2 -15   26.37    1.45
   5   2  15   24.96    1.09
  -5  -2 -15   24.84    1.29
  -5   2 -15   23.84    1.42
  -7   2 -15   13.38    1.07
   7   2  15   15.51    0.92
  -7  -2 -15   12.13    0.88
  -7   2 -15   15.08    1.22
  -9   2 -15    0.32    0.70
   9   2  15   -0.04    0.66
  -9  -2 -15   -0.08    0.61
  22  -3 -15    0.45    0.34
  22   3 -15    0.50    0.32
 -20  -3  15   -0.01    0.36
  20   3 -15   -0.07    0.43
 -20   3  15    0.27    0.42
 -18  -3  15    2.64    0.52
 -18   3  15    1.83    0.56
  18   3 -15    2.02    0.38
 -16   3  15   12.50    0.78
  16   3 -15   12.13    0.55
 -16   3  15   13.92    0.62
 -14   3  15   22.22    0.89
  14   3 -15   22.47    0.65
 -14   3  15   20.91    0.63
 -14  -3  15   23.81    0.73
 -12   3  15    1.73    0.86
  12   3 -15    1.26    0.60
 -12   3  15    1.47    0.56
 -12  -3  15    1.48    0.73
  12   3 -15    1.74    0.54
  10   3 -15    0.49    0.72
 -10   3  15    0.33    0.61
 -10  -3  15   -0.36    0.73
  10   3 -15    0.35    0.80
   8   3 -15   48.65    1.08
  -8   3  15   54.04    0.97
  -8  -3  15   55.84    1.15
   8   3 -15   49.56    1.23
   6  -3 -15   12.58    0.75
   6   3 -15   16.57    1.11
  -6   3  15   13.23    0.73
  -6  -3  15   15.52    0.86
   6  -3 -15   12.03    0.86
   6   3 -15   13.92    1.01
  -4  -3  15    6.43    0.92
   4  -3 -15    5.22    0.99
   4   3 -15    5.20    1.26
   2   3 -15  113.93    1.84
  -2  -3  15  114.62    1.69
   0   3 -15   20.90    1.18
   0   3  15   19.56    1.01
   0  -3 -15   21.48    1.52
  -2   3 -15   11.17    1.24
   2   3  15   10.42    1.04
  -2   3 -15   12.36    1.53
  -4   3 -15    4.95    1.12
   4   3  15    5.90    0.99
  -4  -3 -15    5.54    1.26
  -4   3 -15    5.57    1.14
  -6   3 -15   11.73    1.13
   6   3  15   13.42    1.00
  -6  -3 -15   12.13    1.07
  -6   3 -15   10.72    1.12
  -8   3 -15   13.45    0.98
  -8  -3 -15   12.93    0.72
  21  -4 -15    1.49    0.31
  21   4 -15    1.69    0.40
 -21   4  15    1.76    0.41
  19   4 -15    0.56    0.51
 -19   4  15    0.40    0.46
  19   4 -15    0.32    0.35
 -17   4  15   28.08    0.77
  17   4 -15   27.18    0.63
 -15   4  15    0.01    0.73
  15   4 -15    0.27    0.36
 -15   4  15    0.00    0.50
 -13   4  15    1.38    0.82
  13   4 -15    0.97    0.53
 -13   4  15    1.40    0.50
  13   4 -15    1.27    0.46
  11   4 -15    0.20    0.74
 -11   4  15   -0.09    0.64
 -11  -4  15    0.15    0.83
  11   4 -15    0.20    0.59
   9   4 -15   21.53    0.97
  -9   4  15   23.11    0.80
  -9  -4  15   25.63    1.22
   9   4 -15   19.15    0.95
  -7   4  15    5.07    0.67
  -7  -4  15    5.92    0.90
   7  -4 -15    3.84    0.71
   7   4 -15    4.82    1.01
   5   4 -15   -0.27    0.97
  -5   4  15    0.16    0.70
   5  -4 -15   -0.09    0.86
   5   4 -15    0.56    1.41
   3   4 -15    0.30    1.16
  -3   4  15    0.83    0.85
   3  -4 -15    0.65    1.06
   1   4 -15    2.21    1.13
  -1   4  15    2.25    0.93
   1  -4 -15    1.83    1.26
   1   4 -15    2.30    1.41
  -1   4 -15    5.03    1.19
  -1   4 -15    5.77    1.61
  -3   4 -15    5.19    1.13
  -3  -4 -15    5.55    1.44
  -3   4 -15    5.50    1.52
  -5   4 -15    4.28    1.09
   5   4  15    6.04    1.03
  -5  -4 -15    4.51    1.15
  -5   4 -15    2.75    0.96
  -7   4 -15   -0.04    1.14
   7   4  15    0.86    0.80
  -7  -4 -15    1.20    0.83
   9   4  15    7.35    0.69
  -9  -4 -15    2.52    0.50
  20  -5 -15    2.39    0.34
  20   5 -15    3.47    0.55
 -20   5  15    3.07    0.42
  20   5 -15    3.23    0.36
 -18  -5  15    0.24    0.47
  18   5 -15    0.26    0.70
 -18   5  15    0.02    0.55
  18   5 -15   -0.21    0.38
 -18  -5  15    0.60    0.57
 -16  -5  15    5.15    0.47
 -16   5  15    6.10    0.70
  16   5 -15    3.51    0.38
 -16   5  15    4.01    0.47
  14   5 -15   -0.01    0.45
 -14   5  15    0.48    0.56
 -14  -5  15   -0.37    0.73
  14   5 -15    0.07    0.40
 -12   5  15   18.62    1.09
  12   5 -15   16.52    0.74
 -12   5  15   14.64    0.67
  12   5 -15   12.81    0.61
 -10   5  15   53.32    1.37
  10   5 -15   56.15    1.27
  -8   5  15    4.22    1.29
  -8   5  15    2.68    0.68
   8   5 -15    4.44    1.08
  -6   5  15    8.76    1.48
   6   5 -15    6.84    0.91
  -6   5  15    7.23    0.72
   6  -5 -15    6.21    0.82
   6   5 -15    9.11    1.14
  -4   5  15    4.37    1.43
   4   5 -15    3.37    1.07
  -4   5  15    2.42    0.76
   4  -5 -15    1.97    0.97
   2   5 -15  133.26    2.13
  -2   5  15  111.27    1.47
   2  -5 -15  111.66    1.87
   2   5 -15  145.87    2.33
   0   5 -15   11.94    1.55
   0   5  15    9.18    1.03
   0  -5 -15    9.31    1.48
   0   5 -15    8.85    1.39
  -2   5 -15   13.80    1.54
   2   5  15   12.78    1.11
  -2   5 -15   10.37    1.23
  -4   5 -15   11.78    1.33
   4   5  15   12.98    1.06
  -4  -5 -15   12.20    1.34
  -4   5 -15   10.38    1.36
  -6   5 -15    4.72    0.93
  -6  -5 -15    5.93    0.96
  -8  -5 -15   -0.17    0.63
 -21   6  15   -0.15    0.35
  21   6 -15   -0.01    0.31
 -19  -6  15   12.38    0.45
 -19   6  15   11.35    0.55
  19   6 -15   12.44    0.47
 -17  -6  15    6.91    0.53
 -17   6  15    5.39    0.69
  17   6 -15    5.35    0.45
  15   6 -15   21.26    0.61
 -15   6  15   16.01    0.59
  13   6 -15    8.93    0.61
 -13   6  15    8.89    0.64
  13   6 -15    7.61    0.49
 -11   6  15    4.44    0.99
 -11   6  15    6.30    0.64
  11   6 -15    4.94    0.59
  -9   6  15    0.00    0.96
  -9   6  15    1.07    0.62
   9   6 -15    0.88    0.85
  -7   6  15    1.91    1.22
   7   6 -15    1.80    0.99
  -7   6  15    1.05    0.71
   7  -6 -15    1.30    0.70
   7   6 -15    2.44    1.25
  -5   6  15   10.68    1.45
   5   6 -15   13.78    1.14
  -5   6  15   12.10    0.79
   5  -6 -15   10.18    0.93
   3   6 -15  222.35    2.35
  -3   6  15  216.67    1.93
   1   6 -15   86.69    1.83
  -1   6  15   80.03    1.41
   1  -6 -15   82.71    1.86
   1   6 -15   88.72    1.96
  -1   6 -15    0.69    1.11
   1   6  15    1.40    0.98
  -1  -6 -15    1.22    1.46
  -1   6 -15    0.60    1.40
  -3   6 -15    1.06    1.10
   3   6  15    1.09    1.02
  -3   6 -15    0.44    1.30
   5   6  15    1.86    0.95
  -5  -6 -15    3.29    1.09
  -5   6 -15    1.05    0.79
   7   6  15    3.27    0.74
  -7  -6 -15    3.23    0.74
 -20   7  15    1.69    0.36
  20   7 -15    1.94    0.35
 -18  -7  15   10.77    0.45
 -18   7  15    9.39    0.56
  18   7 -15   10.61    0.49
 -16  -7  15    8.27    0.56
  16   7 -15    7.41    0.50
 -14  -7  15    0.68    0.46
 -14   7  15    0.84    0.85
  14   7 -15    0.67    0.49
 -14  -7  15    0.43    0.62
  14   7 -15    0.43    0.48
 -12   7  15   24.29    1.06
 -12   7  15   20.87    0.80
 -10   7  15    5.54    1.19
  10   7 -15    5.91    0.86
  10   7 -15    7.18    0.76
 -10   7  15    6.64    0.69
  10   7 -15    5.90    0.80
  -8   7  15   20.62    1.44
   8   7 -15   19.67    0.91
   8   7 -15   21.69    1.10
  -8   7  15   18.43    0.80
   6   7 -15   34.37    1.37
  -6   7  15   32.34    1.03
   4   7 -15  105.09    1.96
   4   7 -15   99.40    1.82
  -2   7  15   97.61    1.55
   2   7 -15   97.17    1.85
   0   7 -15   41.85    1.53
   0   7  15   50.66    1.37
   0  -7 -15   51.07    1.76
   0   7 -15   39.62    1.37
  -2   7 -15   -0.25    1.11
   2   7  15   -0.10    1.07
  -2  -7 -15    1.36    1.43
  -2   7 -15    0.72    1.05
   4   7  15    0.24    0.99
  -4   7 -15   -0.08    0.66
   6   7  15    6.29    0.74
  -6  -7 -15    6.46    0.83
 -17  -8  15    8.77    0.46
 -17   8  15    7.56    0.53
  17   8 -15    7.22    0.46
  15   8 -15    1.69    0.43
 -15  -8  15    2.41    0.51
 -15   8  15    1.53    0.66
 -15  -8  15    2.14    0.58
 -13  -8  15    4.39    0.52
 -13   8  15    5.07    0.88
  13   8 -15    3.91    0.55
  11   8 -15   50.01    0.93
  11   8 -15   54.76    0.94
  -9   8  15    9.69    1.12
   9   8 -15   12.02    0.94
  -9   8  15   11.76    0.76
   9   8 -15   12.80    0.99
   9   8 -15   13.38    0.81
   7   8 -15   18.31    0.84
   7   8 -15   20.69    1.04
  -7   8  15   20.41    0.90
   7   8 -15   21.38    1.03
   5   8 -15    2.84    0.77
   5   8 -15    4.34    1.01
   5  -8 -15    2.25    0.87
  -5   8  15    2.39    0.83
   3   8 -15   73.62    1.75
  -3   8  15   79.53    1.50
  -1   8  15   45.03    1.34
   1  -8 -15   42.53    1.60
   1   8 -15   42.44    1.52
   1   8  15   50.56    1.41
  -1  -8 -15   55.52    1.80
   3   8  15   15.70    1.05
  -3  -8 -15   20.23    1.44
   5   8  15    4.92    0.85
 -16   9  15    1.93    0.50
 -16  -9  15    7.00    1.16
  14   9 -15    0.29    0.43
 -14   9  15    0.29    0.69
  14   9 -15   -0.04    0.48
 -14  -9  15    0.20    0.56
 -12   9  15    0.00    0.86
  12   9 -15   -0.41    0.56
 -12  -9  15    0.61    0.65
  12   9 -15   -0.02    0.50
  10   9 -15   19.33    0.89
  10   9 -15   19.34    0.80
   8   9 -15   25.45    0.86
   8   9 -15   29.60    0.89
   6   9 -15    1.11    0.72
   6   9 -15    0.96    0.94
   4   9 -15    8.24    1.02
   4   9 -15    9.57    0.82
   4  -9 -15    7.88    1.04
   4   9 -15   10.12    1.04
   2  -9 -15   51.76    1.59
   2   9 -15   49.11    1.30
   0   9  15    4.92    1.25
   0  -9 -15    4.62    1.42
   0   9 -15    2.27    0.89
   2   9  15    2.65    1.07
  -2  -9 -15    3.34    1.38
  -2   9 -15    0.74    0.53
 -13  10  15    4.68    0.74
 -13 -10  15    5.32    0.49
  13  10 -15    3.95    0.51
  13  10 -15    4.45    0.48
 -11  10  15    0.74    0.87
  11  10 -15    1.26    0.53
 -11 -10  15    2.47    0.66
  11  10 -15    2.08    0.54
   9  10 -15   31.61    0.95
   9  10 -15   32.41    0.89
   7  10 -15    0.52    0.58
   7  10 -15    0.42    0.66
   5  10 -15   11.83    0.72
   5  10 -15   10.51    0.90
   5  10 -15   13.44    0.93
   3  10 -15   75.74    1.11
   3  10 -15   70.14    1.30
   1 -10 -15   23.27    1.44
   1  10 -15   16.12    0.79
   8  11 -15    2.98    0.62
   6  11 -15    3.11    0.56
   6  11 -15    4.09    0.53
   4  11 -15    1.74    0.51
  22   0 -16    0.36    0.34
 -20   0  16   15.64    0.53
 -18   0  16    3.56    0.47
 -18   0  16    1.86    0.51
 -16   0  16   37.73    0.82
 -14   0  16   20.19    0.80
 -14   0  16   20.50    0.77
 -12   0  16  164.78    1.55
  12   0 -16  161.03    1.45
  10   0 -16  150.11    1.46
  10   0 -16  137.10    1.42
   8   0 -16    9.54    0.87
   8   0 -16    8.04    0.77
   6   0 -16    6.99    0.75
   6   0 -16    6.19    0.78
  -4   0  16  584.69    2.91
   4   0 -16  585.16    3.33
  -2   0  16   65.50    1.17
   2   0 -16   67.89    1.53
   0   0  16   17.51    0.91
   2   0  16  266.84    2.17
  -2   0 -16  280.64    2.50
   4   0  16  322.01    2.36
  -4   0 -16  324.73    2.44
   6   0  16   18.02    0.88
  -6   0 -16   16.46    1.00
  -8   0 -16    3.95    0.75
  23  -1 -16    3.44    0.35
 -21  -1  16    8.22    0.37
  21   1 -16    9.93    0.48
 -19  -1  16    6.63    0.45
 -19   1  16    5.68    0.45
 -17   1  16    4.30    0.48
 -17   1  16    4.25    0.61
 -17   1  16    3.87    0.49
 -15  -1  16   12.72    0.69
  15   1 -16   14.17    0.57
 -13  -1  16   37.97    0.95
 -13  -1  16   37.50    0.89
  11  -1 -16  324.58    2.08
  11   1 -16  332.10    2.17
   9  -1 -16   35.16    0.89
   9   1 -16   34.04    0.88
  -9   1  16   37.16    0.92
  -9  -1  16   35.74    0.89
   9  -1 -16   30.03    0.89
   9   1 -16   30.76    0.89
   7  -1 -16   37.28    0.94
   7   1 -16   42.87    1.11
  -7   1  16   45.89    0.99
  -7  -1  16   43.81    1.01
   7  -1 -16   36.16    1.02
   7   1 -16   39.17    1.07
   5  -1 -16   45.25    1.08
   5   1 -16   49.04    1.18
  -5   1  16   51.55    1.00
  -5  -1  16   52.67    1.06
   5  -1 -16   43.57    1.13
   5   1 -16   55.89    1.41
   3   1 -16   21.04    1.14
  -3   1  16   18.79    0.89
  -3  -1  16   16.94    0.82
   3  -1 -16   18.86    1.25
   3   1 -16   18.66    1.15
  -1   1  16   10.25    0.92
  -1  -1  16    8.78    0.81
   1   1  16   60.97    1.31
   1  -1  16   50.84    1.15
  -1  -1 -16   66.13    1.78
  -1   1 -16   56.06    1.51
   3   1  16  337.03    2.53
  -3  -1 -16  342.95    2.65
  -5   1 -16   32.06    1.36
   5   1  16   30.23    1.07
   5  -1  16   26.79    0.98
  -5  -1 -16   29.53    1.22
  -5   1 -16   28.41    1.27
  -7   1 -16    0.07    0.79
   7   1  16    0.01    0.64
  -7  -1 -16    0.09    0.78
  -7   1 -16    0.77    0.77
  22  -2 -16    9.75    0.44
  22   2 -16   10.61    0.49
 -20  -2  16    1.09    0.33
 -20   2  16    0.82    0.42
 -18  -2  16   24.67    0.51
 -18   2  16   20.66    0.65
 -16   2  16    8.84    0.51
 -16   2  16    7.84    0.64
  16   2 -16    7.54    0.45
 -16   2  16    6.90    0.58
 -14  -2  16    0.01    0.65
 -14   2  16    1.27    0.69
  14   2 -16    0.26    0.43
 -14   2  16   -0.03    0.52
 -14  -2  16    0.64    0.64
  12   2 -16  335.32    2.27
 -12   2  16  331.79    1.91
  10   2 -16    0.63    0.64
 -10  -2  16    0.15    0.65
  10   2 -16    0.43    0.66
   8  -2 -16   37.52    0.98
   8   2 -16   36.09    1.03
  -8  -2  16   45.41    1.09
   8  -2 -16   27.78    0.80
   8   2 -16   35.76    1.05
   6  -2 -16    0.06    0.62
   6   2 -16    0.98    0.93
  -6   2  16    1.86    0.67
  -6  -2  16    1.03    0.75
   6  -2 -16    0.77    0.78
   6   2 -16    0.20    1.02
   4   2 -16  819.57    4.18
  -4  -2  16  818.72    3.89
  -2   2  16   19.61    1.00
  -2  -2  16   18.35    0.94
   2  -2 -16   19.19    1.34
   0   2 -16   25.96    1.34
   0   2  16   26.81    1.11
   0   2 -16   28.48    1.52
  -2   2 -16   29.50    1.33
   2   2  16   30.75    1.18
  -2  -2 -16   30.57    1.52
  -2   2 -16   27.36    1.39
  -4   2 -16   95.29    1.70
  -4  -2 -16   90.13    1.59
  -4   2 -16   90.58    1.63
  -6   2 -16    8.10    0.89
   6   2  16    9.39    0.87
  -6  -2 -16    7.32    0.81
  -6   2 -16   10.27    1.32
  -8   2 -16    3.41    0.72
  -8  -2 -16    3.02    0.60
 -21  -3  16    5.83    0.32
  21  -3 -16    4.81    0.38
  21   3 -16    5.65    0.49
 -21   3  16    4.87    0.40
 -19  -3  16   63.83    0.77
 -19   3  16   40.95    0.73
 -17   3  16   24.49    0.70
  17   3 -16   26.32    0.58
 -17   3  16   25.20    0.58
 -15   3  16   23.11    0.82
 -15   3  16   25.98    0.69
 -13  -3  16    1.92    0.71
 -13   3  16    0.71    0.82
  13   3 -16    0.38    0.48
 -13   3  16    0.48    0.52
 -13  -3  16    0.46    0.56
 -11   3  16  277.85    1.86
 -11  -3  16  284.52    2.12
  -9   3  16   90.90    1.59
   9   3 -16   81.66    1.26
  -9   3  16   88.26    1.18
  -9  -3  16   79.64    1.21
   9  -3 -16   66.35    1.11
   9   3 -16   69.92    1.18
   7  -3 -16   22.90    0.86
   7   3 -16   26.73    1.08
  -7   3  16   30.45    0.97
  -7  -3  16   26.81    0.99
   7  -3 -16   21.73    0.89
   7   3 -16   33.65    1.40
   5  -3 -16  619.13    3.45
  -5  -3  16  719.97    3.56
   5  -3 -16  603.96    3.36
   5   3 -16  766.89    4.03
  -3  -3  16   24.42    1.16
   3  -3 -16   20.16    1.25
   1   3 -16   19.07    1.24
  -1   3  16   21.23    1.11
   1  -3 -16   19.44    1.43
   1   3 -16   21.32    1.48
   1   3  16   52.79    1.34
  -1   3 -16   52.03    1.62
  -3   3 -16   34.72    1.33
   3   3  16   40.34    1.26
  -3  -3 -16   38.88    1.47
  -3   3 -16   35.61    1.41
  -5   3 -16    4.97    0.99
   5   3  16    7.04    0.95
  -5  -3 -16    7.26    0.98
  -5   3 -16    4.40    1.03
  -7   3 -16    7.43    0.91
   7   3  16    9.64    0.80
  -7  -3 -16    7.93    0.78
  22  -4 -16    9.44    0.39
  22   4 -16   17.94    0.57
  20   4 -16    7.13    0.60
 -20   4  16    5.13    0.43
 -18   4  16   27.71    0.72
  18   4 -16   27.74    0.58
 -16   4  16    1.49    0.57
  16   4 -16    1.46    0.45
 -16   4  16    1.07    0.41
 -14   4  16    0.46    0.75
  14   4 -16    0.48    0.51
 -14   4  16    0.00    0.53
 -12   4  16  134.96    1.27
 -12  -4  16  136.81    1.54
  10   4 -16  149.66    1.61
  10   4 -16  152.63    1.77
  -8   4  16   52.80    1.58
   8   4 -16   46.06    1.18
  -8   4  16   45.89    0.95
  -8  -4  16   54.62    1.36
   8   4 -16   43.63    1.16
  -6   4  16  276.83    1.96
   6  -4 -16  235.90    2.03
   4   4 -16  236.35    2.47
  -4   4  16  221.78    1.90
   2   4 -16   24.33    1.41
  -2   4  16   21.32    1.10
   2  -4 -16   20.95    1.35
   0   4 -16   -0.02    1.13
   0  -4 -16   -0.68    1.37
   0   4 -16   -0.22    1.53
  -2   4 -16   15.91    1.30
  -2   4 -16   16.25    1.36
  -4   4 -16   49.53    1.49
  -4  -4 -16   53.97    1.38
  -6   4 -16    2.19    0.88
   6   4  16    2.88    0.80
  -6  -4 -16    2.56    0.78
  21   5 -16   14.43    0.63
 -21   5  16   13.85    0.45
 -19  -5  16   21.06    0.50
  19   5 -16   21.69    0.84
 -19   5  16   15.80    0.56
  19   5 -16   17.55    0.51
 -17  -5  16    8.61    0.42
  17   5 -16   10.09    0.77
 -17   5  16    9.27    0.67
  17   5 -16    8.13    0.44
 -15   5  16   15.08    0.75
  15   5 -16   14.28    0.54
 -15   5  16   13.09    0.59
  13   5 -16   16.04    0.71
  13   5 -16   15.80    0.68
 -11   5  16   10.14    0.94
  11   5 -16   10.92    0.83
  11   5 -16   12.62    1.04
  -9   5  16    1.75    1.21
  -9   5  16    1.65    0.67
   9   5 -16    1.45    0.98
  -7   5  16  413.40    3.53
   7   5 -16  409.67    3.19
   5   5 -16  172.93    2.10
  -5   5  16  155.43    1.52
  -3   5  16   26.25    1.81
   3   5 -16   31.91    1.32
  -3   5  16   30.69    1.06
   3  -5 -16   26.23    1.26
   1   5 -16   20.69    1.31
  -1   5  16   23.06    1.13
   1  -5 -16   20.28    1.42
   1   5 -16   20.57    1.25
  -1   5 -16    1.20    1.05
   1   5  16    0.39    1.02
  -1  -5 -16    0.33    1.39
  -1   5 -16    0.59    1.00
  -3   5 -16   41.21    1.40
  -3   5 -16   38.58    1.31
  -5   5 -16   -0.11    0.84
  -5  -5 -16    0.04    0.86
  -5   5 -16   -0.09    0.67
 -20  -6  16    8.72    0.35
 -20   6  16    7.48    0.43
  20   6 -16    7.97    0.41
 -18  -6  16   31.23    0.55
  18   6 -16   32.45    0.65
 -16  -6  16    1.75    0.40
  16   6 -16    1.93    0.45
 -14   6  16   11.83    0.83
  14   6 -16   10.45    0.53
 -14   6  16   10.27    0.61
  14   6 -16   11.77    0.57
  12   6 -16   87.06    1.23
  12   6 -16   83.45    1.17
 -10   6  16    4.53    1.13
 -10   6  16    3.06    0.67
  10   6 -16    3.78    0.86
  -8   6  16    0.02    1.20
   8   6 -16    1.37    0.98
  -8   6  16    0.00    0.71
   8   6 -16    0.70    0.78
  -6   6  16   61.67    1.91
  -6   6  16   63.21    1.23
   4   6 -16  209.26    2.25
  -4   6  16  189.89    1.75
   2   6 -16   28.33    1.20
  -2   6  16   31.88    1.11
   2  -6 -16   30.83    1.39
   0   6  16   24.22    1.09
   0  -6 -16   26.42    1.51
   0   6 -16   26.63    1.46
  -2   6 -16    0.65    0.86
   2   6  16    0.86    0.87
  -2   6 -16    0.15    1.17
   4   6  16  106.71    1.48
  -4  -6 -16  127.90    1.74
   6   6  16    0.29    0.64
  -6  -6 -16    0.45    0.66
 -19   7  16   23.91    0.56
  19   7 -16   24.92    0.52
 -17  -7  16   19.09    0.49
  17   7 -16   19.95    0.59
 -15  -7  16   -0.03    0.36
 -15   7  16    0.30    0.69
  15   7 -16    0.12    0.45
 -13   7  16   44.50    0.91
  13   7 -16   45.37    0.83
 -11   7  16  156.24    1.86
  11   7 -16  152.34    1.57
   9   7 -16   45.47    1.09
   9   7 -16   44.34    1.02
   7   7 -16   55.11    1.34
  -7   7  16   52.28    1.14
   5   7 -16   86.88    1.78
  -5   7  16   73.73    1.32
   3   7 -16   23.96    1.21
  -3   7  16   26.20    1.05
   3  -7 -16   20.24    1.22
   3   7 -16   22.42    1.10
   1   7 -16    0.20    1.01
  -1   7  16    0.99    0.89
   1  -7 -16    0.66    1.25
   1   7 -16    0.25    0.86
   1   7  16   20.41    1.06
  -1  -7 -16   21.90    1.49
  -1   7 -16   18.80    1.33
   3   7  16  113.17    1.56
  -3   7 -16   64.86    1.10
 -16  -8  16    1.08    0.44
 -16   8  16    0.67    0.50
  16   8 -16    0.69    0.44
 -14  -8  16   11.19    0.58
 -14   8  16   11.53    0.80
 -14  -8  16   12.06    0.64
  12   8 -16   94.30    1.25
  12   8 -16   82.97    1.02
 -10   8  16    0.94    1.04
  10   8 -16    0.50    0.57
  10   8 -16    0.93    0.56
  -8   8  16   -0.56    1.08
   8   8 -16    0.62    0.76
  -8   8  16    0.42    0.74
   8   8 -16    1.30    0.85
   6   8 -16    4.56    0.83
  -6   8  16    5.17    0.87
   4  -8 -16  238.87    2.32
   4   8 -16  246.23    2.11
   2   8 -16    2.10    0.97
  -2   8  16    2.64    1.02
   2  -8 -16    2.81    1.17
   2   8 -16    2.09    0.79
   0   8 -16    1.29    0.77
   0   8  16    2.64    0.93
   0  -8 -16    1.46    1.28
   0   8 -16    1.44    0.70
   2   8  16    1.32    0.86
  -2  -8 -16    0.41    1.20
  -2   8 -16    0.35    0.66
 -15   9  16   14.78    0.65
 -13   9  16    5.77    0.76
  13   9 -16    4.20    0.47
  13   9 -16    4.67    0.51
 -11   9  16   35.36    1.24
  11   9 -16   32.60    0.71
  -9   9  16   -0.81    1.15
   9   9 -16   -0.41    0.61
   9   9 -16    0.40    0.74
   7   9 -16    3.69    0.62
   5   9 -16   16.55    0.98
   5   9 -16   17.33    0.89
   3   9 -16   41.25    1.29
   3  -9 -16   39.01    1.32
   3   9 -16   43.33    1.13
  -1   9  16   14.19    1.13
   1  -9 -16   12.14    1.29
  -1  -9 -16   24.90    1.44
  -1   9 -16    9.07    0.73
  12  10 -16   27.32    0.73
  12  10 -16   29.77    0.69
  10  10 -16    1.34    0.51
  10  10 -16    1.33    0.48
   8  10 -16    0.30    0.61
   6  10 -16    0.12    0.57
   6  10 -16    0.09    0.53
   4  10 -16   42.33    0.83
   2  10 -16    1.03    0.54
 -21   0  17   -0.16    0.29
 -19   0  17    0.55    0.39
 -17   0  17   -0.23    0.52
 -15   0  17   -0.67    0.61
 -15   0  17   -0.69    0.58
 -13   0  17   -0.25    0.89
  13   0 -17   -0.25    0.51
 -13   0  17    0.18    0.62
  11   0 -17   -0.77    0.58
  11   0 -17   -0.45    0.65
   9   0 -17    0.51    0.62
  -9   0  17   -0.07    0.61
   9   0 -17   -0.15    0.64
   7   0 -17    0.00    0.72
  -7   0  17   -0.21    0.68
   7   0 -17   -0.36    0.78
   5   0 -17   -0.31    0.77
  -5   0  17   -0.91    0.76
   5   0 -17    0.00    0.80
   3   0 -17    0.48    0.91
  -3   0  17    0.00    0.68
   3   0 -17    0.56    1.28
   1   0 -17    0.55    1.15
  -1   0  17    1.49    0.74
   1   0  17    0.32    0.78
  -1   0 -17    0.37    1.10
   3   0  17    0.24    0.81
  -3   0 -17   -0.41    1.09
  -5   0 -17    0.43    0.90
   5   0  17    0.32    0.67
  -5   0 -17    0.12    0.88
  -7   0 -17   -0.18    0.57
  -7   0 -17   -0.24    0.74
  22  -1 -17    0.20    0.27
  22   1 -17   -0.06    0.32
 -20  -1  17    2.46    0.33
 -20   1  17    2.72    0.38
 -18  -1  17    1.06    0.35
 -18   1  17    1.00    0.44
 -18   1  17    0.49    0.48
 -16  -1  17    0.16    0.54
 -16   1  17    0.28    0.55
 -16  -1  17    0.21    0.49
 -14  -1  17   19.77    0.82
 -14   1  17   19.60    0.84
  14   1 -17   17.56    0.59
 -14  -1  17   20.55    0.76
 -12   1  17   11.00    0.93
  12   1 -17    9.31    0.67
 -12  -1  17    9.38    0.69
  10  -1 -17    2.43    0.61
  10   1 -17    1.17    0.53
 -10   1  17    1.64    0.67
 -10  -1  17    1.47    0.64
  10  -1 -17    1.62    0.60
  10   1 -17    1.50    0.69
   8  -1 -17   17.29    0.94
   8   1 -17   14.29    0.81
  -8   1  17   19.07    0.87
  -8  -1  17   15.82    0.74
   8  -1 -17   13.52    0.79
   8   1 -17   13.22    0.84
   6  -1 -17    4.82    0.73
   6   1 -17    5.20    0.88
  -6   1  17    6.13    0.82
  -6  -1  17    5.11    0.78
   6  -1 -17    4.86    0.94
   6   1 -17    4.26    0.91
   4  -1 -17   13.65    0.93
   4   1 -17   14.19    1.01
  -4   1  17   13.22    0.81
  -4  -1  17   14.36    0.87
   4  -1 -17   12.54    0.96
   4   1 -17   16.56    1.21
   2  -1 -17   59.72    1.49
   2   1 -17   52.71    1.33
  -2   1  17   52.41    1.16
  -2  -1  17   49.48    1.10
   2  -1 -17   56.72    1.48
   0   1  17  162.46    1.72
   0  -1  17  143.58    1.64
  -2   1 -17    5.04    1.14
   2   1  17    5.05    0.87
   2  -1  17    3.53    0.79
  -2  -1 -17    4.98    1.11
  -2   1 -17    4.98    1.17
  -4   1 -17   74.03    1.46
   4   1  17   74.10    1.26
  -4  -1 -17   70.08    1.22
  -6  -1 -17    3.55    0.84
  -6   1 -17    2.96    0.75
   6   1  17    2.84    0.64
  -6  -1 -17    2.42    0.72
  -6   1 -17    3.49    1.01
 -21  -2  17    0.00    0.25
  21   2 -17   -0.13    0.31
 -19  -2  17    3.61    0.40
 -19   2  17    2.11    0.47
 -17   2  17    8.89    0.56
  17   2 -17   10.12    0.48
 -17   2  17   10.36    0.49
 -15  -2  17    0.71    0.59
 -15   2  17    1.25    0.66
  15   2 -17    0.48    0.43
 -15   2  17    1.33    0.55
 -15  -2  17    1.21    0.53
 -13  -2  17    5.08    0.72
 -13   2  17    4.94    0.85
  13   2 -17    6.12    0.57
 -13   2  17    6.22    0.61
 -13  -2  17    5.82    0.68
 -11   2  17    4.33    1.05
  11   2 -17    5.84    0.69
 -11  -2  17    5.43    0.69
  11   2 -17    5.82    0.77
   9  -2 -17   20.56    0.78
   9   2 -17   19.30    0.76
   9  -2 -17   17.96    0.78
   9   2 -17   21.85    0.94
   7  -2 -17    1.68    0.70
   7   2 -17    1.80    0.82
  -7   2  17    2.20    0.77
  -7  -2  17    1.06    0.72
   7  -2 -17    0.76    0.63
   7   2 -17    1.28    0.78
   5   2 -17  110.45    1.73
  -5   2  17  112.04    1.38
  -5  -2  17  107.54    1.49
   5   2 -17  113.72    1.81
   3  -2 -17   28.87    1.13
  -3  -2  17   30.14    1.04
   3  -2 -17   30.85    1.29
  -1   2  17   46.77    1.15
  -1  -2  17   43.76    1.20
   1  -2 -17   48.14    1.58
  -1   2 -17    4.19    1.10
   1   2  17    4.11    0.94
  -1   2 -17    4.47    1.28
  -3   2 -17    2.96    0.99
   3   2  17    3.85    0.88
  -3  -2 -17    2.61    0.91
  -3   2 -17    2.01    0.99
  -5   2 -17    2.86    0.82
   5   2  17    3.98    0.74
  -5  -2 -17    2.81    0.71
  -5   2 -17    3.31    1.01
  -7  -2 -17    3.19    0.72
  -7   2 -17    2.87    0.69
   7   2  17    2.81    0.55
  -7  -2 -17    2.90    0.64
  22  -3 -17    1.65    0.30
  22   3 -17    1.81    0.32
 -20  -3  17    1.59    0.30
  20   3 -17    1.66    0.41
 -20   3  17    1.17    0.39
 -18  -3  17    0.54    0.32
 -18   3  17    0.00    0.49
  18   3 -17    0.33    0.35
 -16   3  17   11.49    0.72
  16   3 -17   10.37    0.49
 -16   3  17   11.45    0.56
 -14   3  17    0.59    0.71
  14   3 -17    0.26    0.46
 -14   3  17    0.13    0.49
 -12   3  17    2.24    0.98
  12   3 -17    1.67    0.59
 -12   3  17    1.89    0.62
 -12  -3  17    1.11    0.69
  12   3 -17    1.52    0.53
  10   3 -17   12.00    0.88
 -10   3  17    9.82    0.70
 -10  -3  17   10.27    0.84
  10   3 -17    9.83    0.77
   8   3 -17    1.58    0.83
  -8   3  17    1.76    0.73
  -8  -3  17    1.61    0.74
   8  -3 -17    1.25    0.58
   8   3 -17    1.32    0.82
   6  -3 -17   65.45    1.18
   6   3 -17   86.56    1.55
  -6  -3  17   77.32    1.35
   6  -3 -17   62.03    1.22
   4  -3 -17    0.19    0.79
  -4  -3  17    0.23    0.81
   4  -3 -17    1.66    0.97
   4   3 -17    0.74    1.24
   2   3 -17    1.46    1.14
  -2   3  17    2.19    0.85
   2  -3 -17    1.63    1.16
   0   3 -17    0.41    1.01
   0   3  17    0.20    0.91
   0   3 -17    0.21    1.04
  -2   3 -17    0.59    1.00
   2   3  17    0.09    0.86
  -2   3 -17    0.43    1.51
  -4   3 -17    0.21    0.92
   4   3  17    0.13    0.83
  -4  -3 -17   -0.02    0.79
  -4   3 -17    0.90    0.89
  -6   3 -17    5.20    0.83
   6   3  17    6.92    0.67
  -6  -3 -17    5.25    0.61
  21  -4 -17    1.74    0.29
  21   4 -17    2.65    0.42
 -21   4  17    1.86    0.34
  19   4 -17    0.51    0.55
 -19   4  17    0.84    0.44
  19   4 -17    0.14    0.32
 -17   4  17    0.91    0.55
  17   4 -17    1.19    0.40
 -15   4  17    1.53    0.72
  15   4 -17    1.25    0.35
 -15   4  17    1.41    0.50
  13   4 -17    2.27    0.52
 -13   4  17    2.87    0.53
  13   4 -17    2.39    0.47
  11   4 -17   77.33    1.25
 -11   4  17   76.10    1.02
  -9   4  17   15.62    1.60
   9   4 -17   13.01    1.02
  -9   4  17   11.91    0.75
  -9  -4  17   13.31    0.96
   9   4 -17   11.80    0.99
  -7   4  17   37.58    1.59
  -7   4  17   35.20    1.01
   5  -4 -17    4.56    0.70
  -5   4  17    6.26    0.81
   5  -4 -17    5.36    0.91
   5   4 -17    7.59    1.19
   3  -4 -17    1.68    0.89
   3   4 -17    1.06    1.02
  -3   4  17    1.21    0.87
   3  -4 -17    0.65    1.04
   1   4 -17    8.87    1.21
   1  -4 -17    7.52    1.25
   1   4 -17   10.45    1.34
  -1   4 -17    2.08    1.23
  -1   4 -17    1.64    1.09
  -3   4 -17    1.91    1.01
   3   4  17    0.94    0.90
  -3  -4 -17    0.70    1.02
  -3   4 -17    0.50    0.84
  -5   4 -17    0.09    0.76
   5   4  17   -0.01    0.70
  -5  -4 -17   -0.49    0.62
  -5   4 -17   -0.13    0.76
 -20  -5  17    1.51    0.28
  20  -5 -17    0.85    0.29
  20   5 -17    1.04    0.47
 -20   5  17    1.13    0.37
  20   5 -17    1.06    0.29
 -18  -5  17    3.85    0.42
  18   5 -17    4.10    0.73
 -18   5  17    3.03    0.53
  18   5 -17    3.07    0.39
  16   5 -17   -0.17    0.73
 -16   5  17    0.15    0.60
  16   5 -17   -0.05    0.32
 -16   5  17    0.33    0.42
  14   5 -17    6.30    0.50
 -14   5  17    7.09    0.58
  12   5 -17    8.98    0.65
 -12   5  17    8.72    0.60
  12   5 -17    7.43    0.55
 -10   5  17    8.52    1.12
  10   5 -17    8.39    0.88
 -10   5  17    7.11    0.67
  10   5 -17    6.51    0.70
  -8   5  17   66.70    1.79
   8   5 -17   70.28    1.58
  -6   5  17    0.02    1.53
   6   5 -17   -0.24    0.91
  -6   5  17    0.23    0.79
   6  -5 -17    0.24    0.77
   6   5 -17    0.13    1.21
  -4   5  17    7.53    2.14
   4   5 -17    6.38    1.03
  -4   5  17    5.94    0.81
   4  -5 -17    5.01    0.96
  -2   5  17    1.81    2.05
   2   5 -17    1.19    0.96
  -2   5  17    0.57    0.85
   2  -5 -17    2.11    1.13
   2   5 -17    1.71    1.06
   0   5 -17   10.14    1.05
   0   5  17   10.09    0.91
   0  -5 -17   10.76    1.27
   0   5 -17   11.80    1.29
  -2   5 -17   12.93    0.99
  -2   5 -17   15.13    1.16
  -4   5 -17    0.79    0.65
  -4  -5 -17    1.20    0.82
  -4   5 -17    1.05    0.63
 -19  -6  17    0.58    0.29
 -19   6  17    0.28    0.39
  19   6 -17    0.60    0.34
 -17  -6  17    0.09    0.39
 -17   6  17    0.12    0.55
  17   6 -17    0.12    0.35
  15   6 -17    9.67    0.54
 -15   6  17    8.76    0.49
 -13   6  17    2.04    0.85
  13   6 -17    1.27    0.50
 -13   6  17    1.82    0.63
  13   6 -17    1.19    0.42
 -11   6  17    6.84    1.05
 -11   6  17    5.94    0.63
  11   6 -17    5.25    0.59
  -9   6  17   11.40    1.29
   9   6 -17   12.53    1.23
  -7   6  17    0.05    1.27
   7   6 -17    0.14    0.94
  -7   6  17    0.11    0.75
   7  -6 -17    0.03    0.68
   7   6 -17    0.57    0.85
  -5   6  17   37.62    1.84
   5   6 -17   53.55    1.41
  -5   6  17   55.40    1.19
   5  -6 -17   36.84    1.14
  -3   6  17    7.82    1.53
   3   6 -17   13.39    1.03
  -3   6  17   15.17    0.88
   3  -6 -17   12.82    1.11
   3   6 -17   19.43    1.37
   1  -6 -17    2.20    0.95
   1   6 -17    1.42    0.89
  -1   6  17    2.25    0.85
   1  -6 -17    2.70    1.20
   1   6 -17    2.36    1.18
  -1   6 -17   33.19    1.15
  -1   6 -17   33.64    1.08
  -3   6 -17   -0.12    0.73
   3   6  17    0.87    0.73
  -3   6 -17    0.27    0.96
 -18  -7  17    4.19    0.34
  18   7 -17    4.01    0.38
 -16   7  17    7.97    0.58
  16   7 -17    7.04    0.44
  14   7 -17   14.47    0.54
 -14   7  17   15.26    0.61
  14   7 -17   15.42    0.56
 -12   7  17   12.07    0.91
  12   7 -17   10.44    0.55
 -10   7  17    5.73    1.14
  10   7 -17    5.61    0.73
 -10   7  17    4.02    0.67
  10   7 -17    5.46    0.81
  -8   7  17    8.14    1.35
   8   7 -17    6.45    0.73
  -8   7  17    6.65    0.73
   8   7 -17    8.06    0.91
  -6   7  17   57.72    2.00
   6   7 -17   89.09    1.48
  -6   7  17  102.07    1.48
   6  -7 -17   61.93    1.25
   4   7 -17    1.20    0.95
  -4   7  17   -0.12    0.86
   4  -7 -17    0.30    0.97
   4   7 -17    0.14    1.19
   2   7 -17   17.56    1.17
  -2   7  17   18.42    0.96
   2  -7 -17   16.94    1.21
   2   7 -17   16.82    1.04
   0   7 -17   13.41    1.04
   0   7  17   14.66    0.90
   0  -7 -17   17.92    1.30
   0   7 -17   17.74    1.30
   2   7  17   21.32    0.91
  -2  -7 -17   25.75    1.26
 -15  -8  17   15.20    0.46
 -15   8  17   12.55    0.62
 -13  -8  17   14.67    0.48
  13   8 -17   13.26    0.50
 -11   8  17    0.51    0.99
  11   8 -17    0.53    0.49
  11   8 -17    0.30    0.66
  -9   8  17   -0.90    1.11
   9   8 -17   -0.25    0.66
  -9   8  17    0.02    0.66
   9   8 -17   -0.46    0.67
   7   8 -17    5.14    0.76
  -7   8  17    7.33    0.91
   7   8 -17    7.69    0.93
   5   8 -17    2.29    0.73
  -5   8  17    4.53    0.89
   5  -8 -17    2.24    0.78
   3   8 -17    0.55    0.67
  -3   8  17    0.83    0.89
   3  -8 -17    0.02    0.99
   3   8 -17    0.85    0.64
   1   8 -17    2.10    0.66
  -1   8  17    5.86    0.97
   1  -8 -17    4.60    1.16
   1   8 -17    3.33    0.71
   1   8  17   38.19    1.23
  -1  -8 -17   35.73    1.39
 -12   9  17    5.81    0.83
  12   9 -17    3.54    0.43
  12   9 -17    4.89    0.50
 -10   9  17   -0.06    0.99
  10   9 -17    0.00    0.45
  10   9 -17    0.37    0.50
   8   9 -17    0.41    0.50
   8   9 -17    0.94    0.54
   6   9 -17   16.31    0.68
   4   9 -17    0.49    0.55
   4   9 -17    0.46    0.48
   2  -9 -17    5.14    1.02
   2   9 -17    4.58    0.51
 -20   0  18    4.32    0.36
 -18   0  18    0.48    0.42
 -18   0  18    0.17    0.46
 -16   0  18    0.68    0.54
 -16   0  18    0.56    0.45
 -14   0  18   89.98    1.22
 -14   0  18  104.95    1.13
 -12   0  18    2.53    0.80
  12   0 -18    3.18    0.63
 -12   0  18    3.07    0.61
 -10   0  18   26.50    0.83
  10   0 -18   29.84    1.15
   8   0 -18  116.68    1.45
   8   0 -18  126.60    1.59
   6   0 -18    1.70    0.81
  -6   0  18    0.41    0.70
   6   0 -18    0.87    0.83
   4   0 -18   94.97    1.51
  -4   0  18   99.13    1.36
   2   0 -18    1.26    0.91
  -2   0  18    0.60    0.73
   2   0 -18    0.76    1.12
   0   0 -18   21.08    1.22
   0   0  18   18.44    0.88
   2   0  18  248.37    2.01
  -2   0 -18  284.91    2.22
  -4   0 -18   -0.09    0.74
   4   0  18    0.11    0.62
  -4   0 -18    0.58    0.81
 -21  -1  18    3.91    0.28
  21   1 -18    3.38    0.33
 -19  -1  18   11.99    0.44
 -19   1  18   11.94    0.47
 -17   1  18   11.63    0.52
 -17   1  18   10.39    0.64
 -15   1  18   10.63    0.58
  15   1 -18   10.64    0.54
 -15  -1  18   10.88    0.54
 -13  -1  18   23.56    0.93
  13   1 -18   23.49    0.72
 -11   1  18   23.91    1.07
  11  -1 -18   26.18    0.87
  11   1 -18   25.21    0.81
 -11   1  18   27.05    0.81
 -11  -1  18   23.50    0.76
   9  -1 -18  104.32    1.31
   9   1 -18  111.87    1.36
  -9   1  18  129.49    1.36
  -9  -1  18  124.37    1.34
   9  -1 -18  111.54    1.44
   7  -1 -18  101.46    1.47
   7   1 -18   99.06    1.46
  -7   1  18  111.09    1.35
  -7  -1  18  100.95    1.27
   7  -1 -18   89.13    1.35
   7   1 -18   94.16    1.43
   5  -1 -18   32.96    1.02
   5   1 -18   39.33    1.23
  -5   1  18   41.94    1.11
  -5  -1  18   39.50    1.07
   5  -1 -18   31.51    1.02
   5   1 -18   41.91    1.39
   3  -1 -18   24.43    0.99
   3   1 -18   29.38    1.19
  -3   1  18   27.18    0.95
  -3  -1  18   27.92    0.98
   3  -1 -18   33.86    1.45
   3   1 -18   30.26    1.35
   1  -1 -18   90.45    1.61
  -1   1  18   89.98    1.33
  -1  -1  18   91.37    1.49
  -1  -1 -18  223.21    2.40
   1   1  18  217.16    1.91
   1  -1  18  217.45    2.05
  -1  -1 -18  216.26    1.98
  -3   1 -18    0.86    0.86
   3   1  18    1.17    0.72
  -3  -1 -18    0.73    0.86
  -3   1 -18    1.05    0.85
  -5   1 -18    3.01    0.66
   5   1  18    3.37    0.57
  -5  -1 -18    3.47    0.73
  -5   1 -18    3.52    0.72
 -20  -2  18   -0.09    0.27
  20   2 -18    0.02    0.36
 -20   2  18   -0.12    0.34
 -18  -2  18    2.65    0.33
 -18   2  18    2.37    0.48
 -16   2  18   51.93    0.77
 -16   2  18   52.20    0.80
 -14  -2  18   26.34    0.82
 -14   2  18   27.62    0.87
  14   2 -18   26.11    0.67
 -14  -2  18   26.98    0.67
  12   2 -18   42.94    0.90
 -12  -2  18   44.65    0.95
  10   2 -18   91.85    1.25
 -10  -2  18   83.80    1.15
   8  -2 -18   47.70    1.08
   8   2 -18   54.02    1.15
  -8   2  18   62.10    1.19
  -8  -2  18   57.31    1.09
   8  -2 -18   46.10    1.05
   8   2 -18   54.52    1.23
   6  -2 -18   45.51    1.09
   6   2 -18   56.34    1.29
  -6   2  18   67.92    1.21
  -6  -2  18   58.72    1.18
   6  -2 -18   49.85    1.27
   6   2 -18   57.82    1.40
   4  -2 -18   75.03    1.33
   4   2 -18   95.97    1.68
  -4   2  18   88.78    1.30
  -4  -2  18   81.55    1.36
   4  -2 -18   70.46    1.27
   4   2 -18   95.15    1.72
  -2   2  18  121.38    1.47
  -2  -2  18  125.94    1.70
   0  -2 -18   44.97    1.43
   0   2 -18   41.25    1.32
   0   2  18   44.61    1.12
   0   2 -18   44.79    1.35
  -2  -2 -18    8.59    1.15
  -2   2 -18    7.05    0.94
   2   2  18    8.26    0.82
  -2  -2 -18    8.98    1.06
  -2   2 -18    7.69    0.98
  -4  -2 -18    3.74    0.89
  -4   2 -18    2.97    0.79
   4   2  18    3.29    0.67
  -4  -2 -18    3.19    0.73
  -4   2 -18    3.33    0.80
 -21  -3  18    0.13    0.20
  21  -3 -18    0.20    0.28
  21   3 -18   -0.03    0.37
 -19  -3  18    4.95    0.37
 -19   3  18    3.77    0.43
 -17   3  18   45.27    0.80
  17   3 -18   45.91    0.69
 -15   3  18    2.39    0.71
  15   3 -18    1.71    0.38
 -15   3  18    1.86    0.52
 -13  -3  18   30.28    1.06
 -13   3  18   30.73    1.04
 -13   3  18   30.42    0.71
 -13  -3  18   30.00    0.79
  11   3 -18   54.61    1.11
 -11   3  18   51.63    0.93
 -11  -3  18   50.87    1.05
  11   3 -18   52.78    1.15
  -9   3  18  229.24    2.38
   9   3 -18  179.40    1.71
  -9   3  18  197.58    1.59
  -9  -3  18  164.20    1.64
   9  -3 -18  133.19    1.53
   9   3 -18  163.73    1.63
   7  -3 -18  110.21    1.57
   7   3 -18  112.44    1.59
  -7  -3  18  106.71    1.45
   5  -3 -18    0.51    0.72
  -5  -3  18   -0.27    0.79
   5  -3 -18    0.10    0.77
   5   3 -18    0.45    1.28
  -3   3  18   24.85    0.95
   3  -3 -18   24.21    1.18
   1  -3 -18    0.46    0.93
   1   3 -18    0.46    1.10
  -1   3  18    0.94    0.83
   1  -3 -18   -0.17    1.10
   1   3 -18    0.46    1.58
  -1  -3 -18   79.98    1.67
  -1   3 -18   75.03    1.60
  -1   3 -18   79.73    1.54
  -3  -3 -18   15.35    1.11
  -3   3 -18   15.33    1.09
   3   3  18   14.16    0.84
  -3  -3 -18   14.04    0.95
 -20   4  18    1.62    0.38
  20   4 -18    1.85    0.47
  18   4 -18    0.01    0.52
 -18   4  18    0.22    0.47
  18   4 -18    0.08    0.34
 -16   4  18   32.18    0.75
  16   4 -18   32.57    0.65
 -14   4  18    4.84    0.79
  14   4 -18    4.96    0.56
 -14   4  18    5.40    0.59
 -12  -4  18   28.41    0.88
  12   4 -18   27.48    0.74
 -12   4  18   29.23    0.73
  10   4 -18   62.47    1.25
  10   4 -18   61.92    1.27
   8   4 -18   25.78    1.05
  -8   4  18   26.46    0.93
   8   4 -18   28.09    1.15
  -6   4  18   76.90    1.26
   6   4 -18   69.63    1.37
  -4   4  18   -0.18    1.54
   4  -4 -18    0.32    0.77
   4   4 -18    0.89    0.91
   4  -4 -18    0.76    0.90
  -2   4  18   12.76    1.68
   2  -4 -18   10.92    0.92
   2   4 -18   12.80    1.06
   2  -4 -18   13.30    1.15
   2   4 -18   12.74    1.09
   0  -4 -18   14.05    1.12
   0   4 -18   13.65    1.05
   0  -4 -18   14.90    1.19
   0   4 -18   13.11    0.92
  -2  -4 -18   17.49    1.15
   2   4  18   17.38    0.90
  -2   4 -18   15.16    1.02
  -4  -4 -18   10.89    0.96
  -4   4 -18    8.37    0.74
   4   4  18   11.63    0.73
  -4  -4 -18    9.95    0.81
 -19   5  18    3.38    0.39
  19   5 -18    3.30    0.34
 -17  -5  18    3.12    0.32
 -17   5  18    3.00    0.55
  17   5 -18    2.41    0.35
  15   5 -18   43.26    0.75
 -15   5  18   43.64    0.73
 -13   5  18    9.42    0.89
  13   5 -18    9.23    0.63
 -13   5  18    9.33    0.55
  13   5 -18    9.17    0.64
 -11   5  18   20.42    1.08
  11   5 -18   15.83    0.72
 -11   5  18   17.25    0.69
  11   5 -18   18.95    0.85
  -9   5  18  112.34    1.20
   9   5 -18   98.90    1.26
  -7   5  18   20.24    1.51
  -7   5  18   16.83    0.86
   7   5 -18   20.23    1.22
   5   5 -18    2.55    0.85
  -5   5  18    3.14    0.78
   5  -5 -18    2.49    0.83
  -3   5  18    5.19    1.71
   3  -5 -18    4.05    0.83
   3   5 -18    4.79    0.80
  -3   5  18    6.18    0.81
   3  -5 -18    4.65    1.00
   3   5 -18    7.52    1.21
   1  -5 -18    8.92    0.92
   1   5 -18    8.70    0.84
  -1   5  18   11.95    0.86
   1  -5 -18   12.37    1.17
   1   5 -18   14.20    1.14
  -1  -5 -18   18.40    1.10
  -1   5 -18   19.94    1.05
  -3  -5 -18    3.15    0.85
  -3   5 -18    1.88    0.66
  -3   5 -18    1.62    0.54
 -18  -6  18    4.25    0.33
 -18   6  18    3.13    0.41
  18   6 -18    3.02    0.35
 -16  -6  18    2.50    0.32
  16   6 -18    2.85    0.37
 -14   6  18   -0.06    0.63
  14   6 -18    0.17    0.40
 -14   6  18    0.47    0.48
 -12   6  18   10.64    1.01
  12   6 -18    9.10    0.68
 -12   6  18    8.64    0.61
  12   6 -18    9.32    0.65
 -10   6  18   48.97    0.90
  10   6 -18   43.46    0.88
  -8   6  18   14.50    1.38
   8   6 -18   10.83    0.83
  -8   6  18   10.82    0.73
   8   6 -18   14.53    1.11
  -6   6  18   19.30    1.36
   6   6 -18   22.47    1.05
  -6   6  18   26.38    0.97
   6  -6 -18   15.59    0.86
   6   6 -18   21.09    0.94
  -4   6  18    3.41    1.29
   4   6 -18    4.88    0.90
  -4   6  18    5.56    0.84
   4  -6 -18    4.50    0.93
   2   6 -18   12.12    1.04
  -2   6  18   11.37    0.87
   2  -6 -18   12.28    1.10
   2   6 -18    9.85    0.86
   0   6 -18    0.39    0.83
   0   6  18    1.13    0.69
   0  -6 -18    0.24    1.03
   0   6 -18    0.39    0.63
  -2   6 -18   12.77    0.82
   2   6  18   23.74    0.83
  -2  -6 -18   25.63    1.07
  -2   6 -18   15.78    0.81
 -17  -7  18   14.11    0.42
  17   7 -18   11.27    0.45
 -15  -7  18    0.11    0.40
 -15   7  18   -0.17    0.52
  15   7 -18    0.07    0.36
 -13   7  18   27.43    0.93
 -13   7  18   27.59    0.74
 -11   7  18    0.20    0.87
 -11   7  18    0.41    0.61
  11   7 -18   -0.17    0.49
  -9   7  18   68.78    1.12
   9   7 -18   67.49    1.15
  -7   7  18   53.22    1.90
   7   7 -18   38.54    0.95
  -7   7  18   48.73    1.02
   7   7 -18   43.03    0.97
   5   7 -18   -0.38    0.77
  -5   7  18   -0.44    0.81
   5  -7 -18   -0.02    0.80
   3   7 -18   22.93    0.95
  -3   7  18   30.54    1.02
   3  -7 -18   25.28    1.14
   3   7 -18   31.36    1.17
   1   7 -18    0.39    0.73
  -1   7  18    0.45    0.77
   1  -7 -18    0.19    1.03
   1   7 -18    0.50    0.67
 -14  -8  18   32.84    0.62
 -14   8  18   26.40    0.82
 -12  -8  18    5.91    0.46
 -12   8  18    6.27    0.80
  12   8 -18    4.57    0.43
  12   8 -18    5.18    0.43
  10   8 -18   16.10    0.55
  10   8 -18   19.44    0.62
  -8   8  18   33.80    1.58
   8   8 -18   33.18    0.87
   8   8 -18   35.97    0.88
   6   8 -18   16.49    0.78
  -6   8  18   24.90    1.01
   4   8 -18   34.65    0.97
   4   8 -18   40.77    1.02
   2   8 -18    1.80    0.58
   2  -8 -18    3.20    0.91
   2   8 -18    3.37    0.63
   9   9 -18   13.35    0.49
   9   9 -18   16.92    0.59
   7   9 -18    7.68    0.63
 -19   0  19    0.10    0.32
 -17   0  19    0.00    0.33
 -17   0  19   -0.11    0.51
 -15   0  19    0.14    0.48
 -15   0  19   -0.45    0.51
 -13   0  19   -0.23    0.75
  13   0 -19   -0.07    0.43
 -13   0  19    0.19    0.59
  11   0 -19   -0.19    0.57
 -11   0  19    0.43    0.58
  11   0 -19    0.21    0.53
   9   0 -19    0.37    0.53
  -9   0  19   -0.48    0.66
   9   0 -19   -0.35    0.79
   7   0 -19   -0.57    0.69
  -7   0  19    0.25    0.65
   7   0 -19   -0.33    0.76
   5   0 -19   -0.04    0.83
  -5   0  19    0.01    0.74
   5   0 -19    0.12    1.00
   3   0 -19    0.58    0.86
  -3   0  19    0.52    0.71
   3   0 -19   -0.33    1.03
   1   0 -19    0.18    0.88
  -1   0  19   -0.48    0.77
   1   0  19    0.23    0.71
  -1   0 -19   -0.27    0.96
  -3   0 -19    0.39    0.63
 -20  -1  19    0.55    0.29
 -18  -1  19    2.93    0.29
 -18   1  19    2.53    0.43
 -16  -1  19    0.26    0.51
 -16   1  19    0.18    0.56
 -14  -1  19    0.39    0.62
 -14   1  19    0.41    0.63
  14   1 -19    0.62    0.44
 -14   1  19    1.02    0.58
 -14  -1  19    0.98    0.54
 -12  -1  19   11.61    0.81
  12   1 -19   10.71    0.65
 -12   1  19   11.79    0.66
 -12  -1  19   13.08    0.73
  10  -1 -19    9.29    0.64
  10   1 -19    9.80    0.71
 -10   1  19   10.67    0.74
 -10  -1  19    9.64    0.65
  10  -1 -19   11.77    1.00
  10   1 -19    8.85    0.66
   8  -1 -19    2.20    0.67
   8   1 -19    2.15    0.68
  -8   1  19    2.88    0.68
  -8  -1  19    2.50    0.67
   8  -1 -19    2.36    0.76
   8   1 -19    3.72    1.05
   6  -1 -19    4.65    0.85
   6   1 -19    5.43    0.88
  -6   1  19    6.32    0.82
  -6  -1  19    5.35    0.69
   6  -1 -19    5.04    0.82
   6   1 -19    4.91    0.87
   4  -1 -19    3.62    0.80
   4   1 -19    4.73    1.00
  -4   1  19    4.91    0.80
  -4  -1  19    5.14    0.79
   4  -1 -19    4.52    0.96
   4   1 -19    4.30    1.02
   2  -1 -19    0.86    0.86
   2   1 -19    0.49    0.97
  -2   1  19    0.56    0.79
  -2  -1  19    0.59    0.79
   2  -1 -19   -0.12    1.03
   0  -1 -19    6.52    0.99
   0   1  19    7.32    0.79
   0  -1  19    8.02    0.82
   0   1 -19    9.01    0.99
  -2  -1 -19    5.62    0.88
  -2   1 -19    4.71    0.86
   2   1  19    5.68    0.76
  -2  -1 -19    5.00    0.78
  -2   1 -19    4.22    0.80
 -19  -2  19    0.32    0.30
 -19   2  19   -0.11    0.38
 -17   2  19    9.81    0.54
 -15  -2  19    2.14    0.47
 -15   2  19    2.20    0.62
  15   2 -19    2.22    0.37
 -15   2  19    3.26    0.51
 -13  -2  19    1.29    0.83
 -13   2  19    0.59    0.76
  13   2 -19    0.74    0.42
 -13  -2  19    0.94    0.55
 -11   2  19    0.57    1.20
  11   2 -19    0.21    0.62
 -11  -2  19    0.37    0.74
  11   2 -19    0.08    0.68
   9  -2 -19    9.33    0.62
   9   2 -19   11.78    0.76
  -9   2  19   13.25    0.74
  -9  -2  19   11.77    0.69
   9  -2 -19   10.52    0.79
   9   2 -19   10.60    0.70
   7  -2 -19    5.05    0.74
   7   2 -19    6.82    0.82
  -7   2  19    6.74    0.83
  -7  -2  19    6.92    0.78
   7  -2 -19    4.80    0.78
   7   2 -19    7.42    0.95
   5  -2 -19    2.89    0.80
   5   2 -19    2.94    0.87
  -5   2  19    4.55    0.78
  -5  -2  19    3.78    0.80
   5   2 -19    4.51    1.15
   5  -2 -19    2.42    0.73
   3  -2 -19    5.41    0.82
  -3  -2  19    4.80    0.79
   3  -2 -19    5.53    0.91
   1  -2 -19    2.64    0.82
  -1   2  19    3.00    0.76
   1  -2 -19    2.77    0.93
   1   2 -19    3.18    1.15
  -1  -2 -19    0.66    0.79
  -1   2 -19    0.97    0.88
   1   2  19    0.89    0.68
  -1   2 -19    0.98    0.95
  -3  -2 -19    1.81    0.75
  -3   2 -19    2.11    0.70
   3   2  19    2.78    0.66
  -3  -2 -19    1.71    0.62
  -3   2 -19    1.62    0.59
 -20  -3  19    0.25    0.24
  20   3 -19    0.77    0.41
 -20   3  19    0.08    0.30
 -18  -3  19   -0.04    0.33
 -18   3  19   -0.10    0.45
 -16   3  19    1.90    0.63
  16   3 -19    1.46    0.39
 -16   3  19    1.26    0.35
 -14   3  19    5.41    0.74
  14   3 -19    4.76    0.50
 -14   3  19    6.11    0.60
 -12  -3  19    5.31    0.69
  12   3 -19    5.39    0.61
 -12   3  19    5.60    0.55
 -12  -3  19    5.00    0.58
  12   3 -19    4.83    0.60
  10   3 -19   24.62    0.85
 -10  -3  19   25.17    0.89
  10   3 -19   26.00    0.94
   8   3 -19   14.42    0.83
  -8  -3  19   14.55    0.79
   8  -3 -19   12.00    0.80
   8   3 -19   14.72    0.86
   6  -3 -19   19.47    0.98
   6   3 -19   21.96    1.02
   6   3 -19   20.41    1.00
   4  -3 -19    8.64    0.83
  -4   3  19   11.13    0.90
   4  -3 -19    9.85    0.99
   4   3 -19   10.92    1.10
   2  -3 -19    6.05    0.89
   2   3 -19    6.59    0.93
  -2   3  19    8.32    0.85
   2  -3 -19    5.89    0.93
   0  -3 -19    7.15    0.83
   0   3 -19    6.42    0.85
   0   3  19    8.69    0.79
   0  -3 -19    9.26    1.06
   0   3 -19    6.59    0.85
  -2  -3 -19    0.61    0.72
  -2   3 -19   -0.01    0.66
   2   3  19    0.45    0.62
  -2  -3 -19   -0.09    0.72
  -2   3 -19    0.42    0.61
  19   4 -19    0.47    0.49
 -19   4  19    0.38    0.37
 -17   4  19    1.90    0.48
  17   4 -19    1.98    0.33
 -15   4  19   -0.63    0.70
  15   4 -19    0.03    0.33
 -15   4  19    0.16    0.41
  13   4 -19    0.13    0.48
 -13   4  19   -0.02    0.47
  13   4 -19    0.15    0.54
 -11   4  19    0.17    0.90
  11   4 -19   -0.25    0.63
 -11   4  19    0.09    0.57
  11   4 -19    0.23    0.75
  -9   4  19   15.78    1.17
   9   4 -19   13.07    0.88
  -9   4  19   12.78    0.70
   9   4 -19   13.99    0.96
  -7   4  19    2.43    1.64
  -7   4  19    1.98    0.77
   7  -4 -19    0.77    0.61
   7   4 -19    2.34    0.97
  -5   4  19    3.15    1.54
   5  -4 -19    1.27    0.72
   5   4 -19    2.97    1.13
  -3   4  19    0.81    1.63
   3  -4 -19    0.35    0.76
   3   4 -19    0.91    0.82
   3  -4 -19    0.93    0.79
  -1   4  19   14.52    1.88
   1  -4 -19   11.82    0.97
   1   4 -19   10.19    0.85
   1  -4 -19   11.34    0.91
   1   4 -19   13.16    1.05
  -1  -4 -19    2.40    0.76
  -1   4 -19    1.93    0.68
   1   4  19    2.67    0.67
  -1   4 -19    2.65    0.77
 -18  -5  19    0.83    0.30
 -18   5  19    0.84    0.38
  18   5 -19    0.66    0.33
 -16  -5  19    3.80    0.34
 -16   5  19    4.06    0.54
  16   5 -19    3.53    0.37
  14   5 -19    1.63    0.36
 -14   5  19    2.39    0.47
 -12   5  19    2.34    0.83
  12   5 -19    2.77    0.55
 -12   5  19    2.03    0.51
  12   5 -19    2.73    0.56
 -10   5  19   13.35    1.05
  10   5 -19   11.84    0.75
 -10   5  19   10.81    0.65
  -8   5  19   14.19    1.29
  -8   5  19   12.70    0.69
   8   5 -19   12.05    0.77
  -6   5  19   21.39    1.52
  -6   5  19   19.10    0.87
   6   5 -19   21.96    1.18
  -4   5  19    2.71    1.51
   4   5 -19    1.92    0.79
  -4   5  19    1.99    0.78
   4  -5 -19    1.11    0.74
   2   5 -19   29.22    0.97
  -2   5  19   40.24    1.07
   2  -5 -19   31.65    1.08
   2   5 -19   38.14    1.20
   0  -5 -19    0.05    0.77
   0   5 -19   -0.04    0.68
   0  -5 -19    0.18    0.75
   0   5 -19    0.89    0.62
 -17  -6  19   13.80    0.42
  17   6 -19    9.91    0.43
 -15  -6  19    0.26    0.31
 -15   6  19    1.01    0.57
  15   6 -19    0.18    0.32
 -13   6  19    6.30    0.69
  13   6 -19    5.60    0.41
 -13   6  19    7.10    0.55
  13   6 -19    4.98    0.42
 -11   6  19    2.88    0.93
 -11   6  19    2.15    0.52
  11   6 -19    2.80    0.60
  -9   6  19   11.83    0.68
   9   6 -19   11.82    0.75
  -7   6  19   -0.26    1.26
   7   6 -19    0.04    0.67
  -7   6  19    0.10    0.62
   7   6 -19   -0.07    1.03
  -5   6  19   26.21    1.67
   5   6 -19   23.57    0.96
   3   6 -19    9.42    0.85
  -3   6  19    9.69    0.75
   3   6 -19    7.98    0.71
   1   6 -19   18.59    0.92
   1  -6 -19   19.97    0.96
   1   6 -19   19.90    0.92
 -14  -7  19    1.51    0.32
 -14   7  19    1.42    0.56
  14   7 -19    1.46    0.36
 -12   7  19    0.31    0.72
 -12   7  19    0.25    0.56
  12   7 -19    0.44    0.43
 -10   7  19   16.09    1.04
  10   7 -19   13.35    0.68
 -10   7  19   15.48    0.70
  10   7 -19   14.88    0.65
  -8   7  19    0.85    1.03
   8   7 -19    1.07    0.55
  -8   7  19    0.87    0.65
   8   7 -19    1.37    0.70
   6   7 -19    4.53    0.55
  -6   7  19    6.31    0.73
   4   7 -19    0.09    0.55
  -4   7  19    0.37    0.70
   4  -7 -19    0.38    0.74
   4   7 -19    0.46    0.50
  11   8 -19    8.19    0.42
  11   8 -19    9.72    0.45
  -9   8  19    2.02    0.86
   9   8 -19    2.37    0.39
   9   8 -19    3.35    0.46
   7   8 -19   -0.24    0.41
  -7   8  19    0.20    0.61
   7   8 -19    0.24    0.45
 -18   0  20    4.33    0.38
 -16   0  20   -0.24    0.50
 -16   0  20    0.20    0.37
 -14   0  20    0.40    0.58
 -14   0  20    0.08    0.49
  12   0 -20   79.68    1.11
 -12   0  20   93.99    1.05
  10   0 -20   55.56    1.09
 -10   0  20   58.45    0.96
   8   0 -20   45.25    1.01
  -8   0  20   53.81    1.00
   6   0 -20   10.53    0.83
  -6   0  20   11.60    0.72
   6   0 -20    9.45    0.84
  -4   0  20   99.71    1.32
   4   0 -20  101.21    1.51
   2   0 -20    7.08    0.93
  -2   0  20    7.89    0.76
   2   0 -20    7.35    0.93
   0   0 -20    0.54    0.82
   0   0  20    1.00    0.63
 -19  -1  20    7.02    0.34
 -17  -1  20    0.14    0.29
 -17   1  20   -0.10    0.41
 -17   1  20    0.37    0.42
 -15  -1  20    2.43    0.53
 -15   1  20    3.04    0.58
 -15   1  20    3.56    0.48
 -15  -1  20    3.05    0.44
 -13  -1  20   22.26    0.85
 -13   1  20   22.68    0.91
 -13   1  20   21.45    0.72
 -11  -1  20  149.23    1.56
  11   1 -20  167.25    1.62
 -11   1  20  161.35    1.34
 -11  -1  20  154.95    1.33
  11   1 -20  154.16    1.63
   9  -1 -20   15.22    0.74
   9   1 -20   15.19    0.73
  -9   1  20   17.76    0.76
  -9  -1  20   14.87    0.69
   9   1 -20   15.18    0.74
   7  -1 -20    8.24    0.72
   7   1 -20    8.61    0.75
  -7   1  20    9.51    0.69
  -7  -1  20    8.34    0.70
   7  -1 -20    8.16    0.78
   7   1 -20   10.42    0.99
   5  -1 -20   24.92    1.04
   5   1 -20   24.12    1.02
  -5   1  20   29.22    0.91
  -5  -1  20   29.63    0.98
   5  -1 -20   27.45    1.12
   5   1 -20   32.01    1.26
   3  -1 -20    7.42    0.91
   3   1 -20    7.00    0.98
  -3   1  20    7.59    0.75
  -3  -1  20    6.67    0.71
   3  -1 -20    7.56    1.04
   3   1 -20    7.30    0.96
   1  -1 -20    4.21    0.89
  -1   1  20    5.18    0.70
  -1  -1 -20    0.62    0.77
   1   1  20    0.48    0.62
  -1  -1 -20    0.32    0.66
  -1   1 -20   -0.60    0.65
 -18  -2  20   15.34    0.42
 -18   2  20   10.59    0.49
 -16   2  20   -0.11    0.52
 -16   2  20    0.07    0.33
 -14  -2  20    0.14    0.55
 -14   2  20    0.68    0.62
  14   2 -20    0.28    0.44
 -14  -2  20    0.20    0.44
  12   2 -20   66.98    1.00
 -12  -2  20   66.23    0.99
  10   2 -20    2.50    0.60
 -10   2  20    3.13    0.63
 -10  -2  20    3.66    0.74
  10   2 -20    2.77    0.74
  -8   2  20    0.78    1.03
   8  -2 -20    0.03    0.55
   8   2 -20   -0.01    0.65
  -8   2  20    0.31    0.64
  -8  -2  20    0.38    0.63
   8  -2 -20    0.19    0.64
   8   2 -20    0.29    0.62
   6  -2 -20   19.23    0.86
   6   2 -20   21.05    0.91
  -6  -2  20   19.86    0.82
   6  -2 -20   17.58    0.88
   6   2 -20   22.12    1.01
   4  -2 -20  109.49    1.59
   4   2 -20  112.67    1.57
  -4   2  20  129.66    1.44
   4  -2 -20  117.36    1.63
   4   2 -20  126.45    1.75
   2  -2 -20   16.55    0.98
  -2   2  20   18.47    0.84
   2  -2 -20   17.97    1.05
   0  -2 -20    7.24    0.85
   0   2 -20    7.64    0.76
   0   2 -20    7.22    0.72
 -17  -3  20    0.35    0.29
 -17   3  20   -0.29    0.44
 -15   3  20    3.41    0.60
  15   3 -20    2.74    0.33
 -15   3  20    3.72    0.41
 -13  -3  20    5.31    0.65
 -13   3  20    5.34    0.74
  13   3 -20    4.80    0.49
 -13   3  20    5.27    0.49
  11   3 -20   52.04    0.95
 -11  -3  20   51.67    0.89
   9   3 -20    3.15    0.65
  -9  -3  20    2.90    0.65
   9   3 -20    3.87    0.76
  -7   3  20    1.19    1.16
   7   3 -20    1.09    0.70
   7  -3 -20    0.96    0.68
   7   3 -20    1.35    0.90
  -5   3  20   44.78    1.60
   5  -3 -20   31.96    1.08
  -5   3  20   41.26    1.05
   5  -3 -20   31.38    1.04
   5   3 -20   31.75    1.01
  -3   3  20   53.70    1.72
  -3   3  20   50.31    1.07
  -1   3  20   26.26    1.55
   1  -3 -20   22.33    1.00
   1   3 -20   20.57    0.84
  -1   3  20   29.32    0.94
   1  -3 -20   25.48    1.02
   1   3 -20   19.38    0.81
 -18   4  20    6.75    0.43
 -16   4  20    2.79    0.50
  16   4 -20    2.20    0.32
 -16   4  20    2.43    0.33
  14   4 -20    2.57    0.35
 -14   4  20    2.78    0.43
  12   4 -20   12.50    0.57
 -12   4  20   13.05    0.55
 -10   4  20    4.58    0.93
  10   4 -20    3.93    0.64
 -10   4  20    4.83    0.57
  10   4 -20    4.64    0.67
  -8   4  20    2.24    1.10
   8   4 -20    1.13    0.73
  -8   4  20    0.99    0.62
   8   4 -20    0.88    0.81
  -6   4  20   -0.15    1.21
   6  -4 -20    0.05    0.72
   6   4 -20    0.09    0.88
   4   4 -20   72.69    1.23
   4  -4 -20   80.30    1.35
  -2   4  20   14.60    1.34
   2  -4 -20   13.91    0.94
   2   4 -20   14.56    0.76
   2  -4 -20   19.10    0.99
   2   4 -20   20.22    0.96
  15   5 -20    6.01    0.37
 -15   5  20    6.40    0.39
  13   5 -20    1.91    0.39
 -13   5  20    2.38    0.47
 -11   5  20    1.99    0.81
  11   5 -20    1.26    0.52
 -11   5  20    1.59    0.46
  11   5 -20    1.14    0.46
  -9   5  20   -0.18    0.95
  -9   5  20    0.20    0.53
   9   5 -20   -0.64    0.84
  -7   5  20    2.34    0.99
  -7   5  20    2.77    0.56
   7   5 -20    2.25    0.64
  -5   5  20    2.53    1.05
   5   5 -20    2.18    0.63
  -5   5  20    1.45    0.64
   5  -5 -20    1.37    0.74
   3   5 -20   42.72    0.97
   3   5 -20   43.79    0.89
 -14   6  20    5.52    0.55
  14   6 -20    4.38    0.35
 -14   6  20    5.36    0.43
 -12   6  20   30.66    0.88
  12   6 -20   23.25    0.54
 -12   6  20   32.46    0.73
  12   6 -20   18.23    0.51
 -10   6  20   11.61    0.57
  10   6 -20   12.64    0.63
   8   6 -20    5.23    0.49
  -8   6  20    5.67    0.59
   8   6 -20    5.14    0.54
  -6   6  20    0.85    1.15
   6   6 -20    0.39    0.54
  -6   6  20    1.23    0.59
   6   6 -20    0.66    0.69
   4   6 -20   41.22    0.92
   4  -6 -20   41.27    1.09
 -11   7  20   33.46    1.12
 -11   7  20   29.55    0.77
  -9   7  20    0.48    0.93
   9   7 -20    0.74    0.43
  -9   7  20    0.90    0.57
   9   7 -20    0.66    0.42
   7   7 -20    1.06    0.46
  -7   7  20    1.40    0.62
   7   7 -20    1.47    0.54
 -17   0  21   -0.28    0.35
 -17   0  21    0.06    0.32
 -15   0  21    0.26    0.48
 -15   0  21    0.31    0.36
 -13   0  21   -0.14    0.59
 -13   0  21    0.11    0.48
 -11   0  21   -0.04    0.95
  11   0 -21   -0.13    0.50
 -11   0  21   -0.28    0.49
   9   0 -21   -0.04    0.64
  -9   0  21    0.03    0.52
   9   0 -21    0.09    0.54
   7   0 -21    0.13    0.54
  -7   0  21    0.09    0.58
   7   0 -21    0.44    0.72
   5   0 -21    0.27    0.67
  -5   0  21    0.29    0.61
   5   0 -21   -0.09    1.07
   3   0 -21   -0.31    0.71
  -3   0  21   -0.02    0.61
   3   0 -21   -0.36    0.88
   1   0 -21    0.10    0.65
 -18  -1  21    0.73    0.28
 -18   1  21    0.11    0.31
 -16   1  21    0.23    0.29
 -16  -1  21    0.28    0.42
 -16   1  21    0.39    0.48
 -14  -1  21    0.54    0.50
 -14   1  21    0.88    0.53
 -14   1  21    0.67    0.43
 -14  -1  21    0.88    0.41
 -12  -1  21    2.18    0.70
 -12   1  21    2.12    0.72
  12   1 -21    1.71    0.45
 -12   1  21    2.41    0.55
 -12  -1  21    2.37    0.53
 -10  -1  21    0.29    0.72
 -10   1  21   -0.22    1.07
  10   1 -21    0.12    0.60
 -10   1  21    0.08    0.50
 -10  -1  21   -0.25    0.58
  10   1 -21    0.35    0.67
   8  -1 -21    0.18    0.56
   8   1 -21    0.23    0.59
  -8   1  21    0.38    0.57
  -8  -1  21   -0.25    0.56
   8  -1 -21    0.06    0.78
   8   1 -21    0.37    0.58
   6  -1 -21    1.09    0.64
   6   1 -21    1.19    0.59
  -6   1  21    2.55    0.70
  -6  -1  21    1.60    0.59
   6  -1 -21    1.54    0.73
   6   1 -21    1.68    0.76
   4  -1 -21    6.59    0.78
   4   1 -21    6.72    0.73
  -4   1  21    7.63    0.63
  -4  -1  21    6.24    0.63
   4  -1 -21    7.62    0.79
   4   1 -21    8.11    0.88
   2  -1 -21    1.84    0.73
   2   1 -21    1.35    0.64
  -2   1  21    1.85    0.58
   2  -1 -21    1.01    0.69
 -17  -2  21    4.37    0.26
 -17   2  21    4.08    0.43
 -15   2  21    1.38    0.50
 -13  -2  21    1.15    0.58
 -13   2  21    1.37    0.54
  13   2 -21    1.53    0.44
 -11  -2  21    1.61    0.67
  11   2 -21    2.30    0.54
 -11  -2  21    2.13    0.52
 -11   2  21    1.59    0.51
  11   2 -21    2.21    0.44
   9   2 -21    0.37    0.56
  -9   2  21    0.51    0.56
  -9  -2  21   -0.06    0.56
   9   2 -21   -0.10    0.67
  -7   2  21    1.06    0.97
   7  -2 -21    1.16    0.55
   7   2 -21    1.24    0.62
  -7   2  21    1.84    0.68
  -7  -2  21    1.19    0.60
   7  -2 -21    1.10    0.61
   7   2 -21    1.17    0.68
  -5   2  21   25.55    1.20
   5  -2 -21   20.48    0.85
   5   2 -21   19.01    0.76
  -5   2  21   26.79    0.81
   5  -2 -21   23.38    0.94
   5   2 -21   22.04    0.83
  -3   2  21    0.08    0.96
   3  -2 -21   -0.02    0.72
   3   2 -21    0.56    0.65
  -3   2  21    0.52    0.61
   3  -2 -21   -0.19    0.81
 -16   3  21    8.87    0.49
 -14   3  21    2.34    0.56
  14   3 -21    1.53    0.31
 -14   3  21    1.90    0.40
 -12  -3  21   13.24    0.70
  12   3 -21   12.11    0.52
 -10   3  21    0.30    0.79
  10   3 -21   -0.04    0.55
  10   3 -21    0.24    0.51
  -8   3  21    2.41    0.92
   8   3 -21    1.85    0.60
   8   3 -21    3.13    0.81
  -6   3  21    8.73    1.15
   6   3 -21    6.68    0.78
  -6   3  21    6.65    0.62
   6  -3 -21    5.73    0.76
   6   3 -21    8.23    0.87
  -4   3  21    2.06    1.14
   4  -3 -21    1.00    0.63
  -4   3  21    1.54    0.60
   4  -3 -21    1.48    0.82
   4   3 -21    2.22    0.77
  -2   3  21    1.40    0.94
   2  -3 -21    1.28    0.67
   2   3 -21    1.06    0.52
  -2   3  21    1.57    0.58
   2  -3 -21    1.85    0.79
 -15   4  21    1.40    0.45
  15   4 -21    1.63    0.30
 -15   4  21    1.73    0.31
  13   4 -21    0.53    0.34
 -13   4  21    0.48    0.38
 -11  -4  21   10.23    0.76
 -11   4  21   11.83    0.81
  11   4 -21   10.46    0.52
 -11   4  21   11.33    0.52
  -9   4  21    1.36    0.68
   9   4 -21    1.64    0.56
  -9   4  21    1.46    0.51
   9   4 -21    1.81    0.72
  -7   4  21    0.35    0.91
   7   4 -21    0.95    0.64
   7   4 -21    0.31    0.56
  -5   4  21    4.38    1.07
   5  -4 -21    3.12    0.76
   5   4 -21    4.53    0.79
 -12   5  21    0.28    0.60
  12   5 -21    0.03    0.33
 -12   5  21    0.29    0.42
  12   5 -21    0.16    0.29
 -10   5  21    0.03    0.73
  10   5 -21    0.11    0.44
 -10   5  21    0.30    0.42
  10   5 -21    0.02    0.48
  -8   5  21   -0.21    0.87
  -8   5  21    0.12    0.47
   8   5 -21   -0.14    0.59
  -6   5  21    0.43    0.93
   6   5 -21    0.19    0.50
  -6   5  21   -0.13    0.53
   6   5 -21    0.43    0.79
 -14   0  22    7.16    0.56
 -14   0  22    6.88    0.40
 -12   0  22    0.43    0.56
 -12   0  22   -0.14    0.43
  10   0 -22    1.77    0.50
 -10   0  22    2.81    0.59
   8   0 -22   11.10    0.67
   8   0 -22    9.54    0.65
   6   0 -22    8.85    0.67
  -6   0  22   11.13    0.58
   6   0 -22    9.52    0.67
   4   0 -22   -0.23    0.51
  -4   0  22   -0.19    0.39
   4   0 -22    0.07    0.61
 -15  -1  22    2.75    0.41
 -15   1  22    4.88    0.50
 -13  -1  22    8.85    0.60
 -13   1  22    7.99    0.58
 -13   1  22    9.36    0.48
 -13  -1  22   10.18    0.46
 -11  -1  22   12.07    0.75
 -11   1  22   11.84    0.75
 -11   1  22   11.41    0.62
 -11  -1  22   10.35    0.54
  -9  -1  22    8.26    0.74
   9   1 -22    6.53    0.64
  -9   1  22    7.42    0.54
  -9  -1  22    7.60    0.57
   9   1 -22    6.27    0.67
  -7   1  22   32.62    1.08
   7  -1 -22   25.78    0.88
   7   1 -22   25.89    0.85
  -7   1  22   30.50    0.75
  -7  -1  22   31.48    0.82
   7  -1 -22   22.77    0.82
   7   1 -22   27.35    0.86
  -5   1  22    3.99    0.79
   5  -1 -22    3.65    0.61
   5   1 -22    3.83    0.60
  -5   1  22    5.02    0.58
   5  -1 -22    4.76    0.74
   5   1 -22    4.47    0.62
 -14   2  22    9.60    0.57
 -12  -2  22    6.13    0.59
 -12   2  22    6.50    0.61
  12   2 -22    5.07    0.46
 -12   2  22    5.72    0.48
 -10  -2  22    2.71    0.66
  10   2 -22    2.34    0.51
 -10   2  22    2.48    0.47
  10   2 -22    1.76    0.48
  -8   2  22   27.82    0.97
   8   2 -22   23.56    0.81
  -8   2  22   23.55    0.69
   8   2 -22   26.70    0.94
  -6   2  22   63.10    1.33
  -6   2  22   65.84    0.95
   6   2 -22   64.75    1.18
  13   3 -22    1.81    0.31
 -11  -3  22   22.02    0.72
  11   3 -22   20.86    0.62
  -9  -3  22    8.06    0.66
  -9   3  22    7.53    0.70
   9   3 -22    7.89    0.58
   9   3 -22    7.50    0.70
  -7   3  22   42.99    1.09
  -7   3  22   42.28    0.82
   0   0   0    0.00    0.00


TITL org in I2/a
REM I2/a (#15 in standard setting)
CELL 1.54184  20.581003  12.340687  18.937690  90.0000 114.5448  90.0000
ZERR    1.00   0.000636   0.000216   0.000568   0.0000   0.0038   0.0000
LATT  2
SYMM -x+1/2, y,-z
SFAC C H N O
UNIT 1.00 1.00 1.00 1.00
TREF
HKLF 4
END
_computing_structure_solution     'SHELXT 2018/2 (Sheldrick, 2018)'
;
_shelx_hkl_checksum                93529
_olex2_submission_special_instructions  'No special instructions were received'
_oxdiff_exptl_absorpt_empirical_details
;
Empirical correction (ABSPACK) includes:
- Absorption correction using spherical harmonics
- Frame scaling
- Detector area scaling
;
_oxdiff_exptl_absorpt_empirical_full_max  4.251
_oxdiff_exptl_absorpt_empirical_full_min  0.299
