# Supplementary material for: Understanding the interactions between the bis(trifluoromethylsulfonyl)imide anion and absorbed CO2 using X-ray diffraction analysis of a soft crystal surrogate
Source: Commun Chem. 2020 Oct 27;3:143. doi: 10.1038/s42004-020-00390-1 (PMC9814135; doi:10.1038/s42004-020-00390-1)
Supplement: Supplementary file 4 — Supplementary Data 3 [file 42004_2020_390_MOESM4_ESM.cif]

data_2
_audit_creation_date               2020-08-05
_audit_creation_method
;
Olex2 1.3
(compiled 2020.07.16 svn.r6f6c53a7 for OlexSys, GUI svn.r6139)
;
_shelx_SHELXL_version_number       '2018/3'
_audit_contact_author_address      ?
_audit_contact_author_email        ?
_audit_contact_author_name         ''
_audit_contact_author_phone        ?
_publ_contact_author_id_orcid      ?
_publ_section_references
;
Dolomanov, O.V., Bourhis, L.J., Gildea, R.J, Howard, J.A.K. & Puschmann, H.
 (2009), J. Appl. Cryst. 42, 339-341.

Palatinus, L. & Chapuis, G. (2007). J. Appl. Cryst., 40, 786-790;
Palatinus, L. & van der Lee, A. (2008). J. Appl. Cryst. 41, 975-984;
Palatinus, L., Prathapa, S. J. & van Smaalen, S. (2012). J. Appl. Cryst. 45,
 575-580.

Sheldrick, G.M. (2015). Acta Cryst. C71, 3-8.
;
_chemical_name_common              ?
_chemical_name_systematic          ?
_chemical_formula_moiety           'C26 H28 Cu N4, 2(C2 H6 N O4 S2)'
_chemical_formula_sum              'C30 H40 Cu N6 O8 S4'
_chemical_formula_weight           804.46
_chemical_melting_point            ?
loop_
  _atom_type_symbol
  _atom_type_description
  _atom_type_scat_dispersion_real
  _atom_type_scat_dispersion_imag
  _atom_type_scat_source
 'C' 'C' 0.0033 0.0016 'International Tables Vol C Tables 4.2.6.8 and 6.1.1.4'
 'H' 'H' 0.0000 0.0000 'International Tables Vol C Tables 4.2.6.8 and 6.1.1.4'
 'Cu' 'Cu' 0.3201 1.2651 'International Tables Vol C Tables 4.2.6.8 and 6.1.1.4'
 'N' 'N' 0.0061 0.0033 'International Tables Vol C Tables 4.2.6.8 and 6.1.1.4'
 'O' 'O' 0.0106 0.0060 'International Tables Vol C Tables 4.2.6.8 and 6.1.1.4'
 'S' 'S' 0.1246 0.1234 'International Tables Vol C Tables 4.2.6.8 and 6.1.1.4'

_shelx_space_group_comment
;
The symmetry employed for this shelxl refinement is uniquely defined
by the following loop, which should always be used as a source of
symmetry information in preference to the above space-group names.
They are only intended as comments.
;
_space_group_crystal_system        'monoclinic'
_space_group_IT_number             14
_space_group_name_H-M_alt          'P 1 21/c 1'
_space_group_name_Hall             '-P 2ybc'
loop_
  _space_group_symop_operation_xyz
 'x, y, z'
 '-x, y+1/2, -z+1/2'
 '-x, -y, -z'
 'x, -y-1/2, z-1/2'

_cell_length_a                     9.7086(8)
_cell_length_b                     17.8811(11)
_cell_length_c                     11.4903(7)
_cell_angle_alpha                  90
_cell_angle_beta                   109.910(8)
_cell_angle_gamma                  90
_cell_volume                       1875.5(2)
_cell_formula_units_Z              2
_cell_measurement_reflns_used      5791
_cell_measurement_temperature      293
_cell_measurement_theta_max        28.7370
_cell_measurement_theta_min        2.1830
_shelx_estimated_absorpt_T_max     0.904
_shelx_estimated_absorpt_T_min     0.698
_exptl_absorpt_coefficient_mu      0.859
_exptl_absorpt_correction_T_max    1.00000
_exptl_absorpt_correction_T_min    0.59767
_exptl_absorpt_correction_type     multi-scan
_exptl_absorpt_process_details
;
CrysAlisPro 1.171.41.63a (Rigaku Oxford Diffraction, 2020)
Empirical absorption correction using spherical harmonics,
 implemented in SCALE3 ABSPACK scaling algorithm.
;
_exptl_absorpt_special_details     ?
_exptl_crystal_colour              'light purple'
_exptl_crystal_colour_modifier     light
_exptl_crystal_colour_primary      purple
_exptl_crystal_density_diffrn      1.425
_exptl_crystal_density_meas        ?
_exptl_crystal_density_method      ?
_exptl_crystal_description         block
_exptl_crystal_F_000               838
_exptl_crystal_preparation         ?
_exptl_crystal_size_max            0.45
_exptl_crystal_size_mid            0.15
_exptl_crystal_size_min            0.12
_exptl_transmission_factor_max     ?
_exptl_transmission_factor_min     ?
_diffrn_reflns_av_R_equivalents    0.0818
_diffrn_reflns_av_unetI/netI       0.0639
_diffrn_reflns_Laue_measured_fraction_full  1.000
_diffrn_reflns_Laue_measured_fraction_max  0.872
_diffrn_reflns_limit_h_max         12
_diffrn_reflns_limit_h_min         -12
_diffrn_reflns_limit_k_max         23
_diffrn_reflns_limit_k_min         -23
_diffrn_reflns_limit_l_max         15
_diffrn_reflns_limit_l_min         -14
_diffrn_reflns_number              18346
_diffrn_reflns_point_group_measured_fraction_full  1.000
_diffrn_reflns_point_group_measured_fraction_max  0.872
_diffrn_reflns_theta_full          25.242
_diffrn_reflns_theta_max           29.165
_diffrn_reflns_theta_min           2.202
_diffrn_ambient_temperature        293
_diffrn_detector                   'Rigaku HyPix-6000 area detector'
_diffrn_detector_area_resol_mean   10.0
_diffrn_detector_type              'HPC area detector'
_diffrn_measured_fraction_theta_full  1.000
_diffrn_measured_fraction_theta_max  0.872
_diffrn_measurement_details
;
List of Runs (angles in degrees, time in seconds):

  # Type    Start    End  Width  t~exp~   \w     \q     \k     \f   Frames
--------------------------------------------------------------------------
  1  \w    -69.00 -42.00   0.50    9.72    --  -21.93 135.00  25.00   54
  2  \w    -65.00 -22.00   0.50    9.72    --  -21.93 134.00-154.00   86
  3  \w     37.00  62.00   0.50    9.72    --   22.01-134.00 139.00   50
  4  \w     42.00  83.00   0.50    9.72    --   22.01-135.00 -40.00   82
  5  \w    -22.00  48.00   0.50    9.72    --  -21.93  19.00 120.00  140
  6  \w     14.00  47.00   0.50    9.72    --  -21.93  19.00-150.00   66
  7  \w    -22.00  38.00   0.50    9.72    --  -21.93  19.00-180.00  120
  8  \w    -24.00  59.00   0.50    9.72    --  -21.93  19.00-120.00  166
  9  \w    -18.00  32.00   0.50    9.72    --  -21.93 -99.00 120.00  100
 10  \w    -14.00  59.00   0.50    9.72    --  -21.93  19.00   0.00  146
 11  \w    -25.00  61.00   0.50    9.72    --  -21.93  19.00 -30.00  172
 12  \w    -70.00 -45.00   0.50    9.72    --  -21.93-178.00 -30.00   50
 13  \w     49.00 100.00   0.50    9.72    --   22.01 178.00 120.00  102
 14  \w     50.00 102.00   0.50    9.72    --   22.01 178.00-120.00  104
;
_diffrn_measurement_device         'four-circle diffractometer'
_diffrn_measurement_device_type    'Rigaku XtaLAB Synergy-R'
_diffrn_measurement_method         '\w scans'
_diffrn_radiation_monochromator    'multi-layer mirror optics'
_diffrn_radiation_probe            x-ray
_diffrn_radiation_type             MoK\a
_diffrn_radiation_wavelength       0.71073
_diffrn_source                     'rotating anode X-ray generator'
_diffrn_source_type                PhotonJet-R
_reflns_Friedel_coverage           0.000
_reflns_Friedel_fraction_full      .
_reflns_Friedel_fraction_max       .
_reflns_number_gt                  3310
_reflns_number_total               4418
_reflns_special_details
;
 Reflections were merged by SHELXL according to the crystal
 class for the calculation of statistics and refinement.
 
 _reflns_Friedel_fraction is defined as the number of unique
 Friedel pairs measured divided by the number that would be
 possible theoretically, ignoring centric projections and
 systematic absences.
;
_reflns_threshold_expression       'I > 2\s(I)'
_computing_cell_refinement         'CrysAlisPro 1.171.41.63a (Rigaku OD, 2020)'
_computing_data_collection         'CrysAlisPro 1.171.41.63a (Rigaku OD, 2020)'
_computing_data_reduction          'CrysAlisPro 1.171.41.63a (Rigaku OD, 2020)'
_computing_molecular_graphics      'Olex2 1.3 (Dolomanov et al., 2009)'
_computing_publication_material    'Olex2 1.3 (Dolomanov et al., 2009)'
_computing_structure_refinement    'SHELXL 2018/3 (Sheldrick, 2015)'
_computing_structure_solution
;
Superflip  (Palatinus & Chapuis, 2007;Palatinus & van der Lee, 2008;
Palatinus et al., 2012)
;
_refine_diff_density_max           0.872
_refine_diff_density_min           -0.728
_refine_diff_density_rms           0.103
_refine_ls_extinction_coef         .
_refine_ls_extinction_method       none
_refine_ls_goodness_of_fit_ref     1.282
_refine_ls_hydrogen_treatment      constr
_refine_ls_matrix_type             full
_refine_ls_number_parameters       272
_refine_ls_number_reflns           4418
_refine_ls_number_restraints       0
_refine_ls_R_factor_all            0.1554
_refine_ls_R_factor_gt             0.1282
_refine_ls_restrained_S_all        1.282
_refine_ls_shift/su_max            0.000
_refine_ls_shift/su_mean           0.000
_refine_ls_structure_factor_coef   Fsqd
_refine_ls_weighting_details      
 'w=1/[\s^2^(Fo^2^)+(0.0572P)^2^+9.5256P] where P=(Fo^2^+2Fc^2^)/3'
_refine_ls_weighting_scheme        calc
_refine_ls_wR_factor_gt            0.2712
_refine_ls_wR_factor_ref           0.2813
_refine_special_details            ?
_olex2_refinement_description
;
1. Fixed Uiso
 At 1.2 times of:
  All C(H) groups, All C(H,H) groups
 At 1.5 times of:
  All C(H,H,H) groups
2. Others
 Fixed Sof: S2A(0.5) S1B(0.5) S1A(0.5) O4A(0.5) O4B(0.5) S2B(0.5) C15A(0.5)
 H15A(0.5) H15B(0.5) H15C(0.5) C15B(0.5) H15D(0.5) H15E(0.5) H15F(0.5)
 C14A(0.5) H14A(0.5) H14B(0.5) H14C(0.5) C14B(0.5) H14D(0.5) H14E(0.5) H14F(0.5)
3.a Secondary CH2 refined with riding coordinates:
 C12(H12A,H12B), C13(H13A,H13B), C11(H11A,H11B)
3.b Aromatic/amide H refined with riding coordinates:
 C2(H2), C7(H7), C6(H6), C10(H10), C9(H9), C1(H1), C4(H4), C5(H5)
3.c Idealised Me refined as rotating group:
 C15A(H15A,H15B,H15C), C15B(H15D,H15E,H15F), C14A(H14A,H14B,H14C), C14B(H14D,
 H14E,H14F)
;
_atom_sites_solution_hydrogens     geom
_atom_sites_solution_primary       iterative
_atom_sites_solution_secondary     ?
loop_
  _atom_site_label
  _atom_site_type_symbol
  _atom_site_fract_x
  _atom_site_fract_y
  _atom_site_fract_z
  _atom_site_U_iso_or_equiv
  _atom_site_adp_type
  _atom_site_occupancy
  _atom_site_site_symmetry_order
  _atom_site_calc_flag
  _atom_site_refinement_flags_posn
  _atom_site_refinement_flags_adp
  _atom_site_refinement_flags_occupancy
  _atom_site_disorder_assembly
  _atom_site_disorder_group
 Cu1 Cu 0.000000 0.000000 0.500000 0.0468(4) Uani 1 2 d S . P . .
 S2A S 0.1181(8) 0.2109(4) 0.5821(5) 0.0487(13) Uani 0.5 1 d . . P A 1
 S1B S 0.3808(6) 0.2754(3) 0.5971(5) 0.0581(12) Uani 0.5 1 d . . P A 2
 N3 N 0.2771(8) 0.2096(4) 0.6007(6) 0.0499(15) Uani 1 1 d . . . . .
 N1 N -0.1123(6) 0.0215(3) 0.3190(5) 0.0407(13) Uani 1 1 d . . . . .
 O3 O 0.0548(7) 0.1405(3) 0.5332(6) 0.0619(15) Uani 1 1 d . . . . .
 S1A S 0.3934(6) 0.2727(3) 0.6754(6) 0.0661(13) Uani 0.5 1 d . . P A 1
 O2 O 0.3289(10) 0.3467(4) 0.6235(8) 0.097(3) Uani 1 1 d . . . . .
 C8 C -0.3924(7) 0.0371(5) -0.3394(5) 0.0410(16) Uani 1 1 d . . . . .
 O1 O 0.5264(8) 0.2584(5) 0.6761(8) 0.101(3) Uani 1 1 d . . . . .
 C3 C -0.2327(8) 0.0546(5) 0.0668(6) 0.0459(18) Uani 1 1 d . . . . .
 C2 C -0.1773(9) -0.0148(4) 0.1080(6) 0.053(2) Uani 1 1 d . . . . .
 H2 H -0.178691 -0.052193 0.051291 0.063 Uiso 1 1 calc R U . . .
 C7 C -0.3356(9) 0.0958(5) -0.3844(7) 0.055(2) Uani 1 1 d . . . . .
 H7 H -0.367768 0.144308 -0.379187 0.067 Uiso 1 1 calc R U . . .
 C12 C -0.4359(8) 0.0311(5) -0.1343(6) 0.0443(17) Uani 1 1 d . . . . .
 H12A H -0.506744 0.043329 -0.094650 0.053 Uiso 1 1 calc R U . . .
 H12B H -0.416176 -0.022110 -0.123979 0.053 Uiso 1 1 calc R U . . .
 C13 C -0.5022(8) 0.0490(5) -0.2730(6) 0.0507(19) Uani 1 1 d . . . . .
 H13A H -0.586916 0.017319 -0.310330 0.061 Uiso 1 1 calc R U . . .
 H13B H -0.535108 0.100603 -0.283355 0.061 Uiso 1 1 calc R U . . .
 C11 C -0.2958(9) 0.0736(5) -0.0710(6) 0.054(2) Uani 1 1 d . . . . .
 H11A H -0.315083 0.126906 -0.080707 0.065 Uiso 1 1 calc R U . . .
 H11B H -0.224414 0.061381 -0.110009 0.065 Uiso 1 1 calc R U . . .
 C6 C -0.2312(9) 0.0826(5) -0.4369(7) 0.057(2) Uani 1 1 d . . . . .
 H6 H -0.194665 0.123637 -0.466865 0.068 Uiso 1 1 calc R U . . .
 C10 C -0.2348(10) -0.0412(5) -0.4075(7) 0.055(2) Uani 1 1 d . . . . .
 H10 H -0.202427 -0.089025 -0.416846 0.066 Uiso 1 1 calc R U . . .
 C9 C -0.3396(9) -0.0334(5) -0.3515(7) 0.054(2) Uani 1 1 d . . . . .
 H9 H -0.374471 -0.075228 -0.322214 0.064 Uiso 1 1 calc R U . . .
 C1 C -0.1201(9) -0.0294(4) 0.2321(7) 0.0488(18) Uani 1 1 d . . . . .
 H1 H -0.084806 -0.077251 0.257236 0.059 Uiso 1 1 calc R U . . .
 C4 C -0.2325(10) 0.1069(5) 0.1551(7) 0.059(2) Uani 1 1 d . . . . .
 H4 H -0.273913 0.153915 0.132199 0.071 Uiso 1 1 calc R U . . .
 C5 C -0.1685(10) 0.0876(5) 0.2801(7) 0.055(2) Uani 1 1 d . . . . .
 H5 H -0.165609 0.123697 0.339185 0.066 Uiso 1 1 calc R U . . .
 O4A O 0.0795(17) 0.2282(9) 0.6881(12) 0.070(4) Uani 0.5 1 d . . P A 1
 O4B O 0.0596(18) 0.2428(10) 0.4041(12) 0.087(5) Uani 0.5 1 d . . P A 2
 S2B S 0.1016(7) 0.2141(4) 0.5308(5) 0.0478(13) Uani 0.5 1 d . . P A 2
 C15A C 0.034(2) 0.2788(12) 0.472(2) 0.072(5) Uani 0.5 1 d . . P A 1
 H15A H 0.056410 0.327569 0.508419 0.108 Uiso 0.5 1 calc R U P A 1
 H15B H -0.070448 0.271440 0.443143 0.108 Uiso 0.5 1 calc R U P A 1
 H15C H 0.068706 0.274837 0.403400 0.108 Uiso 0.5 1 calc R U P A 1
 C15B C 0.031(2) 0.2737(14) 0.614(2) 0.081(6) Uani 0.5 1 d . . P A 2
 H15D H 0.053833 0.255050 0.696932 0.121 Uiso 0.5 1 calc R U P A 2
 H15E H -0.073507 0.276763 0.575212 0.121 Uiso 0.5 1 calc R U P A 2
 H15F H 0.072960 0.322540 0.616686 0.121 Uiso 0.5 1 calc R U P A 2
 C14A C 0.418(3) 0.2594(14) 0.838(2) 0.099(8) Uani 0.5 1 d . . P A 1
 H14A H 0.323528 0.256056 0.847705 0.149 Uiso 0.5 1 calc R U P A 1
 H14B H 0.470930 0.300923 0.884944 0.149 Uiso 0.5 1 calc R U P A 1
 H14C H 0.471368 0.214026 0.866969 0.149 Uiso 0.5 1 calc R U P A 1
 C14B C 0.396(3) 0.2712(16) 0.446(2) 0.103(9) Uani 0.5 1 d . . P A 2
 H14D H 0.407917 0.220105 0.426206 0.155 Uiso 0.5 1 calc R U P A 2
 H14E H 0.478728 0.299974 0.445550 0.155 Uiso 0.5 1 calc R U P A 2
 H14F H 0.308296 0.291183 0.386778 0.155 Uiso 0.5 1 calc R U P A 2
 N2 N -0.1783(6) 0.0167(3) -0.4485(5) 0.0415(14) Uani 1 1 d . . . . .

loop_
  _atom_site_aniso_label
  _atom_site_aniso_U_11
  _atom_site_aniso_U_22
  _atom_site_aniso_U_33
  _atom_site_aniso_U_23
  _atom_site_aniso_U_13
  _atom_site_aniso_U_12
 Cu1 0.0467(7) 0.0748(9) 0.0221(5) -0.0006(6) 0.0157(5) 0.0031(7)
 S2A 0.059(3) 0.052(3) 0.037(3) -0.004(3) 0.019(3) 0.003(2)
 S1B 0.068(3) 0.054(3) 0.057(3) -0.009(2) 0.028(3) -0.012(2)
 N3 0.056(4) 0.047(4) 0.047(4) -0.002(3) 0.019(3) -0.001(3)
 N1 0.047(3) 0.052(4) 0.026(3) -0.003(2) 0.015(2) -0.002(3)
 O3 0.064(4) 0.062(4) 0.063(4) -0.009(3) 0.025(3) -0.012(3)
 S1A 0.072(3) 0.047(3) 0.078(4) -0.020(3) 0.025(3) -0.012(2)
 O2 0.124(7) 0.044(4) 0.127(7) -0.012(4) 0.045(5) -0.011(4)
 C8 0.028(3) 0.079(5) 0.016(3) 0.000(3) 0.008(2) 0.002(3)
 O1 0.049(4) 0.117(7) 0.123(7) -0.022(5) 0.012(4) -0.019(4)
 C3 0.045(4) 0.068(5) 0.028(3) 0.001(3) 0.016(3) -0.006(4)
 C2 0.070(5) 0.056(5) 0.029(3) -0.013(3) 0.012(3) 0.001(4)
 C7 0.061(5) 0.072(6) 0.040(4) 0.007(4) 0.026(4) 0.010(4)
 C12 0.042(4) 0.067(5) 0.029(3) 0.001(3) 0.019(3) 0.005(3)
 C13 0.040(4) 0.088(6) 0.027(3) 0.007(3) 0.015(3) 0.006(4)
 C11 0.061(5) 0.077(6) 0.024(3) 0.005(3) 0.013(3) -0.008(4)
 C6 0.065(5) 0.071(6) 0.043(4) 0.014(4) 0.030(4) 0.008(4)
 C10 0.072(5) 0.054(5) 0.042(4) -0.012(3) 0.024(4) -0.001(4)
 C9 0.057(5) 0.072(5) 0.047(4) -0.006(4) 0.036(4) -0.013(4)
 C1 0.056(5) 0.050(4) 0.036(4) 0.003(3) 0.010(3) 0.008(4)
 C4 0.073(6) 0.069(6) 0.032(4) 0.002(3) 0.014(4) 0.010(4)
 C5 0.074(6) 0.058(5) 0.032(4) -0.010(3) 0.018(4) 0.004(4)
 O4A 0.075(9) 0.092(11) 0.054(7) -0.008(7) 0.037(7) -0.004(8)
 O4B 0.096(11) 0.126(13) 0.036(6) 0.015(7) 0.019(7) -0.001(10)
 S2B 0.048(3) 0.060(3) 0.034(3) -0.008(3) 0.012(3) 0.004(2)
 C15A 0.075(13) 0.077(14) 0.068(12) 0.010(10) 0.030(11) 0.025(11)
 C15B 0.051(12) 0.100(18) 0.104(18) -0.025(14) 0.042(12) 0.001(11)
 C14A 0.103(19) 0.087(16) 0.086(16) -0.019(13) 0.004(14) 0.008(14)
 C14B 0.103(19) 0.13(2) 0.093(17) -0.022(15) 0.057(15) -0.050(17)
 N2 0.047(3) 0.058(4) 0.020(2) -0.002(2) 0.012(2) 0.001(3)

_geom_special_details
;
 All esds (except the esd in the dihedral angle between two l.s. planes)
 are estimated using the full covariance matrix.  The cell esds are taken
 into account individually in the estimation of esds in distances, angles
 and torsion angles; correlations between esds in cell parameters are only
 used when they are defined by crystal symmetry.  An approximate (isotropic)
 treatment of cell esds is used for estimating esds involving l.s. planes.
;
loop_
  _geom_bond_atom_site_label_1
  _geom_bond_atom_site_label_2
  _geom_bond_distance
  _geom_bond_site_symmetry_2
  _geom_bond_publ_flag
 Cu1 N1 2.029(5) . ?
 Cu1 N1 2.029(5) 3_556 ?
 Cu1 N2 2.033(6) 3 ?
 Cu1 N2 2.033(6) 1_556 ?
 S2A N3 1.484(10) . ?
 S2A O3 1.430(9) . ?
 S2A O4A 1.426(12) . ?
 S2A C15A 1.74(2) . ?
 S1B N3 1.558(8) . ?
 S1B O2 1.440(8) . ?
 S1B O1 1.429(9) . ?
 S1B C14B 1.79(2) . ?
 N3 S1A 1.620(8) . ?
 N3 S2B 1.619(9) . ?
 N1 C1 1.335(9) . ?
 N1 C5 1.314(10) . ?
 O3 S2B 1.396(9) . ?
 S1A O2 1.498(9) . ?
 S1A O1 1.314(9) . ?
 S1A C14A 1.82(3) . ?
 C8 C7 1.367(11) . ?
 C8 C13 1.523(8) . ?
 C8 C9 1.385(11) . ?
 C3 C2 1.373(11) . ?
 C3 C11 1.528(9) . ?
 C3 C4 1.380(11) . ?
 C2 H2 0.9300 . ?
 C2 C1 1.368(10) . ?
 C7 H7 0.9300 . ?
 C7 C6 1.366(10) . ?
 C12 H12A 0.9700 . ?
 C12 H12B 0.9700 . ?
 C12 C13 1.536(9) . ?
 C12 C11 1.512(11) . ?
 C13 H13A 0.9700 . ?
 C13 H13B 0.9700 . ?
 C11 H11A 0.9700 . ?
 C11 H11B 0.9700 . ?
 C6 H6 0.9300 . ?
 C6 N2 1.311(10) . ?
 C10 H10 0.9300 . ?
 C10 C9 1.383(10) . ?
 C10 N2 1.330(10) . ?
 C9 H9 0.9300 . ?
 C1 H1 0.9300 . ?
 C4 H4 0.9300 . ?
 C4 C5 1.400(10) . ?
 C5 H5 0.9300 . ?
 O4B S2B 1.465(13) . ?
 S2B C15B 1.72(2) . ?
 C15A H15A 0.9600 . ?
 C15A H15B 0.9600 . ?
 C15A H15C 0.9600 . ?
 C15B H15D 0.9600 . ?
 C15B H15E 0.9600 . ?
 C15B H15F 0.9600 . ?
 C14A H14A 0.9600 . ?
 C14A H14B 0.9600 . ?
 C14A H14C 0.9600 . ?
 C14B H14D 0.9600 . ?
 C14B H14E 0.9600 . ?
 C14B H14F 0.9600 . ?

loop_
  _geom_angle_atom_site_label_1
  _geom_angle_atom_site_label_2
  _geom_angle_atom_site_label_3
  _geom_angle
  _geom_angle_site_symmetry_1
  _geom_angle_site_symmetry_3
  _geom_angle_publ_flag
 N1 Cu1 N1 180.0 . 3_556 ?
 N1 Cu1 N2 93.2(2) . 1_556 ?
 N1 Cu1 N2 93.2(2) 3_556 3 ?
 N1 Cu1 N2 86.8(2) 3_556 1_556 ?
 N1 Cu1 N2 86.8(2) . 3 ?
 N2 Cu1 N2 180.0 3 1_556 ?
 N3 S2A C15A 108.9(9) . . ?
 O3 S2A N3 109.3(6) . . ?
 O3 S2A C15A 107.2(9) . . ?
 O4A S2A N3 116.4(8) . . ?
 O4A S2A O3 108.8(8) . . ?
 O4A S2A C15A 105.9(10) . . ?
 N3 S1B C14B 105.0(8) . . ?
 O2 S1B N3 112.8(5) . . ?
 O2 S1B C14B 113.0(11) . . ?
 O1 S1B N3 109.3(5) . . ?
 O1 S1B O2 113.4(6) . . ?
 O1 S1B C14B 102.6(11) . . ?
 S2A N3 S1A 124.7(5) . . ?
 S1B N3 S2B 122.0(5) . . ?
 C1 N1 Cu1 120.7(5) . . ?
 C5 N1 Cu1 122.4(5) . . ?
 C5 N1 C1 116.6(6) . . ?
 N3 S1A C14A 106.0(9) . . ?
 O2 S1A N3 106.4(5) . . ?
 O2 S1A C14A 114.5(9) . . ?
 O1 S1A N3 112.0(5) . . ?
 O1 S1A O2 116.9(7) . . ?
 O1 S1A C14A 100.6(10) . . ?
 C7 C8 C13 121.5(7) . . ?
 C7 C8 C9 116.8(6) . . ?
 C9 C8 C13 121.6(7) . . ?
 C2 C3 C11 122.0(7) . . ?
 C2 C3 C4 117.2(7) . . ?
 C4 C3 C11 120.7(8) . . ?
 C3 C2 H2 119.8 . . ?
 C1 C2 C3 120.3(7) . . ?
 C1 C2 H2 119.8 . . ?
 C8 C7 H7 120.3 . . ?
 C6 C7 C8 119.3(8) . . ?
 C6 C7 H7 120.3 . . ?
 H12A C12 H12B 107.8 . . ?
 C13 C12 H12A 109.1 . . ?
 C13 C12 H12B 109.1 . . ?
 C11 C12 H12A 109.1 . . ?
 C11 C12 H12B 109.1 . . ?
 C11 C12 C13 112.6(6) . . ?
 C8 C13 C12 111.9(6) . . ?
 C8 C13 H13A 109.2 . . ?
 C8 C13 H13B 109.2 . . ?
 C12 C13 H13A 109.2 . . ?
 C12 C13 H13B 109.2 . . ?
 H13A C13 H13B 107.9 . . ?
 C3 C11 H11A 109.4 . . ?
 C3 C11 H11B 109.4 . . ?
 C12 C11 C3 111.4(6) . . ?
 C12 C11 H11A 109.4 . . ?
 C12 C11 H11B 109.4 . . ?
 H11A C11 H11B 108.0 . . ?
 C7 C6 H6 117.4 . . ?
 N2 C6 C7 125.1(8) . . ?
 N2 C6 H6 117.4 . . ?
 C9 C10 H10 118.5 . . ?
 N2 C10 H10 118.5 . . ?
 N2 C10 C9 122.9(8) . . ?
 C8 C9 H9 120.2 . . ?
 C10 C9 C8 119.6(7) . . ?
 C10 C9 H9 120.2 . . ?
 N1 C1 C2 123.3(7) . . ?
 N1 C1 H1 118.3 . . ?
 C2 C1 H1 118.3 . . ?
 C3 C4 H4 120.8 . . ?
 C3 C4 C5 118.5(8) . . ?
 C5 C4 H4 120.8 . . ?
 N1 C5 C4 124.0(7) . . ?
 N1 C5 H5 118.0 . . ?
 C4 C5 H5 118.0 . . ?
 N3 S2B C15B 107.8(9) . . ?
 O3 S2B N3 103.8(5) . . ?
 O3 S2B O4B 111.6(8) . . ?
 O3 S2B C15B 112.2(10) . . ?
 O4B S2B N3 113.6(8) . . ?
 O4B S2B C15B 107.9(13) . . ?
 S2A C15A H15A 109.5 . . ?
 S2A C15A H15B 109.5 . . ?
 S2A C15A H15C 109.5 . . ?
 H15A C15A H15B 109.5 . . ?
 H15A C15A H15C 109.5 . . ?
 H15B C15A H15C 109.5 . . ?
 S2B C15B H15D 109.5 . . ?
 S2B C15B H15E 109.5 . . ?
 S2B C15B H15F 109.5 . . ?
 H15D C15B H15E 109.5 . . ?
 H15D C15B H15F 109.5 . . ?
 H15E C15B H15F 109.5 . . ?
 S1A C14A H14A 109.5 . . ?
 S1A C14A H14B 109.5 . . ?
 S1A C14A H14C 109.5 . . ?
 H14A C14A H14B 109.5 . . ?
 H14A C14A H14C 109.5 . . ?
 H14B C14A H14C 109.5 . . ?
 S1B C14B H14D 109.5 . . ?
 S1B C14B H14E 109.5 . . ?
 S1B C14B H14F 109.5 . . ?
 H14D C14B H14E 109.5 . . ?
 H14D C14B H14F 109.5 . . ?
 H14E C14B H14F 109.5 . . ?
 C6 N2 Cu1 124.2(5) . 1_554 ?
 C6 N2 C10 116.2(7) . . ?
 C10 N2 Cu1 118.9(5) . 1_554 ?

loop_
  _geom_torsion_atom_site_label_1
  _geom_torsion_atom_site_label_2
  _geom_torsion_atom_site_label_3
  _geom_torsion_atom_site_label_4
  _geom_torsion
  _geom_torsion_site_symmetry_1
  _geom_torsion_site_symmetry_2
  _geom_torsion_site_symmetry_3
  _geom_torsion_site_symmetry_4
  _geom_torsion_publ_flag
 Cu1 N1 C1 C2 -171.1(6) . . . . ?
 Cu1 N1 C5 C4 172.7(7) . . . . ?
 S2A N3 S1A O2 -50.2(8) . . . . ?
 S2A N3 S1A O1 -179.0(7) . . . . ?
 S2A N3 S1A C14A 72.1(11) . . . . ?
 S1B N3 S2B O3 167.5(5) . . . . ?
 S1B N3 S2B O4B 46.1(10) . . . . ?
 S1B N3 S2B C15B -73.3(11) . . . . ?
 O3 S2A N3 S1A -169.2(5) . . . . ?
 O2 S1B N3 S2B 47.4(8) . . . . ?
 C8 C7 C6 N2 -0.1(13) . . . . ?
 O1 S1B N3 S2B 174.5(6) . . . . ?
 C3 C2 C1 N1 -1.0(13) . . . . ?
 C3 C4 C5 N1 -2.3(14) . . . . ?
 C2 C3 C11 C12 67.7(10) . . . . ?
 C2 C3 C4 C5 3.8(12) . . . . ?
 C7 C8 C13 C12 -110.5(8) . . . . ?
 C7 C8 C9 C10 -0.2(11) . . . . ?
 C7 C6 N2 Cu1 -169.2(6) . . . 1_554 ?
 C7 C6 N2 C10 1.5(12) . . . . ?
 C13 C8 C7 C6 176.3(7) . . . . ?
 C13 C8 C9 C10 -177.0(7) . . . . ?
 C13 C12 C11 C3 180.0(7) . . . . ?
 C11 C3 C2 C1 179.2(8) . . . . ?
 C11 C3 C4 C5 -177.7(8) . . . . ?
 C11 C12 C13 C8 54.2(9) . . . . ?
 C9 C8 C7 C6 -0.5(11) . . . . ?
 C9 C8 C13 C12 66.1(9) . . . . ?
 C9 C10 N2 Cu1 169.0(6) . . . 1_554 ?
 C9 C10 N2 C6 -2.2(11) . . . . ?
 C1 N1 C5 C4 -1.0(12) . . . . ?
 C4 C3 C2 C1 -2.3(12) . . . . ?
 C4 C3 C11 C12 -110.8(9) . . . . ?
 C5 N1 C1 C2 2.6(12) . . . . ?
 O4A S2A N3 S1A -45.4(11) . . . . ?
 C15A S2A N3 S1A 74.1(10) . . . . ?
 C14B S1B N3 S2B -76.1(12) . . . . ?
 N2 C10 C9 C8 1.7(12) . . . . ?

_shelx_res_file
;
TITL exp_206_a.res in P2(1)
    exp_206.res
    created by SHELXL-2018/3 at 10:09:01 on 05-Aug-2020
CELL 0.71073 9.7086 17.8811 11.4903 90 109.91 90
ZERR 2 0.0008 0.0011 0.0007 0 0.008 0
LATT 1
SYMM -X,0.5+Y,0.5-Z
SFAC C H Cu N O S
UNIT 60 80 2 12 16 8

L.S. 10
PLAN  10
SIZE 0.12 0.15 0.45
TEMP 20
CONF
acta
MORE -1
BOND $H
fmap 2
REM <olex2.extras>
REM <HklSrc "%.\\exp_206.hkl">
REM </olex2.extras>

WGHT    0.057200    9.525600
FVAR       0.45394
CU1   3    0.000000    0.000000    0.500000    10.50000    0.04665    0.07477 =
         0.02207   -0.00063    0.01569    0.00308
PART 1
S2A   6    0.118129    0.210912    0.582088    10.50000    0.05905    0.05167 =
         0.03731   -0.00371    0.01887    0.00286
PART 2
S1B   6    0.380796    0.275443    0.597113    10.50000    0.06802    0.05384 =
         0.05743   -0.00945    0.02783   -0.01154
PART 0
N3    4    0.277085    0.209649    0.600659    11.00000    0.05645    0.04694 =
         0.04750   -0.00186    0.01915   -0.00126
N1    4   -0.112340    0.021547    0.319039    11.00000    0.04676    0.05198 =
         0.02560   -0.00302    0.01505   -0.00187
O3    5    0.054768    0.140500    0.533239    11.00000    0.06373    0.06233 =
         0.06253   -0.00855    0.02520   -0.01227
PART 1
S1A   6    0.393429    0.272701    0.675378    10.50000    0.07194    0.04723 =
         0.07840   -0.02041    0.02471   -0.01235
PART 0
O2    5    0.328930    0.346693    0.623534    11.00000    0.12409    0.04369 =
         0.12651   -0.01189    0.04538   -0.01055
C8    1   -0.392404    0.037079   -0.339447    11.00000    0.02769    0.07923 =
         0.01614    0.00030    0.00768    0.00246
O1    5    0.526447    0.258370    0.676124    11.00000    0.04873    0.11672 =
         0.12302   -0.02199    0.01191   -0.01922
C3    1   -0.232654    0.054646    0.066789    11.00000    0.04461    0.06837 =
         0.02768    0.00131    0.01599   -0.00579
C2    1   -0.177296   -0.014845    0.108011    11.00000    0.07014    0.05570 =
         0.02901   -0.01332    0.01201    0.00125
AFIX  43
H2    2   -0.178691   -0.052193    0.051291    11.00000   -1.20000
AFIX   0
C7    1   -0.335629    0.095831   -0.384356    11.00000    0.06146    0.07225 =
         0.03980    0.00661    0.02638    0.01041
AFIX  43
H7    2   -0.367768    0.144308   -0.379187    11.00000   -1.20000
AFIX   0
C12   1   -0.435925    0.031109   -0.134270    11.00000    0.04221    0.06673 =
         0.02944    0.00123    0.01917    0.00517
AFIX  23
H12A  2   -0.506744    0.043329   -0.094650    11.00000   -1.20000
H12B  2   -0.416176   -0.022110   -0.123979    11.00000   -1.20000
AFIX   0
C13   1   -0.502237    0.049020   -0.273028    11.00000    0.03950    0.08848 =
         0.02713    0.00651    0.01514    0.00613
AFIX  23
H13A  2   -0.586916    0.017319   -0.310330    11.00000   -1.20000
H13B  2   -0.535108    0.100603   -0.283355    11.00000   -1.20000
AFIX   0
C11   1   -0.295761    0.073631   -0.070953    11.00000    0.06121    0.07737 =
         0.02365    0.00535    0.01283   -0.00789
AFIX  23
H11A  2   -0.315083    0.126906   -0.080707    11.00000   -1.20000
H11B  2   -0.224414    0.061381   -0.110009    11.00000   -1.20000
AFIX   0
C6    1   -0.231159    0.082615   -0.436930    11.00000    0.06513    0.07051 =
         0.04310    0.01389    0.03033    0.00759
AFIX  43
H6    2   -0.194665    0.123637   -0.466865    11.00000   -1.20000
AFIX   0
C10   1   -0.234828   -0.041199   -0.407487    11.00000    0.07158    0.05421 =
         0.04185   -0.01237    0.02432   -0.00129
AFIX  43
H10   2   -0.202427   -0.089025   -0.416846    11.00000   -1.20000
AFIX   0
C9    1   -0.339644   -0.033398   -0.351535    11.00000    0.05673    0.07168 =
         0.04653   -0.00590    0.03620   -0.01270
AFIX  43
H9    2   -0.374471   -0.075228   -0.322214    11.00000   -1.20000
AFIX   0
C1    1   -0.120092   -0.029417    0.232119    11.00000    0.05608    0.05021 =
         0.03557    0.00272    0.00953    0.00848
AFIX  43
H1    2   -0.084806   -0.077251    0.257236    11.00000   -1.20000
AFIX   0
C4    1   -0.232493    0.106928    0.155134    11.00000    0.07342    0.06893 =
         0.03230    0.00152    0.01410    0.00955
AFIX  43
H4    2   -0.273913    0.153915    0.132199    11.00000   -1.20000
AFIX   0
C5    1   -0.168515    0.087597    0.280129    11.00000    0.07444    0.05807 =
         0.03240   -0.00957    0.01787    0.00363
AFIX  43
H5    2   -0.165609    0.123697    0.339185    11.00000   -1.20000
AFIX   0
PART 1
O4A   5    0.079457    0.228184    0.688133    10.50000    0.07487    0.09197 =
         0.05416   -0.00763    0.03664   -0.00437
PART 2
O4B   5    0.059572    0.242825    0.404058    10.50000    0.09627    0.12613 =
         0.03623    0.01488    0.01881   -0.00137
S2B   6    0.101624    0.214114    0.530845    10.50000    0.04756    0.06035 =
         0.03429   -0.00794    0.01228    0.00389
PART 1
C15A  1    0.033708    0.278825    0.471871    10.50000    0.07502    0.07725 =
         0.06815    0.00973    0.03026    0.02495
AFIX 137
H15A  2    0.056410    0.327569    0.508419    10.50000   -1.50000
H15B  2   -0.070448    0.271440    0.443143    10.50000   -1.50000
H15C  2    0.068706    0.274837    0.403400    10.50000   -1.50000
AFIX   0
PART 2
C15B  1    0.030893    0.273719    0.614146    10.50000    0.05079    0.09974 =
         0.10373   -0.02472    0.04162    0.00075
AFIX 137
H15D  2    0.053833    0.255050    0.696932    10.50000   -1.50000
H15E  2   -0.073507    0.276763    0.575212    10.50000   -1.50000
H15F  2    0.072960    0.322540    0.616686    10.50000   -1.50000
AFIX   0
PART 1
C14A  1    0.417672    0.259353    0.837912    10.50000    0.10254    0.08665 =
         0.08648   -0.01912    0.00370    0.00804
AFIX 137
H14A  2    0.323528    0.256056    0.847705    10.50000   -1.50000
H14B  2    0.470930    0.300923    0.884944    10.50000   -1.50000
H14C  2    0.471368    0.214026    0.866969    10.50000   -1.50000
AFIX   0
PART 2
C14B  1    0.395653    0.271184    0.446490    10.50000    0.10276    0.13156 =
         0.09323   -0.02232    0.05719   -0.04998
AFIX 137
H14D  2    0.407917    0.220105    0.426206    10.50000   -1.50000
H14E  2    0.478728    0.299974    0.445550    10.50000   -1.50000
H14F  2    0.308296    0.291183    0.386778    10.50000   -1.50000
AFIX   0
PART 0
N2    4   -0.178337    0.016653   -0.448485    11.00000    0.04711    0.05805 =
         0.02004   -0.00209    0.01224    0.00078
HKLF 4


REM  exp_206_a.res in P2(1)
REM wR2 = 0.2813, GooF = S = 1.282, Restrained GooF = 1.282 for all data
REM R1 = 0.1282 for 3310 Fo > 4sig(Fo) and 0.1554 for all 4418 data
REM 272 parameters refined using 0 restraints

END

WGHT      0.0573      9.5151

REM Highest difference peak  0.872,  deepest hole -0.728,  1-sigma level  0.103
Q1    1   0.0253  0.0597  0.5011  11.00000  0.05    0.87
Q2    1  -0.0842  0.0349  0.4967  11.00000  0.05    0.75
Q3    1  -0.0222  0.1762  0.4590  11.00000  0.05    0.48
Q4    1   0.1423  0.1504  0.5672  11.00000  0.05    0.45
Q5    1   0.3932  0.2107  0.6172  11.00000  0.05    0.45
Q6    1   0.2635  0.1539  0.5956  11.00000  0.05    0.43
Q7    1  -0.0223  0.1105  0.4607  11.00000  0.05    0.41
Q8    1  -0.1544 -0.0576 -0.5361  11.00000  0.05    0.40
Q9    1   0.1091  0.2689  0.5526  11.00000  0.05    0.39
Q10   1   0.0325  0.1752  0.5628  11.00000  0.05    0.37
;
_shelx_res_checksum                12266
_shelx_hkl_file
;
   0 -23   1   26.91   12.65
   0 -22   0    0.92   11.25
   0 -22  -1   -0.91   10.78
   0 -22   1   10.43   11.48
   0 -22  -2   -6.49   10.75
   0 -21   0    5.24   10.03
   0 -21  -1    3.11    9.77
   0 -21   1    1.06   10.33
   0 -21  -2   19.21   10.29
   0 -21   2   10.34   10.60
   0 -21  -3    8.77   10.43
   0 -20   0    3.06    9.21
   0 -20   1    1.38    9.37
   0 -20  -1   11.91    9.55
   0 -20  -1    0.20    9.73
   0 -20   2    7.50    9.66
   0 -20  -2    6.15    9.34
   0 -20  -2    9.15    9.83
   0 -20  -3    7.27    9.82
   0 -20  -4   -0.81   10.08
   0 -20  -5    3.51    9.95
   0 -20  -5   -4.06   10.47
   0 -20  -6   -3.13    9.84
   0 -19   0   -3.77    8.86
   0 -19   0    6.57    8.82
   0 -19  -1   10.60    8.94
   0 -19   1   12.48    9.30
   0 -19  -1   17.71    9.27
   0 -19   2   21.62    9.53
   0 -19  -2   12.95    9.21
   0 -19  -2   11.18    9.42
   0 -19  -3    2.80    9.07
   0 -19  -4    4.55    9.16
   0 -19  -5   -2.12    9.22
   0 -19  -5   -7.62    9.58
   0 -19  -6    5.65    9.36
   0 -19  -6   -2.87    9.75
   0 -19  -7    4.53    9.65
   0 -19  -8    4.81    9.95
   0 -18   0   12.86    8.07
   0 -18   0   22.64    8.56
   0 -18   1   13.79    8.51
   0 -18  -1   11.71    8.65
   0 -18  -1   25.60    8.89
   0 -18   1   16.66    8.45
   0 -18   2   15.53    8.91
   0 -18  -2   19.38    8.88
   0 -18  -2   14.97    8.57
   0 -18  -3    5.88    8.24
   0 -18   3   37.71   10.04
   0 -18  -4   -0.88    8.56
   0 -18  -5    3.32    8.17
   0 -18  -5    0.18    8.91
   0 -18  -6    8.18    8.90
   0 -18  -6    5.39    9.34
   0 -18  -7    3.68    9.02
   0 -18  -7    6.85    9.90
   0 -18  -8    2.25    9.62
   0 -18  -9   11.39    9.73
   0 -17   0   -2.32    7.72
   0 -17   0   12.40    7.74
   0 -17  -1   35.55    8.38
   0 -17   1   40.15    8.63
   0 -17  -1   30.28    8.34
   0 -17   1   41.27    8.35
   0 -17  -2   76.61    9.80
   0 -17   2   85.69   10.43
   0 -17  -2   66.55    9.39
   0 -17   3   12.14    8.78
   0 -17  -3   24.14    8.10
   0 -17  -4    5.40    7.95
   0 -17  -5   16.65    8.39
   0 -17  -5   20.31    8.69
   0 -17  -6   14.07    8.18
   0 -17  -6    1.17    8.43
   0 -17  -7   34.54    9.03
   0 -17  -7   24.14    9.61
   0 -17  -8    3.67    8.99
   0 -17  -9   24.82    9.38
   0 -17 -10    1.08    9.16
   0 -16   0  260.75   15.03
   0 -16   0  223.93   14.88
   0 -16  -1   55.18    8.17
   0 -16   1   53.98    8.73
   0 -16   1   65.42    8.71
   0 -16  -1   54.84    8.54
   0 -16  -2   18.82    7.60
   0 -16   2   20.89    7.65
   0 -16   2   24.02    8.00
   0 -16  -2   23.02    7.74
   0 -16   3  136.88   12.01
   0 -16  -4   95.77   10.39
   0 -16  -4  112.19   10.49
   0 -16  -5    6.95    7.72
   0 -16  -5   13.08    7.92
   0 -16  -6   14.86    3.75
   0 -16  -6   13.18    8.24
   0 -16  -6   18.56    8.10
   0 -16  -7   -8.75    8.57
   0 -16  -7   -4.46    7.79
   0 -16  -8    6.07    8.17
   0 -16  -8   -0.63    8.57
   0 -16  -9    0.17    8.32
   0 -16 -10   -1.69    8.70
   0 -15   0   -1.17    7.01
   0 -15   0   23.39    7.06
   0 -15  -1  123.94    9.96
   0 -15   1  111.36    9.97
   0 -15   1  112.77   10.20
   0 -15  -1  103.22    9.99
   0 -15   2  113.27   10.11
   0 -15  -2   97.16    9.69
   0 -15   2   96.58    9.96
   0 -15   3   -6.38    8.10
   0 -15  -4  114.88   10.98
   0 -15  -4  122.89   10.43
   0 -15  -5   17.49    7.79
   0 -15  -5   14.29    7.38
   0 -15  -6    6.25    3.61
   0 -15  -6    8.92    7.58
   0 -15  -6    5.47    7.52
   0 -15  -7   14.55    3.73
   0 -15  -7   15.58    7.81
   0 -15  -7    5.23    7.90
   0 -15  -8    3.02    7.56
   0 -15  -8   -2.51    8.09
   0 -15  -9    9.66    7.95
   0 -15 -10    2.82    8.30
   0 -14   0  221.87   13.73
   0 -14   0  250.64   13.83
   0 -14  -1   70.85    8.49
   0 -14   1   83.51    8.33
   0 -14  -1   78.22    8.12
   0 -14  -2  453.43   21.71
   0 -14   2  397.64   21.50
   0 -14   2  441.41   21.46
   0 -14  -3   13.57    6.46
   0 -14   3   12.03    6.67
   0 -14   3   11.08    7.00
   0 -14  -4   39.01    7.55
   0 -14  -4   41.15    7.43
   0 -14  -5   27.62    7.17
   0 -14  -5   24.27    7.24
   0 -14  -5   28.51    3.15
   0 -14  -6    9.23    6.88
   0 -14  -6    1.92    3.35
   0 -14  -6    6.43    2.98
   0 -14  -6    8.21    7.01
   0 -14  -7    0.43    7.23
   0 -14  -7    2.68    3.43
   0 -14  -7    3.31    3.28
   0 -14  -7   -4.18    7.34
   0 -14  -8    2.80    3.55
   0 -14  -8   -6.65    7.80
   0 -14  -8    2.43    7.39
   0 -14  -9   13.51    7.73
   0 -14 -10   17.75    8.26
   0 -13   0    3.76    5.52
   0 -13   0   -3.57    5.95
   0 -13   1    6.92    5.51
   0 -13  -1    7.71    5.20
   0 -13  -1   -3.09    5.81
   0 -13   2  171.80   10.73
   0 -13  -2  151.59   10.41
   0 -13   2  149.96   10.69
   0 -13  -3  238.65   14.04
   0 -13   3  245.02   14.62
   0 -13  -4   39.14    6.66
   0 -13  -4   28.50    6.11
   0 -13  -5  130.12    9.54
   0 -13  -5  144.06    6.82
   0 -13  -5  128.67   10.06
   0 -13  -5  128.22    6.55
   0 -13  -6   19.80    6.76
   0 -13  -6   15.07    3.43
   0 -13  -6   17.24    3.21
   0 -13  -6   16.11    6.75
   0 -13  -7   30.87    7.18
   0 -13  -7   26.83    3.83
   0 -13  -7   24.70    3.76
   0 -13  -8   13.66    7.45
   0 -13  -8   14.60    3.68
   0 -13  -8   19.46    3.93
   0 -13  -8   12.15    7.27
   0 -13  -9   18.48    4.35
   0 -13  -9   16.35    7.43
   0 -13 -10   -0.11    4.48
   0 -13 -10    1.59    7.11
   0 -13 -11    2.28    4.82
   0 -13 -12    5.37    5.33
   0 -12   0   29.14    5.62
   0 -12   0   31.92    5.30
   0 -12  -1   64.47    6.73
   0 -12   1   51.68    6.66
   0 -12   1   69.15    6.71
   0 -12  -1   71.80    6.42
   0 -12  -2    4.13    4.47
   0 -12   2    9.01    5.12
   0 -12   2    2.82    5.21
   0 -12   3   52.78    7.10
   0 -12   3   57.62    6.88
   0 -12  -3   65.36    6.56
   0 -12  -4   98.10    7.91
   0 -12  -4  109.49    8.37
   0 -12  -4  108.90    5.26
   0 -12  -5   31.30    6.00
   0 -12  -5   26.90    3.10
   0 -12  -5   34.24    3.42
   0 -12  -5   32.31    6.51
   0 -12  -6   64.25    7.11
   0 -12  -6   63.43    4.39
   0 -12  -6   65.33    4.48
   0 -12  -6   56.29    7.52
   0 -12  -7   45.84    7.22
   0 -12  -7   49.65    4.35
   0 -12  -7   59.30    4.50
   0 -12  -7   43.59    7.57
   0 -12  -8   22.54    6.72
   0 -12  -8   23.43    3.96
   0 -12  -8   18.32    3.75
   0 -12  -8   19.04    7.28
   0 -12  -9    6.38    7.13
   0 -12  -9    5.17    3.90
   0 -12 -10   16.62    7.51
   0 -12 -10   26.10    4.74
   0 -12 -11    1.02    4.71
   0 -12 -12    5.17    5.26
   0 -11   0    5.73    4.14
   0 -11   0    1.83    4.60
   0 -11  -1  131.62    8.33
   0 -11   1  145.05    8.73
   0 -11   1  123.77    8.69
   0 -11  -1  140.80    8.56
   0 -11   2    1.13    4.61
   0 -11  -2    5.22    4.03
   0 -11   2    5.43    4.63
   0 -11   3    9.93    5.14
   0 -11  -3   11.74    4.39
   0 -11  -3    8.34    1.72
   0 -11  -4  191.95    8.23
   0 -11  -4  173.29   10.32
   0 -11  -4  175.34   10.53
   0 -11  -5   26.40    2.89
   0 -11  -5   31.86    3.24
   0 -11  -5   27.86    5.72
   0 -11  -6    8.05    5.13
   0 -11  -6    6.23    2.84
   0 -11  -6    7.09    2.97
   0 -11  -6    9.72    5.61
   0 -11  -7   13.93    5.63
   0 -11  -7   15.08    3.26
   0 -11  -7   13.39    3.50
   0 -11  -7    9.89    6.10
   0 -11  -8    8.69    5.89
   0 -11  -8    1.70    3.42
   0 -11  -8    3.80    3.37
   0 -11  -8    4.23    6.27
   0 -11  -9   36.67    7.45
   0 -11  -9   33.87    4.44
   0 -11  -9   43.02    4.43
   0 -11  -9   26.20    7.23
   0 -11 -10    3.33    4.23
   0 -11 -10    9.44    6.79
   0 -11 -11   16.83    4.79
   0 -11 -12    1.26    4.99
   0 -10   0   24.46    4.42
   0 -10   0   16.76    4.97
   0 -10   1    7.00    4.11
   0 -10  -1    3.99    3.49
   0 -10  -1    2.17    3.68
   0 -10   1    1.62    4.25
   0 -10   2  315.63   15.00
   0 -10   2  303.78   14.96
   0 -10  -3    4.26    1.62
   0 -10   3    0.78    4.48
   0 -10  -3    6.19    3.75
   0 -10   3   -1.18    4.73
   0 -10  -4   74.52    5.72
   0 -10  -4   86.89    3.52
   0 -10  -4   79.89    6.10
   0 -10  -5  173.76    7.53
   0 -10  -5  132.75    9.10
   0 -10  -5  159.33    7.30
   0 -10  -5  147.96    9.47
   0 -10  -6    9.83    3.04
   0 -10  -6   10.99    4.80
   0 -10  -6   12.17    2.69
   0 -10  -6   15.42    5.37
   0 -10  -7    1.29    2.96
   0 -10  -7    1.22    4.73
   0 -10  -7    5.53    2.83
   0 -10  -7    6.06    5.46
   0 -10  -8   38.52    3.92
   0 -10  -8   27.11    5.78
   0 -10  -8   34.34    3.73
   0 -10  -8   29.06    6.40
   0 -10  -9   49.13    4.46
   0 -10  -9   39.34    4.38
   0 -10  -9   33.54    6.96
   0 -10  -9   45.51    6.91
   0 -10 -10   47.44    4.84
   0 -10 -10   19.47    6.93
   0 -10 -11   12.10    4.60
   0 -10 -12    8.68    4.95
   0  -9   0   13.54    3.66
   0  -9   0    2.95    4.03
   0  -9   1  451.82   18.94
   0  -9  -1  369.20   18.40
   0  -9  -1  395.92   18.54
   0  -9   1  482.76   19.23
   0  -9   2   93.25    6.37
   0  -9   2   99.83    6.34
   0  -9  -3  439.13   21.55
   0  -9   3  577.46   22.23
   0  -9  -3  472.64   21.64
   0  -9   3  546.80   22.28
   0  -9  -3  489.72   20.19
   0  -9  -4   23.83    4.11
   0  -9  -4   22.35    2.17
   0  -9  -4   20.12    3.93
   0  -9  -5   58.05    4.38
   0  -9  -5   44.89    5.37
   0  -9  -5   54.57    5.65
   0  -9  -5   55.26    3.58
   0  -9  -5   62.01    3.82
   0  -9  -6   92.16    5.73
   0  -9  -6   68.22    6.35
   0  -9  -6   73.58    6.70
   0  -9  -6   81.95    4.76
   0  -9  -6   97.00    5.08
   0  -9  -7   17.25    4.45
   0  -9  -7    7.96    4.74
   0  -9  -7   21.33    5.48
   0  -9  -7   21.36    3.05
   0  -9  -7   15.60    3.10
   0  -9  -8   11.70    5.03
   0  -9  -8   15.51    5.82
   0  -9  -8   24.24    3.50
   0  -9  -8   14.86    3.24
   0  -9  -9   36.66    6.18
   0  -9  -9   37.59    4.09
   0  -9  -9   41.04    4.17
   0  -9 -10    0.39    5.80
   0  -9 -10   -0.37    3.79
   0  -9 -10    5.36    3.80
   0  -9 -11   27.83    4.86
   0  -9 -12    4.31    4.69
   0  -9 -13    8.89    5.39
   0  -8   0  753.57   31.28
   0  -8   0  732.79   31.24
   0  -8  -1   30.58    4.08
   0  -8   1   24.84    4.83
   0  -8   1   36.65    4.35
   0  -8   2   69.93    5.73
   0  -8  -2   62.53    3.06
   0  -8  -3  365.68   17.32
   0  -8  -3  383.60   16.20
   0  -8  -3  369.67   17.45
   0  -8  -4   71.16    4.05
   0  -8  -4   52.47    4.97
   0  -8  -4   57.04    4.92
   0  -8  -4   64.12    3.47
   0  -8  -4   67.38    3.67
   0  -8  -5   43.88    3.87
   0  -8  -5   41.08    4.70
   0  -8  -5   42.43    3.01
   0  -8  -5   51.80    3.25
   0  -8  -6  539.36   20.71
   0  -8  -6  412.83   21.18
   0  -8  -6  471.50   21.59
   0  -8  -6  458.37   20.30
   0  -8  -6  517.31   20.26
   0  -8  -7    9.93    4.20
   0  -8  -7   -2.98    4.30
   0  -8  -7    4.42    4.75
   0  -8  -7    3.86    2.66
   0  -8  -7    7.74    2.96
   0  -8  -8   75.07    6.11
   0  -8  -8   67.12    6.31
   0  -8  -8   83.15    6.98
   0  -8  -8   87.80    5.16
   0  -8  -8   84.94    5.07
   0  -8  -9   19.60    5.24
   0  -8  -9   20.66    3.59
   0  -8  -9   17.93    3.60
   0  -8  -9   23.13    5.35
   0  -8 -10   54.32    7.05
   0  -8 -10   72.57    5.29
   0  -8 -10   67.41    5.10
   0  -8 -11    2.73    4.27
   0  -8 -12   22.39    5.15
   0  -8 -13    5.35    5.30
   0  -7   0   -2.28    3.02
   0  -7   0    1.58    2.62
   0  -7   1  217.09   10.24
   0  -7  -1  201.37    9.68
   0  -7   1  213.16    9.84
   0  -7  -1  186.90    9.51
   0  -7   2  360.76   16.36
   0  -7  -2  400.20   15.88
   0  -7   2  368.15   15.90
   0  -7   2  447.34   17.44
   0  -7   2  462.15   17.45
   0  -7  -3  524.81   20.35
   0  -7  -3  439.97   21.12
   0  -7   3  569.98   21.58
   0  -7  -3  467.65   20.20
   0  -7   3  540.92   21.74
   0  -7  -3  473.97   21.39
   0  -7  -4  201.42    8.54
   0  -7  -4  183.47    9.53
   0  -7  -4  166.00    9.15
   0  -7  -4  173.75    8.26
   0  -7  -4  213.96    8.37
   0  -7  -5  490.47   19.03
   0  -7  -5  401.77   19.69
   0  -7  -5  396.40   19.58
   0  -7  -5  419.25   18.78
   0  -7  -5  500.75   18.76
   0  -7  -6   90.11    5.23
   0  -7  -6   51.70    5.41
   0  -7  -6   60.89    5.57
   0  -7  -6   80.06    4.23
   0  -7  -6   67.36    4.15
   0  -7   7  120.01    8.60
   0  -7  -7  193.98    8.69
   0  -7  -7  133.47    8.78
   0  -7  -7  162.77    9.31
   0  -7  -7  171.17    7.96
   0  -7  -7  193.22    7.94
   0  -7  -8   -0.98    4.30
   0  -7  -8    3.79    3.97
   0  -7  -8    2.62    4.79
   0  -7  -8    4.50    2.74
   0  -7  -8    1.62    2.99
   0  -7  -9    7.52    4.40
   0  -7  -9    6.94    3.56
   0  -7  -9   10.49    3.25
   0  -7  -9    9.85    4.76
   0  -7 -10    2.86    3.39
   0  -7 -10   -5.55    5.51
   0  -7 -10    2.27    4.79
   0  -7 -11   50.01    5.05
   0  -7 -12    3.99    4.64
   0  -7 -13   19.76    5.43
   0  -6   0  175.88    8.49
   0  -6   0  187.86    8.71
   0  -6  -1  192.48    7.72
   0  -6  -1  186.27    8.95
   0  -6   1  180.35    9.28
   0  -6   1  166.21    8.93
   0  -6  -1  189.86    8.89
   0  -6   2  579.33   23.05
   0  -6   2  559.37   23.08
   0  -6  -2  570.49   22.02
   0  -6  -2  544.20   21.96
   0  -6  -3    3.70    2.69
   0  -6   3    6.11    3.35
   0  -6  -3    4.46    2.06
   0  -6  -3    2.20    3.00
   0  -6  -3    3.55    1.42
   0  -6  -4  409.99   17.43
   0  -6  -4  380.51   16.72
   0  -6  -4  408.28   17.67
   0  -6  -4  405.32   16.59
   0  -6  -4  406.86   16.66
   0  -6  -5  103.61    6.49
   0  -6  -5  103.04    6.69
   0  -6  -5  133.20    5.72
   0  -6  -5  111.25    5.68
   0  -6  -5  131.96    6.13
   0  -6  -6  546.30   22.50
   0  -6  -6  577.83   23.51
   0  -6  -6  549.46   22.67
   0  -6  -6  613.24   23.48
   0  -6  -7    3.21    4.00
   0  -6  -7   11.10    3.69
   0  -6  -7    6.47    2.80
   0  -6  -7    3.88    3.62
   0  -6   7    2.09    3.53
   0  -6  -7    6.53    2.38
   0  -6  -8  303.73   12.76
   0  -6  -8  268.46   13.09
   0  -6  -8  272.40   12.10
   0  -6  -8  272.89   11.95
   0  -6  -9   39.33    3.93
   0  -6  -9   42.52    5.29
   0  -6 -10   30.26    4.01
   0  -6 -10   25.99    5.58
   0  -6 -10   25.02    5.11
   0  -6 -11    3.35    3.89
   0  -6 -12   15.62    4.69
   0  -6 -13    6.66    5.17
   0  -5   0    4.20    2.31
   0  -5   0    3.82    2.44
   0  -5   1  411.51   18.51
   0  -5   1  588.81   19.36
   0  -5   1  384.94   18.29
   0  -5  -1  489.69   18.31
   0  -5   1  634.56   19.55
   0  -5  -1  579.77   19.43
   0  -5   2   76.95    4.93
   0  -5  -2   74.84    3.59
   0  -5  -2   70.42    3.38
   0  -5   2   71.47    4.33
   0  -5  -3  497.29   22.14
   0  -5  -3  478.89   22.08
   0  -5  -3  558.82   21.56
   0  -5  -3  489.97   21.42
   0  -5  -3  565.00   21.44
   0  -5  -4   41.44    3.82
   0  -5  -4   40.55    3.65
   0  -5  -4   54.18    3.29
   0  -5  -4   39.52    2.70
   0  -5  -4   51.27    2.85
   0  -5  -5  322.12   14.31
   0  -5  -5  277.00   14.01
   0  -5  -5  321.28   13.37
   0  -5  -5  349.10   13.89
   0  -5  -5  357.29   13.54
   0  -5  -5  293.27   13.62
   0  -5  -6   94.40    4.96
   0  -5  -6   94.40    5.78
   0  -5  -6   77.94    4.40
   0  -5  -6   91.39    5.66
   0  -5  -6  126.32    5.56
   0  -5   6   85.72    5.45
   0  -5  -6  120.44    5.13
   0  -5  -7  120.50    5.94
   0  -5  -7  127.28    6.88
   0  -5  -7  120.52    6.70
   0  -5  -7  127.04    6.54
   0  -5  -7  126.98    5.91
   0  -5  -8    3.30    3.88
   0  -5  -8    7.49    2.69
   0  -5  -8    2.38    3.13
   0  -5  -8   -1.68    3.37
   0  -5  -9    9.06    4.38
   0  -5  -9   -0.76    3.66
   0  -5  -9    6.58    2.98
   0  -5 -10   17.72    5.40
   0  -5 -10   15.66    3.73
   0  -5 -11   96.13    7.80
   0  -5 -11   88.98    6.19
   0  -5 -12    4.34    4.27
   0  -5  12    1.29    3.43
   0  -5 -13   32.78    5.66
   0  -4   0 9879.25  398.04
   0  -4   0 9999.00  398.07
   0  -4  -1  206.40    8.59
   0  -4   1  183.90    8.68
   0  -4  -1  184.25    7.72
   0  -4   1  182.79    8.44
   0  -4  -2  165.18    8.43
   0  -4   2  241.52    8.84
   0  -4  -2  167.16    7.87
   0  -4   2  188.21    7.96
   0  -4   2  213.29    8.75
   0  -4  -3   24.86    2.92
   0  -4  -3   27.93    3.01
   0  -4  -3   33.13    2.43
   0  -4  -3   26.06    1.89
   0  -4  -3   29.18    1.97
   0  -4  -4   88.41    4.22
   0  -4  -4  115.77    4.28
   0  -4  -4   27.12    2.87
   0  -4  -4   34.97    3.31
   0  -4  -4   76.51    3.14
   0  -4  -4   53.72    3.04
   0  -4  -5   72.51    4.57
   0  -4  -5   58.71    4.28
   0  -4  -5   60.53    3.47
   0  -4  -5   94.92    4.42
   0  -4  -5   84.36    3.94
   0  -4  -5   70.10    3.81
   0  -4  -6  175.93    8.30
   0  -4  -6  170.98    8.73
   0  -4  -6  160.76    8.54
   0  -4  -6  218.50    8.65
   0  -4   6  160.97    8.34
   0  -4  -6  207.39    8.20
   0  -4  -7   49.69    4.54
   0  -4  -7   46.33    4.41
   0  -4  -7   70.65    4.69
   0  -4  -7   63.42    4.09
   0  -4  -7   55.49    3.77
   0  -4  -8   23.20    4.08
   0  -4  -8   27.71    3.06
   0  -4  -8   22.82    3.56
   0  -4  -9   10.78    4.40
   0  -4  -9    4.92    2.99
   0  -4  -9   -0.37    3.38
   0  -4 -10  127.66    7.36
   0  -4 -10  149.35    8.45
   0  -4 -11    9.65    3.87
   0  -4 -11   14.12    5.87
   0  -4 -12   63.25    5.68
   0  -4 -13    8.42    5.13
   0  -4  13    5.15    3.82
   0  -3   0    0.04    1.65
   0  -3   0    0.06    1.65
   0  -3  -1  499.97   20.62
   0  -3   1  475.36   20.60
   0  -3  -2  880.20   39.60
   0  -3   2  983.89   39.58
   0  -3   2  969.60   39.31
   0  -3  -2  985.46   39.32
   0  -3  -2  997.37   39.23
   0  -3   2  985.12   39.31
   0  -3  -3  207.65    9.63
   0  -3  -3  402.46   10.54
   0  -3  -3  346.01   10.43
   0  -3  -4  129.66    6.51
   0  -3  -4  127.36    6.10
   0  -3  -4  148.69    6.11
   0  -3  -4  136.42    5.86
   0  -3  -4  123.72    6.47
   0  -3  -5 1206.73   42.37
   0  -3  -5 1087.11   42.22
   0  -3  -5 1215.70   42.50
   0  -3  -5 1050.08   42.02
   0  -3  -5 1011.70   42.26
   0  -3  -6    8.36    1.99
   0  -3  -6    6.06    2.58
   0  -3  -6   10.16    2.38
   0  -3  -6    6.40    2.44
   0  -3  -7  411.58   17.98
   0  -3  -7  434.55   18.02
   0  -3  -7  435.75   18.13
   0  -3  -7  410.55   17.93
   0  -3  -8  120.69    6.00
   0  -3  -8   95.02    5.18
   0  -3  -9   16.44    3.15
   0  -3  -9   27.75    3.43
   0  -3  -9   15.65    4.46
   0  -3 -10    1.76    3.26
   0  -3 -10    3.65    5.00
   0  -3 -11   83.63    5.89
   0  -3 -11   85.00    7.36
   0  -3 -12   23.51    4.66
   0  -3  13   34.13    4.49
   0  -3 -13   40.99    5.55
   0  -3  14    8.33    4.25
   0  -2   0  989.93   39.79
   0  -2   0  983.18   39.78
   0  -2   1    3.81    1.44
   0  -2   1    3.77    1.49
   0  -2   1    4.28    0.75
   0  -2  -1    2.74    0.93
   0  -2   1    2.92    0.90
   0  -2   2  264.93    5.25
   0  -2   2  233.29    4.98
   0  -2   2  266.73    5.08
   0  -2  -3  387.29   17.96
   0  -2   3  440.81   17.80
   0  -2  -3  483.16   18.00
   0  -2  -3  471.28   17.80
   0  -2   3  408.21   17.73
   0  -2  -4  760.97   29.34
   0  -2  -4  591.60   29.17
   0  -2   4  852.66   29.17
   0  -2  -4  682.61   29.05
   0  -2  -5  725.24   31.65
   0  -2  -5  655.15   31.47
   0  -2  -5  882.37   31.83
   0  -2  -5  887.47   31.58
   0  -2  -6  169.87    7.87
   0  -2  -6  175.44    8.04
   0  -2  -6  169.76    7.74
   0  -2  -7   14.17    3.16
   0  -2  -7    7.76    2.57
   0  -2  -8  276.03   12.46
   0  -2  -8  269.81   11.96
   0  -2  -9    3.62    4.19
   0  -2  -9    2.60    2.82
   0  -2 -10    8.48    4.76
   0  -2 -11    6.08    5.63
   0  -2  13    7.43    3.81
   0  -2  14   68.46    5.74
   0  -1  -1 2549.91   98.23
   0  -1   1 2391.69   98.22
   0  -1  -1 2465.21   98.19
   0  -1   1 2394.81   98.20
   0  -1   1 2473.57   98.21
   0  -1   2 5715.23  228.41
   0  -1  -2 5497.13  228.53
   0  -1  -2 5775.49  228.51
   0  -1   2 5838.23  228.49
   0  -1  -2 5633.58  228.43
   0  -1   2 5673.80  228.43
   0  -1   2 5790.27  228.41
   0  -1  -3  447.25   17.71
   0  -1  -3  428.31   17.50
   0  -1   3  408.54   17.47
   0  -1   3  406.18   17.47
   0  -1  -4   36.76    2.45
   0  -1   4   29.55    2.12
   0  -1  -4   42.80    2.91
   0  -1   4   25.81    2.08
   0  -1  -5 2069.44   81.44
   0  -1  -5 1983.26   81.19
   0  -1  -6   18.50    2.62
   0  -1  -6    9.60    2.08
   0  -1  -7   92.89    4.83
   0  -1  -7   62.89    4.01
   0  -1  -8   10.80    3.53
   0  -1  -8    0.83    2.33
   0  -1  -9   44.54    4.77
   0  -1  -9   26.91    2.98
   0  -1 -10    9.30    4.79
   0  -1 -11   52.19    6.39
   0  -1  13   16.91    3.92
   0  -1  14   11.99    4.29
   0   0  -1   37.39    1.18
   0   0   1    0.77    0.55
   0   0  -2 3071.41  120.99
   0   0   2 3174.23  120.98
   0   0  -2 2778.00  121.08
   0   0   2 2958.88  121.06
   0   0  -3    2.27    1.77
   0   0  -3    2.38    1.15
   0   0   3   -0.49    1.16
   0   0  -3    0.94    1.33
   0   0   3    0.92    1.09
   0   0  -4  998.98   40.53
   0   0  -4  993.99   40.30
   0   0   4 1001.81   40.35
   0   0   4 1002.03   40.35
   0   0  -4 1008.11   40.41
   0   0  -4  993.01   40.61
   0   0  -5    8.43    1.69
   0   0  -5   15.93    2.83
   0   0  -6   21.15    2.76
   0   0  -6   18.58    2.15
   0   0  -7    0.20    1.73
   0   0  -7    0.91    1.81
   0   0  -8    5.99    2.03
   0   0  -8    9.83    3.43
   0   0  -8    9.07    2.41
   0   0  -9    5.58    4.10
   0   0  -9    1.78    2.60
   0   0 -10   72.35    6.06
   0   0 -10   57.54    4.68
   0   0 -11    9.53    5.49
   0   0 -11    2.70    3.48
   0   0 -12   79.42    6.06
   0   0  13    4.77    3.70
   0   0 -13    7.85    4.77
   0   1   1 3017.19  120.88
   0   1  -2 5716.03  224.40
   0   1   2 5292.16  224.46
   0   1  -2 5739.35  224.41
   0   1   3  451.29   17.38
   0   1  -3  402.81   17.33
   0   1  -3  426.42   17.39
   0   1  -4   33.40    2.13
   0   1   4   29.14    2.24
   0   1  -4   25.56    2.20
   0   1  -5 1642.39   60.26
   0   1  -5 1584.56   60.02
   0   1  -6    5.71    1.60
   0   1  -6    6.01    1.99
   0   1  -6   11.10    1.82
   0   1  -7   86.30    4.26
   0   1  -7   95.14    4.83
   0   1  -8    4.44    2.33
   0   1  -8   -1.50    1.61
   0   1  -9   51.97    4.07
   0   1 -10    7.40    3.24
   0   1 -11   58.50    4.94
   0   1 -12   21.08    4.41
   0   1  13   16.65    4.00
   0   1 -13   19.56    4.97
   0   2   0 1105.40   44.29
   0   2   0 1092.61   44.26
   0   2   1    3.37    1.20
   0   2  -2  971.50    8.80
   0   2  -2 1216.07    9.59
   0   2  -3  420.46   17.18
   0   2   3  424.90   17.35
   0   2  -3  417.80   17.14
   0   2  -4  796.71   32.69
   0   2  -4  845.12   32.55
   0   2  -4  883.56   32.53
   0   2  -5  745.99   29.78
   0   2  -5  713.60   29.56
   0   2  -6  158.23    7.13
   0   2  -6  148.65    6.88
   0   2  -7    7.75    2.37
   0   2  -7    7.91    2.07
   0   2  -7    3.11    1.27
   0   2  -8  203.47    8.73
   0   2  -8  167.80    8.33
   0   2  -9    5.75    2.70
   0   2 -10    7.15    3.17
   0   2 -11    6.19    3.71
   0   2 -12   25.38    4.56
   0   2  13    4.50    4.03
   0   2 -13   12.09    4.88
   0   3  -1  698.69   21.37
   0   3  -1  429.81   20.96
   0   3   1  802.24   21.63
   0   3   1  500.81   20.98
   0   3  -2  886.19   39.26
   0   3   2 1021.74   39.56
   0   3  -2  968.29   39.17
   0   3   2 1052.12   39.18
   0   3  -2  959.63   39.33
   0   3  -2  947.74   39.16
   0   3  -3   63.27    3.19
   0   3  -3   63.80    3.59
   0   3  -3   71.02    3.58
   0   3  -3   66.83    3.20
   0   3  -3   57.12    3.12
   0   3  -4  132.30    6.06
   0   3  -4  132.66    5.74
   0   3  -4  126.34    5.66
   0   3  -4  120.46    5.74
   0   3  -5  762.07   31.92
   0   3  -5  809.37   31.74
   0   3  -5  764.52   31.65
   0   3  -5  778.31   31.87
   0   3  -6    0.15    1.93
   0   3  -6    6.65    1.87
   0   3  -6    1.85    2.31
   0   3  -7  346.61   15.55
   0   3  -7  386.93   15.90
   0   3  -7  389.13   16.08
   0   3  -8   76.63    4.82
   0   3  -8   84.93    5.00
   0   3  -9    5.78    4.40
   0   3  -9    2.66    2.80
   0   3  -9    2.52    2.61
   0   3 -10    9.94    5.19
   0   3 -10    4.51    3.32
   0   3 -11   80.79    7.16
   0   3 -11   67.93    5.41
   0   3 -12   25.84    4.70
   0   3 -13   41.58    5.60
   0   3  13   31.78    4.72
   0   4  -1  157.84    6.99
   0   4  -1  170.50    6.94
   0   4  -2  173.34    8.20
   0   4   2  168.54    8.20
   0   4  -2  194.22    8.07
   0   4  -2  180.41    8.21
   0   4  -3   35.21    2.27
   0   4  -3   34.75    2.61
   0   4  -3   32.62    2.05
   0   4  -3   32.24    2.08
   0   4  -4   26.12    2.41
   0   4  -4   19.84    2.88
   0   4  -4   17.31    2.29
   0   4  -5   86.74    4.20
   0   4  -5   63.14    4.02
   0   4  -5   80.77    4.16
   0   4  -5   85.47    4.64
   0   4  -5   71.20    4.03
   0   4  -5   92.11    4.25
   0   4  -6  205.70   11.24
   0   4  -6  246.29   11.52
   0   4  -6  219.95   11.23
   0   4  -6  244.85   11.17
   0   4  -6  250.03   11.34
   0   4  -7   49.12    3.91
   0   4  -7   58.29    3.74
   0   4  -7   45.31    3.49
   0   4  -8   35.16    3.27
   0   4  -8   35.26    4.38
   0   4  -9    8.17    4.57
   0   4  -9    7.02    2.88
   0   4  -9    6.31    2.72
   0   4 -10  129.99    7.41
   0   4 -10  146.50    8.63
   0   4 -11    9.98    3.80
   0   4 -11    9.69    6.07
   0   4 -12   63.35    5.67
   0   4  13    6.66    4.22
   0   4 -13   13.12    5.03
   0   5   0    1.12    0.58
   0   5  -1  526.57   21.20
   0   5  -2   97.66    4.01
   0   5  -2   90.32    4.21
   0   5  -2   74.66    4.06
   0   5  -2   82.78    3.84
   0   5  -3  553.29   23.13
   0   5  -3  574.19   23.26
   0   5  -3  606.14   23.18
   0   5  -3  543.42   23.22
   0   5  -3  560.65   23.38
   0   5  -4   44.60    2.68
   0   5  -4   35.58    2.93
   0   5  -4   40.66    2.64
   0   5  -4   46.21    2.85
   0   5  -4   44.26    3.19
   0   5  -4   46.07    2.81
   0   5  -5  310.56   13.21
   0   5  -5  318.95   13.19
   0   5  -5  320.31   13.39
   0   5  -5  314.59   13.09
   0   5  -6  105.91    4.94
   0   5  -6  102.38    4.88
   0   5  -6  105.66    5.40
   0   5  -6  115.30    5.00
   0   5  -6  102.26    4.72
   0   5  -7  112.99    5.00
   0   5  -7  117.15    5.72
   0   5  -7   98.73    4.87
   0   5  -7  104.12    4.70
   0   5  -8    5.87    4.09
   0   5  -8    5.65    2.66
   0   5  -8    1.08    2.43
   0   5  -9    6.58    3.00
   0   5  -9    6.17    2.97
   0   5 -10   21.80    3.80
   0   5 -10    9.30    5.58
   0   5 -11   77.45    5.75
   0   5 -11   78.84    7.55
   0   5 -12    6.94    4.47
   0   5  13   32.97    4.92
   0   5 -13   29.35    5.57
   0   6   0  122.10    5.15
   0   6  -1  122.42    5.13
   0   6  -2  561.00   22.08
   0   6  -2  541.67   21.98
   0   6  -2  564.53   22.30
   0   6  -2  514.15   22.04
   0   6  -3    7.70    1.89
   0   6  -3    6.77    1.88
   0   6  -3    5.17    2.23
   0   6  -3    4.82    1.44
   0   6  -4  306.21   12.87
   0   6  -4  312.21   12.82
   0   6  -4  292.82   13.01
   0   6  -4  323.27   13.01
   0   6  -4  295.63   12.86
   0   6  -5  118.68    5.76
   0   6  -5  111.07    5.77
   0   6  -5  129.20    5.84
   0   6  -5  128.64    5.87
   0   6  -5  116.05    6.13
   0   6  -6  330.70   13.49
   0   6  -6  338.09   13.92
   0   6  -6  320.93   13.43
   0   6  -6  342.44   13.64
   0   6  -7    6.82    2.87
   0   6  -7    1.98    2.02
   0   6  -7    7.41    2.42
   0   6  -7   13.01    3.98
   0   6  -7    9.17    2.48
   0   6  -7    7.47    3.05
   0   6  -8  243.44   10.23
   0   6  -8  209.90   10.05
   0   6  -8  234.80   10.92
   0   6  -8  201.65    9.74
   0   6  -9   49.90    5.64
   0   6  -9   41.89    4.05
   0   6 -10   18.59    5.54
   0   6 -10   24.40    3.84
   0   6 -11   10.53    4.12
   0   6 -12   15.07    4.74
   0   6 -13   18.71    5.42
   0   6  13    9.28    4.40
   0   7   0    0.59    0.67
   0   7  -2  437.07   16.85
   0   7   2  360.08   17.23
   0   7  -3  490.44   21.39
   0   7  -3  514.79   21.30
   0   7  -3  542.83   21.37
   0   7  -3  546.53   21.62
   0   7  -4  167.11    8.02
   0   7  -4  180.52    8.02
   0   7  -4  169.46    7.75
   0   7  -4  189.81    7.87
   0   7  -5  452.84   19.24
   0   7  -5  456.59   19.14
   0   7  -5  428.65   18.97
   0   7  -5  489.43   19.02
   0   7  -5  460.95   19.06
   0   7  -6   63.68    4.73
   0   7  -6   56.97    4.02
   0   7  -6   53.68    3.81
   0   7  -6   60.86    3.85
   0   7  -7  176.59    8.45
   0   7  -7  147.24    7.64
   0   7  -7  138.02    7.43
   0   7  -7  180.29    7.84
   0   7  -7  169.99    7.77
   0   7  -8   -1.34    4.49
   0   7  -8    3.31    2.62
   0   7  -8    5.95    3.49
   0   7  -8   -0.52    2.89
   0   7  -8    2.09    2.85
   0   7  -9   12.40    5.11
   0   7  -9    1.47    3.47
   0   7  -9   11.92    3.31
   0   7  -9    6.40    2.87
   0   7 -10    1.39    3.57
   0   7 -10   -7.77    5.83
   0   7 -11   46.57    5.22
   0   7 -12   17.27    4.93
   0   7 -13   24.50    5.66
   0   8   0  794.30   31.94
   0   8   1   37.69    2.19
   0   8   2   39.34    2.99
   0   8  -2   89.52    3.11
   0   8  -3  472.20   19.27
   0   8  -3  450.56   18.86
   0   8  -3  466.86   19.00
   0   8  -4   64.39    3.77
   0   8  -4   60.31    3.65
   0   8  -4   59.14    3.31
   0   8  -4   50.90    3.92
   0   8  -5   41.61    3.11
   0   8  -5   35.36    3.47
   0   8  -5   47.03    3.29
   0   8  -5   48.21    3.14
   0   8  -5   43.42    3.98
   0   8  -6  469.32   20.17
   0   8  -6  456.43   20.20
   0   8  -6  486.33   20.19
   0   8  -6  467.75   20.45
   0   8  -6  522.78   20.19
   0   8  -7    5.32    2.77
   0   8  -7    2.10    2.60
   0   8  -7    3.57    3.13
   0   8  -7    4.85    2.73
   0   8  -7    7.79    4.05
   0   8  -8   48.83    3.91
   0   8  -8   55.18    5.63
   0   8  -8   67.22    4.66
   0   8  -8   54.97    4.27
   0   8  -8   51.12    4.25
   0   8  -9   17.85    3.17
   0   8  -9   25.75    5.47
   0   8  -9   19.60    3.56
   0   8  -9   13.69    3.56
   0   8 -10   44.68    4.70
   0   8 -11    4.68    4.47
   0   8 -12   17.47    5.04
   0   8 -13    5.81    5.43
   0   9   0    0.22    0.81
   0   9   1  390.62   16.04
   0   9  -3  590.16   23.09
   0   9  -3  541.88   23.21
   0   9  -3  555.64   23.51
   0   9  -4   27.81    2.43
   0   9  -4   31.03    2.87
   0   9  -4   27.77    2.86
   0   9  -5   44.82    3.63
   0   9  -5   38.27    3.29
   0   9  -5   46.21    4.19
   0   9  -5   48.52    3.28
   0   9  -5   50.48    3.49
   0   9  -6   81.74    5.04
   0   9  -6   77.48    4.80
   0   9  -6   79.72    5.66
   0   9  -6   94.19    5.15
   0   9  -6   90.62    4.84
   0   9  -7   15.60    2.97
   0   9  -7    6.37    2.74
   0   9  -7   19.55    4.56
   0   9  -7   11.89    3.66
   0   9  -7    7.43    3.10
   0   9  -8   17.50    3.40
   0   9  -8   19.59    3.80
   0   9  -8   15.43    3.04
   0   9  -8   22.23    3.38
   0   9  -9   17.31    3.66
   0   9  -9   21.85    4.25
   0   9  -9   14.85    3.12
   0   9  -9   23.31    3.91
   0   9 -10    1.14    3.98
   0   9 -10   -0.14    3.58
   0   9 -11   10.08    4.63
   0   9  11   16.30    4.07
   0   9 -12   10.09    5.10
   0   9  12    2.71    4.16
   0   9 -13    6.00    5.68
   0  10   0    9.46    1.11
   0  10   1    0.66    1.30
   0  10   2  295.78   12.43
   0  10  -3    4.46    2.19
   0  10  -3    5.57    2.35
   0  10  -3    2.93    1.66
   0  10  -4  101.95    5.00
   0  10  -4  100.43    5.21
   0  10  -4   96.94    5.38
   0  10  -5  184.50    7.98
   0  10  -5  183.14    8.13
   0  10  -5  154.31    8.00
   0  10  -5  164.84    8.28
   0  10  -6   10.61    3.16
   0  10  -6   14.47    3.17
   0  10  -6   16.10    2.82
   0  10  -6   11.60    2.86
   0  10  -7    6.89    3.22
   0  10  -7    9.26    3.64
   0  10  -7    4.59    2.82
   0  10  -7    7.15    3.01
   0  10  -8   35.38    3.84
   0  10  -8   34.13    4.05
   0  10  -8   31.42    4.13
   0  10  -8   23.67    3.32
   0  10  -9   37.55    3.85
   0  10  -9   37.25    4.42
   0  10  -9   42.35    4.81
   0  10 -10   26.38    4.24
   0  10 -10   43.81    4.88
   0  10  11   11.98    4.11
   0  10 -11   13.93    4.84
   0  10  12    7.01    4.39
   0  10 -12   11.05    5.31
   0  10 -13   15.15    5.98
   0  11   0    1.64    0.83
   0  11   1  118.47    5.27
   0  11   2    0.89    1.55
   0  11   3    0.93    1.98
   0  11  -3    6.20    2.46
   0  11  -3    9.53    2.68
   0  11  -4  192.25    8.96
   0  11  -4  184.14    8.67
   0  11  -4  195.26    8.45
   0  11  -5   18.35    2.89
   0  11  -5   20.25    3.39
   0  11  -5   17.41    3.24
   0  11  -6    8.23    3.00
   0  11  -6    5.87    3.20
   0  11  -6   11.17    2.70
   0  11  -6    7.09    3.13
   0  11  -7   24.84    3.70
   0  11  -7   23.54    3.84
   0  11  -7   21.03    3.46
   0  11  -7   14.62    3.59
   0  11  -8   -2.85    3.67
   0  11  -8   -0.98    3.20
   0  11  -8    4.28    3.86
   0  11  -8    0.24    2.99
   0  11  -9   31.83    4.25
   0  11  -9   39.11    4.49
   0  11  -9   23.51    3.64
   0  11  -9   35.49    4.67
   0  11 -10   15.93    4.48
   0  11  10    9.24    3.90
   0  11 -10    9.65    3.94
   0  11 -10   20.67    4.70
   0  11  11    6.66    4.13
   0  11 -11   13.10    5.08
   0  12   1   61.41    3.08
   0  12   2    2.54    1.60
   0  12   3   56.43    3.49
   0  12  -3   48.73    3.73
   0  12  -3   56.05    4.19
   0  12  -4   94.94    5.10
   0  12   4  115.74    5.46
   0  12  -4   99.41    5.48
   0  12  -4  101.47    5.81
   0  12  -5   35.94    3.41
   0  12  -5   38.23    3.88
   0  12  -5   28.79    3.91
   0  12   5   30.92    3.29
   0  12   6   61.29    4.45
   0  12  -6   68.97    4.58
   0  12  -6   57.81    4.39
   0  12  -6   62.87    4.95
   0  12  -6   73.75    4.64
   0  12   7   52.78    4.58
   0  12  -7   54.72    4.65
   0  12  -7   75.39    5.01
   0  12  -7   52.44    4.89
   0  12  -7   84.73    5.09
   0  12  -8    9.99    3.34
   0  12  -8   19.09    4.24
   0  12  -8    8.62    3.70
   0  12   8   20.61    3.59
   0  12  -9    8.04    3.30
   0  12  -9   12.30    3.87
   0  12   9   11.97    3.79
   0  12  -9   15.49    4.19
   0  12 -10   16.03    4.32
   0  12  10   29.71    4.36
   0  12 -10   23.06    4.75
   0  12  11   -0.27    4.17
   0  13   0    7.80    3.10
   0  13   2  134.24    6.21
   0  13  -3  257.17   11.35
   0  13  -3  250.83   10.83
   0  13   3  230.41   10.56
   0  13  -4   39.29    4.03
   0  13  -4   37.56    3.64
   0  13   4   27.74    3.10
   0  13  -5  145.30    7.91
   0  13   5  146.04    7.44
   0  13  -5  160.36    7.71
   0  13  -6   12.15    3.17
   0  13  -6   10.90    3.49
   0  13  -6   13.36    3.71
   0  13   6    8.80    2.98
   0  13  -7   20.98    3.64
   0  13  -7   25.99    4.11
   0  13   7   25.80    3.79
   0  13  -7   35.05    4.12
   0  13  -8   15.95    3.61
   0  13  -8   18.00    3.97
   0  13   8   15.29    3.72
   0  13  -9    9.70    3.49
   0  13  -9   15.66    4.04
   0  13   9   20.85    4.11
   0  13  -9   23.92    4.29
   0  13 -10    8.97    4.25
   0  13 -10    6.95    4.49
   0  13  10    4.76    4.09
   0  13  11    1.35    4.26
   0  14   0  252.72   11.72
   0  14   1    9.82    2.11
   0  14   2  483.93   19.93
   0  14  -3    7.14    3.58
   0  14  -3    5.01    3.19
   0  14   3    6.92    2.31
   0  14  -4   46.97    4.51
   0  14  -4   43.13    4.05
   0  14   4   34.62    3.44
   0  14  -5   32.68    4.21
   0  14   5   28.64    3.51
   0  14  -5   25.74    3.98
   0  14  -6    4.90    3.24
   0  14  -6    0.13    3.73
   0  14  -6    7.65    3.81
   0  14   6    2.04    3.03
   0  14  -7    2.48    3.25
   0  14  -7    3.40    3.80
   0  14  -7    2.51    3.78
   0  14   7    5.13    3.27
   0  14  -8   -1.62    3.50
   0  14  -8    0.80    4.07
   0  14  -8   -0.17    3.95
   0  14   8    1.63    3.32
   0  14  -9    3.04    3.53
   0  14  -9    6.57    3.90
   0  14   9    8.23    3.76
   0  14  -9   10.58    4.25
   0  14 -10   20.46    4.69
   0  14  10   32.30    4.91
   0  14 -10   32.52    4.82
   0  14  11    5.13    4.41
   0  15   0    9.49    3.65
   0  15   1   56.94    3.58
   0  15  -1  117.76    5.84
   0  15   2   92.21    4.68
   0  15  -3   32.67    3.80
   0  15  -3   32.99    4.51
   0  15   4  109.60    6.01
   0  15  -4  118.81    6.36
   0  15  -4  122.03    7.02
   0  15  -5    9.59    3.74
   0  15  -5   18.40    4.06
   0  15   5   20.04    3.09
   0  15  -6    2.49    3.30
   0  15  -6    1.26    3.63
   0  15  -6    4.10    3.82
   0  15   6    0.63    3.05
   0  15  -7   12.38    3.57
   0  15  -7   15.13    3.90
   0  15  -7    9.85    4.08
   0  15   7   14.43    3.58
   0  15  -8    3.25    3.85
   0  15  -8   -1.05    3.98
   0  15   8   -0.27    3.55
   0  15  -8    2.96    4.22
   0  15  -9    4.63    4.18
   0  15   9   16.63    4.16
   0  15  -9   15.14    4.37
   0  15 -10    9.53    4.51
   0  15 -10    5.56    4.51
   0  15  10    4.16    4.17
   0  16   0  238.78   11.52
   0  16  -1   52.05    4.97
   0  16   1   53.46    4.83
   0  16   3  156.67    7.03
   0  16  -3  139.36    7.52
   0  16  -3  145.59    8.22
   0  16   4  106.77    5.75
   0  16  -4  102.24    6.01
   0  16  -4   99.75    6.73
   0  16  -5   14.64    3.78
   0  16  -5   12.06    4.13
   0  16   5   12.30    3.07
   0  16  -6   10.57    3.73
   0  16  -6   16.61    4.11
   0  16  -6   15.13    4.30
   0  16   6   12.74    3.22
   0  16  -7    0.66    3.53
   0  16  -7    2.66    3.92
   0  16  -7    0.96    3.95
   0  16   7    6.12    3.30
   0  16  -8    4.70    4.12
   0  16  -8    3.18    4.33
   0  16   8    2.71    3.59
   0  16  -8    9.02    4.19
   0  16  -9    4.07    4.37
   0  16   9    7.17    3.98
   0  16  -9    7.02    4.55
   0  16 -10   11.91    4.62
   0  16  10    7.01    4.17
   0  16 -10    6.68    4.64
   0  17   0    8.03    4.03
   0  17  -1   43.90    4.80
   0  17   1   36.13    4.63
   0  17  -3   27.02    4.41
   0  17  -3   21.66    3.78
   0  17  -4    7.74    4.18
   0  17  -4    4.61    3.61
   0  17  -5   21.94    4.07
   0  17   5   19.64    3.37
   0  17  -5   22.93    4.54
   0  17  -6    6.56    4.14
   0  17  -6    7.40    3.82
   0  17   6   10.64    3.40
   0  17  -6   10.79    4.46
   0  17  -7   38.84    4.58
   0  17  -7   23.20    4.13
   0  17  -7   29.02    4.95
   0  17   7   31.96    4.16
   0  17  -8    7.94    4.35
   0  17  -8    0.95    4.16
   0  17  -8    8.22    4.51
   0  17   8    2.41    3.67
   0  17  -9   16.70    4.82
   0  17  -9   15.71    4.81
   0  17   9   16.70    4.23
   0  17 -10   17.35    4.78
   0  17  10    6.40    4.29
   0  18   0   16.74    4.34
   0  18  -1   16.57    4.44
   0  18   1   13.62    4.27
   0  18   2   31.42    4.72
   0  18  -3   19.19    4.49
   0  18  -3   24.55    3.96
   0  18  -4   -1.62    4.19
   0  18  -4    6.83    3.65
   0  18  -5    6.52    4.47
   0  18  -5   17.37    4.14
   0  18  -6    6.39    4.15
   0  18  -6    7.46    4.54
   0  18  -6   -0.30    3.92
   0  18  -7   10.41    4.19
   0  18  -7    4.44    3.83
   0  18  -7    5.78    4.55
   0  18  -8   -0.66    4.34
   0  18  -8    1.29    4.28
   0  18  -8    3.34    4.53
   0  18   8    1.82    4.02
   0  18  -9   10.20    5.00
   0  18  -9    7.59    4.94
   0  18   9    6.44    4.35
   0  19   0    3.21    4.27
   0  19   1   20.99    4.69
   0  19  -1   25.50    4.70
   0  19   2    5.82    4.31
   0  19   3   15.45    4.62
   0  19  -3   20.10    5.09
   0  19  -3   22.56    4.16
   0  19  -4    7.31    4.53
   0  19  -4   11.06    3.88
   0  19  -5    2.75    4.67
   0  19  -5    4.65    4.10
   0  19  -6    4.00    4.31
   0  19  -6   12.78    4.97
   0  19  -6    2.69    4.35
   0  19  -7    0.65    3.87
   0  19  -7    4.24    4.84
   0  19  -7    2.16    4.25
   0  19  -8    0.06    4.31
   0  19  -8    4.67    4.74
   0  19  -8    1.68    4.46
   0  19  -9   12.55    5.24
   0  19  -9   16.64    5.25
   0  20   0    0.87    4.45
   0  20   1    1.89    4.53
   0  20  -1    8.37    4.71
   0  20   2    8.74    4.72
   0  20   3    5.75    4.55
   0  20  -3    9.93    4.88
   0  20  -3   11.84    4.11
   0  20  -4    5.40    4.86
   0  20  -4    9.30    4.11
   0  20  -5    4.10    5.03
   0  20  -5    5.59    4.25
   0  20  -6    2.90    4.28
   0  20  -6    8.53    5.04
   0  20  -6    3.05    4.52
   0  20  -7    5.54    4.30
   0  20  -7    4.01    4.98
   0  20  -7    4.70    4.31
   0  20  -8    6.73    4.82
   0  20  -8    9.61    4.76
   0  21   0    5.61    4.95
   0  21  -1    3.61    4.94
   0  21   1    1.68    4.76
   0  21   2   12.48    5.15
   0  21  -3    6.24    5.06
   0  21   3    6.77    5.10
   0  21  -3    5.15    4.20
   0  21  -4    5.78    5.04
   0  21   4    6.95    5.06
   0  21  -4    7.79    4.24
   0  21   5    6.46    4.97
   0  21  -5   10.49    5.37
   0  21  -5    8.55    4.53
   0  21  -6    0.48    4.46
   0  21  -6    1.37    4.63
   0  21  -7    4.44    4.37
   0  22   0    4.38    5.28
   0  22   1   12.29    5.38
   0  22  -1    8.59    5.45
   0  22   2    2.58    5.26
   0  22   3    7.33    5.36
   0  22  -3    3.51    4.35
  -1 -23   3   -7.12   11.80
  -1 -23   2   -3.23   11.56
  -1 -22   3   -7.26   11.11
  -1 -22   2   -4.62   10.54
   1 -22  -2    4.22   11.62
  -1 -22   1    0.65   10.94
   1 -22  -1    3.21   11.74
  -1 -22   1    3.35   10.23
  -1 -22   0   -2.19   11.06
  -1 -22   0    0.21   10.30
  -1 -22  -1    0.44   11.23
  -1 -22  -1    1.31   10.34
  -1 -22  -2    3.29   10.43
   1 -21  -5   -3.74   11.12
  -1 -21   4    7.52   10.30
  -1 -21   3    1.97   10.20
   1 -21  -3    5.10   11.13
  -1 -21   2    0.20    9.88
  -1 -21   2   -3.85    9.39
  -1 -21   1    1.81   10.49
  -1 -21   1   -1.38    9.56
   1 -21  -1    8.79   11.30
  -1 -21   0   14.87   10.21
  -1 -21   0   20.09   10.24
  -1 -21  -1    1.65   10.10
  -1 -21  -1    2.44    9.71
  -1 -21  -2   15.00   10.80
  -1 -21  -2    8.43   10.06
  -1 -21  -3   22.45   10.06
  -1 -21  -4   15.66   10.85
   1 -21   5   -0.20    9.35
   1 -20  -6    6.31   10.50
   1 -20  -5   29.11   10.89
  -1 -20   4    0.73    9.59
  -1 -20   3   10.52    9.71
  -1 -20   3    8.49    9.53
   1 -20  -3   10.12   10.47
  -1 -20   2    3.35    9.30
  -1 -20   2   -3.96    8.94
   1 -20  -2    2.58   10.12
  -1 -20   1    7.36    9.25
   1 -20  -1   -0.86    9.97
  -1 -20   1    3.32    8.88
  -1 -20   0    8.61    9.50
  -1 -20   0    3.89    8.71
   1 -20   0   12.76   10.46
  -1 -20  -1   11.02    9.60
  -1 -20  -1    2.59    8.87
  -1 -20  -2   16.24   10.23
  -1 -20  -2   24.55    9.50
  -1 -20  -3   12.42    9.36
  -1 -20  -4    5.17   10.05
  -1 -20  -5    2.40    9.93
  -1 -20  -5   -8.65    9.64
  -1 -20  -6   -0.60   10.42
   1 -19  -8   -9.79   10.44
   1 -19  -7    6.84    9.81
   1 -19  -6    6.49    4.12
   1 -19  -6   -2.20    9.53
   1 -19  -5    8.10    9.67
  -1 -19   4    4.07    9.11
  -1 -19   3   72.26   11.11
  -1 -19   3   62.80   10.30
   1 -19  -3   78.80   11.67
  -1 -19   2    7.64    8.92
  -1 -19   2   -4.56    8.35
  -1 -19   1   19.02    8.85
  -1 -19   1   17.60    8.82
   1 -19  -1   16.14    9.85
  -1 -19   0    0.71    8.40
  -1 -19   0    4.23    8.04
  -1 -19  -1    1.44    8.66
  -1 -19  -1   -0.35    8.30
  -1 -19  -2    6.50    8.86
  -1 -19  -2    6.46    8.51
  -1 -19  -3   -5.76    8.85
  -1 -19  -4    0.93    9.17
  -1 -19  -5    4.30    9.44
  -1 -19  -5   -1.92    8.98
  -1 -19  -6    0.57    9.72
  -1 -19  -6   12.49    9.54
  -1 -19  -7    2.46   10.08
  -1 -19  -7    3.70    9.41
  -1 -19  -8   -1.13   10.26
   1 -18  -9   -2.96    9.95
   1 -18  -8   -3.82    9.69
   1 -18  -7    6.06    9.13
   1 -18  -7    6.96    4.26
   1 -18  -6   12.94    9.56
   1 -18  -6   12.06    4.05
   1 -18  -5   20.57    9.45
  -1 -18   4    4.41    8.45
  -1 -18   4   11.23    8.70
  -1 -18   3   20.81    8.52
   1 -18  -3   16.41    8.97
  -1 -18   3   15.10    8.39
  -1 -18   2   42.97    9.34
  -1 -18   2   38.86    8.95
   1 -18  -2   44.24   10.20
  -1 -18   1   27.58    8.59
  -1 -18   1   28.35    8.32
   1 -18  -1   47.67    9.94
  -1 -18   0   -1.81    7.63
   1 -18   0   -0.37    8.90
  -1 -18   0   -0.80    7.57
  -1 -18  -1    5.14    7.84
   1 -18   1   16.83    9.74
  -1 -18  -1    8.65    8.18
  -1 -18  -2   10.24    8.18
  -1 -18  -2    6.58    8.30
  -1 -18  -3    8.59    7.98
  -1 -18  -4    1.71    8.40
  -1 -18  -5   -2.09    8.74
  -1 -18  -5    9.46    8.40
  -1 -18  -6   18.50    9.29
   1 -18   6    6.77    8.13
  -1 -18  -6   19.62    9.43
  -1 -18  -7   14.05    9.76
  -1 -18  -7   10.02    9.41
  -1 -18  -8    5.69    9.98
  -1 -18  -8   15.74    9.65
   1 -17 -10    7.25    9.78
   1 -17  -9    5.06    9.27
   1 -17  -8    4.31    9.21
   1 -17  -7    9.58    9.12
   1 -17  -7   18.97    4.15
   1 -17  -6    3.86    8.83
   1 -17  -6   11.36    3.77
   1 -17  -5   11.07    8.56
  -1 -17   5    8.41    8.08
  -1 -17   4   18.94    8.41
  -1 -17   4   10.33    8.04
  -1 -17   3   12.24    7.98
   1 -17  -3    4.72    8.08
  -1 -17   3   -2.41    7.64
  -1 -17   2   26.24    8.07
  -1 -17   2    7.42    7.92
   1 -17  -2   20.74    8.56
  -1 -17   1    6.13    7.29
   1 -17  -1    2.69    8.16
  -1 -17   1    3.18    7.14
  -1 -17   0   58.13    8.75
   1 -17   0   42.35    9.58
  -1 -17   0   66.64    9.13
  -1 -17  -1   10.38    7.35
   1 -17   1   19.40    9.13
  -1 -17  -1   12.01    7.34
  -1 -17  -2    6.67    7.18
  -1 -17  -4    8.57    7.78
  -1 -17  -5   33.46    9.05
  -1 -17  -5   35.44    8.42
  -1 -17  -6    9.33    8.82
   1 -17   6    8.57    7.65
  -1 -17  -6   21.41    8.21
  -1 -17  -7   13.58    8.99
  -1 -17  -7    6.27    8.40
  -1 -17  -8   15.53    9.63
  -1 -17  -8   34.19    9.75
  -1 -17  -9    4.82    9.38
  -1 -17  -9    4.04    8.95
   1 -16 -10   -1.58    9.13
   1 -16  -9   -3.73    8.87
   1 -16  -8   16.12    8.78
   1 -16  -8   26.81    4.28
   1 -16  -7   -4.16    8.42
   1 -16  -7   -1.25    3.60
   1 -16  -6   17.58    8.84
   1 -16  -6   26.70    3.86
  -1 -16   5   32.50    8.56
   1 -16  -5   55.05    9.29
   1 -16  -4   30.83    8.68
  -1 -16   4   33.47    8.28
  -1 -16   4   12.08    8.00
  -1 -16   3    5.27    7.50
  -1 -16   3   -7.18    7.76
  -1 -16   2   11.28    7.03
  -1 -16   2    2.45    6.89
   1 -16  -2    2.47    7.49
  -1 -16   1   10.70    6.79
   1 -16  -1    3.49    7.54
  -1 -16   1   -0.27    6.93
  -1 -16   0   24.33    7.17
   1 -16   0    9.12    8.61
  -1 -16   0   20.89    7.45
  -1 -16  -1    4.92    6.57
   1 -16   1   -1.94    8.15
  -1 -16  -1    2.15    6.55
  -1 -16  -2   50.39    7.71
  -1 -16  -3   16.47    7.33
  -1 -16  -4    3.14    6.86
  -1 -16  -4    0.13    6.65
  -1 -16  -5   21.61    7.78
  -1 -16  -5   16.31    7.13
  -1 -16  -6   30.71    8.45
   1 -16   6   16.75    7.83
  -1 -16  -6   21.73    7.62
  -1 -16  -7    4.76    8.24
  -1 -16  -7    5.41    7.26
  -1 -16  -8    7.49    8.62
  -1 -16  -8   10.48    8.23
  -1 -16  -9    2.33    9.07
  -1 -16  -9   15.18    9.10
  -1 -16 -10    5.47    8.77
   1 -15 -10   -2.71    8.38
   1 -15  -9    0.16    8.23
   1 -15  -8   10.23    8.33
   1 -15  -8    3.19    3.80
   1 -15  -7    8.19    7.96
   1 -15  -7    6.36    3.55
   1 -15  -6   29.07    8.40
   1 -15  -6   25.20    3.76
   1 -15  -5    7.38    7.57
  -1 -15   5    5.07    7.24
   1 -15  -5   -0.60    7.79
  -1 -15   5   -1.56    7.49
  -1 -15   4   85.43    9.56
   1 -15  -4   95.05   10.55
  -1 -15   3  321.29   17.00
  -1 -15   3  296.14   16.76
  -1 -15   2   38.13    7.61
   1 -15  -2   31.68    8.40
  -1 -15   2   19.70    7.50
   1 -15  -1  127.48   10.29
  -1 -15   1  105.70    9.10
  -1 -15   1   98.88    9.45
   1 -15  -1   90.62   10.13
  -1 -15   0   79.17    8.06
   1 -15   0   99.52   10.20
  -1 -15   0   73.14    8.07
  -1 -15  -1    7.57    5.68
   1 -15   1   -7.64    7.94
  -1 -15  -1    4.95    5.90
  -1 -15  -2    5.39    5.73
  -1 -15  -3   -0.37    5.78
  -1 -15  -4   -0.13    6.27
  -1 -15  -4    4.74    5.88
  -1 -15  -5   31.71    7.46
  -1 -15  -5   35.43    7.02
  -1 -15  -6   17.53    7.70
   1 -15   6   13.25    7.07
  -1 -15  -6    6.84    6.76
  -1 -15  -7   15.80    7.81
  -1 -15  -7    9.44    6.69
  -1 -15  -8    7.03    8.07
  -1 -15  -8   11.80    7.27
  -1 -15  -9   16.01    8.88
  -1 -15  -9    1.07    7.83
  -1 -15 -10   10.44    8.47
   1 -14 -10   -1.04    8.29
   1 -14  -9   -0.44    7.50
   1 -14  -9    1.27    3.83
   1 -14  -8    0.87    7.67
   1 -14  -8    8.67    3.99
   1 -14  -7   13.38    7.53
   1 -14  -7   15.46    3.70
   1 -14  -6   19.88    8.03
   1 -14  -6   40.26    4.03
   1 -14  -5   37.41    8.08
  -1 -14   5   32.27    7.69
   1 -14  -5   34.84    7.99
  -1 -14   5   40.94    7.73
  -1 -14   4   91.69    9.45
   1 -14  -4   97.98   10.14
   1 -14  -4  128.47   10.05
  -1 -14   4  115.97    9.72
  -1 -14   3   33.44    6.78
  -1 -14   3   24.41    6.94
   1 -14  -2  624.55   29.26
  -1 -14   2  614.70   28.71
   1 -14  -2  652.98   29.17
  -1 -14   2  614.71   28.34
  -1 -14   1  317.95   16.39
   1 -14  -1  303.44   17.18
  -1 -14   1  302.99   15.93
   1 -14  -1  340.10   17.19
   1 -14   0  193.86   13.12
  -1 -14   0  196.18   11.42
  -1 -14   0  191.29   11.40
  -1 -14  -1   39.57    6.16
   1 -14   1   31.23    8.43
  -1 -14  -1   40.55    6.14
  -1 -14  -2   12.22    5.36
  -1 -14  -3   14.10    5.56
  -1 -14  -4   15.00    5.90
  -1 -14  -4    7.71    2.51
  -1 -14  -4   14.49    5.86
  -1 -14  -5   11.35    6.02
  -1 -14  -5   11.49    6.23
  -1 -14  -5   11.07    3.13
  -1 -14  -5    9.24    2.72
  -1 -14  -6   44.76    4.04
  -1 -14  -6   43.31    7.39
   1 -14   6   38.38    7.54
  -1 -14  -6   56.49    7.84
  -1 -14  -7   19.35    7.40
  -1 -14  -7   12.92    6.64
  -1 -14  -7   17.91    3.67
  -1 -14  -8   22.69    7.97
  -1 -14  -8   18.69    7.04
  -1 -14  -9   -3.52    7.93
  -1 -14  -9    4.13    7.21
  -1 -14 -10    8.45    8.13
   1 -13 -12    6.23    5.10
   1 -13 -11   24.97    5.18
   1 -13 -10    4.31    4.09
   1 -13 -10    4.45    4.33
   1 -13 -10    1.39    7.70
   1 -13  -9   32.02    4.16
   1 -13  -9   29.75    4.42
   1 -13  -9   19.03    8.01
   1 -13  -8    6.63    3.69
   1 -13  -8    4.76    3.57
   1 -13  -8   -3.48    7.22
   1 -13  -7   21.13    3.68
   1 -13  -7   22.95    3.80
   1 -13  -7   16.47    7.43
   1 -13  -6   34.79    7.69
   1 -13  -6   31.85    3.69
   1 -13  -6   43.01    7.58
   1 -13  -5   57.80    8.06
  -1 -13   5   50.19    7.59
   1 -13  -5   67.73    8.33
  -1 -13   5   62.71    7.78
  -1 -13   4   24.63    6.48
   1 -13  -4   24.43    6.76
  -1 -13   4   31.94    6.51
   1 -13  -4   32.86    6.76
  -1 -13   3   -9.94    6.36
  -1 -13   3    8.79    5.72
  -1 -13   2   -1.28    5.86
   1 -13  -2    0.12    6.36
   1 -13  -2    0.85    5.96
  -1 -13   2    6.81    5.21
   1 -13  -1  110.32    8.77
  -1 -13   1   98.02    7.61
   1 -13  -1   92.86    8.70
  -1 -13   1   96.12    7.58
  -1 -13   0  226.19   12.56
   1 -13   0  236.47   14.18
  -1 -13   0  250.93   12.93
  -1 -13  -1  344.78   17.23
  -1 -13  -1  360.01   17.49
  -1 -13  -2   72.79    6.71
  -1 -13  -3   27.16    5.19
  -1 -13  -3   18.03    2.12
  -1 -13  -4    6.49    4.73
  -1 -13  -4    2.91    2.25
  -1 -13  -4    3.17    5.25
  -1 -13  -5   67.46    7.25
  -1 -13  -5   75.13    7.33
  -1 -13  -5   83.41    4.80
  -1 -13  -5   68.56    4.48
  -1 -13  -6   13.23    3.19
  -1 -13  -6    6.80    5.92
  -1 -13  -6   12.37    6.09
  -1 -13  -6   13.09    3.31
  -1 -13  -7   33.59    7.14
  -1 -13  -7   26.43    3.81
  -1 -13  -8    5.12    7.04
  -1 -13  -8   -3.78    5.97
  -1 -13  -8    4.33    3.56
  -1 -13  -9   10.59    7.69
  -1 -13  -9   14.43    6.70
  -1 -13  -9   13.89    4.26
  -1 -13 -10   -5.05    6.91
  -1 -13 -10    2.96    4.60
  -1 -13 -11    2.97    4.94
   1 -12 -13   18.40    5.94
   1 -12 -12    2.27    4.94
   1 -12 -11   14.39    4.73
   1 -12 -10   14.26    4.29
   1 -12 -10   14.12    4.32
   1 -12 -10    9.00    7.44
   1 -12  -9    4.98    3.75
   1 -12  -9    6.24    3.75
   1 -12  -9    3.17    6.91
   1 -12  -8   62.17    8.63
   1 -12  -8   66.65    5.27
   1 -12  -8   81.83    5.19
   1 -12  -7  105.96    9.93
   1 -12  -7  129.14    6.52
   1 -12  -7  113.80    6.56
   1 -12  -6   52.77    7.63
   1 -12  -6   65.49    4.60
   1 -12  -6   55.29    4.31
   1 -12  -6   62.31    8.12
   1 -12  -5   36.28    6.81
  -1 -12   5   24.39    6.61
   1 -12  -5   32.99    6.97
  -1 -12   5   42.78    6.33
  -1 -12   4    6.59    5.62
   1 -12  -4   21.00    5.98
  -1 -12   4   21.56    5.55
   1 -12  -4   23.64    6.08
  -1 -12   3   -1.06    5.31
  -1 -12   3    4.79    4.82
  -1 -12   2   18.61    4.75
   1 -12  -2   13.81    5.50
  -1 -12   2   11.56    4.33
  -1 -12   1   40.72    5.26
   1 -12  -1   29.84    6.43
   1 -12  -1   44.50    6.15
  -1 -12   1   40.15    4.82
  -1 -12   0   13.21    4.35
   1 -12   0   20.03    5.74
  -1 -12   0   12.69    3.99
   1 -12   0   21.02    5.50
  -1 -12  -1  171.72   10.18
  -1 -12  -1  176.90   10.01
  -1 -12  -2   40.61    5.49
  -1 -12  -2   29.03    2.08
  -1 -12  -3   71.46    6.22
  -1 -12  -3   64.11    3.54
  -1 -12  -4  136.77    8.97
  -1 -12  -4  146.47    7.12
  -1 -12  -4  146.27    9.36
  -1 -12  -4  137.24    6.55
  -1 -12  -5   18.00    5.20
  -1 -12  -5   17.02    5.74
  -1 -12  -5   19.36    4.32
  -1 -12  -5   21.20    3.21
  -1 -12  -5   18.40    2.91
  -1 -12  -6   50.29    3.99
  -1 -12  -6   46.73    6.64
  -1 -12  -6   57.47    6.47
  -1 -12  -6   47.09    3.99
  -1 -12  -7    3.59    3.20
  -1 -12  -7   -7.76    5.87
  -1 -12  -7    6.66    5.72
  -1 -12  -8   55.10    4.71
  -1 -12  -8   47.20    7.05
  -1 -12  -8   54.85    7.87
  -1 -12  -9   -5.36    3.87
  -1 -12  -9   -7.13    6.18
  -1 -12  -9   -1.83    6.92
  -1 -12 -10   12.25    4.37
  -1 -12 -10    7.26    6.70
  -1 -12 -11    1.18    4.70
  -1 -12 -12   26.96    5.85
   1 -11 -13   57.63    6.59
   1 -11 -12    9.84    4.84
   1 -11 -11    6.71    4.46
   1 -11 -11    6.98    4.13
   1 -11 -10    0.59    7.11
   1 -11 -10    1.13    3.87
   1 -11 -10    6.87    4.14
   1 -11  -9   14.77    6.87
   1 -11  -9   18.25    3.96
   1 -11  -9   24.56    4.07
   1 -11  -8    8.27    6.29
   1 -11  -8    6.93    3.27
   1 -11  -8    1.80    3.34
   1 -11  -7    5.42    6.32
   1 -11  -7   12.49    3.27
   1 -11  -7   15.21    3.34
   1 -11  -6  109.72    8.98
   1 -11  -6  125.64    9.35
   1 -11  -6  114.10    6.22
   1 -11  -6  130.90    6.33
   1 -11  -5    1.05    5.26
  -1 -11   5    8.14    4.96
   1 -11  -5   -1.60    2.69
   1 -11  -5    2.70    2.27
   1 -11  -5    4.49    5.19
  -1 -11   5   -0.38    4.79
   1 -11  -4   32.90    5.77
   1 -11  -4   25.34    5.63
  -1 -11   4   24.67    5.27
  -1 -11   3   38.04    5.87
   1 -11  -3   49.84    6.00
  -1 -11   3   42.50    5.18
   1 -11  -2    1.70    4.70
  -1 -11   2    0.14    3.80
  -1 -11   2    0.84    3.35
   1 -11  -1    8.46    5.28
  -1 -11   1   11.26    4.03
  -1 -11   1   12.79    3.79
   1 -11  -1   15.50    4.71
  -1 -11   0   62.43    5.45
   1 -11   0   59.50    6.42
  -1 -11   0   60.53    5.33
   1 -11   0   58.63    6.27
  -1 -11  -1   84.75    6.59
   1 -11   1   88.21    8.08
  -1 -11  -1   94.00    6.50
  -1 -11  -3  191.91    9.83
  -1 -11  -3  166.08    7.80
  -1 -11  -4   22.01    4.72
  -1 -11  -4   23.05    3.53
  -1 -11  -4   17.82    5.13
  -1 -11  -4   20.34    2.56
  -1 -11  -5  373.35   18.33
  -1 -11  -5  375.78   18.67
  -1 -11  -5  425.13   17.09
  -1 -11  -5  373.46   16.65
  -1 -11  -5  407.86   16.66
   1 -11   6   80.07    7.63
  -1 -11  -6   60.30    6.47
  -1 -11  -6   66.15    7.10
  -1 -11  -6   83.61    5.80
  -1 -11  -6   79.92    4.78
  -1 -11  -6   74.82    4.73
  -1 -11  -7   69.92    6.90
  -1 -11  -7   57.99    7.07
  -1 -11  -7   61.80    6.04
  -1 -11  -7   70.99    4.69
  -1 -11  -7   66.91    4.77
  -1 -11  -8    6.78    6.06
  -1 -11  -8   -0.38    5.34
  -1 -11  -8    4.80    3.44
  -1 -11  -8    0.70    5.21
  -1 -11  -9   26.19    6.92
  -1 -11  -9   29.03    6.05
  -1 -11  -9   27.81    4.14
  -1 -11  -9   23.89    6.05
  -1 -11 -10   10.20    4.16
  -1 -11 -10    4.26    6.02
  -1 -11 -11    0.06    4.51
  -1 -11 -12    5.31    5.33
   1 -10 -13    5.66    5.33
   1 -10 -12   12.07    4.72
   1 -10 -11   15.54    4.24
   1 -10 -11   19.00    4.59
   1 -10 -10   11.34    3.94
   1 -10 -10    5.69    6.32
   1 -10 -10   10.93    3.90
   1 -10  -9    7.15    3.67
   1 -10  -9   13.48    3.61
   1 -10  -8    3.50    3.17
   1 -10  -8    7.73    3.16
   1 -10  -8   -0.30    5.76
   1 -10  -7   -1.48    3.21
   1 -10  -7   -3.80    5.68
   1 -10  -7   -0.42    2.86
   1 -10  -6  164.16    8.15
   1 -10  -6  160.04   10.68
   1 -10  -6  186.95    8.17
   1 -10  -6  170.21   10.70
   1 -10  -5   86.45    7.45
  -1 -10   5   66.38    6.80
   1 -10  -5   73.36    4.56
   1 -10  -5   94.41    7.66
  -1 -10   5   85.27    6.85
   1 -10  -5   98.69    4.73
   1 -10  -4   86.98    7.50
  -1 -10   4   81.61    6.88
  -1 -10   4   96.92    6.78
  -1 -10   3   11.94    4.40
   1 -10  -3   21.53    4.84
  -1 -10   3   14.42    3.88
   1 -10  -2   37.81    5.65
  -1 -10   2   43.32    4.54
  -1 -10   2   37.71    4.49
   1 -10  -1   75.50    6.36
  -1 -10   1   71.64    5.51
   1 -10  -1   70.20    6.61
  -1 -10   1   65.71    5.53
  -1 -10   0  588.98   27.65
   1 -10   0  687.47   28.47
  -1 -10   0  644.80   27.79
   1 -10   0  681.34   28.52
  -1 -10  -1   84.62    6.08
  -1 -10  -1   81.40    6.18
   1 -10   1   98.92    7.85
  -1 -10  -2   10.90    2.23
   1 -10   2    4.00    0.75
  -1 -10  -3   96.05    6.95
  -1 -10  -3  110.36    5.52
  -1 -10  -4   29.15    4.83
  -1 -10  -4   22.56    2.67
  -1 -10  -4   36.24    4.79
  -1 -10  -4   23.49    3.45
  -1 -10  -5   50.91    4.52
  -1 -10  -5   52.41    3.61
  -1 -10  -5   41.02    5.71
  -1 -10  -5   43.77    3.50
  -1 -10  -5   51.52    5.69
  -1 -10  -6   51.73    5.52
  -1 -10  -6   37.06    4.62
  -1 -10  -6   47.14    5.74
  -1 -10  -6   45.30    3.60
  -1 -10  -6   32.22    3.46
   1 -10   6   28.35    5.83
  -1 -10  -7   19.96    3.32
  -1 -10  -7   16.69    5.41
  -1 -10  -7   14.38    4.99
  -1 -10  -7   17.27    3.28
  -1 -10  -7   20.55    4.79
  -1 -10  -8   37.51    6.09
  -1 -10  -8   42.84    6.56
  -1 -10  -8   48.99    4.27
  -1 -10  -8   43.49    5.82
  -1 -10  -9   -0.73    5.47
  -1 -10  -9    3.97    6.02
  -1 -10  -9   -0.10    3.62
  -1 -10  -9    2.85    5.50
  -1 -10 -10   18.65    5.99
  -1 -10 -10   24.44    6.29
  -1 -10 -10   29.89    4.49
  -1 -10 -11   -3.33    4.30
  -1 -10 -12   13.98    5.11
   1  -9 -13   54.77    6.28
   1  -9 -12    6.97    4.61
   1  -9 -11   48.23    5.32
   1  -9 -11   49.91    4.99
   1  -9 -10    7.00    6.15
   1  -9 -10    9.08    4.00
   1  -9 -10   14.74    3.71
   1  -9  -9   22.77    6.43
   1  -9  -9   35.53    4.09
   1  -9  -9   26.58    4.04
   1  -9  -8    6.00    5.49
   1  -9  -8    3.58    3.10
   1  -9  -8    4.82    3.14
   1  -9  -7    5.46    5.73
   1  -9  -7   12.97    3.11
  -1  -9   7   12.63    2.35
  -1  -9   6    7.05    1.69
   1  -9  -6   18.30    5.26
   1  -9  -6   14.32    2.80
   1  -9  -6   11.99    2.66
   1  -9  -6   11.15    5.23
   1  -9  -5  159.10    9.28
  -1  -9   5  151.33    8.74
  -1  -9   5  141.54    6.42
  -1  -9   5  123.13    8.65
   1  -9  -5  147.35    9.41
   1  -9  -5  148.91    7.00
   1  -9  -5  176.88    7.06
  -1  -9   4   58.92    5.19
   1  -9  -4   70.85    6.11
   1  -9  -4   70.47    6.12
   1  -9  -4   63.66    3.48
   1  -9  -3  143.17    8.36
  -1  -9   3  125.59    7.11
  -1  -9   3  117.71    7.42
  -1  -9   2   34.85    3.94
  -1  -9   2   33.17    4.08
  -1  -9   2   23.30    2.16
   1  -9  -1 1131.02   47.48
  -1  -9   1 1144.08   46.82
   1  -9  -1 1127.37   47.34
  -1  -9   1 1115.66   46.85
   1  -9   0  153.66    9.65
   1  -9   0  169.28    9.52
  -1  -9   0  167.74    8.80
  -1  -9   0  174.77    8.92
  -1  -9  -1  257.12   11.41
   1  -9   1  216.50    9.41
   1  -9   1  244.01   12.53
  -1  -9  -1  252.99   11.42
  -1  -9  -1  246.86    9.56
  -1  -9  -2  103.59    4.87
  -1  -9  -3   57.21    4.83
  -1  -9  -3   85.50    5.15
  -1  -9  -4   13.02    3.31
  -1  -9  -4    7.79    3.79
  -1  -9  -4   12.16    3.83
  -1  -9  -4    8.95    2.16
  -1  -9  -5  307.10   13.54
  -1  -9  -5  328.82   14.77
  -1  -9  -5  312.40   13.02
  -1  -9  -6   37.24    5.05
   1  -9   6   36.63    5.62
  -1  -9  -6   36.15    5.13
  -1  -9  -6   49.06    4.59
  -1  -9  -6   34.05    3.36
  -1  -9  -6   39.47    3.39
  -1  -9  -7   33.57    3.61
  -1  -9  -7   39.60    5.45
  -1  -9  -7   28.13    4.77
  -1  -9  -7   35.72    3.68
  -1  -9  -8   34.31    3.73
  -1  -9  -8   25.98    5.61
  -1  -9  -8   26.10    5.47
  -1  -9  -8   32.89    3.96
  -1  -9  -8   38.30    5.29
  -1  -9  -9   32.32    5.55
  -1  -9  -9   42.82    6.25
  -1  -9  -9   25.35    5.74
  -1  -9  -9   34.28    4.14
  -1  -9 -10    4.49    5.36
  -1  -9 -10   12.95    4.16
  -1  -9 -10   14.43    6.03
  -1  -9 -11   26.76    4.64
  -1  -9 -11   21.75    6.49
  -1  -9 -12    3.78    4.62
   1  -8 -13   17.06    5.44
   1  -8 -12   28.47    5.10
   1  -8 -11    3.58    4.12
   1  -8 -11    8.03    4.31
   1  -8 -10   23.22    3.90
   1  -8 -10   24.46    4.20
  -1  -8   9    4.96    2.75
   1  -8  -9    4.85    5.65
   1  -8  -9    1.02    4.20
   1  -8  -9   13.16    3.70
   1  -8  -9    8.96    3.56
  -1  -8   8  127.75    6.23
   1  -8  -8  137.91    6.72
   1  -8  -8  125.05    6.73
  -1  -8   7   65.02    3.90
   1  -8  -7   74.26    4.41
   1  -8  -7   68.67    4.38
   1  -8  -6  107.85    8.38
   1  -8  -6  114.51    8.28
  -1  -8   6  128.79    5.86
   1  -8  -6  119.80    6.31
  -1  -8   5   28.44    4.41
   1  -8  -5   34.13    5.10
  -1  -8   5   32.09    4.29
  -1  -8   5   31.60    2.12
   1  -8  -5   42.54    5.36
   1  -8  -5   44.09    2.97
   1  -8  -5   34.05    2.76
   1  -8  -4  124.45    5.86
   1  -8  -4  138.84    8.02
  -1  -8   4  128.02    7.05
  -1  -8   4  129.72    5.43
  -1  -8   4  124.94    7.22
   1  -8  -4  125.50    7.96
   1  -8  -3   14.56    4.43
  -1  -8   3    7.21    3.37
  -1  -8   3   15.94    3.42
   1  -8  -3   18.40    4.29
  -1  -8   2  181.90    9.04
  -1  -8   2  182.99    7.95
  -1  -8   2  193.17    9.26
   1  -8  -1   24.57    4.84
  -1  -8   1   10.82    1.18
   1  -8  -1   33.55    4.42
  -1  -8   1   25.38    3.58
  -1  -8   1   17.53    3.63
   1  -8   0  278.49   14.37
   1  -8   0  306.64   12.37
   1  -8   0  297.49   14.35
  -1  -8   0  300.52   13.80
   1  -8   1  316.48   13.05
  -1  -8  -1  339.98   14.64
  -1  -8  -2  447.28   18.36
  -1  -8  -3   -0.06    3.33
  -1  -8  -3    5.59    2.35
  -1  -8  -4  326.48   15.49
  -1  -8  -4  337.17   14.18
  -1  -8  -4  351.24   14.50
  -1  -8  -5   26.46    3.80
   1  -8   5   11.01    4.51
  -1  -8  -5   19.65    4.28
  -1  -8  -5   21.83    2.61
  -1  -8  -5   20.76    4.13
  -1  -8  -6   40.73    5.04
  -1  -8  -6   50.21    4.66
  -1  -8  -6   42.63    5.05
  -1  -8  -6   37.40    3.32
  -1  -8  -6   49.17    3.43
   1  -8   6   43.70    5.41
  -1  -8  -7   52.75    4.98
  -1  -8  -7   48.95    3.69
  -1  -8  -7   32.90    5.37
  -1  -8  -7   32.96    4.90
  -1  -8  -7   37.31    3.66
  -1  -8  -8   65.73    6.13
  -1  -8  -8   69.88    4.77
  -1  -8  -8   84.71    6.43
  -1  -8  -8   83.21    5.27
  -1  -8  -9   34.97    5.61
  -1  -8  -9   19.11    5.55
  -1  -8  -9   13.69    5.11
  -1  -8  -9   28.40    4.00
  -1  -8 -10   66.96    6.36
  -1  -8 -10   67.04    5.33
  -1  -8 -11    4.88    4.13
  -1  -8 -11    0.26    6.13
  -1  -8 -12   19.61    4.92
   1  -7 -13   32.76    5.65
   1  -7 -12    8.41    4.53
   1  -7 -11   17.53    4.38
   1  -7 -10   -2.28    3.52
   1  -7 -10   -0.08    3.53
  -1  -7  10    3.55    2.82
   1  -7 -10    0.33    4.99
  -1  -7   9   29.27    3.41
   1  -7  -9   36.10    3.94
   1  -7  -9   37.91    3.76
   1  -7  -9   15.17    4.33
   1  -7  -9   17.93    5.54
  -1  -7   8   79.66    4.66
   1  -7  -8   81.58    5.05
   1  -7  -8   88.94    5.15
  -1  -7   7  268.96   11.10
   1  -7  -7  244.05   11.32
   1  -7  -7  265.45   11.24
  -1  -7   6    0.95    1.63
   1  -7  -6    2.90    4.05
   1  -7  -6    0.28    4.18
   1  -7  -6    1.22    2.12
   1  -7  -6    2.99    2.45
  -1  -7   5   72.39    4.01
   1  -7  -5   87.30    6.54
   1  -7  -5   88.74    6.41
  -1  -7   5   70.14    5.46
   1  -7  -5   92.76    4.46
   1  -7  -5  109.22    4.60
  -1  -7   4  168.04    7.35
   1  -7  -4  207.66    7.91
  -1  -7   4  146.84    8.33
   1  -7  -4  202.63    9.58
   1  -7  -4  185.76    7.72
  -1  -7   4  151.36    8.56
   1  -7  -4  190.43    9.57
   1  -7  -3  275.33   11.58
  -1  -7   3  306.28   12.63
   1  -7  -3  285.47   13.29
  -1  -7   3  260.31   12.36
   1  -7  -3  269.10   13.23
  -1  -7   2  109.86    5.76
  -1  -7   2   97.81    4.33
  -1  -7   2  108.76    5.86
   1  -7  -1  106.48    7.24
   1  -7  -1  121.35    5.01
   1  -7  -1  111.99    7.04
  -1  -7   1  123.44    6.51
   1  -7   0  146.38    8.66
  -1  -7   0  168.99    7.88
   1  -7   0  150.63    8.42
   1  -7   0  155.10    6.48
   1  -7   1  133.76    5.86
   1  -7   1  157.68    8.83
  -1  -7  -2   12.93    2.03
  -1  -7  -3  517.14   24.29
  -1  -7  -3  575.64   23.36
  -1  -7  -3  594.08   23.54
   1  -7   4    2.70    3.88
  -1  -7  -4    3.31    3.36
  -1  -7  -4   -1.03    1.86
  -1  -7  -4    1.23    2.51
   1  -7   5  510.02   23.05
  -1  -7  -5  565.44   22.23
  -1  -7  -5  525.98   21.74
  -1  -7  -5  497.58   22.90
  -1  -7  -6   73.24    6.08
  -1  -7  -6  103.26    5.97
   1  -7   6   80.96    6.60
  -1  -7  -6   77.21    6.04
  -1  -7  -6   94.43    4.86
  -1  -7  -7  200.90   10.60
  -1  -7  -7  218.46    9.38
  -1  -7  -7  186.12   10.42
  -1  -7  -7  187.90    9.52
  -1  -7  -8   35.74    4.87
  -1  -7  -8   28.11    3.58
  -1  -7  -8   27.33    4.94
  -1  -7  -8   16.52    4.28
  -1  -7  -8   29.74    3.61
  -1  -7  -9   98.29    7.12
  -1  -7  -9   87.78    7.06
  -1  -7  -9   86.03    6.97
  -1  -7  -9   96.10    5.93
  -1  -7 -10    3.92    3.79
  -1  -7 -10   -0.47    5.52
  -1  -7 -10   -2.55    4.46
  -1  -7 -11   12.60    6.21
  -1  -7 -11   13.11    4.28
  -1  -7 -12    6.47    7.00
  -1  -7 -12    2.52    4.63
   1  -6 -13   12.27    5.24
   1  -6 -12   63.03    5.84
  -1  -6  11    6.06    3.26
   1  -6 -11   10.47    4.20
  -1  -6  10   58.86    4.29
   1  -6 -10   63.59    4.99
   1  -6 -10   66.79    4.80
   1  -6  -9   12.71    4.15
   1  -6  -9   17.00    5.16
  -1  -6   9   36.12    3.36
   1  -6  -9   32.26    3.81
   1  -6  -9   33.81    3.73
   1  -6  -8  103.46    7.61
   1  -6  -8  106.61    8.27
   1  -6  -8  166.22    7.30
   1  -6  -8  166.93    7.44
  -1  -6   8  150.39    6.94
   1  -6  -7   21.65    4.65
   1  -6  -7   30.77    3.08
   1  -6  -7   28.64    2.93
  -1  -6   7   22.66    2.63
   1  -6  -6  104.62    7.24
   1  -6  -6  112.64    5.80
  -1  -6   6  111.99    5.54
  -1  -6   5  473.91   19.36
   1  -6  -5  464.57   20.80
   1  -6  -5  514.11   19.61
   1  -6  -5  458.10   19.58
  -1  -6   5  440.32   19.96
   1  -6  -5  455.42   20.71
  -1  -6   4  294.15   11.95
   1  -6  -4  299.29   12.21
  -1  -6   4  320.25   12.86
   1  -6  -4  268.25   13.49
   1  -6  -4  268.82   12.14
  -1  -6   4  288.91   12.61
   1  -6  -4  278.46   13.48
   1  -6  -3    3.59    3.80
  -1  -6   3   11.71    2.67
  -1  -6   3   14.07    1.02
   1  -6  -3    8.93    3.64
  -1  -6   3   16.46    2.96
   1  -6  -3   -1.19    1.55
  -1  -6   2  367.05   15.65
  -1  -6   2  341.18   15.72
   1  -6  -1   96.90    6.64
  -1  -6   1   94.85    5.80
   1  -6  -1   97.39    6.48
   1  -6   0 1115.30   48.34
   1  -6   0 1154.50   49.73
  -1  -6  -1  381.77   16.49
  -1  -6  -2  173.79    7.54
  -1  -6  -3  100.88    4.52
  -1  -6  -3   91.74    5.72
  -1  -6  -3   94.53    4.83
  -1  -6  -4  373.61   15.92
  -1  -6  -4  385.53   15.65
  -1  -6  -5   73.37    5.39
  -1  -6  -5   83.44    4.27
   1  -6   5   69.79    5.81
  -1  -6  -6  376.95   17.82
  -1  -6  -6  392.79   16.80
   1  -6   6  390.89   17.84
  -1  -6  -7   12.53    2.92
  -1  -6  -7    9.94    3.87
  -1  -6  -7   10.11    2.78
  -1  -6  -7   22.56    4.22
  -1  -6  -7   11.68    3.98
  -1  -6  -8   11.63    4.12
  -1  -6  -8    6.96    2.99
  -1  -6  -8    9.37    4.37
  -1  -6  -8   13.51    3.80
  -1  -6  -9    3.66    4.27
  -1  -6  -9    7.46    4.25
  -1  -6  -9    7.31    3.37
  -1  -6  -9   10.86    4.93
  -1  -6 -10   71.86    5.54
  -1  -6 -10   85.08    7.15
  -1  -6 -11    7.73    4.08
  -1  -6 -11    8.92    6.17
  -1  -6 -12   19.40    4.79
  -1  -6 -12   23.15    7.05
   1  -5 -13   32.64    5.48
  -1  -5  13   31.23    4.27
  -1  -5  12   14.52    3.67
   1  -5 -12   14.65    4.54
  -1  -5  11  215.91    9.86
   1  -5 -11  189.02   10.24
  -1  -5  10   28.58    3.38
   1  -5 -10   22.83    3.88
   1  -5  -9   -0.62    4.43
   1  -5  -9    4.51    3.46
  -1  -5   9   -1.19    2.71
   1  -5  -9    9.47    3.20
  -1  -5   8    8.04    2.41
   1  -5  -8    3.15    3.99
   1  -5  -8    3.36    2.56
   1  -5  -8    2.45    2.94
   1  -5  -8    3.62    3.18
   1  -5  -7   30.48    4.57
  -1  -5   7   30.90    2.89
   1  -5  -7   37.40    3.15
   1  -5  -6   79.03    5.59
  -1  -5   6   76.10    4.03
   1  -5  -6   70.84    4.11
   1  -5  -6   86.71    4.29
   1  -5  -5  691.66   26.63
   1  -5  -5  608.49   27.49
  -1  -5   5  665.67   26.47
  -1  -5   5  633.35   26.77
   1  -5  -5  617.10   26.62
   1  -5  -4  288.67   10.51
   1  -5  -4  243.72   11.63
  -1  -5   4  213.36   10.75
   1  -5  -4  256.45   10.45
  -1  -5   4  216.91   10.66
   1  -5  -4  249.16   11.59
  -1  -5   4  242.99   10.23
   1  -5  -3  896.84   40.40
   1  -5  -3  898.00   39.49
   1  -5  -3  930.68   40.47
  -1  -5   3 1002.92   39.35
  -1  -5   2    3.13    1.20
   1  -5  -2    3.65    1.09
   1  -5  -2    2.99    2.07
   1  -5  -1 1678.23   69.07
   1  -5  -1 1569.46   70.01
   1  -5  -1 1689.34   70.07
   1  -5   0   16.26    1.06
   1  -5   0   15.61    3.79
  -1  -5  -1 1340.85   54.60
  -1  -5  -3   88.77    3.87
  -1  -5  -3   76.21    4.23
  -1  -5  -4   23.89    3.41
  -1  -5  -4   23.11    2.06
  -1  -5  -4   26.96    2.78
  -1  -5  -5   17.68    2.30
  -1  -5  -5   20.40    2.97
   1  -5   6   60.26    4.76
  -1  -5  -6   62.45    3.91
  -1  -5  -6   65.09    4.80
  -1  -5  -7  323.22   12.84
  -1  -5  -7  306.35   12.94
  -1  -5  -8   62.72    4.42
  -1  -5  -8   46.25    4.76
  -1  -5  -8   56.84    5.11
  -1  -5  -9   86.75    5.90
  -1  -5  -9  109.27    6.95
  -1  -5  -9   93.07    6.38
  -1  -5  -9  105.12    6.66
  -1  -5 -10   26.83    5.73
  -1  -5 -10   19.05    4.15
  -1  -5 -11   38.67    6.52
  -1  -5 -11   30.46    4.60
  -1  -5 -12    9.04    6.78
  -1  -5 -12    5.89    4.48
  -1  -4  14    8.36    3.95
  -1  -4  13   21.60    4.06
   1  -4 -13   17.85    5.19
   1  -4 -12  114.16    7.59
  -1  -4  12  129.51    7.08
  -1  -4  11   18.28    3.57
   1  -4 -11    8.91    4.00
   1  -4 -10   90.44    6.21
  -1  -4  10  118.41    6.00
  -1  -4   9   22.92    3.00
   1  -4  -9   20.21    3.31
   1  -4  -9   14.31    4.35
   1  -4  -8   89.59    6.81
   1  -4  -8  114.00    7.77
   1  -4  -8  148.06    7.11
   1  -4  -8  161.73    7.18
   1  -4  -7   80.90    5.59
   1  -4  -7   84.24    6.20
   1  -4  -7  118.63    5.44
   1  -4  -7  127.19    6.10
   1  -4  -7  104.62    5.30
   1  -4  -6    5.98    2.26
   1  -4  -6    2.62    1.76
   1  -4  -6    8.23    2.83
   1  -4  -5   67.30    3.47
   1  -4  -5   53.46    4.58
   1  -4  -5   54.98    3.33
  -1  -4   5   63.21    3.20
   1  -4  -4  193.67    7.70
   1  -4  -4  178.70    8.81
   1  -4  -4  175.95    7.61
  -1  -4   4  183.21    7.43
   1  -4  -3   21.05    3.43
  -1  -4   3   25.67    1.48
  -1  -4   3   21.01    2.25
   1  -4  -3   23.36    1.83
   1  -4  -3   16.66    3.26
   1  -4  -3   16.90    1.67
   1  -4  -3   20.48    2.55
  -1  -4   2 1027.28   41.37
  -1  -4   2 1037.27   40.88
   1  -4  -2 1057.52   41.28
  -1  -4   2  969.72   41.04
   1  -4  -2 1006.56   40.96
  -1  -4   1  999.96   41.71
   1  -4  -1 1040.18   42.25
   1  -4  -1 1033.65   41.29
   1  -4   0  117.99    5.79
  -1  -4   0  610.79    8.40
   1  -4   2  871.23   34.81
  -1  -4  -2  834.67   33.82
   1  -4   3  227.34   10.44
  -1  -4  -3  217.99    9.26
  -1  -4  -3  239.65    9.64
  -1  -4  -3  207.56   10.16
   1  -4   4  824.43   37.81
  -1  -4  -4  926.84   37.16
  -1  -4  -4  906.81   37.43
  -1  -4  -5   70.17    3.98
   1  -4   5   77.98    4.48
  -1  -4  -5   68.31    4.53
  -1  -4  -5   61.31    3.37
  -1  -4  -6   53.47    4.01
  -1  -4  -6   47.01    4.19
  -1  -4  -7   11.70    3.38
  -1  -4  -7   28.70    4.21
  -1  -4  -8   77.56    5.18
  -1  -4  -8  106.54    6.27
  -1  -4  -8   80.74    5.50
  -1  -4  -8  102.49    5.88
  -1  -4  -9    7.39    3.62
  -1  -4  -9    9.02    3.33
  -1  -4 -10  148.56    8.44
  -1  -4 -10  180.68    9.56
  -1  -4 -11    3.10    4.01
  -1  -4 -11    3.68    5.73
  -1  -4 -12    5.76    4.46
  -1  -4 -12    6.24    6.81
  -1  -3  14    2.52    3.77
  -1  -3  13   24.26    4.05
   1  -3 -13   21.77    5.18
  -1  -3  12   17.03    3.75
   1  -3 -12   19.02    4.54
  -1  -3  11  172.19    8.58
   1  -3 -11  167.97    8.98
  -1  -3  10   33.30    3.50
   1  -3 -10   25.35    3.77
  -1  -3   9   53.11    4.28
   1  -3  -9   65.91    5.31
   1  -3  -8   71.50    4.36
   1  -3  -8   66.29    4.18
   1  -3  -8   80.04    5.19
   1  -3  -7  179.66    9.08
   1  -3  -7  188.29    9.34
   1  -3  -7  203.47    8.70
   1  -3  -7  206.43    8.78
   1  -3  -7  181.53    8.63
   1  -3  -6  249.63   10.22
   1  -3  -6  204.26   10.34
   1  -3  -6  242.05    9.88
   1  -3  -6  216.71    9.84
   1  -3  -6  215.07   10.06
   1  -3  -5  267.41   11.58
   1  -3  -5  263.81   10.60
   1  -3  -5  255.99   10.60
   1  -3  -4   83.69    5.47
   1  -3  -4   94.57    4.62
   1  -3  -4   95.70    4.66
   1  -3  -3   40.88    3.40
   1  -3  -3   43.84    4.02
   1  -3  -3   38.10    2.79
   1  -3  -3   38.46    2.81
  -1  -3   2  470.43   17.85
  -1  -3   2  467.68   17.52
   1  -3  -2  438.15   17.94
  -1  -3   2  442.83   18.17
   1  -3  -2  393.22   17.64
   1  -3  -2  400.92   17.58
  -1  -3   2  432.71   17.67
   1  -3  -1   15.34    1.64
  -1  -3   1  486.89    4.81
  -1  -3   0 6401.30  258.87
   1  -3   0 6558.65  259.19
   1  -3   1   21.67    3.22
   1  -3   1   19.51    1.46
  -1  -3  -1   17.92    2.09
  -1  -3  -2   87.00    4.77
  -1  -3  -2   90.81    4.00
  -1  -3  -2   91.56    4.34
  -1  -3  -3 1442.11   56.21
  -1  -3  -3 1354.47   55.64
  -1  -3  -3 1436.02   55.89
  -1  -3  -3 1400.31   55.81
   1  -3   3 1298.72   56.25
  -1  -3  -4  332.71   14.02
  -1  -3  -4  379.65   14.44
  -1  -3  -4  320.82   14.19
   1  -3   4  349.27   14.65
  -1  -3  -4  334.74   14.64
  -1  -3  -5  344.07   14.73
  -1  -3  -5  364.72   14.49
  -1  -3  -6    2.53    3.11
  -1  -3  -6    5.55    2.98
  -1  -3  -7  549.48   22.28
  -1  -3  -7  499.85   22.13
  -1  -3  -8   97.92    5.78
  -1  -3  -8   89.69    5.92
  -1  -3  -9  110.47    6.37
  -1  -3  -9   91.59    6.20
  -1  -3 -10   11.98    3.88
  -1  -3 -10   30.35    5.62
  -1  -3 -11   25.71    4.42
  -1  -3 -11   34.54    6.23
  -1  -3 -12    6.87    4.39
  -1  -3 -12    2.89    6.61
  -1  -3 -13    4.93    4.77
  -1  -3 -13    2.25    7.21
  -1  -2  14    2.29    3.85
  -1  -2  13    5.64    3.78
  -1  -2  12   71.41    5.25
  -1  -2  11   11.05    3.25
  -1  -2  10  242.09   11.07
   1  -2  -8  112.24    6.58
   1  -2  -8  140.05    6.98
   1  -2  -7   71.65    4.01
   1  -2  -7   74.73    4.56
   1  -2  -6  400.05   17.86
   1  -2  -6  399.97   18.27
   1  -2  -6  472.03   18.08
   1  -2  -6  479.99   18.34
   1  -2  -5  205.31    9.09
   1  -2  -5  205.36    9.32
  -1  -2   5  184.33    8.57
   1  -2  -5  231.98    9.01
   1  -2  -5  242.80    9.32
   1  -2  -4   72.10    4.53
  -1  -2   4   74.63    3.54
   1  -2  -4   68.81    3.75
   1  -2  -3   24.28    1.79
   1  -2  -3   28.33    2.96
   1  -2  -3   30.48    1.99
   1  -2  -3   26.54    2.73
   1  -2  -2 3331.07  139.01
   1  -2  -2 3461.44  139.05
  -1  -2   2 3446.64  138.97
  -1  -2   2 3428.29  139.02
  -1  -2   2 3566.67  139.13
   1  -2  -2 3578.16  139.60
   1  -2  -2 3536.25  139.46
   1  -2  -2 3598.18  139.06
  -1  -2   1  123.28    5.10
  -1  -2   1  129.36    5.10
   1  -2   0  502.00   23.06
   1  -2   0  542.65   22.63
   1  -2   1   43.81    2.14
   1  -2   1   39.79    3.17
   1  -2   1   35.28    1.91
   1  -2   1   47.72    2.21
   1  -2   2 3402.06  133.21
  -1  -2  -2 3866.33  132.93
  -1  -2  -2 3691.45  133.19
  -1  -2  -3  428.08   17.81
   1  -2   3  388.56   17.78
  -1  -2  -3  404.30   17.31
  -1  -2  -3  433.80   17.54
  -1  -2  -4 2145.93   87.64
   1  -2   4 1952.41   87.64
  -1  -2  -5   14.40    2.66
  -1  -2  -5   15.19    2.58
  -1  -2  -6  371.40   15.85
  -1  -2  -6  362.93   15.81
  -1  -2  -7   38.16    4.05
  -1  -2  -7   65.45    4.57
  -1  -2  -8   69.52    4.76
  -1  -2  -8   71.20    5.54
  -1  -2  -9    4.89    3.06
  -1  -2  -9   15.48    4.52
  -1  -2 -10  112.43    7.62
  -1  -2 -11   21.72    5.93
  -1  -2 -12   42.99    7.22
  -1  -2 -13    8.82    7.21
  -1  -1  14   12.48    3.95
  -1  -1  13   33.39    4.35
  -1  -1  12   14.59    3.64
  -1  -1  11  203.19    9.76
  -1  -1  10   29.95    3.38
   1  -1  -9   30.47    4.62
   1  -1  -8   66.73    4.93
   1  -1  -7  281.51   12.45
  -1  -1   6  254.46   10.97
  -1  -1   6  247.93   10.96
   1  -1  -6  276.36   11.48
  -1  -1   5  508.69   22.35
   1  -1  -5  602.09   22.94
   1  -1  -5  741.87   23.08
  -1  -1   5  495.30   22.32
   1  -1  -5  713.40   22.86
   1  -1  -4 1418.75   54.48
   1  -1  -4 1267.22   54.58
  -1  -1   4 1381.25   54.33
  -1  -1   4 1281.26   54.21
   1  -1  -4 1430.76   54.48
   1  -1  -4 1435.06   54.65
  -1  -1   3   63.85    3.49
   1  -1  -3   58.60    3.45
   1  -1  -2  775.67   30.39
  -1  -1   2  741.82   30.34
   1  -1  -2  778.10   30.40
  -1  -1   2  715.36   30.36
  -1  -1   2  775.08   30.41
   1  -1  -2  740.50   30.36
   1  -1  -2  772.54   30.69
  -1  -1   1 1908.23   80.27
   1  -1  -1 2053.02   80.29
  -1  -1   1 2118.72   80.40
   1  -1   0 2239.42   93.67
  -1  -1   0 2407.75   93.47
   1  -1   0 2289.44   93.37
   1  -1   0 2403.32   93.38
  -1  -1   0 2265.80   93.44
   1  -1   1 2190.26   92.41
   1  -1   1 2289.89   92.15
  -1  -1  -1 2345.89   92.20
   1  -1   1 2320.70   92.17
   1  -1   2    7.51    1.76
   1  -1   2    8.60    1.64
   1  -1   2    6.72    2.38
  -1  -1  -3 4782.05  188.22
  -1  -1  -3 4616.29  188.13
  -1  -1  -4  101.39    4.89
  -1  -1  -4   89.63    4.55
  -1  -1  -5  210.15    9.68
  -1  -1  -5  220.92    9.86
  -1  -1  -5  222.22    9.71
  -1  -1  -6   10.40    2.18
  -1  -1  -6   15.22    2.59
  -1  -1  -7  131.44    7.40
  -1  -1  -7  190.16    8.03
  -1  -1  -8   45.14    4.19
  -1  -1  -8   99.11    5.79
  -1  -1  -9   27.89    3.52
  -1  -1  -9   53.46    5.09
  -1  -1 -10   66.21    6.29
  -1  -1 -11   41.99    6.29
  -1  -1 -12    6.87    6.50
  -1  -1 -13    6.65    7.06
  -1   0  14    8.65    4.04
  -1   0  13    4.11    3.61
   1   0 -13    5.69    4.64
  -1   0  12  180.08    8.93
   1   0 -12  164.09    9.29
  -1   0  11   10.90    3.13
   1   0 -11    6.05    3.83
   1   0 -10  201.59    9.88
  -1   0  10  203.94    9.58
   1   0  -9   -3.34    4.20
   1   0  -9    0.97    2.43
   1   0  -8    6.70    3.41
   1   0  -8    1.07    1.97
   1   0  -7   15.86    2.88
   1   0  -7    3.22    1.69
  -1   0   6  181.60    9.05
  -1   0   6  194.24    9.09
  -1   0   5    0.77    1.18
   1   0  -5    8.86    1.58
  -1   0   5   -0.74    1.22
   1   0  -5   12.99    2.51
  -1   0   4 2943.65  120.81
   1   0  -4 2983.58  121.09
   1   0  -4 2998.82  121.46
   1   0  -4 2843.37  121.21
  -1   0   4 3208.68  120.90
  -1   0   4 3018.37  120.83
   1   0  -4 3071.26  121.17
   1   0  -3    8.64    1.26
   1   0  -3   10.37    1.24
  -1   0   3    8.99    1.15
   1   0  -3    8.80    2.09
  -1   0   3    2.64    1.45
  -1   0   3    3.31    1.02
   1   0  -3    4.37    1.30
   1   0  -3    5.56    1.38
   1   0  -2 4413.76  183.52
  -1   0   2 4813.88  183.69
   1   0  -2 4563.89  183.53
  -1   0   2 4614.87  183.53
  -1   0   2 4542.83  183.55
  -1   0   2 4547.81  183.53
   1   0  -2 4630.60  183.59
   1   0  -2 4767.11  183.75
  -1   0   2 4560.17  183.58
   1   0  -2 4591.01  183.53
  -1   0   1    9.70    0.61
  -1   0   1    4.38    0.71
  -1   0   1    7.88    1.49
   1   0  -1    4.77    0.58
  -1   0   1    1.73    0.96
  -1   0   1    2.77    1.20
   1   0   0  676.88   28.52
  -1   0   0  649.05   28.53
   1   0   0  708.24   28.67
  -1   0   0  721.58   28.76
   1   0   1    7.56    1.61
   1   0   2 5883.75  235.68
  -1   0  -3    3.07    2.23
  -1   0  -3   -2.47    2.41
  -1   0  -4 3859.04  150.94
  -1   0  -4 3683.51  150.94
  -1   0  -4 3737.76  150.85
  -1   0  -5    9.43    2.40
  -1   0  -5   -2.81    2.10
   1   0   6    7.28    2.12
  -1   0  -6    8.96    2.18
  -1   0  -6    1.73    2.65
   1   0   7   -0.40    2.21
  -1   0  -7   -0.19    2.46
  -1   0  -8  116.32    6.89
  -1   0  -8  144.22    7.18
  -1   0  -9   13.91    3.16
  -1   0  -9   23.74    4.50
  -1   0 -10   85.59    6.04
  -1   0 -10  116.04    7.27
  -1   0 -11    7.60    3.87
  -1   0 -11   17.66    5.67
  -1   0 -12    3.17    4.21
  -1   0 -12    5.29    6.48
  -1   0 -13   -1.45    4.59
  -1   0 -13   -0.63    7.13
  -1   1  14   10.62    4.16
   1   1 -13   35.45    5.20
  -1   1  13   27.59    4.32
   1   1 -12   16.86    4.41
  -1   1  12   13.20    3.70
  -1   1  11  207.04    9.81
   1   1 -11  199.45   10.19
  -1   1  10   26.96    3.40
   1   1 -10   24.66    3.70
   1   1  -9   35.59    3.45
   1   1  -8   59.18    3.77
   1   1  -7  253.69   11.09
   1   1  -6  294.11   12.48
  -1   1   6  291.56   12.07
  -1   1   6  289.74   12.03
   1   1  -5  582.39   25.00
   1   1  -5  631.89   24.96
  -1   1   5  631.15   24.71
   1   1  -4 1329.76   53.21
  -1   1   4 1275.54   53.07
  -1   1   4 1385.84   52.95
   1   1  -4 1255.02   52.87
   1   1  -4 1277.74   53.50
   1   1  -4 1420.78   53.14
  -1   1   3  166.89    4.14
   1   1  -3  130.44    4.43
   1   1  -3  107.61    3.70
   1   1  -3  144.57    3.85
  -1   1   2  746.06   30.35
  -1   1   2  720.39   30.35
   1   1  -2  727.87   30.35
   1   1  -2  754.18   30.37
   1   1  -2  795.92   30.33
  -1   1   2  756.85   30.65
  -1   1   2  836.42   30.69
   1   1  -2  713.96   30.52
  -1   1   1 2457.37   97.34
  -1   1   1 2674.31   97.78
  -1   1   1 2350.93   97.34
  -1   1   1 2434.52   97.55
  -1   1   0 2390.13   91.16
   1   1   0 2257.04   90.85
  -1   1   0 2239.41   90.82
  -1   1   0 2209.30   90.82
   1   1   0 2330.98   90.91
   1   1   1 2432.40   96.25
   1   1   1 2404.66   96.24
  -1   1  -1 2336.19   96.43
  -1   1  -2   12.04    2.45
   1   1   2   12.78    1.29
   1   1   2   17.27    1.80
  -1   1  -2    7.95    1.77
   1   1   2   13.14    1.88
   1   1   3 4802.28  186.47
  -1   1  -3 4737.84  186.67
  -1   1  -3 4415.80  186.53
   1   1   4   56.87    3.43
  -1   1  -4   80.52    3.73
  -1   1  -5  159.27    8.09
   1   1   5  196.39    7.88
  -1   1  -6   12.86    2.66
   1   1   6   17.50    2.09
  -1   1  -7  144.56    6.64
  -1   1  -7  131.02    6.04
  -1   1  -8   34.00    4.53
  -1   1  -8   36.12    3.24
  -1   1  -9   48.15    4.13
  -1   1 -10   44.36    4.49
  -1   1 -11   28.39    4.32
  -1   1 -12   10.89    4.33
  -1   1 -13    1.45    4.63
  -1   2  14   -0.75    4.16
   1   2 -13    8.01    4.91
  -1   2  13    5.48    3.99
   1   2 -12   73.47    5.89
  -1   2  12   72.31    5.42
   1   2 -11    4.89    3.67
  -1   2  11   10.13    3.35
  -1   2  10  211.32   10.30
   1   2 -10  229.63   10.58
   1   2  -9   42.30    3.58
   1   2  -8  121.02    6.13
   1   2  -7   40.30    2.91
   1   2  -7   62.32    3.33
   1   2  -6  397.19   16.95
   1   2  -6  453.90   17.44
  -1   2   5  202.73    8.87
  -1   2   5  213.02    8.58
   1   2  -5  189.17    8.41
   1   2  -5  212.46    8.52
   1   2  -5  195.83    8.78
  -1   2   4   77.39    3.86
   1   2  -4   65.39    3.09
   1   2  -4   68.64    3.22
   1   2  -4   72.20    3.53
   1   2  -3   35.08    2.03
   1   2  -3   35.16    1.77
  -1   2   3   25.88    1.92
  -1   2   3   24.03    2.45
   1   2  -3   33.60    2.68
   1   2  -3   36.33    1.99
  -1   2   3   26.49    2.88
   1   2  -2 3436.05  138.08
   1   2  -2 3433.55  138.20
  -1   2   2 3646.83  138.59
  -1   2   2 3419.71  138.17
   1   2  -2 3456.30  138.14
   1   2  -2 3411.78  138.33
  -1   2   1  120.64    5.77
  -1   2   1  122.81    6.01
  -1   2   1  120.56    5.08
  -1   2   0  485.64   20.11
   1   2   0  509.71   20.25
  -1   2   0  486.63   20.12
  -1   2   0  538.69   20.66
  -1   2  -1   38.01    3.12
  -1   2  -1   34.92    1.67
  -1   2  -2 3482.05  142.20
  -1   2  -2 3505.71  142.48
   1   2   2 3586.83  142.15
   1   2   2 3564.19  141.98
  -1   2  -3  394.79   17.39
  -1   2  -3  391.97   17.33
  -1   2  -4 1883.96   83.77
   1   2   4 2208.31   83.57
  -1   2  -5    8.16    2.34
   1   2   5    6.26    1.71
  -1   2  -6  280.78   12.16
  -1   2  -7   37.78    3.87
  -1   2  -8    6.72    3.66
  -1   2  -8    9.35    2.37
  -1   2  -9    5.51    3.99
  -1   2  -9   15.68    3.29
  -1   2 -10   77.13    5.51
  -1   2 -11   11.17    4.07
  -1   2 -12   38.46    4.98
  -1   2 -13   12.01    4.78
   1   3 -13   25.68    5.08
  -1   3  13   22.51    4.48
   1   3 -12   15.96    4.34
  -1   3  12   16.18    3.93
  -1   3  11  146.98    8.12
   1   3 -11  167.90    8.61
  -1   3  10   27.47    3.53
   1   3 -10   26.01    3.85
   1   3  -9   74.32    5.02
   1   3  -8   72.95    4.06
   1   3  -8   67.86    5.04
   1   3  -7  172.38    8.15
   1   3  -7  171.99    9.01
   1   3  -6  222.83    9.40
   1   3  -6  221.99    9.10
   1   3  -6  194.80    8.96
   1   3  -6  230.24    9.76
   1   3  -5   67.77    3.58
   1   3  -5   69.58    3.29
   1   3  -5   66.43    3.20
   1   3  -4  115.20    4.93
   1   3  -4  110.46    4.70
   1   3  -3   71.68    3.58
   1   3  -3   62.06    3.56
  -1   3   2  460.34   19.07
   1   3  -2  468.74   18.19
   1   3  -2  473.00   18.42
  -1   3   2  407.75   18.85
   1   3  -2  416.31   18.54
   1   3  -2  463.23   18.29
  -1   3   2  410.56   18.30
   1   3  -2  486.25   18.94
  -1   3   1   16.36    1.47
  -1   3   1   11.65    3.04
   1   3   0 7061.48  285.32
  -1   3   0 7160.16  285.13
  -1   3  -1   22.47    1.46
   1   3   1   17.50    1.92
  -1   3  -2  118.12    4.95
  -1   3  -2  132.34    5.24
  -1   3  -3 1276.12   51.32
  -1   3  -3 1252.68   51.26
  -1   3  -3 1153.91   51.08
  -1   3  -3 1269.75   51.26
  -1   3  -4  324.26   14.25
  -1   3  -4  344.26   14.31
  -1   3  -4  343.84   14.22
  -1   3  -5  351.99   15.32
  -1   3  -5  361.30   15.39
  -1   3  -5  366.10   15.23
  -1   3  -6    4.01    2.42
  -1   3  -6   10.60    3.21
  -1   3  -7  429.58   19.35
  -1   3  -7  505.67   19.84
  -1   3  -8   88.90    5.55
  -1   3  -8   96.29    5.56
  -1   3  -9   97.94    6.10
  -1   3  -9  108.79    6.25
  -1   3 -10    7.81    4.10
  -1   3 -10   11.62    3.76
  -1   3 -11   23.60    4.31
  -1   3 -11   34.43    6.32
  -1   3 -12    4.96    4.33
  -1   3 -12    5.26    6.74
  -1   3 -13    7.64    4.74
  -1   3 -13    2.67    7.11
   1   4 -13   13.75    5.03
  -1   4  13   20.23    4.54
  -1   4  12  114.78    7.04
   1   4 -12  112.94    7.34
   1   4 -11   16.50    4.21
  -1   4  11   18.06    3.75
   1   4 -10  109.66    6.17
  -1   4  10   83.95    5.68
   1   4  -9   24.07    3.24
   1   4  -9   12.79    2.37
   1   4  -8  340.03   10.82
   1   4  -8  188.38    9.54
   1   4  -7   99.81    4.98
   1   4  -7  118.37    5.36
   1   4  -7  115.78    6.05
   1   4  -6   65.47    3.90
   1   4  -6   70.95    3.76
   1   4  -5   57.15    3.02
   1   4  -5   60.04    3.35
   1   4  -5   56.91    3.10
   1   4  -4  164.36    6.93
   1   4  -4  150.11    6.82
   1   4  -4  172.09    7.07
   1   4  -3   24.18    2.49
   1   4  -3   24.23    1.84
   1   4  -3   26.23    1.80
   1   4  -3   23.94    1.97
   1   4  -2 1150.34   43.23
  -1   4   2 1014.44   42.97
   1   4  -2 1066.79   42.92
   1   4  -2 1061.10   43.19
   1   4  -2 1086.85   42.84
  -1   4   2 1007.17   43.02
   1   4  -2 1157.72   43.42
  -1   4   1 1028.09   38.96
   1   4  -1 1020.00   39.17
  -1   4   1  912.61   38.79
  -1   4   0  129.27    5.70
  -1   4  -1 1021.71   41.04
  -1   4  -2  880.71   34.10
  -1   4  -2  817.91   33.88
  -1   4  -3  232.05   10.17
  -1   4  -3  245.35   10.17
  -1   4  -3  228.43    9.93
  -1   4  -3  245.72   10.18
  -1   4  -4  804.91   32.75
  -1   4  -4  824.19   32.70
  -1   4  -4  761.27   32.50
  -1   4  -4  832.21   32.77
  -1   4  -5   79.92    4.65
  -1   4  -5   88.44    4.41
  -1   4  -5   75.42    4.61
  -1   4  -6   82.37    4.79
  -1   4  -6   71.35    4.31
  -1   4  -7   17.91    2.73
  -1   4  -7    9.19    3.01
  -1   4  -8   46.35    4.13
  -1   4  -8   55.99    4.16
  -1   4  -9   19.61    4.95
  -1   4  -9   13.08    3.36
  -1   4  -9    8.66    3.17
  -1   4 -10  147.24    8.67
  -1   4 -10  134.68    7.34
  -1   4 -11   -0.74    5.83
  -1   4 -11    1.75    3.93
  -1   4 -12    4.59    6.80
  -1   4 -12    7.06    4.42
  -1   4 -13    4.98    4.78
   1   5 -13   35.58    5.62
  -1   5  13   36.90    4.98
   1   5 -12   16.67    4.68
  -1   5  12   17.20    4.14
   1   5 -11  185.56    9.92
  -1   5  11  201.79    9.81
   1   5 -10   22.33    3.81
  -1   5  10   21.05    3.49
   1   5  -9    1.25    2.24
  -1   5   9   -3.67    2.97
   1   5  -8    5.33    2.48
   1   5  -8    9.69    2.68
   1   5  -8    5.48    2.13
   1   5  -7   29.58    2.44
   1   5  -7   37.72    3.09
   1   5  -7   32.71    2.77
   1   5  -6   59.27    3.46
   1   5  -6   68.26    3.69
   1   5  -5  532.81   22.67
   1   5  -5  514.25   22.63
  -1   5   4  251.08   10.15
   1   5  -4  236.98   10.03
   1   5  -4  249.69   10.10
   1   5  -3 1268.04   42.90
   1   5  -3 1128.71   42.70
   1   5  -3 1081.49   42.92
   1   5  -3  948.99   42.68
  -1   5   3  940.50   42.69
   1   5  -2    5.80    2.03
   1   5  -2   11.10    3.71
  -1   5   2    0.91    1.22
   1   5  -2   10.05    1.24
  -1   5   2    2.91    1.19
  -1   5   1 1507.84   62.38
  -1   5   1 1649.07   62.60
  -1   5   0   18.14    1.82
  -1   5  -1 1052.82   42.32
  -1   5  -2  298.79   12.24
  -1   5  -2  293.68   12.46
  -1   5  -3   35.05    2.63
  -1   5  -3   32.88    2.62
  -1   5  -3   36.91    2.76
  -1   5  -3   32.65    2.44
  -1   5  -4   20.90    2.73
  -1   5  -4   17.85    2.18
  -1   5  -4   13.93    2.24
  -1   5  -4   14.36    2.27
  -1   5  -5    6.23    2.31
  -1   5  -5   13.06    2.75
  -1   5  -5    7.38    2.52
  -1   5  -5    7.87    2.46
  -1   5  -6   77.16    4.88
  -1   5  -6   67.12    4.42
  -1   5  -6   64.09    4.12
  -1   5  -7  198.41    9.57
  -1   5  -7  191.59    9.96
  -1   5  -7  199.11    9.54
  -1   5  -8   67.18    4.60
  -1   5  -8   61.81    4.46
  -1   5  -9   88.42    6.58
  -1   5  -9   86.11    5.35
  -1   5 -10   24.05    5.79
  -1   5 -10   19.57    4.05
  -1   5 -10   15.38    3.47
  -1   5 -11   23.69    4.46
  -1   5 -11   28.72    6.60
  -1   5 -12    8.81    4.49
  -1   5 -12    5.56    6.74
  -1   6  13    9.93    4.40
   1   6 -13    8.44    5.25
  -1   6  12   52.66    5.10
   1   6 -12   45.91    5.58
   1   6 -11    7.36    4.19
  -1   6  11    6.44    3.57
   1   6 -10   59.29    4.91
   1   6  -9   36.82    4.05
   1   6  -9   13.25    3.12
   1   6  -9   36.04    3.80
   1   6  -9   11.81    2.61
   1   6  -8  104.95    5.81
   1   6  -8  157.63    6.74
   1   6  -8  145.67    6.75
   1   6  -8  117.91    6.13
   1   6  -7   27.38    3.02
   1   6  -7   26.86    2.66
   1   6  -7   20.33    2.35
   1   6  -6  103.36    5.20
   1   6  -6  106.74    5.11
  -1   6   6  104.45    5.46
   1   6  -6  113.02    5.47
  -1   6   5  435.13   17.75
   1   6  -5  462.63   17.72
   1   6  -5  442.57   17.61
  -1   6   4  259.30   12.08
   1   6  -4  271.46   12.07
   1   6  -3    9.84    1.69
  -1   6   3    3.05    1.59
  -1   6   2  383.74   16.20
   1   6  -2  400.17   16.13
  -1   6   2  369.71   16.32
   1   6  -2  450.84   16.51
  -1   6   2  379.71   16.29
   1   6  -2  456.46   16.88
  -1   6   1   97.13    4.62
  -1   6   1   97.30    4.21
  -1   6   0 1123.35   45.47
  -1   6  -1  419.65   17.41
  -1   6  -2   86.39    4.06
  -1   6  -2   85.63    4.25
  -1   6  -3   88.64    4.42
  -1   6  -3   79.45    4.57
  -1   6  -3   90.92    4.53
  -1   6  -3   90.53    4.22
  -1   6  -4  306.09   13.61
  -1   6  -4  310.72   13.72
  -1   6  -4  337.53   13.53
  -1   6  -4  324.29   13.66
  -1   6  -5   80.31    4.64
  -1   6  -5   82.10    4.43
  -1   6  -5   69.90    4.54
  -1   6  -6  426.38   17.49
  -1   6  -6  395.54   17.29
  -1   6  -6  422.31   17.10
  -1   6  -6  379.12   17.10
  -1   6  -7   29.13    3.70
  -1   6  -7   28.81    3.37
  -1   6  -7   33.64    4.57
  -1   6  -7   28.92    3.32
  -1   6  -8    5.84    2.84
  -1   6  -8   11.81    4.51
  -1   6  -8    6.91    3.08
  -1   6  -9   -0.04    3.03
  -1   6  -9    5.57    3.40
  -1   6 -10   68.98    6.74
  -1   6 -10   49.91    4.51
  -1   6 -10   66.25    5.14
  -1   6 -11    9.31    4.23
  -1   6 -11   15.67    6.32
  -1   6 -12   22.61    4.87
  -1   6 -12   14.49    7.09
  -1   7  13   32.80    5.05
   1   7 -13   43.32    5.94
   1   7 -12    6.65    4.58
   1   7 -11   10.81    4.34
   1   7 -10   -1.32    3.44
   1   7  -9   24.33    3.04
   1   7  -9   23.32    3.32
   1   7  -8   60.78    4.13
   1   7  -8   53.42    3.85
   1   7  -8   81.70    4.80
   1   7  -8   73.37    4.64
  -1   7   8   77.13    4.61
  -1   7   7  213.59   10.59
   1   7  -7  220.56   10.32
   1   7  -7  201.47   10.08
  -1   7   6    1.46    2.07
   1   7  -6   -2.06    2.26
   1   7  -6    0.72    2.14
   1   7  -6    0.93    2.41
   1   7  -6    1.47    1.73
  -1   7   5   84.91    4.55
   1   7  -5   79.67    4.46
   1   7  -5   94.00    4.57
   1   7  -5   78.25    4.34
   1   7  -4  165.63    7.79
   1   7  -4  167.36    7.66
  -1   7   3  260.43   11.77
   1   7  -3  308.84   12.00
  -1   7   2  114.12    4.98
  -1   7   2  101.87    4.88
  -1   7   1  127.56    5.27
  -1   7   1  115.10    4.74
  -1   7   0  152.07    6.86
  -1   7  -1  158.85    7.18
  -1   7  -2    8.97    2.05
  -1   7  -2   10.08    1.75
  -1   7  -3  553.21   22.46
  -1   7  -3  536.55   22.23
  -1   7  -3  539.89   22.36
  -1   7  -3  536.32   22.10
  -1   7  -4    5.26    2.10
  -1   7  -4    4.25    2.20
  -1   7  -4   -0.30    2.20
  -1   7  -4    1.53    2.56
  -1   7  -5  528.29   21.42
  -1   7  -5  498.70   21.27
  -1   7  -5  480.82   21.28
  -1   7  -5  526.53   21.13
  -1   7  -6   87.42    4.93
  -1   7  -6   94.25    6.00
  -1   7  -6   91.93    5.22
  -1   7  -6  100.24    5.15
  -1   7  -7  197.93    9.72
  -1   7  -7  194.83    9.56
  -1   7  -7  201.89    9.40
  -1   7  -8   33.09    4.14
  -1   7  -8   43.88    4.07
  -1   7  -8   42.05    5.39
  -1   7  -8   40.41    3.79
  -1   7  -9   81.55    5.32
  -1   7  -9   87.84    6.70
  -1   7 -10    9.17    5.90
  -1   7 -10   12.45    4.06
  -1   7 -10    5.12    3.41
  -1   7 -11   11.11    4.30
  -1   7 -11   13.78    6.38
  -1   7 -12   10.84    4.74
  -1   7 -12   12.88    7.01
   1   8 -13   20.57    5.64
   1   8 -12   31.91    5.23
   1   8 -11    6.61    4.41
  -1   8  10   20.92    3.81
   1   8 -10   24.66    4.20
   1   8 -10   14.56    3.35
   1   8 -10   25.11    4.27
  -1   8   9    3.39    3.19
   1   8  -9    4.78    3.56
   1   8  -9    8.30    3.71
   1   8  -9    4.72    2.95
   1   8  -9    4.35    2.46
   1   8  -8   89.07    5.47
   1   8  -8  107.97    5.78
   1   8  -8  132.90    6.44
  -1   8   8  111.50    6.33
   1   8  -8  143.00    6.47
   1   8  -7   56.97    4.22
   1   8  -7   63.60    4.11
   1   8  -7   84.05    4.69
  -1   8   7   58.53    4.43
   1   8  -7   82.87    4.68
   1   8  -6  117.45    5.84
   1   8  -6  104.47    5.49
   1   8  -6  112.45    5.96
  -1   8   6  107.78    5.92
   1   8  -5   40.53    3.06
   1   8  -5   32.83    2.85
   1   8  -5   37.54    2.91
  -1   8   4  127.11    6.42
   1   8  -4  145.62    6.43
   1   8  -4  139.69    6.36
   1   8  -4  143.12    6.55
  -1   8   3    6.31    1.78
   1   8  -3   20.86    2.32
  -1   8   2  200.14    8.24
  -1   8   2  183.18    8.13
  -1   8   1   20.48    1.54
  -1   8   1   24.34    2.38
  -1   8   0  302.42   12.90
  -1   8  -1  398.35   16.75
  -1   8  -2  447.66   17.92
  -1   8  -2  424.81   17.89
  -1   8  -3    8.29    2.16
  -1   8  -3    8.77    2.56
  -1   8  -3   11.13    2.21
  -1   8  -3    7.81    2.35
  -1   8  -4  336.15   13.93
  -1   8  -4  327.81   13.81
  -1   8  -4  308.71   13.71
  -1   8  -4  318.53   13.50
  -1   8  -5   10.59    2.66
  -1   8  -5   12.91    2.85
  -1   8  -5    6.04    2.89
  -1   8  -5   11.56    3.64
  -1   8  -6   33.93    3.53
  -1   8  -6   50.46    4.68
  -1   8  -6   38.86    3.47
  -1   8  -6   45.57    3.78
  -1   8  -6   44.07    3.64
  -1   8  -7   50.26    4.05
  -1   8  -7   60.40    5.42
  -1   8  -7   52.14    4.23
  -1   8  -7   48.19    4.40
  -1   8  -7   54.88    4.49
  -1   8  -8   39.83    3.84
  -1   8  -8   34.65    4.27
  -1   8  -8   47.62    4.07
  -1   8  -8   38.64    5.35
  -1   8  -9   15.48    4.17
  -1   8  -9   33.35    5.69
  -1   8  -9   27.05    3.90
  -1   8  -9   15.89    3.60
  -1   8 -10   32.42    4.49
  -1   8 -10   34.83    6.50
  -1   8 -11    3.47    4.24
  -1   8 -11    2.89    6.41
  -1   8 -12   12.33    4.85
   1   9 -13   58.46    6.63
  -1   9  12    7.93    4.12
   1   9 -12    3.80    4.71
  -1   9  11   56.90    5.29
   1   9 -11   49.43    5.54
  -1   9  10   12.50    3.68
   1   9 -10   18.26    4.10
   1   9 -10   12.69    4.26
   1   9 -10    7.55    3.27
  -1   9   9   20.35    3.89
   1   9  -9   25.29    3.48
   1   9  -9   24.59    3.04
   1   9  -9   33.30    4.30
  -1   9   8   -0.37    3.15
   1   9  -8    4.26    3.16
   1   9  -8    2.94    2.48
   1   9  -8    5.31    2.92
   1   9  -8    8.80    3.85
   1   9  -7    9.78    3.17
   1   9  -7   10.89    2.62
   1   9  -7   11.79    3.01
  -1   9   6   11.67    2.67
   1   9  -6    7.26    2.28
   1   9  -6   12.24    2.92
   1   9  -6    9.41    2.70
   1   9  -6    7.84    2.62
   1   9  -5  142.25    6.96
  -1   9   5  139.22    7.12
   1   9  -5  146.05    7.09
   1   9  -5  165.52    7.09
  -1   9   4   57.92    3.53
   1   9  -4   54.46    3.68
   1   9  -4   63.37    3.67
  -1   9   3  134.96    6.40
   1   9  -3  146.34    6.69
  -1   9   2   17.52    1.88
  -1   9   2   22.50    2.07
  -1   9   1 1165.18   45.57
  -1   9   1 1102.63   45.08
  -1   9   0  158.89    7.37
  -1   9  -1  267.13   10.55
  -1   9  -1  227.48    9.81
  -1   9  -2  109.50    5.05
  -1   9  -2  103.95    5.03
  -1   9  -3    4.00    2.14
  -1   9  -3    3.19    2.33
  -1   9  -3    6.02    2.58
  -1   9  -4    8.18    2.27
  -1   9  -4    9.10    3.34
  -1   9  -4   10.11    2.69
  -1   9  -4    8.55    2.33
  -1   9  -5  210.38   10.18
  -1   9  -5  238.13   10.51
  -1   9  -5  213.85   10.54
  -1   9  -5  246.12   10.78
  -1   9  -5  250.61   10.25
  -1   9  -6   38.61    3.69
  -1   9  -6   41.38    4.69
  -1   9  -6   37.54    3.86
  -1   9  -6   46.60    3.70
  -1   9  -6   47.84    3.95
  -1   9  -7   18.30    3.36
  -1   9  -7   11.04    3.02
  -1   9  -7   17.42    4.53
  -1   9  -7   10.63    3.35
  -1   9  -7   15.00    3.62
  -1   9  -8   32.32    3.70
  -1   9  -8   37.03    4.02
  -1   9  -8   34.02    4.17
  -1   9  -8   38.50    5.46
  -1   9  -9    6.25    3.43
  -1   9  -9    7.89    5.68
  -1   9  -9    4.42    3.94
  -1   9  -9   11.57    3.76
  -1   9 -10   15.37    6.28
  -1   9 -10   16.85    4.33
  -1   9 -11   14.80    6.81
  -1   9 -11   16.08    4.63
  -1   9 -12    9.56    5.02
   1  10 -13   10.81    5.73
  -1  10  12   15.62    4.46
   1  10 -12   18.38    5.15
  -1  10  11   17.65    4.21
   1  10 -11   16.74    4.72
  -1  10  10    9.69    3.76
   1  10 -10    9.09    4.11
   1  10 -10    6.77    3.46
   1  10 -10    8.56    4.18
  -1  10   9    3.97    3.46
   1  10  -9    8.27    3.81
   1  10  -9    4.54    2.71
   1  10  -9    7.81    3.20
   1  10  -9   11.62    4.03
   1  10  -8    7.47    2.62
   1  10  -8    4.50    3.03
   1  10  -8    8.52    3.38
   1  10  -8   11.64    3.76
   1  10  -7    5.55    2.39
   1  10  -7    4.49    3.20
   1  10  -7    6.47    2.97
   1  10  -7    0.14    3.03
  -1  10   6  161.65    8.05
   1  10  -6  157.09    7.93
   1  10  -6  154.74    7.95
   1  10  -5   91.31    5.03
   1  10  -5   97.27    4.98
   1  10  -5   86.10    4.87
   1  10  -4  103.10    5.06
   1  10  -4   98.38    5.25
  -1  10   3   10.24    2.05
   1  10  -3   19.43    2.54
  -1  10   2   29.11    2.26
  -1  10   1   74.61    3.54
  -1  10   1   79.51    4.41
  -1  10   0  678.03   28.04
  -1  10  -1  107.94    5.61
  -1  10  -2    8.48    2.27
  -1  10  -2    8.96    2.32
  -1  10  -3  114.41    5.82
  -1  10  -3  106.47    5.37
  -1  10  -3  110.90    5.63
  -1  10  -4   17.49    2.73
  -1  10  -4   17.13    2.50
  -1  10  -4   15.65    2.75
  -1  10  -4   16.46    3.04
  -1  10  -4   19.61    3.37
  -1  10  -5   51.30    3.87
  -1  10  -5   57.34    4.02
  -1  10  -5   50.22    4.23
  -1  10  -5   53.77    4.70
  -1  10  -5   57.04    3.96
  -1  10  -6   35.01    3.71
  -1  10  -6   35.63    4.61
  -1  10  -6   38.00    3.61
  -1  10  -6   38.60    3.98
  -1  10  -6   28.71    3.85
  -1  10  -7   18.60    3.62
  -1  10  -7   15.37    3.33
  -1  10  -7   19.80    3.62
  -1  10  -7   19.92    3.39
  -1  10  -7   21.98    4.73
  -1  10  -8   35.79    4.15
  -1  10  -8   40.22    6.03
  -1  10  -8   42.48    4.39
  -1  10  -8   49.73    4.69
  -1  10  -9    4.65    3.38
  -1  10  -9    0.06    5.59
  -1  10  -9    2.76    4.00
  -1  10  -9    2.54    3.71
  -1  10 -10   25.67    6.63
  -1  10 -10   16.03    4.74
  -1  10 -10   23.34    4.55
  -1  10 -11    2.58    4.48
  -1  10 -12   16.48    5.62
  -1  11  12    7.96    4.24
   1  11 -12   20.76    5.50
   1  11 -11    7.20    4.62
  -1  11  11    8.21    4.09
   1  11 -11    3.03    4.55
  -1  11  10    1.93    3.72
   1  11 -10    8.86    4.33
   1  11 -10   10.10    3.64
   1  11 -10   13.08    4.20
  -1  11   9   16.59    3.86
   1  11  -9   20.83    4.26
   1  11  -9   13.41    3.06
   1  11  -9   16.29    3.44
   1  11  -9   21.85    4.24
  -1  11   8    3.32    3.30
   1  11  -8    2.91    3.37
   1  11  -8    2.93    2.88
   1  11  -8    4.74    3.00
   1  11  -8    0.49    3.63
   1  11  -7   10.97    2.70
   1  11  -7   16.59    3.53
   1  11  -7   11.94    3.28
   1  11  -7   13.25    3.42
  -1  11   6  115.94    6.37
   1  11  -6  134.82    6.52
   1  11  -6  117.37    6.43
   1  11  -6  110.50    6.33
   1  11  -5    3.79    2.66
   1  11  -5    1.34    2.74
   1  11  -4   25.77    2.96
   1  11  -4   29.62    3.10
  -1  11   3   41.28    2.88
   1  11  -3   47.10    3.66
  -1  11   2    1.24    1.38
  -1  11   1   14.65    2.70
  -1  11   1   10.00    1.38
  -1  11   0   57.85    3.90
  -1  11  -1   95.71    5.35
  -1  11  -2   95.92    4.40
  -1  11  -3  173.89    7.82
  -1  11  -3  170.58    7.28
  -1  11  -3  153.31    7.33
  -1  11  -3  145.07    6.99
  -1  11  -4   24.94    2.80
  -1  11  -4   27.06    3.46
  -1  11  -4   26.91    3.20
  -1  11  -4   25.31    3.75
  -1  11  -4   25.72    3.29
  -1  11  -5  387.50   16.65
  -1  11  -5  393.14   17.15
  -1  11  -5  376.47   16.85
  -1  11  -5  388.15   17.04
  -1  11  -5  418.56   16.69
  -1  11  -6   87.13    5.09
  -1  11  -6   80.58    5.39
  -1  11  -6   71.57    5.51
  -1  11  -6   85.99    6.17
  -1  11  -6   92.13    5.37
  -1  11  -7   46.46    4.46
  -1  11  -7   52.71    5.76
  -1  11  -7   52.48    4.68
  -1  11  -7   56.34    4.47
  -1  11  -7   63.72    4.77
  -1  11  -8    5.31    3.61
  -1  11  -8    5.36    3.46
  -1  11  -8    2.80    5.47
  -1  11  -8    6.05    3.86
  -1  11  -8    8.25    3.69
  -1  11  -9   20.85    3.71
  -1  11  -9   22.28    6.12
  -1  11  -9   18.37    4.29
  -1  11  -9   26.60    4.30
  -1  11 -10   11.76    4.52
  -1  11 -10   21.19    4.67
  -1  11 -11    1.87    4.91
  -1  12  12    4.68    4.16
  -1  12  11   14.87    4.20
   1  12 -11   23.17    4.99
   1  12 -10   17.08    3.82
   1  12 -10   18.98    4.44
  -1  12  10   16.79    4.11
   1  12  -9    2.38    3.05
   1  12  -9    4.28    3.57
   1  12  -9    5.09    4.27
  -1  12   9    4.06    3.54
   1  12  -8   64.72    4.83
  -1  12   8   75.41    5.39
   1  12  -8   67.91    5.10
   1  12  -7  129.09    6.97
   1  12  -7  106.22    6.38
   1  12  -7  144.69    6.85
  -1  12   7  115.27    6.83
   1  12  -7  145.79    7.17
   1  12  -6   65.22    4.74
   1  12  -6   65.77    4.48
   1  12  -5   35.58    3.70
   1  12  -5   46.07    3.75
   1  12  -4   23.86    3.22
   1  12  -4   25.29    3.17
   1  12  -3    3.71    2.63
  -1  12   3   -3.58    2.01
  -1  12   2    9.07    2.65
  -1  12   2    7.72    1.54
  -1  12   1   29.62    2.17
  -1  12   1   48.35    3.57
  -1  12   0   17.40    2.81
   1  12   0    8.85    1.28
  -1  12  -1  206.75    9.66
  -1  12  -3  112.62    6.28
  -1  12  -3  116.63    5.79
  -1  12  -4  133.94    7.18
  -1  12  -4  135.24    6.60
  -1  12  -4  145.28    7.49
  -1  12  -4  155.87    7.00
  -1  12  -4  133.65    7.13
  -1  12  -5   33.34    4.76
  -1  12  -5   32.90    4.34
  -1  12  -5   41.07    3.84
  -1  12  -6   39.39    3.82
  -1  12  -6   32.04    4.18
  -1  12  -6   39.70    4.09
  -1  12  -6   32.00    4.05
  -1  12  -6   41.06    5.14
  -1  12  -7   24.62    4.23
  -1  12  -7   25.85    3.94
  -1  12  -7   34.67    4.19
  -1  12  -7   28.07    5.38
  -1  12  -8   37.51    4.25
  -1  12  -8   26.65    3.95
  -1  12  -8   30.07    4.39
  -1  12  -9    6.64    3.56
  -1  12  -9    6.65    4.29
  -1  12 -10    6.53    4.46
  -1  13  11   28.23    4.62
   1  13 -11   38.15    5.21
   1  13 -10   10.07    4.44
   1  13 -10    6.38    3.84
  -1  13  10    3.99    3.64
   1  13  -9   20.83    3.60
  -1  13   9   31.26    4.16
   1  13  -9   23.82    4.26
   1  13  -9   37.59    4.95
   1  13  -8    9.26    3.19
   1  13  -8   10.39    3.90
   1  13  -8   10.42    3.73
  -1  13   8    1.40    3.34
   1  13  -7   16.03    3.25
   1  13  -7   19.97    3.92
   1  13  -7   22.31    3.80
  -1  13   7   10.13    3.34
  -1  13   6   30.87    3.56
   1  13  -6   36.62    4.25
   1  13  -6   39.98    4.09
  -1  13   5   58.34    4.33
   1  13  -5   65.51    4.60
   1  13  -5   69.08    4.84
  -1  13   4   22.92    2.77
   1  13  -4   25.71    3.52
   1  13  -3   12.35    3.31
  -1  13   3    3.78    2.32
  -1  13   2   12.41    3.10
   1  13  -2   13.50    3.07
  -1  13   2    5.61    1.70
  -1  13   1  104.95    5.96
  -1  13   0  251.36   11.22
   1  13   0  241.35   10.03
  -1  13  -1  426.30   18.43
  -1  13  -3   25.37    3.27
  -1  13  -3   31.81    3.82
  -1  13  -4   31.38    3.54
  -1  13  -4   30.33    3.86
  -1  13  -4   25.12    3.63
  -1  13  -5   91.75    5.05
  -1  13  -5   81.56    5.78
  -1  13  -5   73.48    5.27
  -1  13  -6   25.66    3.99
  -1  13  -6   28.50    3.81
  -1  13  -6   21.78    4.05
  -1  13  -7   13.99    3.73
  -1  13  -7   15.70    4.05
  -1  13  -7   11.52    4.06
  -1  13  -8    6.56    3.66
  -1  13  -8   13.68    3.98
  -1  13  -8   12.92    4.11
  -1  13  -9    3.38    3.71
  -1  13  -9    3.09    4.24
  -1  13  -9    0.97    4.34
  -1  13 -10    4.68    4.62
   1  13  11    2.27    4.24
  -1  14  11    2.95    4.12
   1  14 -11   11.59    4.89
  -1  14  10   -3.48    3.93
   1  14 -10    3.46    4.40
   1  14  -9    1.62    4.49
   1  14  -9    2.27    3.81
  -1  14   9    3.83    3.50
   1  14  -8    9.37    3.22
   1  14  -8   12.88    3.94
   1  14  -8    9.51    3.87
  -1  14   8    3.66    3.37
   1  14  -7   15.30    3.28
   1  14  -7   17.04    3.87
   1  14  -7   19.13    3.98
  -1  14   7   12.77    3.51
   1  14  -6   51.53    4.66
   1  14  -6   55.24    4.73
  -1  14   5   31.56    3.55
   1  14  -5   38.33    4.17
  -1  14   4  116.84    5.95
   1  14  -4  118.56    6.44
   1  14  -4  119.09    6.94
   1  14  -3   21.68    3.73
  -1  14   3   18.37    2.32
  -1  14   2  624.75   25.30
   1  14  -2  605.16   26.11
  -1  14   2  617.60   26.08
  -1  14   1  318.38   14.29
   1  14   0  183.16    7.79
  -1  14   0  209.98    9.38
   1  14   1   31.03    2.50
  -1  14  -1   50.09    4.30
   1  14   2    5.52    2.18
  -1  14  -3   24.62    3.85
  -1  14  -3   18.91    3.36
  -1  14  -4   18.88    3.96
  -1  14  -4    9.42    3.27
  -1  14  -5   15.94    3.91
  -1  14  -5    9.62    3.37
  -1  14  -5   13.14    3.56
  -1  14  -6   60.67    4.57
  -1  14  -6   55.51    5.09
  -1  14  -6   48.66    4.75
  -1  14  -7   16.78    4.13
  -1  14  -7   20.03    4.43
  -1  14  -7   25.45    4.50
  -1  14  -8   10.48    3.99
  -1  14  -8   25.24    4.24
  -1  14  -8   18.98    4.27
  -1  14  -9   -1.40    3.87
  -1  14  -9    3.38    4.25
  -1  14  -9    0.74    4.46
   1  14  10   10.61    4.43
  -1  14 -10    7.57    4.58
  -1  15  11    2.65    4.29
   1  15 -11    6.07    4.79
  -1  15  10    4.14    4.19
   1  15 -10    3.91    4.62
   1  15  -9    2.22    4.33
   1  15  -9    1.13    3.81
  -1  15   9    3.93    3.81
   1  15  -8    6.65    3.22
   1  15  -8    5.33    4.10
   1  15  -8    9.51    3.93
  -1  15   8    1.14    3.58
   1  15  -7    5.17    3.29
   1  15  -7   11.36    3.82
  -1  15   7    5.04    3.41
   1  15  -7    9.85    3.94
  -1  15   6   26.92    3.64
   1  15  -6   28.65    4.28
   1  15  -6   35.66    4.40
   1  15  -5   12.09    4.00
   1  15  -5    8.26    3.70
  -1  15   5    8.12    2.83
   1  15  -4   78.76    5.55
   1  15  -4   79.61    5.97
  -1  15   3  335.12   13.85
  -1  15   3  321.04   14.64
   1  15  -3  311.01   14.75
   1  15  -2   24.77    4.00
  -1  15   2   33.64    4.13
  -1  15   1  123.45    7.10
  -1  15   0   76.53    5.48
   1  15   1    1.43    1.78
  -1  15  -1    5.06    3.53
   1  15   2    4.89    2.29
   1  15   3   -0.58    2.37
  -1  15  -3   10.13    3.83
  -1  15  -4    4.22    3.34
  -1  15  -4    9.39    3.93
  -1  15  -5   33.38    4.28
  -1  15  -5   41.71    4.20
  -1  15  -5   29.55    4.68
  -1  15  -6   10.60    3.64
  -1  15  -6   12.59    3.76
  -1  15  -6   14.79    4.18
  -1  15  -7   12.93    4.18
  -1  15  -7   20.19    4.70
  -1  15  -7   15.37    4.25
  -1  15  -8    9.29    4.11
  -1  15  -8   11.36    4.17
  -1  15  -8    7.36    4.31
   1  15   8   14.71    3.92
  -1  15  -9    6.17    4.06
  -1  15  -9   18.16    4.47
   1  15   9   12.89    4.21
  -1  15  -9   15.39    4.81
   1  15  10   10.67    4.51
  -1  15 -10    5.08    4.74
  -1  16  10    4.47    4.29
   1  16 -10    7.34    4.67
   1  16  -9    3.85    4.33
   1  16  -9    0.85    4.08
  -1  16   9    2.22    3.91
   1  16  -8   21.53    3.82
  -1  16   8   29.86    4.34
   1  16  -8   26.52    4.68
   1  16  -8   30.71    4.57
   1  16  -7    2.45    3.35
   1  16  -7    6.93    4.07
  -1  16   7    2.32    3.26
   1  16  -7    3.88    4.05
   1  16  -6   22.98    4.48
  -1  16   6   20.80    3.52
   1  16  -6   28.03    4.22
   1  16  -5   30.40    4.61
  -1  16   5   34.44    3.41
   1  16  -5   37.27    4.26
   1  16  -4   30.07    4.64
  -1  16   4   36.92    3.26
   1  16  -4   39.94    4.22
  -1  16   3   25.16    4.25
   1  16  -3   14.39    4.19
   1  16  -2    6.27    3.97
  -1  16   2    9.91    3.70
  -1  16   1   10.10    3.68
  -1  16   0   27.39    4.49
  -1  16  -1   11.16    3.85
  -1  16  -3   27.50    3.57
  -1  16  -3   27.73    4.34
  -1  16  -4    3.03    3.38
  -1  16  -4    4.33    4.01
   1  16   4    3.64    2.71
  -1  16  -5    8.65    3.84
  -1  16  -5   17.63    3.72
  -1  16  -5   18.50    4.45
   1  16   5   19.15    3.33
  -1  16  -6   22.46    4.07
  -1  16  -6   25.92    4.69
   1  16   6   27.43    3.90
  -1  16  -6   26.07    4.11
  -1  16  -7    4.83    4.24
  -1  16  -7    9.29    4.19
  -1  16  -7    5.69    4.54
   1  16   7    8.21    3.68
  -1  16  -8    6.54    4.31
  -1  16  -8   16.30    4.44
   1  16   8   15.14    4.05
  -1  16  -8   13.65    4.70
  -1  16  -9   17.88    4.63
   1  16   9   12.78    4.41
  -1  16  -9   16.10    4.98
   1  16  10   -1.61    4.47
  -1  16 -10    2.10    4.99
  -1  17  10    4.28    4.26
   1  17 -10    9.30    5.02
   1  17  -9   17.87    4.67
   1  17  -9    8.91    4.40
  -1  17   9    5.91    4.16
   1  17  -8    9.28    3.64
   1  17  -8   13.48    4.29
   1  17  -8    9.34    4.44
  -1  17   8    7.41    3.76
   1  17  -7   16.36    3.95
   1  17  -7   19.70    4.66
  -1  17   7   16.35    3.67
   1  17  -7   22.14    4.44
   1  17  -6    7.21    4.13
  -1  17   6    8.97    3.11
   1  17  -6    9.10    4.08
   1  17  -5   10.27    4.28
  -1  17   5    9.03    2.89
   1  17  -5    9.43    3.81
   1  17  -4   18.23    4.00
  -1  17   4   15.03    4.10
   1  17  -4   22.28    4.43
   1  17  -3   16.59    4.14
  -1  17   3   13.75    4.06
   1  17  -2   19.64    4.40
  -1  17   2   27.00    4.48
  -1  17   1    8.12    3.87
  -1  17   0   53.30    5.14
  -1  17  -1   16.21    4.09
  -1  17  -3    2.87    3.32
  -1  17  -3    5.60    3.92
  -1  17  -4   -2.08    3.58
  -1  17  -4    2.07    4.18
  -1  17  -5   25.74    4.29
  -1  17  -5   24.70    4.88
   1  17   5   25.51    3.67
  -1  17  -5   33.56    4.17
  -1  17  -6    7.58    3.91
  -1  17  -6    4.78    3.85
  -1  17  -6    9.73    4.60
   1  17   6    4.98    3.50
  -1  17  -7    5.95    4.33
  -1  17  -7    3.29    4.13
  -1  17  -7    5.98    4.85
   1  17   7    8.33    3.78
  -1  17  -8   10.93    4.41
  -1  17  -8   16.95    4.59
   1  17   8   10.72    4.28
  -1  17  -8   14.05    4.87
  -1  17  -9    6.49    4.47
   1  17   9    1.65    4.41
  -1  17  -9    9.45    4.89
  -1  17 -10    5.17    5.15
  -1  18  10   -0.86    4.16
   1  18  -9   10.21    4.68
   1  18  -9    7.03    4.48
  -1  18   9    5.18    4.03
   1  18  -8    3.82    3.78
   1  18  -8    9.01    4.33
   1  18  -8    5.79    4.53
  -1  18   8    7.80    3.76
   1  18  -7   12.09    4.65
   1  18  -7    5.64    4.41
   1  18  -7    4.50    3.91
   1  18  -6   13.21    4.34
   1  18  -6   12.29    4.54
   1  18  -5   19.75    4.21
  -1  18   5   14.80    4.35
   1  18  -5   22.92    4.69
   1  18  -4   18.03    4.14
  -1  18   4   13.72    4.43
   1  18  -4   18.38    4.50
   1  18  -3   11.58    4.39
  -1  18   3   11.49    4.18
  -1  18   2   50.15    5.19
  -1  18   1   34.80    4.82
  -1  18   0    5.36    4.15
  -1  18  -1   15.59    4.26
  -1  18  -3   18.77    3.67
  -1  18  -3    4.70    4.42
  -1  18  -4    2.63    3.73
  -1  18  -4   -5.36    4.59
  -1  18  -5   -0.81    4.05
  -1  18  -5    2.70    3.87
  -1  18  -5    6.16    4.58
  -1  18  -6   15.99    4.22
  -1  18  -6   11.35    4.07
  -1  18  -6   13.59    4.79
  -1  18  -7    6.49    4.46
  -1  18  -7    5.19    4.35
  -1  18  -7    7.95    4.80
  -1  18  -8    3.51    4.45
  -1  18  -8   10.79    4.58
  -1  18  -8   11.23    4.93
  -1  18  -9    8.88    5.16
   1  18   9    4.07    4.43
   1  19  -9    4.31    4.63
   1  19  -8    4.43    3.96
   1  19  -8    3.91    4.85
   1  19  -8    2.96    4.33
   1  19  -7    5.25    4.11
  -1  19   7    8.97    4.57
   1  19  -7    9.97    4.93
   1  19  -7   15.93    4.74
   1  19  -6   13.04    4.72
  -1  19   6    3.63    4.32
   1  19  -6    9.32    4.38
  -1  19   5   11.39    4.58
   1  19  -5   11.51    4.64
   1  19  -5   15.13    4.24
   1  19  -4   13.39    4.61
  -1  19   4    5.38    4.41
   1  19  -4    8.21    4.17
   1  19  -3   79.34    6.60
  -1  19   3   80.34    6.35
  -1  19   2   10.51    4.43
  -1  19   1   22.51    4.78
  -1  19   0   10.72    4.37
   1  19   0    4.21    4.18
  -1  19  -1    3.47    4.27
  -1  19  -2   18.85    3.86
  -1  19  -3    1.48    4.51
  -1  19  -3    1.42    3.57
  -1  19  -4   -2.62    4.68
  -1  19  -4   -2.58    3.90
  -1  19  -5   -1.84    4.23
  -1  19  -5    2.56    4.77
  -1  19  -5    3.08    4.08
  -1  19  -6    1.47    4.27
  -1  19  -6    3.81    4.77
  -1  19  -6    2.13    4.07
  -1  19  -7    1.60    4.57
  -1  19  -7    3.65    4.92
  -1  19  -8    3.66    4.70
  -1  19  -8    2.39    5.04
   1  20  -8    3.82    4.97
   1  20  -8    0.65    4.50
   1  20  -7    0.87    4.26
   1  20  -7    5.99    5.05
   1  20  -7    4.71    4.72
  -1  20   6    3.66    4.80
   1  20  -6   10.60    5.14
   1  20  -6    9.59    4.52
  -1  20   5    7.45    4.69
   1  20  -5   11.11    4.90
   1  20  -5    7.21    4.29
   1  20  -4    8.96    4.96
  -1  20   4    3.86    4.69
   1  20  -4    9.82    4.14
  -1  20   3   10.02    4.82
   1  20  -3   13.91    4.95
  -1  20   2    9.70    4.71
  -1  20   1    3.59    4.70
  -1  20   0    7.53    4.71
   1  20   0    8.83    4.73
  -1  20  -1   12.00    4.70
   1  20   1    8.54    4.58
  -1  20  -2   20.28    4.06
  -1  20  -3    1.43    4.86
  -1  20  -3    7.12    3.93
  -1  20  -4    2.23    5.05
  -1  20  -5    5.40    4.58
  -1  20  -5    2.69    5.09
  -1  20  -6   -0.74    4.17
  -1  20  -6    2.46    4.97
  -1  20  -7    5.45    4.79
   1  21  -7    7.55    4.57
   1  21  -7    2.87    4.69
  -1  21   6   11.88    5.25
   1  21  -6    9.73    5.22
   1  21  -6    9.77    4.75
  -1  21   5   12.07    5.14
   1  21  -5   12.71    5.18
   1  21  -5   11.41    4.47
   1  21  -4   13.06    5.07
  -1  21   4   10.13    5.03
   1  21  -4    4.96    4.29
  -1  21   3   -0.07    4.92
   1  21  -3    8.56    5.11
  -1  21   2    4.69    4.91
  -1  21   1    4.85    4.85
   1  21   0    4.72    4.88
  -1  21   0    3.90    4.81
   1  21   1   10.06    5.04
  -1  21  -1    9.82    5.09
  -1  21  -3    9.21    5.34
  -1  21  -4    5.80    5.18
  -1  21  -5    7.18    4.79
   1  22  -6    8.48    4.92
   1  22  -5   12.11    4.73
  -1  22   4   -0.78    5.15
   1  22  -4    0.69    4.50
  -1  22   3   -1.04    5.27
   1  22  -3    6.63    5.25
   1  22  -3    2.26    4.35
  -1  22   2    3.17    5.28
  -1  22   1    8.83    5.27
   1  22   0    2.55    5.16
  -1  22   0    1.99    5.16
   1  22   1   10.71    5.44
  -1  22  -1    8.07    5.35
   1  22   2    3.82    5.27
   1  23  -4    4.03    4.64
   1  23  -3    7.36    4.81
  -2 -23   3    1.47   10.52
  -2 -22   4  -11.65   11.03
  -2 -22   3    1.04   10.98
  -2 -22   3   13.42   10.35
  -2 -22   2    1.27   10.90
  -2 -22   2  -10.77   10.08
  -2 -22   1    4.29   10.85
  -2 -22   1    1.23    9.78
  -2 -22   0    9.07   11.04
  -2 -22   0    8.84    9.99
  -2 -22  -1   13.37   10.31
   2 -22   1   -0.45    9.55
   2 -22   2    4.31   10.23
  -2 -21   4   -1.14   10.50
  -2 -21   4    8.10    9.43
  -2 -21   3    8.37   10.17
  -2 -21   3   -0.75    9.53
  -2 -21   2    2.17   10.14
  -2 -21   2    1.69    9.32
  -2 -21   1   13.13   10.22
  -2 -21   1    8.57    9.42
  -2 -21   0    5.82   10.31
  -2 -21   0    7.46    9.56
  -2 -21  -1   15.47   10.58
  -2 -21  -1   15.71   10.04
  -2 -21  -2    8.44   10.70
  -2 -21  -2   10.18   10.20
   2 -21   2   -0.43    9.32
  -2 -21  -3   19.90   10.66
   2 -21   3    8.83    9.59
   2 -21   4   13.11   10.01
   2 -21   5   -3.72    9.80
   2 -20  -8    2.99    8.71
   2 -20  -7    7.17   11.51
   2 -20  -7    1.51    8.68
   2 -20  -7    6.88    4.51
   2 -20  -6    6.43   11.27
  -2 -20   5    1.58    9.63
   2 -20  -5   -3.78   11.04
  -2 -20   4   30.53   10.00
  -2 -20   4   29.82    9.30
  -2 -20   3    2.90    9.16
  -2 -20   3   12.25    8.76
  -2 -20   2   18.18    9.61
  -2 -20   2   14.48    8.72
  -2 -20   1    0.19    9.08
  -2 -20   1    3.60    8.50
  -2 -20   0    1.50    9.16
  -2 -20   0   10.48    9.18
  -2 -20  -1    8.60    9.23
  -2 -20  -1   10.24    8.94
  -2 -20  -2    5.48    9.63
   2 -20   2    4.04    8.70
  -2 -20  -2    6.42    8.79
   2 -20   3   -5.08    8.87
  -2 -20  -3   -0.19    9.04
  -2 -20  -4   11.14   10.04
   2 -20   4   12.77    9.15
  -2 -20  -5    2.38   10.23
  -2 -20  -5    2.71    9.17
   2 -20   5    0.20    9.25
   2 -19  -9   -1.38    8.61
   2 -19  -8    7.49   11.34
   2 -19  -8    2.12    8.43
   2 -19  -8    5.33    4.44
   2 -19  -7    4.94   11.05
   2 -19  -7    9.28    4.38
   2 -19  -6   13.37   10.81
  -2 -19   5   32.49    9.80
   2 -19  -5   29.19   11.26
  -2 -19   4    7.01    8.83
  -2 -19   4   14.91    8.37
  -2 -19   3   24.92    9.05
   2 -19  -3   22.79   11.18
  -2 -19   3   16.22    8.46
  -2 -19   2   -0.85    8.20
  -2 -19   2    1.80    7.96
  -2 -19   1    0.68    8.16
  -2 -19   1    8.69    8.39
  -2 -19   0   12.52    8.40
  -2 -19   0   22.63    8.17
  -2 -19  -1   36.68    8.96
  -2 -19  -1   26.84    8.37
   2 -19   2   12.45    8.35
  -2 -19  -2   -5.60    7.86
  -2 -19  -3    5.10    8.60
   2 -19   3   -2.30    8.32
  -2 -19  -3   12.11    8.19
  -2 -19  -4    4.26    8.90
   2 -19   4   -1.34    8.46
  -2 -19  -5    7.29    9.25
   2 -19   5    8.56    8.69
  -2 -19  -5    4.25    8.26
  -2 -19  -6    8.54    9.89
  -2 -19  -6   -0.18    8.67
  -2 -19  -7    4.14   10.12
   2 -18  -9    3.22   10.76
   2 -18  -9    3.26    8.22
   2 -18  -8    3.65    7.79
   2 -18  -8   18.29   10.83
   2 -18  -8    3.63    4.21
   2 -18  -7   -7.20   10.21
   2 -18  -7    7.85    4.14
   2 -18  -6   -2.27   10.24
  -2 -18   5   11.82    8.48
   2 -18  -5    5.11    9.99
  -2 -18   4   42.00    9.22
  -2 -18   4   33.92    8.66
  -2 -18   3   11.61    8.09
   2 -18  -3    7.20    9.88
  -2 -18   3   -8.81    7.79
  -2 -18   2   -0.46    7.44
  -2 -18   2    8.49    7.77
  -2 -18   1    6.49    7.11
  -2 -18   1   12.22    7.45
  -2 -18   0    7.85    7.30
  -2 -18   0   13.33    7.33
  -2 -18  -1   68.60    9.28
  -2 -18  -1   79.52    9.15
  -2 -18  -2   33.69    8.00
  -2 -18  -3   13.89    7.80
   2 -18   3   18.62    8.32
  -2 -18  -4    6.08    7.86
   2 -18   4    2.35    8.03
  -2 -18  -5    7.82    8.41
   2 -18   5    2.13    8.45
  -2 -18  -5    4.75    7.85
  -2 -18  -6    6.60    8.11
  -2 -18  -6    8.61    9.13
  -2 -18  -7   -2.97    8.43
  -2 -18  -7    2.45    9.45
  -2 -18  -8    7.07    9.72
   2 -17  -9   -2.01   10.19
   2 -17  -9   -3.99    7.48
   2 -17  -9    2.96    4.50
   2 -17  -8   -3.90    7.49
   2 -17  -8    1.18   10.03
   2 -17  -8    8.57    4.18
   2 -17  -7    7.24    9.86
   2 -17  -7   10.05    4.03
   2 -17  -6    5.43    9.44
   2 -17  -6    4.55    3.77
  -2 -17   5    9.90    7.83
  -2 -17   5    1.96    7.33
   2 -17  -5   -1.73    9.15
  -2 -17   4   19.92    8.06
  -2 -17   4   15.34    7.40
  -2 -17   3    6.38    7.17
   2 -17  -3    0.76    9.03
  -2 -17   3   -0.14    7.34
  -2 -17   2    5.71    6.57
   2 -17  -2   -3.24    9.04
  -2 -17   2    3.09    6.77
  -2 -17   1    5.74    6.22
  -2 -17   1    2.06    6.36
  -2 -17   0    1.98    5.96
  -2 -17   0   -1.44    6.33
  -2 -17  -1   69.83    8.30
  -2 -17  -1   58.05    8.06
  -2 -17  -2    4.70    6.52
  -2 -17  -3   26.47    7.22
   2 -17   3   21.73    7.96
  -2 -17  -4    8.92    7.31
   2 -17   4   12.40    7.89
  -2 -17  -4    1.55    7.16
  -2 -17  -5    5.75    7.59
   2 -17   5    2.34    7.85
  -2 -17  -5    5.46    7.15
  -2 -17  -6    7.16    7.67
  -2 -17  -6    6.31    7.96
  -2 -17  -7   -4.92    7.82
  -2 -17  -7   13.13    8.82
  -2 -17  -8    5.03    8.01
  -2 -17  -8   10.43    9.62
  -2 -17  -9   11.31    9.59
   2 -16 -10   10.83    4.57
   2 -16  -9    6.33    7.33
   2 -16  -9    9.84    9.90
   2 -16  -9    6.84    4.42
   2 -16  -8   -0.93    9.51
   2 -16  -8   12.14    7.40
   2 -16  -8   11.51    4.06
   2 -16  -7    8.18    9.14
   2 -16  -7    5.26    3.80
  -2 -16   6   12.17    7.92
   2 -16  -6   16.38    9.50
   2 -16  -6   13.90    3.73
  -2 -16   5    7.16    7.35
  -2 -16   5    1.92    7.06
   2 -16  -5    9.26    9.01
  -2 -16   4    8.44    7.38
  -2 -16   4   -3.64    7.08
  -2 -16   3   72.06    8.62
  -2 -16   3   79.01    9.06
  -2 -16   2   18.46    6.10
   2 -16  -2    1.60    8.62
  -2 -16   2   15.34    6.27
  -2 -16   1    3.24    5.51
  -2 -16   1   -7.21    5.92
  -2 -16   0   35.60    6.56
  -2 -16   0   27.59    6.65
  -2 -16  -1   22.65    6.30
  -2 -16  -1   15.95    6.19
  -2 -16  -2    0.12    5.81
  -2 -16  -3    4.92    6.22
   2 -16   3   18.93    7.36
  -2 -16  -4    6.39    6.29
   2 -16   4   11.95    7.36
  -2 -16  -4   10.01    6.49
  -2 -16  -5   12.36    6.97
   2 -16   5    8.96    7.73
  -2 -16  -5    5.38    6.66
  -2 -16  -6   21.49    7.41
  -2 -16  -6   21.18    7.54
  -2 -16  -7    0.28    7.09
  -2 -16  -7   -2.46    7.80
  -2 -16  -8    9.23    7.63
  -2 -16  -8   21.23    9.09
  -2 -16  -9    1.64    7.60
  -2 -16  -9    5.74    9.17
  -2 -16 -10    2.41    8.35
   2 -15 -10    9.59    9.66
   2 -15 -10    2.31    4.28
   2 -15  -9   -1.61    6.78
   2 -15  -9   -3.83    9.00
   2 -15  -9    6.77    4.20
   2 -15  -8   22.82    9.78
   2 -15  -8   13.26    7.01
   2 -15  -8   14.92    4.00
   2 -15  -7   10.73    8.52
   2 -15  -7   10.79    3.75
  -2 -15   6   17.39    7.40
   2 -15  -6   24.34    3.97
  -2 -15   5   91.41    9.06
   2 -15  -5   76.36   10.35
  -2 -15   5   78.70    8.77
  -2 -15   4   27.02    6.89
  -2 -15   4   13.39    7.28
  -2 -15   3   58.83    7.35
  -2 -15   3   56.48    7.52
  -2 -15   2   40.76    6.59
  -2 -15   2   43.00    6.60
  -2 -15   1    1.33    5.29
   2 -15  -1    3.46    8.03
  -2 -15   1    3.91    5.32
  -2 -15   0   13.71    5.77
  -2 -15   0    7.21    5.77
  -2 -15  -1  295.95   15.79
  -2 -15  -1  304.75   15.88
  -2 -15  -2   16.60    6.40
  -2 -15  -3    5.10    5.90
   2 -15   3    2.36    6.63
  -2 -15  -4    8.11    6.27
   2 -15   4   13.26    7.22
  -2 -15  -4    8.97    6.21
  -2 -15  -5   12.77    6.36
   2 -15   5   10.03    7.16
  -2 -15  -5    6.60    6.61
  -2 -15  -6    7.30    6.56
   2 -15   6    2.60    7.39
  -2 -15  -6    0.90    6.56
  -2 -15  -7    9.45    6.69
  -2 -15  -7   11.46    7.23
  -2 -15  -8    4.00    7.00
  -2 -15  -8   10.99    8.03
  -2 -15  -9   -0.82    7.20
  -2 -15  -9   11.89    8.56
  -2 -15 -10    1.45    7.59
   2 -14 -11    5.86    4.53
   2 -14 -10   27.43    4.58
   2 -14 -10   30.94    9.84
   2 -14  -9    4.73    3.87
   2 -14  -9    3.51    6.30
   2 -14  -9    0.49    8.46
   2 -14  -8   29.32    4.13
   2 -14  -8   16.54    6.90
   2 -14  -8   18.92    9.01
   2 -14  -7   16.78    3.81
   2 -14  -7   21.59    8.63
   2 -14  -6  201.48    9.33
   2 -14  -6  184.87   13.88
  -2 -14   6  173.47   12.29
  -2 -14   5   -3.84    6.26
   2 -14  -5    3.36    7.97
  -2 -14   5    9.42    6.19
   2 -14  -4  129.89   12.08
  -2 -14   4  147.06   10.25
  -2 -14   4  145.07    9.82
  -2 -14   3    9.65    5.49
  -2 -14   3    5.74    5.34
  -2 -14   2   19.46    5.52
  -2 -14   2   18.37    5.47
  -2 -14   1   32.97    5.84
  -2 -14   1   23.30    5.85
  -2 -14   0   15.34    5.51
  -2 -14   0   11.92    5.48
  -2 -14  -1   18.43    5.83
  -2 -14  -1    9.69    5.48
  -2 -14  -2   92.40    8.14
   2 -14   3   30.89    6.86
  -2 -14  -3   29.79    6.51
  -2 -14  -4    9.58    5.98
   2 -14   4    5.98    6.56
  -2 -14  -4    3.03    5.68
  -2 -14  -5   13.00    3.27
  -2 -14  -5   12.84    6.64
   2 -14   5   10.72    6.88
  -2 -14  -5   19.45    6.42
  -2 -14  -6   17.69    3.64
  -2 -14  -6   17.98    6.69
  -2 -14  -6   27.71    6.51
  -2 -14  -7    3.24    6.18
  -2 -14  -7   -2.02    6.62
  -2 -14  -7    2.19    3.53
  -2 -14  -8   28.46    7.02
  -2 -14  -8   26.48    7.61
  -2 -14  -9   -2.53    6.73
  -2 -14  -9   -0.66    7.89
  -2 -14 -10   -4.46    7.13
   2 -13 -11   53.65    5.63
   2 -13 -10   10.24    8.62
   2 -13 -10    8.13    4.30
   2 -13  -9    2.98    6.18
   2 -13  -9   -6.47    8.34
   2 -13  -9   12.66    3.88
   2 -13  -8   53.38    7.69
   2 -13  -8   62.52    9.68
   2 -13  -8   73.91    5.13
   2 -13  -7   29.27    8.33
   2 -13  -7   34.10    4.04
  -2 -13   6   13.10    6.36
   2 -13  -6    8.93    3.29
  -2 -13   6   -0.09    5.80
   2 -13  -6   -6.45    7.50
  -2 -13   5    8.99    5.95
   2 -13  -5    3.60    7.28
  -2 -13   5   19.89    5.62
  -2 -13   4   27.70    5.64
   2 -13  -4   20.37    7.48
  -2 -13   4   24.01    5.21
  -2 -13   3   97.57    7.47
  -2 -13   3  102.81    7.69
  -2 -13   2   14.96    4.95
   2 -13  -2   25.96    7.77
  -2 -13   2   13.32    5.17
   2 -13  -1  142.65   12.32
  -2 -13   1  170.00   10.05
  -2 -13   1  171.74   10.11
  -2 -13   0   35.97    5.90
  -2 -13   0   41.77    5.87
  -2 -13  -1   17.78    5.27
  -2 -13  -1   14.31    5.18
  -2 -13  -2   30.94    5.91
   2 -13   3   13.78    6.21
  -2 -13  -3   21.15    5.62
  -2 -13  -4   36.08    6.77
  -2 -13  -4   34.24    6.70
  -2 -13  -5    3.39    5.82
   2 -13   5    4.01    6.33
  -2 -13  -5    0.78    5.65
  -2 -13  -6    3.53    3.50
  -2 -13  -6    7.31    6.19
  -2 -13  -6    2.50    5.73
  -2 -13  -7   54.04    6.97
  -2 -13  -7   51.96    7.68
  -2 -13  -7   39.06    4.50
  -2 -13  -8    5.12    6.62
  -2 -13  -8   -0.72    6.38
  -2 -13  -8    5.55    3.89
  -2 -13  -9   48.45    8.39
  -2 -13  -9   34.67    7.29
  -2 -13  -9   50.11    5.21
  -2 -13 -10   -1.09    6.55
  -2 -13 -10   -0.46    4.46
  -2 -13 -11   10.08    5.07
   2 -12 -12   18.31    4.81
   2 -12 -11    6.70    4.73
   2 -12 -10   75.74    5.57
   2 -12 -10   55.69    9.71
   2 -12  -9    2.81    3.69
   2 -12  -9    2.96    5.73
   2 -12  -9    9.08    7.81
   2 -12  -8   17.26    3.86
   2 -12  -8   11.48    6.07
   2 -12  -8    2.87    7.95
   2 -12  -7   20.92    3.49
   2 -12  -7    1.32    7.47
  -2 -12   6   17.11    5.84
  -2 -12   6    6.84    5.73
   2 -12  -6   16.62    7.37
   2 -12  -6   28.05    3.37
   2 -12  -5   13.81    7.13
  -2 -12   5   18.96    5.60
  -2 -12   5   26.14    5.15
   2 -12  -4   13.92    6.75
  -2 -12   4   17.46    4.60
  -2 -12   4   23.44    4.94
  -2 -12   3   92.65    6.95
  -2 -12   3  103.79    7.34
   2 -12  -2    2.83    6.24
  -2 -12   2    3.89    4.19
  -2 -12   2    5.25    4.30
  -2 -12   1  298.49   14.51
   2 -12  -1  299.86   16.40
  -2 -12   1  290.09   14.59
  -2 -12   0   58.30    5.89
  -2 -12   0   49.27    5.77
  -2 -12  -1  169.82   10.03
  -2 -12  -2  220.34   11.91
   2 -12   3  142.56    8.48
  -2 -12  -3    8.89    5.24
  -2 -12  -4   72.65    6.12
  -2 -12  -4  160.82    8.75
  -2 -12  -4  105.94    5.32
   2 -12   4   68.54    8.45
  -2 -12  -4  178.68    9.05
  -2 -12  -5   30.89    6.51
  -2 -12  -5   35.51    6.42
  -2 -12  -6  135.63    9.00
  -2 -12  -6  146.04    9.23
  -2 -12  -7    1.97    3.53
  -2 -12  -7    3.32    6.06
  -2 -12  -7    6.27    5.74
  -2 -12  -8   53.94    4.98
  -2 -12  -8   50.53    7.38
  -2 -12  -8   42.46    6.80
  -2 -12  -9    1.74    4.20
  -2 -12  -9   -1.78    6.31
  -2 -12  -9   -1.25    6.41
  -2 -12 -10    2.68    6.20
  -2 -12 -10   10.72    4.57
  -2 -12 -11    2.68    4.94
   2 -11 -12   10.87    4.61
   2 -11 -12   13.99    5.38
   2 -11 -11   77.67    6.51
   2 -11 -11   73.88    5.98
   2 -11 -10    6.54    4.13
   2 -11 -10    4.54    8.04
   2 -11 -10    9.92    4.29
   2 -11  -9   37.88    4.12
   2 -11  -9   34.49    4.47
   2 -11  -9   16.16    7.85
   2 -11  -9   20.18    5.84
   2 -11  -8   14.93    3.74
   2 -11  -8   15.89    5.78
   2 -11  -8   16.77    6.98
   2 -11  -7   26.51    3.54
   2 -11  -7   17.38    7.02
  -2 -11   6    0.67    5.16
  -2 -11   6   11.88    5.19
   2 -11  -6   15.45    3.08
   2 -11  -6    1.79    6.60
  -2 -11   5   23.60    4.91
   2 -11  -5   13.65    6.22
  -2 -11   5   15.30    4.35
  -2 -11   4    7.74    4.00
  -2 -11   4   14.23    4.38
  -2 -11   3   56.97    5.78
  -2 -11   3   78.58    6.11
   2 -11  -2   31.68    6.25
  -2 -11   2   29.42    4.38
   2 -11  -1   18.07    6.35
  -2 -11   1   71.55    5.68
  -2 -11   0   30.89    4.51
  -2 -11  -1  437.88   19.89
  -2 -11  -2    3.20    2.49
   2 -11   2    7.07    4.66
   2 -11   3   96.25    8.30
  -2 -11  -3  110.69    5.75
  -2 -11  -4    7.73    4.95
  -2 -11  -4   16.79    2.63
   2 -11   4   22.75    5.84
  -2 -11  -4   -0.63    3.79
  -2 -11  -5    9.51    4.30
  -2 -11  -5   19.94    5.39
  -2 -11  -5   20.07    5.45
   2 -11   5   19.96    6.23
  -2 -11  -5   13.81    2.76
  -2 -11  -6   19.51    5.25
  -2 -11  -6   13.48    5.58
  -2 -11  -6   10.11    5.57
  -2 -11  -7  213.61   10.21
  -2 -11  -7  169.60    9.07
  -2 -11  -7  193.84   11.35
  -2 -11  -7  191.81   11.55
  -2 -11  -8   12.26    5.58
  -2 -11  -8    8.21    5.89
  -2 -11  -8    4.99    3.85
  -2 -11  -8    3.18    5.56
  -2 -11  -9   30.04    6.24
  -2 -11  -9   24.80    6.77
  -2 -11  -9   25.50    4.50
  -2 -11  -9   29.34    6.55
  -2 -11 -10   -1.17    4.37
  -2 -11 -10   -2.23    5.85
  -2 -11 -10   -3.17    6.48
  -2 -11 -11   16.43    4.87
   2 -10 -13   13.46    5.66
   2 -10 -12   39.71    5.53
   2 -10 -12   30.67    4.87
   2 -10 -11   35.11    5.13
   2 -10 -11   32.75    4.66
   2 -10 -10   59.59    5.25
   2 -10 -10   53.18    4.91
   2 -10  -9    8.69    7.09
   2 -10  -9    9.37    5.17
   2 -10  -9   15.51    3.73
   2 -10  -9   19.22    3.74
   2 -10  -8   -3.70    5.12
   2 -10  -8   -1.28    6.53
   2 -10  -8    5.46    3.46
   2 -10  -8    7.81    3.34
   2 -10  -7   77.66    4.66
   2 -10  -7   58.39    8.03
   2 -10  -7   53.97    6.69
  -2 -10   6   61.57    5.46
   2 -10  -6   60.65    4.04
  -2 -10   6   40.08    5.54
   2 -10  -6   36.56    7.03
  -2 -10   5   14.11    3.85
   2 -10  -5   18.05    2.71
   2 -10  -5    6.80    5.75
  -2 -10   5    3.34    4.00
   2 -10  -4  179.42   11.95
  -2 -10   4  202.58   10.27
  -2 -10   3    5.46    3.71
  -2 -10   2  406.49   18.25
   2 -10  -2  411.56   19.87
   2 -10  -2  408.54   16.64
  -2 -10   1  122.10    7.09
   2 -10  -1  106.27    8.84
  -2 -10   0   16.36    3.83
  -2 -10  -1   77.85    6.02
   2 -10   2   73.05    6.74
  -2 -10  -3   30.14    3.20
   2 -10   3   21.00    5.40
  -2 -10  -3   29.61    4.62
  -2 -10  -4   35.96    2.86
  -2 -10  -4   30.61    3.83
  -2 -10  -5   -3.08    4.85
  -2 -10  -5    1.13    2.46
  -2 -10  -5   -1.24    3.83
   2 -10   6   18.57    5.87
  -2 -10  -6   20.67    4.86
  -2 -10  -6   17.42    5.08
  -2 -10  -7   13.90    5.55
  -2 -10  -7    2.96    5.28
  -2 -10  -7    4.37    5.40
  -2 -10  -8   64.15    6.44
  -2 -10  -8   53.10    4.79
  -2 -10  -8   55.77    6.60
  -2 -10  -8   60.53    7.05
  -2 -10  -9    8.32    5.79
  -2 -10  -9    5.17    5.84
  -2 -10  -9    3.74    4.03
  -2 -10  -9    4.40    5.49
  -2 -10 -10    3.88    4.23
  -2 -10 -10    4.48    5.80
  -2 -10 -10    6.34    6.26
  -2 -10 -11    2.92    6.98
  -2 -10 -11    0.71    4.67
   2  -9 -13   60.86    6.51
   2  -9 -12   16.34    4.83
   2  -9 -12   11.39    5.01
   2  -9 -11  111.92    6.94
   2  -9 -11  118.07    7.42
   2  -9 -10    7.07    4.06
   2  -9 -10    5.32    3.71
   2  -9  -9   10.56    3.77
   2  -9  -9   10.28    5.11
   2  -9  -9    3.48    6.87
   2  -9  -8   28.70    3.67
   2  -9  -8   30.03    6.78
   2  -9  -8   19.60    5.16
   2  -9  -8   35.96    3.71
   2  -9  -7  228.79    9.97
   2  -9  -7  191.31   12.47
   2  -9  -7  217.71   10.08
  -2  -9   7  252.87   11.29
   2  -9  -7  173.90   11.37
  -2  -9   7  215.98    9.47
  -2  -9   6   -0.95    1.51
  -2  -9   6    0.55    3.43
   2  -9  -6    1.20    5.42
   2  -9  -6    1.21    2.59
  -2  -9   6    1.64    3.77
  -2  -9   5  254.88   10.56
  -2  -9   5  226.41   10.16
   2  -9  -4   38.47    6.19
  -2  -9   4   33.80    4.02
   2  -9  -3  278.70   12.73
  -2  -9   3  316.95   13.57
  -2  -9   2  183.45   10.41
   2  -9  -2  225.77    9.12
  -2  -9   1  279.17   13.18
  -2  -9   0   14.74    3.54
   2  -9   1   45.66    5.35
  -2  -9  -1   61.58    4.91
   2  -9   2    5.32    4.29
  -2  -9  -3   27.35    3.22
   2  -9   3   13.56    5.09
  -2  -9  -4   16.17    2.26
  -2  -9  -4   17.97    4.26
  -2  -9  -4   14.99    3.24
   2  -9   4    7.29    5.02
  -2  -9  -5   83.07    6.49
  -2  -9  -5   86.55    4.49
  -2  -9  -5   77.03    5.56
   2  -9   5   80.27    7.65
  -2  -9  -6    2.46    2.71
  -2  -9  -6    4.68    4.50
   2  -9   6    6.55    5.27
  -2  -9  -6    4.01    4.29
  -2  -9  -7  114.70    8.31
  -2  -9  -7  124.47    7.79
  -2  -9  -8   22.27    5.73
  -2  -9  -8   18.45    5.33
  -2  -9  -8   12.67    3.65
  -2  -9  -8   15.26    5.43
  -2  -9  -9   60.49    6.41
  -2  -9  -9   47.52    6.61
  -2  -9  -9   49.65    4.90
  -2  -9  -9   40.60    6.11
  -2  -9 -10   -1.64    4.31
  -2  -9 -10   -0.85    5.64
  -2  -9 -10    5.74    6.09
  -2  -9 -11   13.99    7.03
  -2  -9 -11   12.78    4.75
  -2  -9 -12    0.96    7.44
  -2  -9 -12    1.80    5.00
   2  -8 -13   14.78    5.38
   2  -8 -12   31.34    5.03
   2  -8 -12   28.89    4.84
   2  -8 -11    6.80    4.11
   2  -8 -11    8.63    4.00
   2  -8 -10   48.85    4.91
   2  -8 -10   63.06    4.90
  -2  -8   9   10.94    2.68
   2  -8  -9    5.90    6.27
   2  -8  -9    2.08    4.73
   2  -8  -9   11.55    3.55
   2  -8  -9    3.26    3.37
  -2  -8   8   52.23    3.35
   2  -8  -8   37.78    4.01
   2  -8  -8   35.30    6.68
   2  -8  -8   37.96    5.42
   2  -8  -8   49.78    4.00
   2  -8  -7  115.11    5.81
   2  -8  -7   91.07    8.19
   2  -8  -7   97.25    5.62
  -2  -8   7  117.02    5.15
   2  -8  -7   86.06    7.04
  -2  -8   7   79.92    6.39
   2  -8  -6  113.56    5.16
  -2  -8   6   66.28    5.65
   2  -8  -6   82.98    7.66
   2  -8  -6   87.20    5.18
   2  -8  -6   91.97    6.86
  -2  -8   6   78.65    5.56
  -2  -8   6  105.18    4.51
  -2  -8   5   14.58    3.12
   2  -8  -5   21.58    2.36
   2  -8  -5   10.07    4.99
  -2  -8   5   17.25    1.56
   2  -8  -4   30.56    4.03
   2  -8  -4   20.87    5.76
   2  -8  -3   70.09    3.47
   2  -8  -3   73.98    4.52
  -2  -8   2  246.64   11.47
  -2  -8   1 1251.42   51.49
  -2  -8   0  921.94   37.03
   2  -8   0  838.49   37.45
  -2  -8  -1   63.00    5.02
   2  -8   1   67.93    5.94
   2  -8   2  490.56   22.11
  -2  -8  -3  397.84   16.84
  -2  -8  -3  363.33   15.08
   2  -8   3  352.24   17.13
  -2  -8  -4  173.45    7.43
  -2  -8  -4  152.81    7.97
   2  -8   5    7.15    4.65
  -2  -8  -5    4.91    4.11
  -2  -8  -5    3.44    2.24
  -2  -8  -5   -2.41    3.61
  -2  -8  -6   27.08    4.39
  -2  -8  -6   32.54    2.96
   2  -8   6   25.14    5.23
  -2  -8  -7    9.36    4.70
  -2  -8  -7    6.39    4.75
  -2  -8  -8   16.29    5.16
  -2  -8  -8   12.54    5.66
  -2  -8  -9    8.87    5.58
  -2  -8  -9    9.35    4.85
  -2  -8  -9    3.70    5.19
  -2  -8  -9    1.03    3.77
  -2  -8 -10   39.41    6.39
  -2  -8 -10   34.04    4.92
  -2  -8 -11    7.60    6.68
  -2  -8 -11    3.75    4.65
  -2  -8 -12   21.11    7.45
  -2  -8 -12   13.57    5.27
   2  -7 -13    7.42    5.15
   2  -7 -12    8.07    4.41
   2  -7 -11  102.92    6.42
   2  -7 -11   89.98    6.52
   2  -7 -10   -1.50    3.47
   2  -7 -10    4.07    3.30
  -2  -7  10    2.11    2.82
  -2  -7   9  369.71   14.00
   2  -7  -9  370.72   14.39
  -2  -7   8   35.98    2.86
   2  -7  -8   19.02    4.64
   2  -7  -8   15.19    5.74
   2  -7  -8   28.75    3.59
   2  -7  -8   23.29    3.28
  -2  -7   7  114.35    6.17
  -2  -7   7  112.15    5.26
   2  -7  -7   85.88    5.66
   2  -7  -7   70.29    8.07
   2  -7  -7   96.91    7.01
   2  -7  -7  125.07    5.76
   2  -7  -6    2.41    2.03
  -2  -7   6    2.25    1.47
   2  -7  -6    4.19    4.79
   2  -7  -6    3.40    3.87
  -2  -7   6    1.66    2.72
   2  -7  -6    5.58    2.28
  -2  -7   6    0.87    2.70
  -2  -7   5   13.12    2.63
   2  -7  -5   13.96    3.91
   2  -7  -5   17.18    2.30
  -2  -7   5   10.65    1.50
   2  -7  -4    2.96    2.86
  -2  -7   4    1.97    2.66
   2  -7  -4    1.32    1.63
   2  -7  -4   -0.21    3.45
   2  -7  -4    0.08    4.51
   2  -7  -3   11.68    3.01
  -2  -7   3   11.60    2.82
   2  -7  -3   10.05    1.78
   2  -7  -3    9.63    3.64
   2  -7  -3   11.76    4.82
  -2  -7   2   66.92    4.72
  -2  -7   1  355.49   15.24
   2  -7  -1  325.22   15.70
   2  -7   0   33.42    4.34
  -2  -7   0   18.03    3.45
  -2  -7  -1 1248.52   51.09
   2  -7   1 1229.77   51.60
   2  -7   2   50.21    5.42
   2  -7   3  268.07   14.72
  -2  -7  -3  307.13   12.85
   2  -7   4   16.69    4.65
  -2  -7  -4   27.58    4.32
  -2  -7  -4   15.27    3.30
  -2  -7  -4   23.73    2.10
   2  -7   5  268.67   14.20
  -2  -7  -5  281.39   13.09
  -2  -7  -5  300.10   12.47
  -2  -7  -6   19.54    4.48
  -2  -7  -6   17.82    4.04
  -2  -7  -6   16.34    2.58
  -2  -7  -7  254.69   11.37
  -2  -7  -7  206.30   11.68
  -2  -7  -8    3.71    5.02
  -2  -7  -8    0.92    4.46
  -2  -7  -9   45.15    4.42
  -2  -7  -9   31.03    5.29
  -2  -7  -9   37.22    5.73
  -2  -7 -10   -1.53    4.20
  -2  -7 -10    6.28    5.90
  -2  -7 -11   21.63    4.85
  -2  -7 -11   30.80    6.94
  -2  -7 -12    2.60    4.96
  -2  -7 -12    5.33    7.40
   2  -6 -13   21.27    5.16
  -2  -6  12   74.09    5.43
   2  -6 -12   79.49    6.17
  -2  -6  11   54.68    4.53
   2  -6 -11   54.47    5.13
   2  -6 -11   55.26    5.05
   2  -6 -10    0.31    3.41
   2  -6 -10    6.61    3.50
  -2  -6  10    0.20    2.95
   2  -6  -9    9.87    3.82
   2  -6  -9   16.93    3.36
   2  -6  -9   19.81    3.70
  -2  -6   9   20.08    3.08
   2  -6  -8   98.18    6.23
   2  -6  -8   88.46    7.04
   2  -6  -7   39.96    3.35
  -2  -6   7   30.24    2.66
   2  -6  -7   28.52    3.03
   2  -6  -7   24.65    5.47
   2  -6  -7   32.59    4.49
  -2  -6   6  122.77    5.06
   2  -6  -6   78.07    5.18
  -2  -6   6  120.18    5.61
   2  -6  -6   73.94    7.34
   2  -6  -6   89.96    6.45
   2  -6  -6  112.72    5.36
   2  -6  -5   71.26    3.37
   2  -6  -5   40.36    3.35
   2  -6  -5   61.51    4.42
  -2  -6   5   52.19    2.76
  -2  -6   5   36.03    3.39
   2  -6  -5   59.77    4.95
   2  -6  -5   45.99    5.89
   2  -6  -4  448.98   19.57
   2  -6  -4  441.58   21.19
   2  -6  -4  469.91   20.04
   2  -6  -4  404.43   19.36
   2  -6  -4  427.22   20.67
   2  -6  -3  173.65    9.94
  -2  -6   3  177.02    8.26
   2  -6  -3  178.18    7.54
   2  -6  -3  170.41    8.06
   2  -6  -3  170.94    9.16
  -2  -6   2  485.85   20.59
  -2  -6   1   39.76    3.67
   2  -6  -1   38.78    4.45
  -2  -6   0  316.83   11.83
   2  -6   0  188.78   11.94
  -2  -6  -1   26.21    3.33
   2  -6   1   20.40    4.00
   2  -6   2  731.01   31.22
  -2  -6  -3    1.52    3.05
  -2  -6  -3    2.17    1.42
   2  -6   3    2.81    3.90
  -2  -6  -4  277.09   12.52
   2  -6   4  250.74   12.74
  -2  -6  -4  270.53   11.59
  -2  -6  -4  257.53   10.95
  -2  -6  -5    2.89    3.13
  -2  -6  -5    7.89    3.56
  -2  -6  -5    5.25    2.02
   2  -6   5    7.92    3.81
  -2  -6  -6   72.34    5.83
  -2  -6  -6   71.20    5.07
   2  -6   6   59.43    5.66
  -2  -6  -7   23.48    4.59
  -2  -6  -7   23.12    4.40
  -2  -6  -8   23.94    4.57
  -2  -6  -8   28.59    5.05
  -2  -6  -9   12.43    3.71
  -2  -6  -9    6.11    4.59
  -2  -6  -9   17.57    5.63
  -2  -6 -10   78.33    7.07
  -2  -6 -10   58.06    5.41
  -2  -6 -11   20.50    6.62
  -2  -6 -11   16.14    4.80
  -2  -6 -12   24.21    7.44
  -2  -6 -12    9.88    4.99
   2  -5 -13   98.11    7.46
  -2  -5  13  112.89    6.75
   2  -5 -12    9.11    4.29
  -2  -5  12    5.26    3.51
   2  -5 -11   69.98    5.84
  -2  -5  11   92.93    5.44
   2  -5 -10    1.66    3.27
   2  -5 -10    0.09    3.69
  -2  -5  10    0.36    2.77
   2  -5  -9  132.21    6.28
  -2  -5   9  123.68    6.03
   2  -5  -8  147.85    6.97
  -2  -5   8  156.90    6.72
   2  -5  -7  242.74   10.22
  -2  -5   7  270.20   10.10
   2  -5  -7  190.58   10.14
   2  -5  -7  191.93   10.77
   2  -5  -6    3.64    2.11
  -2  -5   6   -0.21    1.60
   2  -5  -6   -1.97    1.98
   2  -5  -6   -3.45    4.44
   2  -5  -6    1.47    3.36
   2  -5  -5  226.83    9.71
   2  -5  -5  208.14   11.40
   2  -5  -5  187.47    9.66
   2  -5  -5  214.88   10.30
  -2  -5   5  239.59    9.68
  -2  -5   5  239.91    9.46
   2  -5  -5  215.02   10.74
   2  -5  -4  266.92   10.94
   2  -5  -4  257.17   12.75
   2  -5  -4  274.31   11.52
   2  -5  -4  242.34   10.75
   2  -5  -4  258.30   12.08
  -2  -5   4  242.33   11.05
  -2  -5   4  264.29   10.66
   2  -5  -3  809.71   33.91
   2  -5  -3  806.61   35.11
  -2  -5   2  235.35   10.46
   2  -5  -1  535.35   23.51
  -2  -5   1  553.35   22.84
   2  -5   0   21.50    3.83
  -2  -5   0   19.41    2.85
   2  -5   1  150.60    8.23
   2  -5   2   57.54    5.28
  -2  -5  -2   60.91    2.81
  -2  -5  -3  147.22    7.15
  -2  -5  -3  133.68    5.75
   2  -5   4  327.28   13.49
  -2  -5  -4  303.80   12.51
  -2  -5  -4  309.33   13.17
   2  -5   5  420.38   18.66
  -2  -5  -5  422.67   18.09
  -2  -5  -5  431.75   18.70
  -2  -5  -6   36.18    4.63
   2  -5   6   30.38    4.22
  -2  -5  -7   28.64    4.18
  -2  -5  -7   28.11    4.66
  -2  -5  -8    1.92    4.50
  -2  -5  -8    4.36    3.91
  -2  -5  -9  103.90    7.19
  -2  -5  -9  100.63    6.53
  -2  -5 -10    7.47    5.89
  -2  -5 -10    9.31    4.26
  -2  -5 -11   42.76    6.80
  -2  -5 -11   30.38    4.93
  -2  -5 -12   10.98    7.10
  -2  -5 -12    8.99    4.91
  -2  -4  14   64.00    5.57
   2  -4 -14   69.55    6.69
  -2  -4  13    9.63    3.93
   2  -4 -13    9.51    4.70
  -2  -4  12   71.23    5.06
   2  -4 -12   58.55    5.66
   2  -4 -11    3.93    3.62
  -2  -4  11    7.22    3.20
   2  -4 -10    6.25    3.45
   2  -4 -10   -0.05    3.57
  -2  -4  10    1.71    3.01
   2  -4  -9    7.50    3.47
   2  -4  -9    5.57    2.97
  -2  -4   9    6.98    2.73
   2  -4  -8  552.96   21.89
   2  -4  -8  508.09   22.00
   2  -4  -7  403.41   15.97
   2  -4  -7  334.28   15.90
   2  -4  -7  324.44   16.14
  -2  -4   7  423.12   15.86
   2  -4  -6  797.74   34.97
   2  -4  -6  868.68   35.06
  -2  -4   6  912.30   34.37
   2  -4  -6  892.68   34.48
   2  -4  -5   31.31    3.25
   2  -4  -5   28.60    2.33
  -2  -4   5   21.84    1.84
   2  -4  -5   22.44    2.19
   2  -4  -5   27.50    3.81
   2  -4  -5   27.10    2.00
   2  -4  -4   41.30    2.78
   2  -4  -4   41.59    4.32
  -2  -4   4   53.72    2.46
  -2  -4   4   47.32    2.99
   2  -4  -4   42.49    3.56
   2  -4  -4   41.89    2.66
  -2  -4   3  236.10    9.19
  -2  -4   3  249.26    8.75
   2  -4  -3  184.75    9.96
   2  -4  -3  182.44    8.75
   2  -4  -3  183.50    8.86
  -2  -4   2   10.57    2.25
  -2  -4   1 3029.25  122.20
   2  -4  -1 3050.71  122.84
  -2  -4   0 2715.67  111.90
   2  -4   0 2894.78  112.61
   2  -4   1  185.14    7.77
   2  -4   1  217.75    9.63
   2  -4   2   29.83    4.07
  -2  -4  -2   26.07    3.11
  -2  -4  -2   19.51    1.36
  -2  -4  -3   -0.25    2.69
   2  -4   3    3.03    3.26
  -2  -4  -3    0.61    1.22
  -2  -4  -4  269.50   12.37
  -2  -4  -4  272.96   12.07
   2  -4   4  285.60   12.77
  -2  -4  -5   45.70    4.17
  -2  -4  -5   54.99    4.00
   2  -4   5   41.24    4.15
  -2  -4  -6  261.54   11.41
  -2  -4  -6  229.00   11.53
  -2  -4  -7    9.20    3.71
  -2  -4  -7    2.09    3.73
  -2  -4  -8    7.16    4.48
  -2  -4  -8    8.64    3.93
  -2  -4  -9    9.05    5.42
  -2  -4  -9   10.97    3.63
  -2  -4  -9    5.37    3.94
  -2  -4 -10   83.87    6.09
  -2  -4 -10  109.10    7.84
  -2  -4 -11   12.91    4.63
  -2  -4 -11   13.10    6.37
  -2  -4 -12   20.52    5.06
  -2  -4 -12   27.05    7.16
   2  -3 -14   31.68    5.73
  -2  -3  14   20.78    4.50
  -2  -3  13   71.07    5.59
   2  -3 -13   85.30    6.57
   2  -3 -12    4.34    4.20
  -2  -3  12    6.20    3.31
  -2  -3  11  136.38    6.79
   2  -3 -11  107.12    7.12
   2  -3 -10    2.19    3.27
  -2  -3  10    3.48    2.87
   2  -3  -9  336.35   14.98
   2  -3  -9  312.95   15.07
  -2  -3   8  286.38   11.70
   2  -3  -8  264.57   11.80
   2  -3  -8  245.37   11.83
   2  -3  -7   21.73    3.36
   2  -3  -7   21.38    2.78
   2  -3  -7   28.07    3.06
   2  -3  -6   15.20    2.42
   2  -3  -6    8.49    1.53
  -2  -3   6   12.11    1.98
   2  -3  -6   10.96    2.02
   2  -3  -6   17.23    3.00
   2  -3  -5    4.00    1.81
  -2  -3   5    4.11    1.29
  -2  -3   5    2.95    1.43
   2  -3  -5    4.23    2.91
   2  -3  -5    4.36    1.54
   2  -3  -5    2.21    1.56
   2  -3  -5    4.80    2.53
   2  -3  -4  624.00   24.58
  -2  -3   4  602.76   23.96
  -2  -3   4  564.10   23.97
   2  -3  -4  590.86   24.88
   2  -3  -4  581.00   24.14
   2  -3  -4  583.62   24.02
   2  -3  -4  600.67   24.13
   2  -3  -3   22.18    2.00
  -2  -3   3   36.53    2.52
  -2  -3   3   37.04    1.85
   2  -3  -3   20.04    3.50
   2  -3  -2   61.25    3.00
   2  -3  -1  344.51   15.58
   2  -3  -1  357.91   15.18
   2  -3   0   16.28    3.44
   2  -3   1   21.14    3.49
   2  -3   1   14.96    1.31
  -2  -3  -2   58.52    3.99
   2  -3   2   64.03    4.62
  -2  -3  -3  978.46   41.42
   2  -3   3 1048.24   41.70
  -2  -3  -4   34.80    3.59
   2  -3   4   34.64    4.10
  -2  -3  -4   29.55    3.45
  -2  -3  -5  776.44   31.64
  -2  -3  -5  753.11   31.84
  -2  -3  -6   36.10    4.06
  -2  -3  -6   19.90    3.78
  -2  -3  -7  124.05    6.78
  -2  -3  -7  107.53    6.59
  -2  -3  -8    9.40    4.16
  -2  -3  -8   31.39    4.73
  -2  -3  -9   77.75    5.96
  -2  -3  -9  108.92    7.31
  -2  -3 -10   22.82    4.33
  -2  -3 -10   34.81    6.24
  -2  -3 -11   62.04    5.89
  -2  -3 -11   78.41    7.55
  -2  -3 -12    4.95    4.66
  -2  -3 -12    9.97    6.84
  -2  -2  14   62.27    5.49
  -2  -2  13    9.31    3.75
  -2  -2  12  105.11    6.19
  -2  -2  11   10.28    3.06
  -2  -2  10   19.59    3.24
  -2  -2   9   58.11    3.87
   2  -2  -8  792.10   31.96
  -2  -2   8  758.72   31.87
  -2  -2   7    2.86    1.75
  -2  -2   7   -0.43    1.83
   2  -2  -7    3.25    2.23
   2  -2  -6   57.44    3.82
   2  -2  -6   69.12    3.58
  -2  -2   5   72.85    4.01
   2  -2  -5   99.52    4.32
   2  -2  -5   87.79    4.06
   2  -2  -5   96.50    4.98
   2  -2  -5   75.98    3.94
   2  -2  -4   26.50    2.02
   2  -2  -4   26.18    3.06
   2  -2  -4   25.82    2.10
  -2  -2   4   28.85    1.88
  -2  -2   3   73.22    3.46
   2  -2  -3   90.85    4.78
   2  -2  -2   64.32    2.10
  -2  -2   2   11.73    1.98
   2  -2  -1   13.56    1.47
  -2  -2   1   13.26    1.18
   2  -2   0 1089.17   44.66
   2  -2   1 1293.24   51.89
  -2  -2  -1 1253.44   51.42
   2  -2   2    7.25    2.88
   2  -2   3   25.75    3.53
  -2  -2  -3   20.18    2.92
  -2  -2  -4 1952.66   82.22
  -2  -2  -4 2122.45   82.37
  -2  -2  -5   88.04    5.12
  -2  -2  -5   72.52    4.98
  -2  -2  -6  802.07   31.75
  -2  -2  -6  727.07   31.78
  -2  -2  -7   52.82    4.58
  -2  -2  -7   34.52    4.06
  -2  -2  -8  339.07   13.42
  -2  -2  -8  241.50   12.69
  -2  -2  -9    7.59    3.84
  -2  -2  -9   25.74    5.23
  -2  -2 -10  156.05    9.49
  -2  -2 -11   26.76    6.51
  -2  -2 -12   12.47    6.77
  -2  -1  14    7.45    3.93
  -2  -1  13  144.12    7.83
  -2  -1  12    7.68    3.14
  -2  -1  11   88.12    5.41
  -2  -1  10    1.56    2.84
  -2  -1   9  229.30   10.38
  -2  -1   8   11.94    2.78
  -2  -1   7  158.86    7.23
  -2  -1   7  123.92    6.79
   2  -1  -6  393.66   13.77
  -2  -1   6  360.62   13.65
  -2  -1   6  261.72   13.62
  -2  -1   6  294.50   13.38
  -2  -1   5  150.70    9.09
   2  -1  -5  257.14    9.03
  -2  -1   5  183.99    9.18
  -2  -1   5  139.41    9.25
   2  -1  -5  269.66    9.31
   2  -1  -5  363.14    9.74
  -2  -1   4  842.40   36.24
   2  -1  -4  874.07   36.18
   2  -1  -4  934.89   36.74
  -2  -1   4  908.53   36.20
   2  -1  -4  934.31   36.22
   2  -1  -4  893.15   36.25
  -2  -1   3  904.75   37.59
   2  -1  -3  859.70   37.52
   2  -1  -3 1078.40   38.32
   2  -1  -3 1036.11   37.82
  -2  -1   3  951.85   37.79
   2  -1  -2  749.06   28.69
   2  -1  -2  802.15   28.70
   2  -1  -2  630.00   28.64
  -2  -1   2  756.82   29.06
   2  -1  -2  665.16   29.07
  -2  -1   2  690.85   28.73
   2  -1  -1 8421.62  302.89
  -2  -1   1 6743.16  302.70
  -2  -1   1 7717.83  303.09
   2  -1  -1 8761.93  302.89
  -2  -1   1 7532.50  302.92
   2  -1  -1 7514.03  303.44
  -2  -1   0   30.53    2.41
   2  -1   0   28.33    3.88
  -2  -1  -1 1050.22   43.76
   2  -1   1 1132.06   44.26
  -2  -1  -3  164.32    7.66
  -2  -1  -4   59.74    5.46
  -2  -1  -5 1021.13   41.90
  -2  -1  -5 1018.67   41.71
  -2  -1  -6   48.00    4.93
  -2  -1  -6   49.07    5.99
   2  -1   7  113.33    6.29
  -2  -1  -7  119.79    6.43
  -2  -1  -8   14.24    3.82
  -2  -1  -8   60.61    5.09
  -2  -1  -9   25.24    3.91
  -2  -1  -9   44.68    5.43
  -2  -1 -10   50.45    6.56
  -2  -1 -11   55.69    7.06
  -2  -1 -12    7.78    6.66
  -2   0  14   31.71    4.58
   2   0 -14   27.30    5.36
  -2   0  13    6.83    3.59
   2   0 -13    9.84    4.54
  -2   0  12   62.21    4.88
   2   0 -12   68.75    5.62
  -2   0  11    4.09    2.92
   2   0 -11    4.91    3.43
  -2   0  10  156.89    7.60
   2   0 -10  138.44    7.77
  -2   0   9    6.76    2.44
   2   0  -9    3.36    2.56
  -2   0   8 1277.61   52.27
   2   0  -8 1289.49   52.42
   2   0  -7    0.60    1.72
  -2   0   7    0.56    1.85
  -2   0   6 3507.48  131.21
  -2   0   6 3079.55  130.84
   2   0  -6 3316.28  131.31
   2   0  -6 3436.32  131.19
   2   0  -6 3162.77  131.71
  -2   0   5   -0.64    2.38
   2   0  -5    5.12    1.53
   2   0  -5    2.66    1.51
   2   0  -5    3.38    2.28
  -2   0   5    3.40    1.45
  -2   0   5    2.49    1.73
   2   0  -5    3.24    1.89
   2   0  -5    4.35    2.12
   2   0  -4  954.49   36.73
  -2   0   4  859.72   36.75
   2   0  -4  877.63   36.64
  -2   0   4  923.29   36.73
   2   0  -4  919.28   36.67
   2   0  -4  927.12   36.86
  -2   0   4  884.23   37.07
   2   0  -4  910.63   37.19
  -2   0   3   -2.58    3.63
  -2   0   3   23.60    3.19
   2   0  -3   27.95    3.07
   2   0  -3   58.16    2.62
  -2   0   3   84.44    2.72
  -2   0   2   30.09    1.69
   2   0  -2   24.80    1.66
   2   0  -2   27.46    2.65
  -2   0   2   30.95    2.82
  -2   0   2   25.64    1.59
   2   0  -2   20.22    1.59
  -2   0   2   23.03    1.67
  -2   0   2   26.06    3.39
  -2   0   2   30.88    1.90
   2   0  -1    0.16    2.20
  -2   0   1    0.77    2.23
  -2   0   0  126.76    5.75
   2   0   0  132.91    6.21
  -2   0  -1   -0.46    2.01
   2   0   1    0.67    2.82
   2   0   2    9.31    2.60
  -2   0  -3    2.05    2.11
   2   0   3   -1.44    2.54
  -2   0  -4 2880.06  118.47
   2   0   4 3007.34  118.51
  -2   0  -5  119.16    4.84
  -2   0  -5   96.41    5.42
  -2   0  -6  351.24   14.24
  -2   0  -6  301.15   14.47
   2   0   6  318.02   14.04
  -2   0  -7    8.21    3.30
   2   0   7    0.03    3.05
  -2   0  -7   -2.84    4.47
  -2   0  -8    1.18    4.40
  -2   0  -8   14.74    3.19
  -2   0  -9   10.54    4.84
  -2   0 -10  100.06    7.22
  -2   0 -10   60.61    5.34
  -2   0 -11   18.55    6.49
  -2   0 -11   22.37    4.62
  -2   0 -12    3.52    6.74
  -2   0 -12    1.95    4.50
  -2   1  14    6.53    4.08
   2   1 -14    3.01    5.02
  -2   1  13  139.14    7.74
   2   1 -13  139.21    8.41
  -2   1  12    9.99    3.47
   2   1 -12    3.29    4.08
  -2   1  11   98.22    5.81
   2   1 -11   87.36    5.99
  -2   1  10    2.47    3.04
   2   1 -10    1.32    3.08
  -2   1   9  228.24   10.15
   2   1  -9  211.75   10.22
  -2   1   8   17.55    2.90
   2   1  -8   11.22    2.74
  -2   1   7  261.89    7.21
   2   1  -7  154.77    7.31
  -2   1   7  125.42    6.46
  -2   1   7  211.67    7.55
  -2   1   6  300.83   13.04
  -2   1   6  310.52   13.73
  -2   1   6  399.73   13.81
  -2   1   6  300.61   13.44
   2   1  -6  307.74   14.19
   2   1  -6  322.11   13.72
   2   1  -6  392.68   13.71
  -2   1   5  249.86   10.89
   2   1  -5  170.04   11.17
  -2   1   5  574.85   11.80
   2   1  -5  182.11   10.72
   2   1  -4  865.95   36.89
  -2   1   4  915.81   36.48
  -2   1   4  880.67   36.87
   2   1  -4  885.22   36.44
   2   1  -4  883.30   36.59
   2   1  -4  917.50   36.42
  -2   1   4  949.89   36.99
   2   1  -3  965.60   37.26
   2   1  -3  910.68   37.39
  -2   1   3  921.11   37.28
  -2   1   3  846.59   37.12
  -2   1   2  676.34   29.27
   2   1  -2  746.84   29.21
  -2   1   2  775.25   29.23
  -2   1   2  817.20   30.05
   2   1  -2  720.08   29.81
   2   1  -2  712.11   29.20
  -2   1   2  697.62   29.15
  -2   1   1 8368.23  290.89
  -2   1   1 8221.90  290.85
   2   1  -1 7770.40  290.82
  -2   1   1 8508.51  291.53
   2   1   0   30.89    2.75
  -2   1   0   28.91    2.16
   2   1   1 1003.21   44.76
  -2   1  -1 1193.50   44.69
   2   1   2  216.81    9.51
   2   1   3  150.07    6.50
  -2   1  -3  122.56    6.39
   2   1   4   40.34    4.82
  -2   1  -4   95.02    4.90
   2   1   5 1014.91   42.24
  -2   1  -5 1063.95   42.43
   2   1   6   39.58    4.53
  -2   1  -6   88.72    5.84
  -2   1  -7  105.26    6.39
  -2   1  -8   18.64    4.07
  -2   1  -8   41.31    5.48
  -2   1  -9   27.88    4.64
  -2   1 -10   28.99    4.28
  -2   1 -11   38.20    5.00
  -2   1 -12    0.65    4.45
   2   2 -14   61.94    6.34
  -2   2  14   56.34    5.46
   2   2 -13   10.37    4.61
  -2   2  13   10.80    3.77
   2   2 -12  109.77    7.02
  -2   2  12  104.16    6.44
   2   2 -11   13.30    3.66
  -2   2  11   11.05    3.28
   2   2 -10   21.45    3.74
  -2   2  10   26.01    3.69
   2   2  -9   51.26    4.01
  -2   2   9   55.85    4.00
   2   2  -8  771.76   31.51
  -2   2   8  747.43   31.38
  -2   2   7    0.63    1.97
  -2   2   7    1.44    1.21
   2   2  -7    4.39    2.42
   2   2  -7    0.04    1.92
   2   2  -6   29.05    3.45
   2   2  -6   25.05    2.70
   2   2  -5   62.05    4.37
   2   2  -5   66.02    3.68
   2   2  -5   59.80    3.10
  -2   2   4   24.67    1.83
  -2   2   4   20.70    1.30
   2   2  -4   28.47    2.08
   2   2  -4   26.06    2.83
   2   2  -4   26.45    2.06
   2   2  -3   82.83    5.73
   2   2  -3   75.77    3.75
   2   2  -3   69.30    4.00
  -2   2   3   85.84    3.50
  -2   2   2    9.53    1.39
   2   2  -2   18.99    3.98
  -2   2   2   52.84    1.71
  -2   2   2   41.33    1.68
   2   2  -2    9.90    1.27
  -2   2   1   12.85    1.64
  -2   2   1   10.22    1.58
  -2   2   0 1099.80   43.49
  -2   2   0 1096.53   43.46
   2   2   0 1019.11   43.61
   2   2   1 1271.69   52.12
  -2   2  -1 1301.56   52.04
   2   2   2    7.26    1.08
   2   2   2   12.71    2.28
   2   2   3   18.44    1.72
   2   2   3   12.47    2.57
  -2   2  -4 2100.17   85.34
   2   2   4 2126.35   85.24
  -2   2  -5   64.77    4.23
   2   2   5   34.76    3.93
  -2   2  -6  804.40   30.83
   2   2   6  707.36   30.24
  -2   2  -7   32.22    4.04
  -2   2  -8  288.56   13.27
  -2   2  -9   10.82    4.58
  -2   2 -10  105.95    7.22
  -2   2 -10  115.65    6.89
  -2   2 -11   14.94    4.60
  -2   2 -12    3.99    4.59
  -2   3  14   30.67    4.85
   2   3 -14   23.79    5.64
  -2   3  13   63.29    5.61
   2   3 -13  100.06    6.71
  -2   3  12    8.51    3.54
   2   3 -12    5.43    4.12
  -2   3  11   96.26    6.99
   2   3 -11  188.61    8.00
  -2   3  10    0.29    3.22
   2   3 -10    4.35    3.25
   2   3  -9  483.31   17.11
  -2   3   9  320.14   16.56
   2   3  -8  284.06   12.90
  -2   3   8  271.81   12.83
   2   3  -7  152.66    5.63
   2   3  -7  134.83    5.38
   2   3  -7  279.05    7.13
   2   3  -7  208.11    6.54
   2   3  -6   14.73    2.97
  -2   3   6   13.21    2.01
   2   3  -6    8.32    1.61
   2   3  -6    9.80    1.23
   2   3  -6    9.18    2.04
  -2   3   5    4.02    1.60
   2   3  -5    2.78    1.46
   2   3  -5    1.11    1.59
   2   3  -5    2.54    1.84
   2   3  -5    3.80    1.21
   2   3  -5    6.32    2.55
   2   3  -4  569.23   24.14
   2   3  -4  575.54   23.66
   2   3  -4  627.22   23.77
  -2   3   4  566.20   23.41
   2   3  -3   42.11    2.16
   2   3  -3   43.11    4.75
   2   3  -2   55.91    2.67
  -2   3   2   60.66    2.88
   2   3  -1  311.86   14.20
  -2   3   1  339.06   13.90
  -2   3   1  351.05   13.93
  -2   3   0   16.10    1.91
  -2   3   0   14.33    1.78
  -2   3  -1   24.74    2.12
   2   3   1   17.62    2.32
   2   3   2   55.96    3.36
  -2   3  -3 1041.89   41.45
  -2   3  -3 1060.03   41.37
   2   3   3 1008.68   40.89
   2   3   3  977.36   41.24
  -2   3  -4   35.05    3.46
   2   3   4   31.42    2.98
  -2   3  -4   37.69    3.42
  -2   3  -5  779.32   33.66
  -2   3  -5  888.27   33.72
   2   3   5  797.68   33.37
   2   3   6   21.35    3.31
  -2   3  -6   12.30    3.46
  -2   3  -7  103.70    6.51
  -2   3  -7  114.16    6.31
  -2   3  -8   27.15    4.82
  -2   3  -8   16.56    3.98
  -2   3  -9   77.03    5.51
  -2   3  -9   81.79    5.92
  -2   3 -10   18.07    4.10
  -2   3 -10   24.33    6.19
  -2   3 -10    7.94    5.03
  -2   3 -11   60.80    5.81
  -2   3 -11   76.21    7.53
  -2   3 -12    4.07    4.59
  -2   3 -12    6.39    6.97
   2   4 -14   59.67    6.55
  -2   4  14   62.09    5.84
  -2   4  13    4.22    3.84
   2   4 -13    5.86    4.74
   2   4 -12   73.64    5.72
  -2   4  12   52.90    5.05
   2   4 -11    8.79    3.76
  -2   4  11    5.32    3.38
   2   4 -10    1.38    3.38
   2   4  -9    7.46    3.03
  -2   4   9    1.17    2.80
   2   4  -8  375.85   17.99
  -2   4   8  538.05   19.07
   2   4  -7  371.98   13.62
  -2   4   7  368.40   13.60
   2   4  -6  727.53   29.65
   2   4  -6  650.07   29.52
   2   4  -6  815.84   30.18
   2   4  -6  889.15   30.06
   2   4  -6  769.77   30.61
   2   4  -5   21.88    2.23
   2   4  -5   21.43    3.10
   2   4  -5   23.82    2.19
   2   4  -5   19.92    1.79
   2   4  -5   23.32    1.94
   2   4  -4   44.50    3.53
   2   4  -4   53.89    2.73
  -2   4   4   38.69    2.41
   2   4  -4   50.38    2.84
   2   4  -3  247.76    9.31
   2   4  -3  278.29   10.79
   2   4  -2    7.84    0.90
  -2   4   2    6.38    1.19
  -2   4   2    7.14    1.50
   2   4  -1 2917.19  124.21
  -2   4   1 3209.73  124.02
  -2   4   0 2645.06  102.22
  -2   4   0 2731.87  102.25
  -2   4   0 2479.79  101.83
   2   4   0 2662.69  102.44
   2   4   1  190.51    8.34
  -2   4  -1  176.69    7.60
   2   4   2   18.61    2.47
  -2   4  -3    0.74    2.23
  -2   4  -3   -1.45    2.13
   2   4   3   -2.45    2.26
  -2   4  -4  312.48   12.53
  -2   4  -4  281.63   12.51
  -2   4  -4  281.09   12.59
   2   4   4  276.34   12.38
  -2   4  -5   47.42    3.64
  -2   4  -5   50.09    3.82
  -2   4  -5   44.45    4.00
  -2   4  -6  225.13   10.53
  -2   4  -6  237.83   10.80
  -2   4  -7    5.83    3.83
  -2   4  -7    4.24    3.16
  -2   4  -8    7.16    4.49
  -2   4  -8    2.83    3.44
  -2   4  -9    8.81    3.60
  -2   4  -9    9.13    5.67
  -2   4  -9   11.96    3.83
  -2   4 -10   85.88    6.03
  -2   4 -10   74.38    5.90
  -2   4 -11    3.84    4.40
  -2   4 -11    0.70    6.43
  -2   4 -12   15.67    4.83
  -2   4 -12   25.48    7.20
   2   5 -14   16.66    5.71
   2   5 -13  106.30    7.50
  -2   5  13  101.14    6.83
   2   5 -12    7.11    4.22
  -2   5  12    4.60    3.67
   2   5 -11   80.47    5.79
  -2   5  11   69.70    5.39
   2   5 -10   -0.68    3.18
  -2   5  10   -2.08    3.12
   2   5  -9  117.72    5.59
  -2   5   9   91.95    5.39
   2   5  -8   89.35    4.80
   2   5  -8  110.36    5.13
   2   5  -7  180.45    8.61
   2   5  -7  209.04    8.87
   2   5  -6    3.08    1.75
   2   5  -6    2.10    1.28
   2   5  -5  251.09   10.52
   2   5  -5  214.79    9.61
   2   5  -5  206.18    9.59
   2   5  -5  268.04   10.08
  -2   5   4  250.15   10.43
   2   5  -4  257.60   10.52
   2   5  -4  247.83   11.15
  -2   5   4  240.06   10.57
   2   5  -3  778.16   32.40
  -2   5   3  831.46   32.60
  -2   5   3  775.51   32.60
  -2   5   2  254.09    9.85
  -2   5   2  216.73    9.67
  -2   5   1  594.99   24.33
  -2   5   0   16.20    2.01
  -2   5   0   17.72    1.92
   2   5   1  153.73    6.85
  -2   5  -1  152.96    6.60
  -2   5  -1  139.24    6.07
  -2   5  -2   51.46    2.69
   2   5   2   39.44    3.47
   2   5   3  133.43    5.97
  -2   5  -3  120.11    5.87
  -2   5  -3  122.46    5.85
  -2   5  -3  110.53    5.40
  -2   5  -4  297.95   13.42
  -2   5  -4  324.28   13.46
  -2   5  -4  311.49   13.52
  -2   5  -5  380.19   16.80
  -2   5  -5  394.40   16.95
  -2   5  -5  404.23   16.78
  -2   5  -6   49.47    4.38
  -2   5  -6   41.32    3.85
  -2   5  -6   37.16    4.26
  -2   5  -7   25.53    4.26
  -2   5  -7   20.34    3.50
  -2   5  -8    2.86    4.65
  -2   5  -8   -1.63    3.26
  -2   5  -9  104.64    6.63
  -2   5  -9  114.83    6.67
  -2   5 -10   14.59    4.18
  -2   5 -10   18.30    4.04
  -2   5 -11   27.83    4.81
  -2   5 -11   32.18    6.80
  -2   5 -12    0.72    4.78
  -2   5 -12    9.36    7.12
  -2   6  13   15.98    4.43
   2   6 -13   16.51    5.38
  -2   6  12   66.02    5.37
   2   6 -12   68.23    5.88
  -2   6  11   50.96    4.62
   2   6 -11   47.38    4.99
   2   6 -10    1.00    3.48
   2   6  -9   13.81    2.62
   2   6  -9    6.23    2.05
   2   6  -9   14.12    3.34
   2   6  -8  109.79    5.17
   2   6  -8   90.19    4.87
   2   6  -7   31.57    2.59
   2   6  -7   25.25    2.25
   2   6  -7   33.82    3.14
  -2   6   6   85.70    5.28
   2   6  -6  105.87    5.10
   2   6  -5   46.67    2.99
  -2   6   5   53.67    3.23
   2   6  -5   46.81    4.14
  -2   6   4  419.41   19.49
   2   6  -4  544.04   19.56
   2   6  -4  596.73   20.30
  -2   6   4  421.89   19.61
  -2   6   3  169.43    6.98
  -2   6   3  167.67    7.07
   2   6  -3  165.85    6.89
   2   6  -3  148.23    6.65
   2   6  -3  170.05    8.84
  -2   6   2  417.30   17.95
  -2   6   2  472.92   18.17
  -2   6   1   40.29    2.67
  -2   6   0  205.86    9.00
  -2   6  -1   20.01    1.73
  -2   6  -1   16.27    2.28
  -2   6  -2  641.14   25.98
  -2   6  -3    2.09    1.84
  -2   6  -3    3.86    2.17
  -2   6  -4  246.72   10.73
  -2   6  -4  244.63   10.60
  -2   6  -4  222.51   10.61
  -2   6  -4  238.88   10.21
  -2   6  -5    5.02    3.21
  -2   6  -5    9.52    2.66
  -2   6  -5    9.48    2.94
  -2   6  -6   69.07    5.14
  -2   6  -6   64.61    4.86
  -2   6  -6   71.09    4.56
  -2   6  -7   42.47    5.28
  -2   6  -7   49.03    4.81
  -2   6  -7   49.06    4.35
  -2   6  -8   33.34    5.36
  -2   6  -8   21.51    3.64
  -2   6  -9   21.87    5.79
  -2   6  -9   15.76    3.93
  -2   6  -9   16.63    3.84
  -2   6 -10   59.88    5.22
  -2   6 -10   70.56    5.63
  -2   6 -10   72.94    7.25
  -2   6 -11    9.31    4.58
  -2   6 -11   19.01    6.63
  -2   6 -12    3.43    4.86
  -2   6 -12    7.79    7.27
   2   7 -13   14.32    5.48
  -2   7  13   10.76    4.34
   2   7 -12    4.93    4.51
   2   7 -11  118.07    7.36
   2   7 -10    0.69    3.43
   2   7  -9  259.29   10.67
   2   7  -9  203.74   10.30
   2   7  -8   32.53    3.48
  -2   7   8   23.66    3.14
   2   7  -8   24.68    2.85
   2   7  -8   22.43    2.35
  -2   7   7   94.00    5.39
   2   7  -7   89.86    4.68
   2   7  -7  107.98    5.10
   2   7  -7  107.62    5.70
  -2   7   6    2.85    1.98
   2   7  -6    6.19    1.97
   2   7  -6   -0.16    2.24
   2   7  -5   10.54    2.04
   2   7  -5   16.80    3.27
   2   7  -4    1.77    1.53
  -2   7   4   -1.31    1.73
   2   7  -4    1.66    2.86
  -2   7   4   -2.09    1.71
  -2   7   3    8.46    1.51
  -2   7   3    8.03    1.89
   2   7  -3    9.06    1.09
   2   7  -3   19.46    4.81
   2   7  -3   14.28    1.77
   2   7  -3   16.02    2.83
  -2   7   2   68.89    3.67
  -2   7   2   63.48    3.24
  -2   7   1  374.23   13.17
  -2   7   1  248.54   13.07
  -2   7   0   20.03    2.31
  -2   7  -1 1265.10   48.80
  -2   7  -1 1179.22   48.25
  -2   7  -2   43.77    2.65
  -2   7  -3  277.46   11.92
  -2   7  -3  254.95   11.90
  -2   7  -3  276.23   11.47
  -2   7  -4   22.08    2.78
  -2   7  -4   22.02    2.90
  -2   7  -4   22.98    2.50
  -2   7  -5  255.25   11.70
  -2   7  -5  251.77   11.81
  -2   7  -5  282.52   11.91
  -2   7  -6   40.35    3.67
  -2   7  -6   34.49    3.95
  -2   7  -7  207.15    9.98
  -2   7  -7  198.46   10.18
  -2   7  -7  225.88   10.65
  -2   7  -8    8.21    3.42
  -2   7  -8    7.34    5.24
  -2   7  -9   36.47    4.58
  -2   7  -9   45.63    4.56
  -2   7 -10    4.91    4.33
  -2   7 -10   10.79    3.93
  -2   7 -10    5.11    6.14
  -2   7 -11   20.64    4.83
  -2   7 -11   25.38    6.92
  -2   7 -12   10.97    5.11
  -2   7 -12    8.02    7.57
   2   8 -13   11.52    5.54
   2   8 -12   41.05    5.55
   2   8 -11   12.81    4.41
   2   8 -11   16.28    4.53
   2   8 -10   79.11    5.53
   2   8 -10   81.01    5.24
   2   8  -9    3.00    2.35
   2   8  -9    8.92    3.49
  -2   8   9    0.28    3.06
   2   8  -9    3.92    2.60
  -2   8   8   33.40    3.60
   2   8  -8   34.44    3.24
   2   8  -8   33.14    2.96
  -2   8   7   94.17    5.17
   2   8  -7   96.35    4.96
   2   8  -7   99.91    5.52
   2   8  -6   91.31    4.88
  -2   8   6   95.96    5.14
  -2   8   5   12.26    2.26
   2   8  -5   21.14    2.43
   2   8  -4   64.45    2.72
  -2   8   4   25.03    2.74
  -2   8   4   25.66    2.61
   2   8  -4   82.98    4.13
  -2   8   3   70.83    3.01
   2   8  -3   56.24    3.89
   2   8  -3   61.46    2.94
  -2   8   3   70.32    3.45
   2   8  -3   66.17    6.05
  -2   8   2  239.37    9.77
  -2   8   2  213.02    9.34
  -2   8   1 1272.85   31.11
  -2   8   1  390.30   30.73
  -2   8   0  906.43   37.04
  -2   8  -1   73.14    4.12
  -2   8  -1   65.64    3.37
  -2   8  -2  472.81   19.98
  -2   8  -2  478.84   19.51
  -2   8  -3  360.54   14.98
  -2   8  -3  346.65   14.82
  -2   8  -3  348.04   15.00
  -2   8  -3  342.76   14.47
  -2   8  -4  121.00    6.36
  -2   8  -4  124.45    6.35
  -2   8  -4  118.92    6.35
  -2   8  -4  124.96    5.86
  -2   8  -5   -0.99    3.64
  -2   8  -5    1.39    2.79
  -2   8  -5    8.83    2.99
  -2   8  -5    5.17    2.84
  -2   8  -6   22.70    3.68
  -2   8  -6   24.12    3.49
  -2   8  -6   20.81    4.20
  -2   8  -7   23.45    4.04
  -2   8  -7   21.39    4.97
  -2   8  -7   28.80    3.70
  -2   8  -8    6.07    3.44
  -2   8  -8    2.85    3.23
  -2   8  -8    4.78    5.51
  -2   8  -8   -2.32    4.00
  -2   8  -9    5.60    5.70
  -2   8  -9    7.94    3.78
  -2   8  -9    4.01    3.87
  -2   8 -10   38.26    6.81
  -2   8 -10   22.86    4.21
  -2   8 -10   31.54    4.84
  -2   8 -11    5.08    4.61
  -2   8 -11   11.68    6.87
  -2   8 -12   21.34    5.35
  -2   8 -12   18.68    7.76
   2   9 -13   65.19    6.94
   2   9 -12   15.86    5.23
  -2   9  12    8.57    4.20
   2   9 -11  143.63    8.11
   2   9 -11  146.21    7.81
   2   9 -10    4.95    3.88
  -2   9  10    0.58    3.25
   2   9 -10    4.53    3.86
  -2   9   9   -0.63    3.45
   2   9  -9   29.86    4.33
   2   9  -9   10.98    3.03
   2   9  -9   10.27    2.62
   2   9  -9   42.80    4.57
   2   9  -8   23.01    2.87
   2   9  -8   39.08    4.05
  -2   9   8   27.84    3.43
   2   9  -8   24.60    3.22
   2   9  -8   36.83    3.94
  -2   9   7  199.93   10.68
   2   9  -7  260.88   10.68
   2   9  -7  211.49   10.45
   2   9  -7  286.78   11.12
   2   9  -6    2.25    2.40
  -2   9   6   -2.77    2.40
  -2   9   5  153.19    7.75
   2   9  -5  186.34    7.91
  -2   9   4   36.92    2.86
  -2   9   4   27.10    2.52
  -2   9   3  265.41   11.93
  -2   9   3  277.84   12.23
   2   9  -3  292.91   11.83
   2   9  -3  295.02   12.42
   2   9  -3  310.23   13.23
  -2   9   2  216.38    9.06
  -2   9   2  193.34    8.53
  -2   9   1  182.03    6.09
  -2   9   1   53.04    5.99
  -2   9   0   20.52    2.56
  -2   9  -1   64.18    3.86
  -2   9  -1   56.23    3.12
  -2   9  -2    4.87    2.03
  -2   9  -2    6.96    2.29
  -2   9  -3   14.20    2.95
  -2   9  -3   12.31    2.17
  -2   9  -3    5.62    2.63
  -2   9  -3   12.25    2.48
  -2   9  -4   18.56    3.44
  -2   9  -4   19.87    3.15
  -2   9  -4   19.75    2.88
  -2   9  -4   12.01    3.06
  -2   9  -5   77.25    4.99
  -2   9  -5   72.97    4.92
  -2   9  -5   79.30    4.61
  -2   9  -5   70.19    5.28
  -2   9  -6    3.85    3.01
  -2   9  -6   -1.29    3.18
  -2   9  -6    3.31    4.21
  -2   9  -6    4.20    3.29
  -2   9  -7   82.70    6.11
  -2   9  -7   92.46    5.79
  -2   9  -7  103.03    7.21
  -2   9  -8   19.17    4.24
  -2   9  -8   16.66    3.85
  -2   9  -8   21.90    3.90
  -2   9  -8   21.93    5.72
  -2   9  -9   46.05    4.84
  -2   9  -9   37.38    4.72
  -2   9  -9   53.17    6.54
  -2   9 -10    2.58    4.42
  -2   9 -10   -0.75    3.93
  -2   9 -10    8.44    6.32
  -2   9 -11    8.70    4.81
  -2   9 -11    9.81    7.04
  -2   9 -12    6.52    5.18
  -2   9 -12    8.24    7.63
   2  10 -13    7.74    5.99
  -2  10  12   36.88    5.01
   2  10 -12   39.62    5.90
   2  10 -11   32.58    5.62
  -2  10  11   34.77    4.67
   2  10 -11   39.68    5.06
   2  10 -10   63.30    5.73
  -2  10  10   53.95    5.15
   2  10 -10   69.59    5.37
   2  10  -9   19.29    4.16
   2  10  -9   19.48    4.12
  -2  10   9   12.37    3.52
   2  10  -9   12.30    3.14
   2  10  -8   10.23    2.45
   2  10  -8   11.75    3.12
  -2  10   7   64.90    4.71
   2  10  -7   61.91    4.44
  -2  10   6   42.97    3.92
   2  10  -6   48.11    3.84
   2  10  -5   11.52    2.62
   2  10  -5   15.18    2.74
  -2  10   4  188.57    8.95
   2  10  -4  207.56    8.97
  -2  10   4  199.86    8.84
  -2  10   3    1.36    1.53
   2  10  -3    9.12    4.94
   2  10  -3    9.08    2.93
  -2  10   3    0.98    2.20
   2  10  -3    2.47    1.64
  -2  10   2  383.31   13.30
  -2  10   2  413.68   13.95
  -2  10   1  109.85    5.66
  -2  10   0    8.10    2.37
  -2  10  -1   73.76    4.48
  -2  10  -2   77.21    4.10
  -2  10  -2   80.80    4.64
  -2  10  -3   30.98    2.65
  -2  10  -3   24.14    3.32
  -2  10  -3   31.28    3.13
  -2  10  -3   31.58    3.36
  -2  10  -4   20.47    3.73
  -2  10  -4   15.21    3.19
  -2  10  -4   20.01    2.86
  -2  10  -4   20.84    3.32
  -2  10  -5    4.97    3.92
  -2  10  -5   -2.33    3.50
  -2  10  -5    7.86    2.97
  -2  10  -5    4.65    3.23
  -2  10  -6   17.93    4.74
  -2  10  -6   20.23    3.77
  -2  10  -6   16.03    3.52
  -2  10  -6   17.89    3.39
  -2  10  -7   20.58    5.59
  -2  10  -7   14.98    3.62
  -2  10  -7   17.63    3.82
  -2  10  -7   18.11    4.26
  -2  10  -8   65.10    6.71
  -2  10  -8   51.73    5.26
  -2  10  -8   52.62    4.81
  -2  10  -8   57.05    5.02
  -2  10  -9    6.23    4.59
  -2  10  -9    4.91    5.90
  -2  10  -9    7.15    3.96
  -2  10  -9   -0.90    4.18
  -2  10 -10    4.09    4.50
  -2  10 -10    5.18    6.66
  -2  10 -11    4.77    4.82
  -2  10 -11    1.76    7.10
  -2  10 -12    4.29    5.31
  -2  11  12   10.92    4.49
   2  11 -12   16.56    5.03
  -2  11  11   84.28    6.24
   2  11 -11   84.31    6.27
   2  11 -10    9.24    4.37
  -2  11  10   11.86    3.89
  -2  11   9   17.22    3.99
   2  11  -9   26.92    3.49
   2  11  -8   23.29    3.77
  -2  11   8   12.31    3.44
   2  11  -8   14.96    2.54
   2  11  -8   16.78    3.28
   2  11  -7   28.36    3.96
  -2  11   7   21.83    3.46
   2  11  -7   29.56    3.40
   2  11  -6   17.84    3.40
   2  11  -6   18.34    3.24
   2  11  -5   17.65    2.99
  -2  11   5   14.46    2.48
   2  11  -5   20.14    3.07
  -2  11   4    7.99    2.74
   2  11  -4   11.49    2.69
  -2  11   4    5.39    2.05
  -2  11   3   29.86    3.19
  -2  11   3   27.25    2.40
   2  11  -2   26.23    2.02
  -2  11   2   27.31    2.05
  -2  11   1   21.93    2.86
  -2  11   0   40.79    3.41
  -2  11  -1  339.58   14.78
  -2  11  -2    6.21    2.49
  -2  11  -2    2.44    2.26
  -2  11  -2   -0.14    2.57
  -2  11  -3  101.53    5.17
  -2  11  -3   98.43    5.86
  -2  11  -3   99.07    5.53
  -2  11  -3  102.80    5.65
  -2  11  -4    3.98    3.76
  -2  11  -4    8.29    3.28
  -2  11  -4   13.63    2.88
  -2  11  -5   17.30    4.35
  -2  11  -5   18.15    3.38
  -2  11  -5   16.55    3.63
  -2  11  -5   13.26    3.82
  -2  11  -6   28.68    5.33
  -2  11  -6   29.45    4.21
  -2  11  -6   24.42    3.93
  -2  11  -6   31.11    3.69
  -2  11  -7  211.95    8.95
  -2  11  -7  196.62   10.10
  -2  11  -7  175.76    9.46
  -2  11  -7  149.85    8.97
  -2  11  -7  172.44    8.94
  -2  11  -8   18.12    4.36
  -2  11  -8   16.74    4.30
  -2  11  -8   22.50    4.03
  -2  11  -8   18.19    5.82
  -2  11  -9   20.04    4.77
  -2  11  -9   23.65    6.26
  -2  11  -9   17.26    4.33
  -2  11  -9   19.25    4.47
  -2  11 -10    6.49    4.72
  -2  11 -10    6.76    6.79
  -2  11 -11   12.72    7.38
  -2  12  12   32.02    5.07
   2  12 -12   26.17    5.36
  -2  12  11    6.96    4.14
   2  12 -11    7.73    4.71
   2  12 -10  103.53    6.72
  -2  12  10   86.59    6.39
   2  12  -9    3.43    3.94
   2  12  -9    2.78    3.24
  -2  12   9   -1.02    3.40
   2  12  -8   25.99    4.01
   2  12  -8   17.42    3.55
   2  12  -8   15.49    2.94
   2  12  -7   21.38    3.98
   2  12  -7   24.21    3.40
   2  12  -6   20.41    3.29
   2  12  -6   23.49    3.64
   2  12  -5   23.86    3.31
   2  12  -5   26.22    3.21
  -2  12   5   27.81    3.28
  -2  12   4   21.00    3.10
   2  12  -4   16.82    2.97
  -2  12   4   19.19    2.28
   2  12  -3  107.17    7.59
  -2  12   3  115.80    5.88
  -2  12   3  102.30    5.16
  -2  12   2    6.01    1.64
  -2  12   2    5.08    2.69
  -2  12   1  289.70   12.87
  -2  12   0   39.30    3.69
  -2  12  -1  212.52    9.94
  -2  12  -2   81.59    4.97
  -2  12  -2  103.84    4.85
  -2  12  -3   42.45    3.78
  -2  12  -3   38.19    4.01
  -2  12  -3   44.82    3.45
  -2  12  -4   58.17    5.16
  -2  12  -4   67.91    4.23
  -2  12  -4   66.98    4.65
  -2  12  -4   62.64    4.85
  -2  12  -5   63.63    5.89
  -2  12  -5   62.35    5.49
  -2  12  -5   72.51    5.37
  -2  12  -5   75.86    4.90
  -2  12  -6   57.91    6.11
  -2  12  -6   66.90    5.28
  -2  12  -6   60.42    5.13
  -2  12  -6   72.33    4.83
  -2  12  -7   26.06    5.75
  -2  12  -7   25.83    4.09
  -2  12  -7   23.09    4.15
  -2  12  -7   30.72    4.56
  -2  12  -8   48.55    4.96
  -2  12  -8   44.61    5.31
  -2  12  -8   57.45    6.77
  -2  12  -9    8.31    3.98
  -2  12  -9    8.09    6.41
  -2  12  -9    3.65    4.58
  -2  12 -10    3.99    7.04
  -2  12 -10    1.40    5.08
  -2  13  12    7.81    4.42
  -2  13  11   63.86    5.77
   2  13 -11   69.06    5.94
   2  13 -10   16.05    5.03
  -2  13  10   20.99    4.20
   2  13  -9   12.52    4.14
  -2  13   9   -0.98    3.70
   2  13  -9    7.25    3.67
   2  13  -8   76.52    5.22
   2  13  -8   87.33    5.28
   2  13  -7   40.44    4.19
  -2  13   7   36.92    3.96
   2  13  -7   36.17    4.59
   2  13  -6   11.38    3.46
   2  13  -6    7.76    3.61
  -2  13   5   15.40    3.52
   2  13  -5   16.60    3.63
   2  13  -5   13.13    3.47
  -2  13   4   26.48    2.68
   2  13  -4   21.49    3.40
  -2  13   4   29.47    3.58
  -2  13   3  106.38    5.37
  -2  13   3  118.38    6.24
  -2  13   2   25.57    3.43
  -2  13   1  180.35    8.82
  -2  13   0   80.29    5.24
  -2  13  -1   28.22    3.45
  -2  13  -1    7.68    2.51
  -2  13  -2   84.61    5.59
  -2  13  -2  135.09    5.61
  -2  13  -3   11.46    3.06
  -2  13  -3   14.04    3.74
  -2  13  -3   18.21    3.32
  -2  13  -3   17.17    3.59
  -2  13  -4   66.61    4.27
  -2  13  -4   56.94    5.18
  -2  13  -4   58.43    4.64
  -2  13  -4   61.67    5.13
  -2  13  -5    0.33    3.25
  -2  13  -5    4.50    4.42
  -2  13  -5    1.67    3.62
  -2  13  -5    2.86    3.82
  -2  13  -6   13.87    3.62
  -2  13  -6   10.36    5.17
  -2  13  -6   12.06    4.03
  -2  13  -6   16.12    4.23
  -2  13  -7   31.32    4.20
  -2  13  -7   34.50    4.94
  -2  13  -7   28.75    5.77
  -2  13  -7   23.10    4.28
  -2  13  -8   13.79    6.29
  -2  13  -8   10.29    4.64
  -2  13  -8    7.29    4.06
  -2  13  -9   34.02    5.41
  -2  13  -9   35.19    4.83
  -2  13 -10   -2.15    5.04
   2  14 -11    6.80    4.79
  -2  14  11    4.80    4.25
  -2  14  10   32.66    4.78
   2  14 -10   42.91    5.37
   2  14  -9    1.55    4.14
  -2  14   9    3.56    3.43
   2  14  -9    2.49    3.62
   2  14  -8   31.11    4.27
   2  14  -8   22.91    3.54
   2  14  -8   37.54    4.33
  -2  14   8   26.34    3.91
  -2  14   7   20.63    3.51
   2  14  -7   26.04    3.99
   2  14  -7   20.17    4.24
   2  14  -6  189.95    9.91
  -2  14   6  180.66    9.74
   2  14  -6  205.65    9.80
   2  14  -5    5.14    3.60
  -2  14   5   11.14    3.62
   2  14  -5   11.75    3.58
  -2  14   5    7.80    2.59
  -2  14   4  150.68    8.07
   2  14  -4  154.08    8.14
  -2  14   4  157.21    7.25
  -2  14   3   16.52    3.51
  -2  14   3    8.27    2.17
  -2  14   2   25.98    3.99
  -2  14   1   30.69    4.08
  -2  14   0   21.62    3.77
  -2  14  -1   23.25    3.71
  -2  14  -2   84.27    4.83
  -2  14  -3   26.80    3.50
  -2  14  -3   27.75    4.27
  -2  14  -3   24.47    3.79
  -2  14  -4    8.42    3.11
  -2  14  -4    7.75    3.93
  -2  14  -4    4.83    3.38
  -2  14  -5   13.44    3.46
  -2  14  -5    9.60    4.21
  -2  14  -5   16.58    3.93
  -2  14  -6    9.79    3.67
  -2  14  -6    6.21    4.16
  -2  14  -6    7.51    4.00
  -2  14  -7    6.29    3.87
  -2  14  -7   11.00    4.42
  -2  14  -7    6.29    4.00
  -2  14  -8   16.12    4.84
  -2  14  -8   14.70    4.30
  -2  14  -9    7.19    4.72
  -2  14  -9    6.31    4.29
  -2  14 -10    2.38    4.99
  -2  15  11    9.63    4.28
   2  15 -11    7.92    4.84
  -2  15  10    6.00    3.93
   2  15 -10    8.81    4.82
  -2  15   9   10.05    3.69
   2  15  -9    8.14    3.94
   2  15  -9    7.03    4.28
  -2  15   8    9.81    3.53
   2  15  -8   10.89    4.08
   2  15  -8   15.68    4.00
   2  15  -8    9.03    3.38
   2  15  -7   14.46    4.07
  -2  15   7    7.66    3.64
   2  15  -7    8.21    3.78
  -2  15   7   13.33    3.26
   2  15  -6   20.32    4.13
  -2  15   6   20.82    3.38
   2  15  -6   23.69    4.14
  -2  15   6   23.94    4.06
  -2  15   5   88.35    4.93
   2  15  -5   82.57    5.83
  -2  15   5   76.56    5.66
   2  15  -5   85.35    5.65
  -2  15   4   31.88    4.32
   2  15  -4   22.53    4.21
  -2  15   4   20.23    2.94
  -2  15   3   70.40    4.96
  -2  15   3   35.96    3.36
  -2  15   2   55.02    4.88
  -2  15   1    0.10    3.39
  -2  15   0   11.58    3.70
  -2  15  -1  337.25   15.23
  -2  15  -2   11.24    3.07
  -2  15  -3    2.94    3.16
  -2  15  -3    6.47    3.82
  -2  15  -3   11.12    3.60
  -2  15  -4    9.44    3.26
  -2  15  -4   13.10    4.07
  -2  15  -4    9.38    3.64
  -2  15  -5   14.45    3.53
  -2  15  -5   10.33    4.29
  -2  15  -5   13.04    4.11
  -2  15  -6    5.72    3.82
  -2  15  -6    9.13    4.67
  -2  15  -6    6.16    4.27
  -2  15  -7    4.50    3.79
  -2  15  -7    4.05    4.32
  -2  15  -7    6.46    4.27
  -2  15  -8   14.52    4.27
  -2  15  -8    8.45    4.76
  -2  15  -8    3.83    4.28
  -2  15  -9    8.40    5.05
  -2  15  -9    4.79    4.38
  -2  15 -10   -4.37    5.21
  -2  16  11   10.18    4.20
  -2  16  10   11.82    4.21
   2  16 -10   24.61    5.12
  -2  16   9    6.69    3.69
   2  16  -9    3.91    4.05
   2  16  -9    3.16    4.43
  -2  16   8   12.85    3.79
   2  16  -8   20.13    4.34
   2  16  -8   18.05    4.41
   2  16  -8   12.94    3.52
   2  16  -7   11.43    4.24
  -2  16   7    4.74    3.85
   2  16  -7    9.19    3.89
  -2  16   7    6.47    3.34
   2  16  -6   16.65    4.01
  -2  16   6   16.63    3.98
   2  16  -6   16.70    4.08
  -2  16   6   16.96    3.16
   2  16  -5    0.84    3.79
   2  16  -5    6.96    3.86
  -2  16   5   11.96    3.97
  -2  16   5    6.85    2.72
  -2  16   4    0.85    3.74
   2  16  -4    7.38    3.96
  -2  16   4    0.23    2.43
  -2  16   3   86.35    5.77
   2  16  -3   73.47    5.70
  -2  16   3   69.76    4.32
  -2  16   2    8.36    3.80
  -2  16   1    4.36    3.54
  -2  16   0   36.29    4.47
  -2  16  -1   23.45    4.22
  -2  16  -2    6.54    3.17
  -2  16  -3    2.77    3.42
  -2  16  -3   12.67    4.16
  -2  16  -3    5.38    3.70
  -2  16  -4    8.93    3.36
  -2  16  -4   16.20    4.35
  -2  16  -4   12.61    3.83
  -2  16  -5    5.94    3.55
  -2  16  -5    5.75    4.35
  -2  16  -5   11.43    4.19
  -2  16  -6   27.39    4.46
  -2  16  -6   21.82    4.94
  -2  16  -6   23.68    4.87
  -2  16  -7    5.72    4.00
  -2  16  -7    9.20    4.54
  -2  16  -7    6.88    4.33
  -2  16  -8   18.44    5.10
  -2  16  -8   13.46    4.55
  -2  16  -9   11.98    5.18
  -2  16  -9    2.35    4.49
  -2  16 -10    2.13    5.25
  -2  17  10    0.12    4.07
   2  17 -10    6.57    4.86
  -2  17   9   -2.05    4.05
   2  17  -9    5.09    4.33
   2  17  -9    1.40    4.57
  -2  17   8    7.41    3.81
   2  17  -8   11.53    4.25
   2  17  -8   14.58    4.49
   2  17  -8    6.34    3.69
   2  17  -7    6.15    4.36
  -2  17   7    9.43    3.98
   2  17  -7    8.23    4.25
  -2  17   7    8.13    3.25
   2  17  -6    1.34    3.91
  -2  17   6    3.05    3.83
   2  17  -6    6.52    4.06
  -2  17   6    0.84    2.93
   2  17  -5    3.09    3.87
   2  17  -5    7.27    4.10
  -2  17   5    4.82    3.81
  -2  17   5    2.31    2.66
   2  17  -4   19.02    4.33
  -2  17   4   21.06    4.24
  -2  17   3    5.14    3.89
   2  17  -3    4.63    3.81
  -2  17   2    5.14    3.87
  -2  17   1    0.77    3.62
  -2  17   0    7.91    4.01
  -2  17  -1   73.42    5.87
  -2  17  -2    8.81    3.39
  -2  17  -3   13.32    3.60
  -2  17  -3   16.58    4.34
  -2  17  -4   12.09    3.59
  -2  17  -4   15.46    4.70
  -2  17  -4    8.85    4.08
  -2  17  -5    7.57    3.71
  -2  17  -5    9.88    4.52
  -2  17  -5    9.40    4.12
  -2  17  -6   10.25    4.78
  -2  17  -6   10.82    4.72
  -2  17  -7    0.98    4.74
  -2  17  -7    4.55    4.47
  -2  17  -8   12.69    5.13
  -2  17  -8    7.60    4.60
   2  17   9    3.99    4.42
  -2  17  -9    8.17    5.49
  -2  18  10   21.38    4.66
  -2  18   9    3.29    3.94
   2  18  -9    3.90    4.50
   2  18  -9    4.19    4.58
  -2  18   8    2.18    3.53
   2  18  -8    2.08    3.79
   2  18  -8    3.42    4.60
   2  18  -8   14.29    4.55
   2  18  -7    4.08    4.36
   2  18  -7    2.98    4.28
   2  18  -6    5.68    4.15
  -2  18   6   14.30    4.27
   2  18  -6   11.25    4.35
   2  18  -5   12.97    4.17
  -2  18   5   14.51    4.30
   2  18  -5   13.07    4.53
  -2  18   4   34.78    4.84
   2  18  -4   42.30    5.02
   2  18  -3   -0.46    4.05
  -2  18   3    8.84    4.32
  -2  18   2    7.56    4.18
   2  18  -2   -1.85    3.98
  -2  18   1    5.94    3.99
  -2  18   0    9.57    4.23
  -2  18  -1   75.25    6.25
  -2  18  -2   31.90    3.92
  -2  18  -3    8.32    4.30
  -2  18  -3   11.06    4.72
  -2  18  -4    1.43    4.09
  -2  18  -4    3.22    4.62
  -2  18  -5    1.36    4.16
  -2  18  -5    9.04    4.71
  -2  18  -6    6.60    4.58
  -2  18  -6    1.81    4.92
  -2  18  -7    1.33    4.53
  -2  18  -7    0.82    4.94
  -2  18  -8    1.32    4.62
  -2  18  -8    4.94    5.03
   2  19  -9    0.85    4.69
   2  19  -8    6.91    4.65
   2  19  -8    7.43    4.73
   2  19  -7    5.93    4.61
   2  19  -7    4.28    4.52
   2  19  -6    4.74    4.32
  -2  19   6    5.59    4.37
   2  19  -6   -0.89    4.63
   2  19  -5   33.09    4.63
  -2  19   5   29.19    4.89
   2  19  -5   26.58    5.07
   2  19  -4   11.55    4.21
   2  19  -4   11.99    4.68
  -2  19   4   13.05    4.70
   2  19  -3   27.52    4.99
  -2  19   3   26.13    5.02
   2  19  -2    2.53    4.26
  -2  19   2    6.08    4.27
  -2  19   1    6.53    4.51
  -2  19   0   20.22    4.76
  -2  19  -1   28.62    5.03
  -2  19  -3    3.98    4.38
  -2  19  -3    7.02    4.92
  -2  19  -4    7.10    4.39
  -2  19  -4    1.35    4.83
  -2  19  -5   -2.99    4.37
  -2  19  -5    6.45    4.87
  -2  19  -6    7.06    4.91
  -2  19  -6    6.31    5.24
  -2  19  -7    4.00    4.78
  -2  19  -8    5.27    4.98
   2  20  -9   -3.58    4.95
   2  20  -8   -0.07    4.88
   2  20  -7    9.72    4.74
   2  20  -7    6.35    4.83
   2  20  -6   12.10    4.65
  -2  20   6    8.27    4.73
   2  20  -6   10.36    5.07
   2  20  -5   14.21    4.48
  -2  20   5   10.23    4.91
   2  20  -5   14.30    5.03
   2  20  -4   20.41    4.52
  -2  20   4   21.96    5.13
   2  20  -4   22.16    5.14
   2  20  -3   10.57    4.80
  -2  20   3    4.88    4.68
   2  20  -2   22.93    5.18
  -2  20   2   21.58    4.98
  -2  20   1    0.51    4.55
  -2  20   0    1.38    4.55
  -2  20  -1    2.40    4.87
  -2  20  -3    0.29    4.46
  -2  20  -3    2.49    5.09
  -2  20  -4    4.88    4.58
  -2  20  -4   12.65    5.33
  -2  20  -5   -1.49    4.49
  -2  20  -5    3.49    5.02
  -2  20  -6    1.49    4.98
   2  21  -6    6.21    4.64
  -2  21   6    3.16    5.02
   2  21  -6    2.45    5.01
   2  21  -5    8.06    4.58
  -2  21   5    4.98    5.08
   2  21  -5    3.77    5.08
   2  21  -4    4.70    4.42
   2  21  -4   10.76    5.21
  -2  21   4    6.29    5.05
  -2  21   3    1.11    4.79
   2  21  -3    0.46    4.94
   2  21  -2   11.88    4.91
  -2  21   2    9.58    5.12
  -2  21   1    2.72    4.79
  -2  21   0    0.46    4.82
  -2  21  -1   11.73    5.30
  -2  21  -3   14.65    5.05
  -2  21  -3   18.90    5.66
  -2  21  -4    4.07    4.77
  -2  22   5    3.68    5.42
   2  22  -5    6.33    4.70
  -2  22   4    3.45    5.15
   2  22  -4    3.25    4.71
  -2  22   3    4.62    5.12
   2  22  -2    2.22    5.27
  -2  22   2    0.40    5.17
  -2  22   1    1.04    5.13
   2  22   0    5.36    5.47
  -2  22   0    4.94    5.29
  -3 -22   5    2.78   11.31
  -3 -22   4   -2.86   11.30
  -3 -22   3    3.72   10.83
  -3 -22   3   11.82    9.55
  -3 -22   2   16.99   11.24
  -3 -22   2   20.00   10.20
  -3 -22   1   11.10   10.49
  -3 -21   5    5.43   10.36
   3 -21  -5   -3.87    9.39
  -3 -21   4   10.64   10.54
  -3 -21   4   12.95    9.68
   3 -21  -4    0.22    9.32
  -3 -21   3   13.45   10.41
   3 -21  -3    1.76    9.32
  -3 -21   3   12.94    9.48
  -3 -21   2    4.06   10.08
  -3 -21   2   10.13    9.50
  -3 -21   1   17.57    9.98
   3 -21  -1   -2.90    9.65
  -3 -21   1   15.15    9.57
  -3 -21   0    6.10    9.87
   3 -21   0   -1.35    9.84
  -3 -21   0    9.79    9.28
  -3 -21  -1   23.96   10.08
  -3 -21  -1   31.64    9.56
   3 -21   1   15.58   10.30
  -3 -21  -2   -2.96    9.00
   3 -21   2    6.59   10.04
   3 -21   3   -3.72    9.86
   3 -21   4   -3.53   10.31
   3 -20  -9   14.31    9.47
   3 -20  -8    6.03    8.63
   3 -20  -7    2.75    9.13
   3 -20  -7    4.82    4.47
   3 -20  -6   -4.45    9.37
  -3 -20   5   11.28    9.63
   3 -20  -5    6.32    9.20
  -3 -20   4    7.93    9.69
   3 -20  -4    7.43    9.31
  -3 -20   4    9.03    8.52
  -3 -20   3    8.02    9.06
   3 -20  -3    9.16    9.02
  -3 -20   3   18.41    9.18
  -3 -20   2   10.92    8.77
  -3 -20   2   -0.17    8.17
  -3 -20   1   17.54    8.85
   3 -20  -1   -0.42    8.84
  -3 -20   1   10.47    8.26
  -3 -20   0    9.38    8.55
   3 -20   0    3.40    8.89
  -3 -20   0   -0.99    8.16
  -3 -20  -1   12.64    8.92
   3 -20   1    4.71    9.50
  -3 -20  -1    4.90    8.50
   3 -20   2   12.74    9.80
  -3 -20  -2    5.45    8.39
  -3 -20  -3    3.71    8.83
   3 -20   3    3.96    9.41
  -3 -20  -3   -7.14    8.68
  -3 -20  -4   -0.18    9.07
   3 -20   4   -5.88    9.71
   3 -20   5   -2.95   10.05
   3 -19  -9    0.18    8.48
   3 -19  -8   11.98    8.56
   3 -19  -8    1.85    4.54
   3 -19  -7   -5.96    8.71
   3 -19  -7    3.53    4.27
   3 -19  -6   18.59    9.08
  -3 -19   5    5.93    8.72
   3 -19  -5   -2.70    8.63
  -3 -19   4    2.71    8.56
   3 -19  -4    3.51    8.30
  -3 -19   4   -7.52    7.99
  -3 -19   3   19.15    8.24
   3 -19  -3    4.33    8.48
  -3 -19   3   15.67    8.35
  -3 -19   2    2.16    7.47
  -3 -19   2    1.03    7.16
  -3 -19   1    5.04    7.41
   3 -19  -1   -1.40    8.32
  -3 -19   1    3.00    7.33
  -3 -19   0   28.73    7.82
   3 -19   0   15.47    8.94
  -3 -19   0   23.76    7.86
  -3 -19  -1    4.10    7.36
   3 -19   1    7.91    8.77
  -3 -19  -1   -3.85    7.52
   3 -19   2   -2.77    8.60
  -3 -19  -2   -6.47    7.56
  -3 -19  -3   11.98    7.82
   3 -19   3    4.71    8.83
  -3 -19  -4   14.67    8.57
   3 -19   4    5.99    9.37
  -3 -19  -5    6.76    8.96
   3 -19   5   10.42    9.72
  -3 -19  -5   14.25    8.38
  -3 -19  -6    6.01    9.04
   3 -18  -9   -0.37    4.56
   3 -18  -9   -1.51    8.02
   3 -18  -8    5.23    4.26
   3 -18  -8   -2.05    8.06
   3 -18  -7    3.25    4.01
   3 -18  -7   -1.06    8.07
   3 -18  -6    4.87    8.05
  -3 -18   5    3.90    8.04
   3 -18  -5    8.76    8.11
  -3 -18   5   -2.74    7.80
  -3 -18   4    6.42    7.37
   3 -18  -4   -0.74    7.89
  -3 -18   4    8.37    7.48
  -3 -18   3   -0.68    7.11
   3 -18  -3    4.82    7.75
  -3 -18   3   -8.06    6.86
  -3 -18   2   22.27    7.12
  -3 -18   2   14.71    6.89
  -3 -18   1    7.88    6.84
   3 -18  -1    9.81    7.78
  -3 -18   1    2.45    6.72
  -3 -18   0   36.38    7.98
   3 -18   0   20.67    8.49
  -3 -18   0   23.88    7.23
  -3 -18  -1    2.96    7.12
   3 -18   1   13.03    8.46
  -3 -18  -1    5.49    7.17
   3 -18   2    3.98    8.14
  -3 -18  -2   14.12    7.38
  -3 -18  -3    3.95    7.43
   3 -18   3   -4.83    8.59
  -3 -18  -4   33.33    8.09
  -3 -18  -4   23.66    8.17
  -3 -18  -5   -5.65    7.50
   3 -18   5   -4.38    9.22
  -3 -18  -5   -0.31    7.59
  -3 -18  -6    5.48    7.85
  -3 -18  -6   11.52    8.68
  -3 -18  -7    1.62    8.76
   3 -17 -10    1.39    4.64
   3 -17  -9    7.43    7.84
   3 -17  -9   12.20    4.51
   3 -17  -8   -1.93    7.55
   3 -17  -8    6.37    4.17
   3 -17  -7    3.66    7.67
   3 -17  -7    1.85    3.80
  -3 -17   6    9.00    7.90
   3 -17  -6    8.15    7.76
  -3 -17   5   -0.25    6.96
   3 -17  -5    6.02    7.56
  -3 -17   5    5.45    7.14
  -3 -17   4    4.10    6.62
   3 -17  -4    3.98    7.48
  -3 -17   4   12.87    6.81
  -3 -17   3   -0.63    6.24
   3 -17  -3   12.22    7.49
  -3 -17   3   -0.48    6.24
  -3 -17   2   18.70    6.70
  -3 -17   2    5.52    6.23
  -3 -17   1   15.09    6.66
   3 -17  -1    8.00    7.33
  -3 -17   1    9.53    6.38
  -3 -17   0   28.53    7.55
   3 -17   0   19.50    7.91
  -3 -17   0   20.09    7.24
  -3 -17  -1   54.46    8.52
   3 -17   1   54.39    9.22
  -3 -17  -1   55.22    8.45
   3 -17   2    4.83    7.89
  -3 -17  -2    6.69    7.25
  -3 -17  -3   42.99    8.33
   3 -17   3   38.12    8.75
  -3 -17  -4    4.10    7.53
   3 -17   4   10.74    8.49
  -3 -17  -4    3.67    7.47
  -3 -17  -5   33.08    8.18
   3 -17   5   38.41    9.54
  -3 -17  -5   23.81    8.28
  -3 -17  -6    1.41    7.99
  -3 -17  -6    5.34    7.54
  -3 -17  -7    7.95    7.93
  -3 -17  -7   10.85    8.33
  -3 -17  -8    5.83    8.92
   3 -16 -11    8.91    4.78
   3 -16 -10   17.23    4.76
   3 -16  -9    3.88    7.40
   3 -16  -9   10.13    4.31
   3 -16  -8    3.61    7.26
   3 -16  -8    8.95    4.04
   3 -16  -7    9.85    7.47
   3 -16  -7    7.77    3.81
   3 -16  -6    4.16    7.13
  -3 -16   6    5.66    7.05
  -3 -16   5    7.09    6.52
   3 -16  -5    8.73    7.25
  -3 -16   5    3.46    6.22
  -3 -16   4   70.92    7.94
  -3 -16   4   86.59    8.39
  -3 -16   3   17.30    6.27
   3 -16  -3   10.33    7.19
  -3 -16   3   18.72    6.75
  -3 -16   2   10.61    6.27
  -3 -16   2   21.86    6.68
  -3 -16   1   37.53    7.11
   3 -16  -1   36.57    8.23
  -3 -16   1   42.06    7.36
  -3 -16   0   12.74    6.73
   3 -16   0    3.70    7.12
  -3 -16   0   24.16    7.03
  -3 -16  -1   45.27    7.52
   3 -16   1   40.13    8.39
  -3 -16  -1   41.71    7.74
   3 -16   2   71.52    9.42
  -3 -16  -2   74.60    8.67
   3 -16   3   11.27    7.41
  -3 -16  -3   16.77    7.14
   3 -16   4   69.66    9.87
  -3 -16  -4   66.72    8.86
  -3 -16  -4   73.21    9.01
  -3 -16  -5   -2.26    7.24
   3 -16   5    8.57    8.37
  -3 -16  -5    5.86    7.42
  -3 -16  -6   -2.55    7.52
  -3 -16  -6   -0.96    7.13
  -3 -16  -7   -0.30    7.70
  -3 -16  -7   -1.85    7.32
  -3 -16  -8    4.72    7.59
  -3 -16  -8    8.18    8.15
   3 -15 -11   12.03    4.76
   3 -15 -10   12.75    4.43
   3 -15  -9   18.93    7.56
   3 -15  -9   31.32    4.60
   3 -15  -8   37.22    7.63
   3 -15  -8   16.54    4.13
   3 -15  -7   15.13    7.21
   3 -15  -7   18.56    3.97
  -3 -15   6   12.06    6.47
   3 -15  -6   13.66    3.79
  -3 -15   5   39.50    6.59
  -3 -15   5   43.45    6.77
  -3 -15   4   36.27    6.59
   3 -15  -4   48.21    7.96
  -3 -15   4   45.34    7.20
  -3 -15   3   89.68    8.04
   3 -15  -3   84.15    9.34
  -3 -15   3   94.11    8.76
  -3 -15   2   -7.47    5.95
  -3 -15   2    1.66    5.84
  -3 -15   1   99.33    8.34
  -3 -15   1   94.29    8.52
   3 -15   0   67.60    8.72
  -3 -15   0   72.51    7.89
  -3 -15   0   70.68    8.14
  -3 -15  -1   37.57    6.84
  -3 -15  -1   45.58    7.10
   3 -15   2   81.44    9.14
  -3 -15  -2   70.40    8.20
  -3 -15  -3   20.32    6.74
   3 -15   3    1.89    7.07
  -3 -15  -4   -1.06    6.58
   3 -15   4   10.68    7.85
  -3 -15  -4   14.36    6.97
  -3 -15  -5   50.40    8.26
   3 -15   5   26.85    8.71
  -3 -15  -5   40.27    7.90
  -3 -15  -6    6.84    7.29
  -3 -15  -6    7.73    7.45
  -3 -15  -7    6.00    7.38
  -3 -15  -7    7.86    7.28
  -3 -15  -8   -6.15    7.58
  -3 -15  -8    6.30    7.34
  -3 -15  -9    4.09    7.11
   3 -14 -12   12.35    5.13
   3 -14 -11    4.47    4.68
   3 -14 -10   27.96    4.60
   3 -14  -9   10.33    6.82
   3 -14  -9    8.61    4.23
   3 -14  -8   30.78    7.47
   3 -14  -8   44.92    4.54
   3 -14  -7   19.95    6.76
   3 -14  -7    8.80    3.92
  -3 -14   6   57.06    7.11
   3 -14  -6   77.56    5.14
   3 -14  -6   74.05    8.61
  -3 -14   5    9.28    5.41
  -3 -14   5    8.22    5.76
  -3 -14   4   64.76    6.94
   3 -14  -4   58.54    8.12
  -3 -14   3   68.82    7.41
  -3 -14   3   73.84    7.86
  -3 -14   2   44.71    6.61
  -3 -14   1    1.14    5.40
   3 -14  -1   38.45    7.03
  -3 -14   0  101.27    8.34
   3 -14   0   97.03    9.36
   3 -14   1   39.26    7.48
  -3 -14  -1   -4.95    5.70
   3 -14   2    3.38    6.47
  -3 -14  -2    9.11    5.73
   3 -14   3   12.26    7.10
   3 -14   4    8.83    7.31
  -3 -14  -4    8.59    6.04
  -3 -14  -5    8.63    6.59
   3 -14   5    2.76    7.55
  -3 -14  -5    4.90    6.38
  -3 -14  -6    8.16    6.81
  -3 -14  -6    7.87    6.79
  -3 -14  -7    3.34    6.95
  -3 -14  -7    1.63    7.07
  -3 -14  -8    3.14    7.24
  -3 -14  -8    1.54    6.80
  -3 -14  -9    4.21    7.16
  -3 -14 -10   -0.26    6.93
   3 -13 -12    4.67    4.99
   3 -13 -11   19.13    4.71
   3 -13 -10    4.56    4.13
   3 -13  -9   83.56    5.74
   3 -13  -9   56.78    8.24
   3 -13  -8   50.43    4.60
   3 -13  -8   32.74    7.06
   3 -13  -7   89.31    5.65
   3 -13  -7   79.77    8.51
  -3 -13   6   -0.08    5.15
   3 -13  -6    5.95    3.33
   3 -13  -6   11.48    6.32
  -3 -13   6   -1.69    5.21
  -3 -13   5   81.71    7.38
   3 -13  -5   71.71    7.97
  -3 -13   5   69.46    6.63
  -3 -13   4    4.63    5.32
  -3 -13   4    1.95    4.97
   3 -13  -3  125.74   10.18
  -3 -13   3  150.67    9.37
  -3 -13   2   38.59    5.83
  -3 -13   1    4.80    4.71
   3 -13  -1   17.97    5.94
   3 -13   0  188.00   10.52
  -3 -13   0   74.41    7.87
  -3 -13  -1   20.97    5.38
   3 -13   1   -1.25    5.84
  -3 -13  -2   28.09    6.35
   3 -13   2  121.68    8.79
   3 -13   3   56.16    7.99
  -3 -13  -4    6.96    5.68
   3 -13   4   14.43    7.04
  -3 -13  -5   34.89    6.90
   3 -13   5   32.21    7.60
  -3 -13  -6    5.26    6.46
  -3 -13  -6   -1.79    6.20
  -3 -13  -7    5.95    6.73
  -3 -13  -7    6.08    6.50
  -3 -13  -8    5.96    6.65
  -3 -13  -8    0.16    4.30
  -3 -13  -8    2.30    6.90
  -3 -13  -9    3.27    4.64
  -3 -13  -9   -7.13    7.16
  -3 -13 -10    6.99    4.96
  -3 -13 -10   -0.25    6.81
   3 -12 -13    6.59    4.85
   3 -12 -12   13.93    4.88
   3 -12 -11    7.16    4.41
   3 -12 -10   32.05    4.42
   3 -12  -9    5.04    6.16
   3 -12  -9    6.42    3.84
   3 -12  -8   18.63    6.48
   3 -12  -8   31.78    4.05
   3 -12  -7    4.11    5.85
   3 -12  -7   10.53    3.52
   3 -12  -6    7.53    5.73
   3 -12  -6    1.26    3.09
  -3 -12   6   15.96    4.90
  -3 -12   5   14.40    5.18
  -3 -12   5    6.44    4.49
   3 -12  -5    6.18    5.77
   3 -12  -4    1.62    5.87
  -3 -12   4  150.36    7.24
   3 -12  -3   23.34    4.24
   3 -12  -3   25.52    5.95
  -3 -12   2   67.73    6.16
  -3 -12   1    3.16    4.51
   3 -12  -1    8.19    5.21
  -3 -12   0  161.21    8.33
   3 -12   0   64.91    8.19
  -3 -12  -1   21.79    5.30
   3 -12   1  113.22    8.03
   3 -12   2  219.86   13.17
  -3 -12  -3   -3.45    3.97
   3 -12   3   61.47    7.49
   3 -12   4  130.57   11.16
  -3 -12  -4  156.81    9.81
   3 -12   5  101.29    9.12
  -3 -12  -5   67.40    7.75
  -3 -12  -6   27.04    6.45
   3 -12   6   11.29    6.86
  -3 -12  -7    4.59    6.42
  -3 -12  -7    7.08    6.20
  -3 -12  -8   19.19    6.89
  -3 -12  -8   11.25    4.21
  -3 -12  -8   19.78    6.89
  -3 -12  -9    7.92    4.70
  -3 -12  -9   -1.21    6.60
  -3 -12 -10    7.60    4.86
  -3 -12 -10    5.15    6.96
  -3 -12 -11    1.95    5.32
   3 -11 -13    0.92    4.61
   3 -11 -12    4.44    4.57
   3 -11 -11   18.71    4.62
   3 -11 -10    3.70    4.02
   3 -11  -9   34.57    6.81
   3 -11  -9   38.96    4.37
   3 -11  -8   29.01    6.42
   3 -11  -8   34.23    4.07
  -3 -11   7   32.05    5.09
   3 -11  -7   27.62    3.66
   3 -11  -7   23.46    6.01
  -3 -11   6   13.46    4.74
  -3 -11   6    0.70    4.07
   3 -11  -6    8.70    5.37
   3 -11  -6    3.38    2.91
  -3 -11   5   34.79    4.83
   3 -11  -5   13.75    5.42
   3 -11  -4   82.67    7.60
   3 -11  -4   81.94    4.42
   3 -11  -4   92.41    5.98
  -3 -11   4   78.12    6.37
   3 -11  -3   62.78    7.11
   3 -11  -3   74.84    4.37
  -3 -11   2    4.02    3.84
  -3 -11   1  373.43   15.31
   3 -11  -1  247.58   15.55
  -3 -11   0    0.92    4.08
   3 -11   0    5.73    4.97
   3 -11   1   38.28    6.64
  -3 -11  -1  101.79    6.83
   3 -11   2   27.98    6.14
   3 -11   3   12.42    6.29
  -3 -11  -3   52.00    5.99
  -3 -11  -4    2.91    4.96
  -3 -11  -4    4.34    4.02
  -3 -11  -5   42.02    5.30
   3 -11   5   34.82    7.25
  -3 -11  -5   46.29    6.32
  -3 -11  -6    9.12    5.96
  -3 -11  -6    2.20    4.98
  -3 -11  -7   32.17    6.58
  -3 -11  -7   28.19    5.93
  -3 -11  -8    2.67    6.08
  -3 -11  -8    6.71    6.27
  -3 -11  -8    2.94    5.99
  -3 -11  -9   66.65    7.33
  -3 -11  -9   47.29    7.66
  -3 -11  -9   48.39    5.47
  -3 -11 -10    4.44    4.76
  -3 -11 -11   32.81    5.78
   3 -10 -13    7.31    4.93
   3 -10 -12   15.47    4.64
   3 -10 -11   17.82    4.65
   3 -10 -10   35.70    4.46
   3 -10  -9   14.58    3.74
   3 -10  -9   13.69    5.77
   3 -10  -8  143.74    7.22
   3 -10  -8  104.32    9.11
  -3 -10   7   20.44    4.87
   3 -10  -7   28.18    6.17
   3 -10  -7   29.27    3.66
   3 -10  -6   71.52    7.16
   3 -10  -6   69.32    4.78
   3 -10  -5   67.76    5.22
   3 -10  -5   57.17    6.10
   3 -10  -4   76.39    5.84
   3 -10  -4   71.11    7.08
   3 -10  -4   83.94    4.58
  -3 -10   3  329.72   15.22
   3 -10  -3  331.76   16.46
  -3 -10   2   97.27    6.53
  -3 -10   1   86.86    6.24
   3 -10  -1   80.33    7.08
  -3 -10   0    9.50    4.15
   3 -10   0   10.21    4.57
   3 -10   1   57.66    6.43
  -3 -10  -1   43.41    5.41
   3 -10   2   -0.57    5.01
  -3 -10  -3    5.71    4.71
   3 -10   3   14.91    5.79
  -3 -10  -3    9.50    1.98
   3 -10   4   99.47    8.63
  -3 -10  -4  107.80    6.43
  -3 -10  -4  111.71    7.94
   3 -10   5   28.58    6.46
  -3 -10  -5   22.40    5.47
  -3 -10  -5   17.65    4.40
   3 -10   6   19.45    6.20
  -3 -10  -6   15.56    5.00
  -3 -10  -6   27.55    5.97
  -3 -10  -7   29.44    5.98
  -3 -10  -7   25.06    6.03
  -3 -10  -8   14.55    5.96
  -3 -10  -8   12.25    5.81
  -3 -10  -9   16.76    6.47
  -3 -10  -9    7.27    4.29
  -3 -10  -9    0.83    5.80
  -3 -10 -10   21.72    4.99
  -3 -10 -10   32.30    7.06
  -3 -10 -11    6.35    5.20
  -3 -10 -11    8.31    7.49
   3  -9 -13   10.37    5.08
   3  -9 -12   18.41    4.57
   3  -9 -11   21.27    4.44
   3  -9 -10   17.05    3.98
   3  -9  -9  221.90    9.74
   3  -9  -9  163.39   11.04
   3  -9  -8   22.96    3.75
   3  -9  -8   15.29    5.90
   3  -9  -7  444.13   18.93
  -3  -9   7  462.16   18.54
  -3  -9   6   -1.38    3.49
   3  -9  -6    8.15    2.89
   3  -9  -5  336.10   14.01
   3  -9  -5  364.01   14.88
   3  -9  -5  305.59   15.89
   3  -9  -5  308.97   13.74
  -3  -9   5  330.02   14.77
  -3  -9   4   12.72    3.50
   3  -9  -4   26.24    3.95
   3  -9  -4   26.10    5.07
   3  -9  -4   12.98    2.40
  -3  -9   3   74.02    4.98
   3  -9  -3   14.99    4.81
  -3  -9   2    8.75    3.87
  -3  -9   1   13.23    3.98
   3  -9  -1    6.15    4.08
   3  -9   0   47.68    5.65
  -3  -9   0   51.88    4.98
   3  -9   1   44.60    6.01
  -3  -9  -1   48.85    5.17
   3  -9   2    9.82    4.90
  -3  -9  -3   21.92    4.83
   3  -9   3   15.72    5.54
  -3  -9  -3   20.96    1.99
   3  -9   4   57.55    6.88
  -3  -9  -4   52.24    4.87
  -3  -9  -4   64.65    6.50
   3  -9   5    3.62    5.28
  -3  -9  -5    3.82    5.05
  -3  -9  -5    7.78    4.07
   3  -9   6   14.07    5.51
  -3  -9  -6    3.38    4.72
  -3  -9  -6    6.84    5.28
  -3  -9  -7   13.39    5.15
  -3  -9  -7   17.46    5.58
  -3  -9  -8    8.18    5.68
  -3  -9  -8   10.80    5.42
  -3  -9  -9   43.91    7.10
  -3  -9  -9   29.16    6.34
  -3  -9 -10   -3.84    6.59
  -3  -9 -10   -0.06    4.41
  -3  -9 -11    6.69    7.21
  -3  -9 -11    6.98    5.04
   3  -8 -13   38.77    5.24
   3  -8 -12   48.38    5.11
   3  -8 -11    8.04    3.96
   3  -8 -10   79.76    5.70
   3  -8  -9  103.45    5.86
  -3  -8   9   94.49    5.12
   3  -8  -8  205.47    9.96
  -3  -8   8  240.78    9.62
   3  -8  -7    7.56    4.98
   3  -8  -7    9.16    3.11
  -3  -8   7    8.33    2.17
   3  -8  -6   45.05    4.86
   3  -8  -6   40.27    5.44
   3  -8  -6   44.98    3.38
  -3  -8   6   42.11    4.01
   3  -8  -5   68.65    3.93
   3  -8  -5   67.66    5.24
   3  -8  -5   58.18    6.10
  -3  -8   5   54.17    4.67
   3  -8  -5   63.76    3.75
   3  -8  -4   46.98    5.71
   3  -8  -4   64.94    3.76
  -3  -8   3   13.12    3.55
   3  -8  -3    8.41    4.15
  -3  -8   2  251.89   11.99
   3  -8  -1  114.35    7.87
  -3  -8   1  121.23    7.00
   3  -8   0  125.45    7.86
  -3  -8   0   99.56    6.47
   3  -8   1  162.44    9.40
  -3  -8  -1  130.50    7.79
   3  -8   2  110.95    7.92
  -3  -8  -3    4.32    3.91
  -3  -8  -3    4.09    1.59
   3  -8   3    6.01    4.96
  -3  -8  -4  323.32   13.50
   3  -8   4  311.21   16.03
  -3  -8  -4  359.49   15.80
  -3  -8  -5   14.85    4.15
  -3  -8  -5    7.95    4.90
   3  -8   5   16.50    5.28
  -3  -8  -6   30.46    4.73
   3  -8   6   26.95    5.74
  -3  -8  -6   32.82    5.83
  -3  -8  -7   81.46    6.70
  -3  -8  -7   77.88    7.31
  -3  -8  -8   32.79    5.99
  -3  -8  -8   32.94    5.84
  -3  -8  -9   14.66    6.51
  -3  -8  -9    3.25    5.65
  -3  -8 -10   15.96    6.57
  -3  -8 -10   14.79    4.52
  -3  -8 -11    3.59    7.01
  -3  -8 -11    8.61    5.13
   3  -7 -12   31.20    5.11
   3  -7 -12   31.56    5.11
   3  -7 -11   71.18    5.49
   3  -7 -11   64.85    5.91
   3  -7 -10    4.24    3.83
  -3  -7  10    5.91    2.87
   3  -7 -10   10.60    3.76
  -3  -7   9  119.39    5.90
   3  -7  -9  124.18    6.52
   3  -7  -8    4.47    4.48
  -3  -7   8    1.30    2.28
   3  -7  -8    0.50    2.96
  -3  -7   7   12.71    2.23
   3  -7  -7   14.59    3.06
   3  -7  -7    9.66    4.53
   3  -7  -7   13.10    4.55
   3  -7  -6   39.46    4.34
  -3  -7   6   23.54    2.19
   3  -7  -6   40.41    3.04
  -3  -7   6   18.57    3.02
   3  -7  -6   33.73    5.12
   3  -7  -6   35.40    2.77
   3  -7  -5   25.51    4.00
   3  -7  -5   29.42    2.65
   3  -7  -5   22.11    4.90
   3  -7  -5   25.23    2.64
   3  -7  -4  369.69   15.93
   3  -7  -4  360.95   17.77
   3  -7  -3  267.23   14.11
  -3  -7   3  302.13   13.05
  -3  -7   2    4.93    3.09
  -3  -7   1  896.73   36.60
   3  -7  -1  849.05   37.47
  -3  -7   0  487.77   21.63
   3  -7   0  494.91   20.87
   3  -7   0  551.92   22.88
   3  -7   1  232.52   12.01
  -3  -7  -1  223.62   10.94
   3  -7   2   44.84    5.44
  -3  -7  -2   26.29    1.75
   3  -7   3  271.97   13.70
  -3  -7  -3  265.16   11.09
  -3  -7  -3  298.50   13.08
   3  -7   4   65.58    6.06
  -3  -7  -4   49.30    2.89
  -3  -7  -4   63.92    5.37
   3  -7   5  222.49   12.24
  -3  -7  -5  249.43   11.22
  -3  -7  -5  230.04   12.04
   3  -7   6   48.90    5.87
  -3  -7  -6   40.27    4.94
  -3  -7  -6   45.42    5.68
  -3  -7  -7   22.58    5.78
  -3  -7  -7   30.07    5.30
  -3  -7  -8   10.82    5.16
  -3  -7  -8   11.07    5.08
  -3  -7  -9   62.32    6.81
  -3  -7  -9   93.62    7.66
  -3  -7 -10    6.70    4.28
  -3  -7 -10    9.25    6.41
  -3  -7 -11   14.40    5.12
  -3  -7 -11   21.37    7.21
   3  -6 -13   18.26    5.55
   3  -6 -12   63.48    5.48
   3  -6 -12   62.10    5.96
  -3  -6  12   52.87    4.65
  -3  -6  11    9.08    3.22
   3  -6 -11   13.30    4.33
   3  -6 -11   18.11    4.15
   3  -6 -10   54.67    5.01
  -3  -6  10   64.83    4.42
   3  -6 -10   54.29    4.70
  -3  -6   9   20.06    2.94
   3  -6  -9   18.13    3.72
   3  -6  -9   12.26    3.48
   3  -6  -8  187.13    8.70
  -3  -6   8  200.41    8.35
  -3  -6   7    5.42    1.94
   3  -6  -7    8.71    4.15
  -3  -6   7    2.53    2.09
   3  -6  -7   10.14    4.16
   3  -6  -7   10.98    2.75
   3  -6  -6  324.67   13.02
   3  -6  -6  335.33   13.95
   3  -6  -6  302.55   14.38
   3  -6  -6  294.41   12.75
  -3  -6   6  316.63   12.69
   3  -6  -5   94.78    4.83
   3  -6  -5  101.42    5.81
   3  -6  -5   84.54    6.61
  -3  -6   5   90.71    5.24
  -3  -6   5   92.03    4.40
   3  -6  -5   93.44    4.70
  -3  -6   4  476.28   20.13
   3  -6  -4  509.10   21.51
   3  -6  -4  472.11   19.69
   3  -6  -4  470.59   19.54
  -3  -6   3  149.00    7.56
   3  -6  -3  166.88    9.06
  -3  -6   2   30.85    3.47
  -3  -6   1   19.85    3.35
   3  -6  -1   25.70    4.67
  -3  -6   0  216.58   10.34
   3  -6   0  218.68   11.35
   3  -6   1  580.46   25.54
  -3  -6  -2   41.95    2.05
   3  -6   2   39.49    5.09
  -3  -6  -3    3.03    3.12
  -3  -6  -3    2.53    1.20
   3  -6   3    6.91    4.14
   3  -6   4  269.00   13.15
  -3  -6  -4  263.38   12.65
  -3  -6  -5    7.96    3.70
   3  -6   5   14.35    4.68
  -3  -6  -5   10.92    4.06
   3  -6   6  150.97    9.60
  -3  -6  -6  165.34    8.56
  -3  -6  -6  161.95    9.07
  -3  -6  -7   32.07    5.33
  -3  -6  -7   37.30    5.29
  -3  -6  -8   59.43    5.89
  -3  -6  -8   49.21    6.23
  -3  -6  -9   19.25    6.09
  -3  -6  -9   16.33    5.15
  -3  -6 -10   12.69    4.32
  -3  -6 -10   22.51    6.85
  -3  -6 -11    9.18    4.87
  -3  -6 -11   14.45    7.12
   3  -5 -14    5.92    5.72
   3  -5 -13  106.46    7.75
  -3  -5  13   98.94    6.34
  -3  -5  12   15.21    3.53
   3  -5 -12   21.69    4.77
  -3  -5  11   32.90    3.80
   3  -5 -11   44.28    4.65
   3  -5 -11   31.94    4.73
   3  -5 -10    8.84    3.64
   3  -5 -10   -0.42    3.56
  -3  -5  10    5.64    2.71
   3  -5  -9  267.28   12.89
   3  -5  -9  302.61   12.74
  -3  -5   8   -0.95    2.38
   3  -5  -8   -1.46    2.83
   3  -5  -8    3.43    1.92
   3  -5  -8    5.20    2.94
   3  -5  -8    4.32    3.64
  -3  -5   7  569.97   18.72
   3  -5  -7  562.46   18.94
   3  -5  -7  553.66   19.94
   3  -5  -6   19.33    3.79
  -3  -5   6   18.44    2.06
   3  -5  -6   17.37    3.93
  -3  -5   6   13.49    2.41
   3  -5  -6   18.40    2.58
   3  -5  -6   17.90    2.25
   3  -5  -5  625.12   25.49
  -3  -5   5  601.71   24.65
  -3  -5   5  587.73   24.92
   3  -5  -5  609.87   24.84
   3  -5  -5  602.52   24.72
   3  -5  -5  600.20   26.11
   3  -5  -4  111.26    7.02
   3  -5  -4  106.84    5.17
  -3  -5   4  112.78    5.68
  -3  -5   3    3.04    2.55
   3  -5  -3    2.89    3.69
  -3  -5   2  227.24   10.42
  -3  -5   1   42.89    3.60
   3  -5  -1   30.08    4.58
   3  -5  -1   35.68    4.66
   3  -5   0  167.92    8.99
  -3  -5   0  155.27    7.99
   3  -5   1   32.41    4.67
   3  -5   2   11.22    3.99
   3  -5   3  204.64   10.88
  -3  -5  -3  221.69   10.48
   3  -5   4    3.86    4.04
  -3  -5  -4   10.52    3.57
   3  -5   5   39.47    5.01
  -3  -5  -5   44.53    4.59
  -3  -5  -5   40.83    4.20
  -3  -5  -6  156.19    8.77
  -3  -5  -6  155.60    8.25
  -3  -5  -7   10.22    4.19
  -3  -5  -7   17.86    4.61
  -3  -5  -8   33.39    5.46
  -3  -5  -8   42.73    5.55
  -3  -5  -9   58.26    6.41
  -3  -5  -9   84.23    7.15
  -3  -5 -10    9.73    6.59
  -3  -5 -11    8.94    4.62
  -3  -5 -11   14.96    6.93
   3  -4 -14   36.41    6.20
  -3  -4  14   35.06    4.53
  -3  -4  13   30.53    4.23
   3  -4 -13   38.18    5.72
  -3  -4  12  247.90   11.63
   3  -4 -12  252.60   12.41
  -3  -4  11    5.98    3.07
   3  -4 -11   10.80    3.72
   3  -4 -10   57.28    5.15
  -3  -4  10   63.54    4.45
   3  -4 -10   65.86    5.03
   3  -4  -9  145.77    7.68
   3  -4  -9  149.41    7.60
  -3  -4   9  151.76    7.27
   3  -4  -8   60.11    3.48
   3  -4  -8   70.85    4.85
   3  -4  -8   68.37    5.17
   3  -4  -7   53.68    3.27
   3  -4  -7   72.54    5.05
   3  -4  -7   59.50    4.85
  -3  -4   7   84.54    3.56
   3  -4  -7   78.52    3.96
   3  -4  -7   69.02    3.59
   3  -4  -6  394.64   16.34
  -3  -4   6  391.57   15.35
   3  -4  -6  374.46   16.45
   3  -4  -6  393.00   15.55
   3  -4  -6  368.55   15.38
   3  -4  -5    7.54    2.83
  -3  -4   5    4.06    1.41
  -3  -4   5    2.20    2.07
   3  -4  -5    3.19    1.88
   3  -4  -5    4.27    3.46
   3  -4  -5    5.44    1.91
   3  -4  -4  216.78   10.73
   3  -4  -3  220.61   10.84
   3  -4  -1  246.12   11.47
   3  -4  -1  272.77   12.33
   3  -4   0   22.24    3.99
   3  -4   1   77.27    3.53
   3  -4   1   92.82    5.87
   3  -4   2    0.92    4.03
  -3  -4  -2   16.92    3.22
  -3  -4  -3   72.76    4.70
   3  -4   3   27.93    4.62
   3  -4   4  151.54    8.97
  -3  -4  -4  171.71    8.50
  -3  -4  -5   12.53    3.56
   3  -4   5   18.45    4.04
  -3  -4  -5   25.94    3.98
  -3  -4  -6  138.90    8.40
  -3  -4  -6  171.43    8.29
  -3  -4  -7   38.84    5.07
  -3  -4  -7   29.09    4.73
  -3  -4  -8   86.45    6.85
  -3  -4  -8  117.50    7.17
  -3  -4  -9   22.15    5.42
  -3  -4  -9   33.38    6.21
  -3  -4 -10   48.68    7.10
  -3  -4 -11   15.22    6.94
  -3  -4 -11   10.53    4.68
  -3  -3  15    6.47    4.09
  -3  -3  14   16.37    4.10
   3  -3 -14   15.76    5.73
  -3  -3  13  132.69    7.46
   3  -3 -13  126.25    8.40
  -3  -3  12   27.21    3.73
   3  -3 -12   28.67    4.73
  -3  -3  11  112.51    6.17
   3  -3 -11  100.84    6.64
   3  -3 -10  135.93    7.43
  -3  -3  10  133.71    6.99
   3  -3 -10  140.51    7.45
   3  -3  -9   65.49    5.01
   3  -3  -9   75.72    5.01
   3  -3  -8   -1.00    2.78
   3  -3  -8    8.63    3.90
   3  -3  -8    8.21    2.82
   3  -3  -7  139.99    7.28
   3  -3  -7  181.43    8.65
  -3  -3   7  201.69    7.73
   3  -3  -7  160.35    8.39
   3  -3  -7  164.18    7.84
   3  -3  -7  158.45    7.51
   3  -3  -7  193.58    7.92
   3  -3  -6   73.66    3.95
   3  -3  -6   74.89    4.87
  -3  -3   6   60.30    3.50
   3  -3  -6   57.98    3.80
   3  -3  -6   57.36    4.88
   3  -3  -6   76.17    3.77
  -3  -3   5   12.96    1.66
   3  -3  -5   15.21    2.02
   3  -3  -5   17.04    2.80
   3  -3  -5   13.03    2.10
   3  -3  -5   13.82    3.72
   3  -3  -4  261.50   13.48
  -3  -3   4  307.14   12.37
   3  -3  -3   42.99    4.28
   3  -3  -2   32.77    5.45
  -3  -3   1 1010.01   41.49
   3  -3  -1 1260.14   43.20
   3  -3   0  283.36   13.24
   3  -3   1  316.88   13.36
   3  -3   1  439.27   15.48
   3  -3   2   31.08    4.13
   3  -3   3  195.32   10.16
  -3  -3  -4   17.00    3.50
  -3  -3  -5   84.59    5.65
  -3  -3  -6   44.00    4.99
  -3  -3  -6   67.05    5.07
  -3  -3  -7  235.48   11.74
  -3  -3  -7  255.70   11.78
  -3  -3  -8    9.56    4.30
  -3  -3  -8   19.24    4.83
  -3  -3  -9  125.47    8.48
  -3  -3  -9  184.19    9.61
  -3  -3 -10   15.40    6.22
  -3  -3 -11   30.10    5.15
  -3  -3 -11   38.80    7.23
  -3  -2  14   18.84    4.14
  -3  -2  13    7.18    3.43
  -3  -2  12   81.38    5.47
  -3  -2  11   17.30    3.24
  -3  -2  10   42.16    3.89
  -3  -2   9    2.14    2.31
   3  -2  -9    1.90    3.00
  -3  -2   8   75.32    4.92
   3  -2  -8  114.80    5.36
   3  -2  -7   24.99    2.33
   3  -2  -7   20.99    2.72
  -3  -2   7   21.05    2.30
  -3  -2   6  579.29   23.19
   3  -2  -6  585.60   23.34
   3  -2  -6  594.49   24.01
   3  -2  -6  521.69   23.11
   3  -2  -6  560.69   23.19
  -3  -2   5   52.16    2.80
   3  -2  -5   48.68    2.91
   3  -2  -5   36.46    3.18
   3  -2  -5   37.60    4.29
   3  -2  -4  636.30   27.64
   3  -2  -4  660.46   26.52
   3  -2  -4  627.22   27.13
  -3  -2   4  676.89   26.79
   3  -2  -3  343.67   14.97
   3  -2  -3  366.94   13.74
   3  -2  -2  651.83   26.22
  -3  -2   1   -2.20    2.16
  -3  -2   1    3.08    1.05
   3  -2  -1    5.22    3.47
  -3  -2   0  201.66    9.19
   3  -2   0  203.19   10.12
  -3  -2  -1    1.55    2.39
   3  -2   1   -0.29    3.50
   3  -2   2   83.17    5.80
  -3  -2  -3  212.51   10.06
  -3  -2  -4  131.31    7.25
  -3  -2  -5   24.30    4.13
  -3  -2  -6  539.60   24.23
  -3  -2  -6  591.70   24.07
  -3  -2  -7   77.94    5.40
  -3  -2  -7   48.32    5.21
  -3  -2  -8   84.00    6.20
  -3  -2  -8   64.58    5.46
  -3  -2  -9   66.55    6.59
  -3  -2  -9   29.49    4.99
  -3  -2 -10   32.66    6.51
  -3  -2 -11   21.68    7.07
  -3  -1  14    1.33    3.66
  -3  -1  13   60.37    4.88
  -3  -1  12    5.81    3.28
  -3  -1  11  154.32    7.86
  -3  -1  10   26.48    3.32
  -3  -1   9   99.06    5.36
  -3  -1   8   45.27    3.78
   3  -1  -8   71.75    4.38
   3  -1  -7 1376.24   53.80
  -3  -1   7 1431.19   53.93
  -3  -1   6  198.36    8.12
   3  -1  -6  217.08    8.18
  -3  -1   5 1233.37   52.86
   3  -1  -5 1313.59   52.81
   3  -1  -5 1360.86   52.91
   3  -1  -5 1334.16   52.97
   3  -1  -4   38.00    3.10
  -3  -1   4   47.35    2.35
   3  -1  -4   34.13    3.90
   3  -1  -4   46.87    2.49
   3  -1  -4   28.81    1.98
   3  -1  -3   79.29    3.72
   3  -1  -3   79.89    3.68
   3  -1  -3   80.52    5.30
   3  -1  -3   89.94    3.75
   3  -1  -3   70.19    4.51
  -3  -1   2   96.69    5.32
   3  -1  -2   95.04    4.95
  -3  -1   1  493.24   19.87
   3  -1  -1  453.34   20.67
  -3  -1   0 2996.81  116.45
   3  -1   0 3017.68  117.16
   3  -1   0 2668.60  116.72
  -3  -1  -1  215.13    9.57
  -3  -1  -3  108.08    5.94
  -3  -1  -4    9.72    3.54
   3  -1   4    0.19    3.30
  -3  -1  -5   41.67    4.38
   3  -1   5   54.92    4.75
   3  -1   6   69.01    6.32
  -3  -1  -6   59.82    7.01
   3  -1   7  361.36   14.75
  -3  -1  -7  301.65   14.55
  -3  -1  -7  336.25   14.62
  -3  -1  -7  284.89   15.14
  -3  -1  -8   79.48    6.05
  -3  -1  -8   61.69    5.46
  -3  -1  -9  147.63    8.82
  -3  -1 -10   34.33    6.47
  -3  -1 -11   11.38    6.93
   3   0 -14   12.33    5.35
  -3   0  14   12.15    3.94
   3   0 -13    6.79    4.60
  -3   0  13    5.68    3.53
   3   0 -12  224.11   11.29
  -3   0  12  223.44   10.83
   3   0 -11    9.18    3.62
  -3   0  11   13.05    3.11
   3   0 -10   97.62    6.12
  -3   0  10   97.94    5.73
   3   0  -9    5.13    2.67
  -3   0   9    4.50    2.37
   3   0  -8  783.81   32.94
  -3   0   8  810.97   32.74
   3   0  -8  780.67   33.55
  -3   0   7   10.30    2.48
  -3   0   7   39.06    3.02
   3   0  -7   40.02    3.35
   3   0  -7   19.34    2.79
   3   0  -7   34.37    3.91
   3   0  -7   60.34    3.19
  -3   0   6 1762.81   68.88
   3   0  -6 1738.39   68.72
   3   0  -6 1673.81   68.71
   3   0  -6 1562.03   69.37
   3   0  -6 1719.50   68.76
   3   0  -5    6.72    2.74
  -3   0   5   30.01    2.53
   3   0  -5   64.55    3.28
   3   0  -5   20.26    2.92
   3   0  -5   50.17    2.91
  -3   0   4   16.61    1.60
   3   0  -4    6.67    2.42
  -3   0   4    4.94    1.30
   3   0  -4   14.72    1.73
  -3   0   3    2.57    1.15
   3   0  -3    0.28    2.10
   3   0  -3   -2.11    1.15
   3   0  -3    2.49    1.40
   3   0  -3    1.49    1.51
  -3   0   2 6128.72  240.75
   3   0  -2 5925.68  240.63
   3   0  -1   -2.81    2.56
  -3   0   1    0.16    1.98
   3   0   0   72.93    6.27
  -3   0   0  148.47    5.92
  -3   0  -1   10.31    2.28
   3   0   1    0.23    2.80
   3   0   2    4.67    3.26
  -3   0  -3   -3.10    2.47
   3   0   3   -2.08    3.10
   3   0   4  127.35    6.84
  -3   0  -4  126.90    6.59
  -3   0  -5   -1.42    3.36
   3   0   5    2.32    3.24
   3   0   6   67.45    5.55
  -3   0  -6   39.97    5.96
  -3   0  -7  183.03    9.49
  -3   0  -7  123.01    7.86
  -3   0  -8   46.94    6.50
  -3   0  -8   52.11    5.02
  -3   0  -9   77.09    6.72
  -3   0 -10   65.64    7.12
  -3   0 -11    8.30    4.48
  -3   0 -11   16.25    6.86
   3   1 -14    1.82    5.30
  -3   1  14    2.25    3.90
  -3   1  13   61.80    5.21
   3   1 -13   67.60    6.17
   3   1 -12    8.53    4.32
  -3   1  12    8.16    3.63
  -3   1  11  181.06    8.67
   3   1 -11  161.28    8.95
  -3   1  10   37.14    3.75
   3   1 -10   25.35    3.78
  -3   1   9  109.71    5.75
   3   1  -9   98.16    5.85
   3   1  -8   39.76    3.84
  -3   1   8   42.10    3.72
   3   1  -7 1453.99   59.69
   3   1  -7 1505.70   59.43
   3   1  -7 1326.17   60.13
  -3   1   7 1519.97   59.55
   3   1  -6  164.11    9.43
  -3   1   6  188.90    8.91
  -3   1   5 1275.86   46.72
  -3   1   5 1063.59   46.25
   3   1  -5 1291.18   46.83
   3   1  -5 1278.34   46.64
   3   1  -5 1067.10   47.11
   3   1  -4   42.41    2.94
  -3   1   4   38.58    2.22
   3   1  -4   34.06    2.09
   3   1  -3   91.35    4.59
   3   1  -3   84.53    4.02
  -3   1   3   81.45    3.95
  -3   1   3   86.53    3.95
   3   1  -3   81.36    3.89
   3   1  -3   88.24    3.93
   3   1  -2  122.32    4.08
  -3   1   2   44.01    4.16
   3   1  -1  475.20   19.68
   3   1  -1  456.59   18.96
  -3   1   1  498.86   19.35
   3   1   0 2913.17  123.47
  -3   1   0 3180.52  123.25
   3   1   1  201.41    9.22
  -3   1  -1  200.80    8.92
   3   1   2  516.84   21.75
   3   1   3   97.78    5.96
  -3   1  -3  119.24    5.89
   3   1   4    3.02    3.13
  -3   1  -4    4.46    3.07
   3   1   5   42.81    4.12
  -3   1  -5   45.08    4.07
   3   1   6   77.05    6.43
  -3   1  -6  124.49    7.29
  -3   1  -7  328.63   15.12
  -3   1  -8   58.10    6.24
  -3   1  -9  115.73    7.99
  -3   1 -11   12.99    4.48
   3   2 -14   33.10    5.92
  -3   2  14   13.84    4.32
   3   2 -13   12.18    4.97
  -3   2  13   15.99    4.05
  -3   2  12   88.29    6.04
   3   2 -12   89.06    6.69
   3   2 -11   21.07    3.87
  -3   2  11   19.68    3.49
  -3   2  10   46.09    4.19
   3   2 -10   38.27    4.34
  -3   2   9    0.17    2.56
   3   2  -9    4.19    2.84
   3   2  -8   83.22    5.28
   3   2  -8   93.01    6.17
  -3   2   8   85.83    5.10
   3   2  -7   27.89    3.02
   3   2  -7   23.67    2.66
   3   2  -7   25.50    3.65
  -3   2   7   23.98    2.55
  -3   2   6  562.41   18.91
   3   2  -6  514.36   19.63
  -3   2   5   39.43    2.60
   3   2  -5   42.84    3.15
   3   2  -5   46.62    3.52
  -3   2   5   34.41    2.19
   3   2  -4  698.68   26.90
  -3   2   4  638.54   26.55
   3   2  -4  690.54   26.52
   3   2  -4  720.43   27.61
  -3   2   4  636.68   26.34
   3   2  -4  623.02   26.28
   3   2  -3  324.90   14.70
   3   2  -3  359.85   15.54
   3   2  -3  351.80   14.36
  -3   2   3  361.59   14.37
   3   2  -3  327.00   14.31
  -3   2   3  369.22   14.38
  -3   2   2  807.61   30.29
  -3   2   2  816.12   30.27
   3   2  -1    2.83    1.14
   3   2  -1   -3.04    2.30
  -3   2   1    9.61    2.13
  -3   2   1   17.47    1.97
  -3   2   0  239.83   10.02
  -3   2   0  242.05   10.14
  -3   2  -1    2.87    2.02
   3   2   1   -1.41    2.46
   3   2   2   87.25    3.90
   3   2   2  118.71    5.42
   3   2   3  198.45    9.15
   3   2   3  195.14    8.10
  -3   2  -3  180.28    8.88
   3   2   4  136.32    7.11
  -3   2  -4  143.44    7.09
   3   2   5   14.01    3.40
  -3   2  -5   16.79    3.31
   3   2   6  545.94   24.05
  -3   2  -6  609.64   24.45
  -3   2  -7   64.48    5.97
  -3   2  -8   73.72    6.33
  -3   2  -9   26.34    6.27
  -3   2 -10   22.85    5.17
  -3   2 -11    6.89    4.48
   3   3 -14   21.57    5.87
  -3   3  14   18.39    4.39
  -3   3  13  118.65    7.94
   3   3 -13  181.46    9.25
  -3   3  12   26.41    4.12
   3   3 -12   27.80    4.83
  -3   3  11  107.80    6.48
   3   3 -11  115.97    6.96
  -3   3  10  139.15    7.25
   3   3 -10  131.08    7.43
   3   3  -9  139.11    6.47
   3   3  -9  132.62    6.19
   3   3  -8    6.79    2.88
   3   3  -8    8.10    3.88
   3   3  -8   -4.38    2.90
  -3   3   8   -1.45    2.54
  -3   3   7  169.98    7.41
   3   3  -7  181.56    7.28
   3   3  -7  180.88    8.44
   3   3  -6   44.29    4.10
   3   3  -6   63.21    3.21
  -3   3   6   71.42    3.29
   3   3  -6   34.55    2.43
   3   3  -6   60.57    3.43
  -3   3   5   12.05    1.71
   3   3  -5   11.92    1.89
  -3   3   5    8.89    1.19
   3   3  -5   12.26    2.16
  -3   3   4  255.79   11.13
   3   3  -4  238.05   11.69
  -3   3   4  255.25   11.09
  -3   3   3   44.73    2.50
   3   3  -3   44.84    4.75
  -3   3   3   40.19    2.42
  -3   3   2   30.39    2.13
  -3   3   2   31.57    2.13
  -3   3   1 1419.32   54.70
  -3   3   1 1396.13   54.70
  -3   3   0  295.05   12.04
   3   3   0  266.75   12.21
  -3   3   0  280.84   12.07
  -3   3  -1  465.41   18.45
   3   3   1  416.62   18.55
  -3   3  -1  436.62   18.48
   3   3   2   36.91    3.42
   3   3   3  194.46    8.19
  -3   3  -3  199.75    8.09
  -3   3  -4    6.40    2.70
   3   3   4    9.53    2.74
  -3   3  -5   74.69    5.18
   3   3   5   91.88    5.02
  -3   3  -6   57.89    4.83
   3   3   6   50.97    4.41
  -3   3  -6   48.10    4.83
  -3   3  -7  252.88   11.72
  -3   3  -7  242.21   11.84
  -3   3  -8    9.63    4.22
  -3   3  -8   12.77    5.00
  -3   3  -9  141.91    8.95
  -3   3  -9  178.26    9.89
  -3   3 -10    9.49    4.88
  -3   3 -10   17.29    6.44
  -3   3 -11   31.03    5.00
  -3   3 -11   41.77    7.25
  -3   4  14   30.92    4.92
   3   4 -14   52.42    6.51
  -3   4  13   34.49    4.90
   3   4 -13   39.02    5.79
  -3   4  12  251.95   12.16
   3   4 -12  255.06   12.60
   3   4 -11    4.86    3.77
  -3   4  11    7.58    3.37
   3   4 -10   78.02    5.56
   3   4 -10   82.70    5.40
   3   4  -9  150.29    7.74
   3   4  -9  152.21    7.54
  -3   4   9  140.22    7.42
  -3   4   8   80.96    4.94
   3   4  -8  115.63    6.64
   3   4  -8   90.30    5.46
   3   4  -8   69.49    3.95
   3   4  -8  126.32    5.32
  -3   4   7   62.21    3.53
   3   4  -7   93.53    3.89
   3   4  -7   33.93    2.25
   3   4  -7   78.73    3.44
   3   4  -7   73.33    4.84
  -3   4   7   37.30    2.37
   3   4  -7   57.13    2.73
   3   4  -6  375.73   14.14
   3   4  -6  306.75   13.77
  -3   4   6  317.99   13.65
   3   4  -6  355.45   15.04
   3   4  -6  388.67   14.19
   3   4  -5    4.42    1.79
   3   4  -5    6.15    2.84
   3   4  -5    4.69    2.01
  -3   4   5    3.17    1.34
   3   4  -4  224.91    9.26
  -3   4   4  204.44    9.08
   3   4  -3  197.84   10.51
  -3   4   3  227.60    9.33
  -3   4   3  228.23    9.35
   3   4  -3  200.41    9.75
  -3   4   2  334.40   10.52
  -3   4   2  319.07   10.48
  -3   4   1  290.60   11.43
  -3   4   1  275.46   11.36
  -3   4   0   20.76    2.27
  -3   4   0   20.43    2.29
  -3   4  -1   94.20    4.53
  -3   4  -1   90.25    4.60
   3   4   2    6.86    2.60
  -3   4  -3   23.87    3.33
  -3   4  -3   35.46    3.13
   3   4   4  160.49    7.87
  -3   4  -4  156.13    8.12
  -3   4  -4  168.18    7.93
  -3   4  -5   14.87    3.41
  -3   4  -5   18.33    3.25
   3   4   5   14.16    3.13
  -3   4  -6  152.10    7.99
   3   4   6  125.61    7.65
  -3   4  -7   12.79    3.90
  -3   4  -7   25.68    4.54
  -3   4  -8  107.60    7.27
  -3   4  -8   99.31    6.50
  -3   4  -9   21.72    6.26
  -3   4  -9   21.01    4.62
  -3   4 -10   49.36    7.23
  -3   4 -10   32.74    5.08
  -3   4 -11   18.68    6.96
  -3   4 -11   10.48    4.75
   3   5 -14    8.37    5.70
  -3   5  13  100.18    6.84
   3   5 -13  101.10    7.62
  -3   5  12   21.96    4.21
   3   5 -12   22.44    4.90
  -3   5  11   30.46    4.22
   3   5 -11   35.98    4.87
   3   5 -10   -2.51    3.78
   3   5 -10    4.06    3.42
  -3   5  10   -0.36    3.03
  -3   5   9  263.46   12.11
   3   5  -9  339.55   12.64
   3   5  -9  368.26   12.25
   3   5  -9  214.88   11.07
   3   5  -8    6.49    3.07
   3   5  -8    2.94    1.80
   3   5  -8    2.14    1.20
   3   5  -7  602.78   19.96
   3   5  -7  507.65   19.69
  -3   5   7  424.00   19.19
   3   5  -7  456.13   19.36
   3   5  -7  540.21   20.83
   3   5  -6   12.06    1.74
   3   5  -6   19.90    2.24
  -3   5   6   15.43    1.67
   3   5  -6   16.96    3.46
   3   5  -6   19.62    2.52
   3   5  -5  643.35   24.93
   3   5  -5  637.02   24.93
  -3   5   5  577.68   24.64
   3   5  -5  573.93   25.48
  -3   5   4  106.84    5.05
  -3   5   4  100.98    5.08
  -3   5   3    2.24    1.65
  -3   5   3    2.97    1.31
  -3   5   2  180.69    7.95
  -3   5   2  181.90    7.97
  -3   5   1   37.14    2.73
  -3   5   1   37.99    2.57
  -3   5   0  154.84    7.16
   3   5   0  140.59    7.52
  -3   5  -1   39.33    2.97
  -3   5  -1   39.19    2.99
   3   5   2    3.87    2.87
  -3   5  -3  190.16    9.33
  -3   5  -3  204.75    9.32
   3   5   3  214.72    9.61
  -3   5  -4    3.33    2.82
   3   5   4    3.88    2.97
  -3   5  -4   10.07    2.73
  -3   5  -5   43.35    4.22
   3   5   5   34.79    3.80
  -3   5  -5   35.70    4.25
  -3   5  -5   44.82    3.93
  -3   5  -6  166.67    8.05
  -3   5  -6  164.78    7.73
  -3   5  -7    6.25    3.54
  -3   5  -7   11.66    4.60
  -3   5  -8   45.64    5.71
  -3   5  -8   33.23    4.48
  -3   5  -9   79.01    7.26
  -3   5  -9   58.21    5.48
  -3   5 -10    7.33    4.15
  -3   5 -10   16.20    4.42
  -3   5 -10    7.36    6.62
  -3   5 -11   18.52    7.06
  -3   5 -11    8.49    4.75
   3   6 -13   12.92    5.47
  -3   6  13   13.40    4.39
   3   6 -12   57.10    5.86
  -3   6  12   49.68    5.08
  -3   6  11   11.99    3.69
   3   6 -11   10.40    4.32
   3   6 -10   77.68    5.74
   3   6  -9   25.14    3.88
   3   6  -9   19.35    2.43
   3   6  -9   22.90    3.85
   3   6  -8  117.29    6.07
   3   6  -8  150.47    6.45
   3   6  -7    3.97    2.57
  -3   6   7    7.32    1.85
   3   6  -7    6.14    2.12
  -3   6   6  306.67   12.50
   3   6  -6  251.08   12.12
  -3   6   6  276.59   12.03
   3   6  -6  348.31   12.63
   3   6  -6  289.85   13.25
   3   6  -6  302.02   12.32
  -3   6   5   85.43    4.59
  -3   6   5   90.26    4.40
   3   6  -5   95.66    4.73
   3   6  -5   90.84    5.61
   3   6  -5   98.52    4.65
  -3   6   4  472.26   18.86
   3   6  -4  486.92   20.32
   3   6  -4  451.45   18.93
  -3   6   4  438.30   18.89
  -3   6   3  158.75    6.78
  -3   6   3  141.63    6.57
  -3   6   2   26.41    2.44
  -3   6   2   30.01    2.45
  -3   6   1   18.83    2.31
  -3   6   1   22.49    2.24
   3   6  -1   17.22    2.66
   3   6   0  208.97    9.17
  -3   6   0  225.71    8.92
  -3   6   0  234.22    8.84
   3   6   1  559.81   23.94
  -3   6  -1  600.42   23.78
  -3   6  -1  552.13   23.67
   3   6   2   41.43    3.65
   3   6   3    2.10    2.52
  -3   6  -3    3.65    2.52
  -3   6  -3   -1.84    2.51
   3   6   4  247.44   11.68
  -3   6  -4  271.15   11.66
  -3   6  -4  252.18   11.73
  -3   6  -5   22.20    3.41
  -3   6  -5   12.87    3.80
  -3   6  -5   17.19    3.75
  -3   6  -6  186.01    8.84
  -3   6  -6  181.05    9.26
  -3   6  -6  157.94    9.00
  -3   6  -7   27.43    4.12
  -3   6  -7   30.56    5.09
  -3   6  -8   46.42    4.90
  -3   6  -8   57.71    5.94
  -3   6  -9   26.36    6.30
  -3   6  -9   20.12    4.56
  -3   6 -10   19.35    6.98
  -3   6 -10   17.71    4.44
  -3   6 -10   17.14    4.48
  -3   6 -11   10.44    7.14
  -3   6 -11   12.35    4.96
  -3   7  13   78.39    6.24
   3   7  -9   89.25    4.82
   3   7  -8    2.10    1.72
   3   7  -8    4.22    2.18
   3   7  -7   14.97    2.38
   3   7  -7   21.95    4.61
   3   7  -6   17.85    2.40
   3   7  -6   17.92    2.55
   3   7  -6   23.33    2.86
   3   7  -6   22.30    4.11
  -3   7   5   19.41    2.29
  -3   7   5   21.10    2.30
   3   7  -5   30.74    2.59
   3   7  -5   32.69    2.70
   3   7  -5   42.36    4.11
  -3   7   4  344.96   15.22
  -3   7   4  373.56   15.26
  -3   7   3  278.34   11.06
  -3   7   3  240.57   10.82
  -3   7   2    0.35    2.11
  -3   7   1  888.15   35.97
  -3   7   1  869.87   35.91
  -3   7   0  469.75   19.13
  -3   7   0  477.54   19.77
  -3   7   0  487.84   19.87
  -3   7  -1  244.92    9.96
  -3   7  -1  227.29    9.93
  -3   7  -1  210.02    9.10
  -3   7  -2   34.81    2.34
  -3   7  -3  275.56   12.05
  -3   7  -3  264.62   12.12
  -3   7  -4   65.14    4.55
  -3   7  -4   65.59    4.75
  -3   7  -5  228.51   10.83
  -3   7  -5  235.85   10.64
  -3   7  -5  218.00   10.85
  -3   7  -6   62.15    4.77
  -3   7  -6   53.07    5.06
  -3   7  -6   46.50    5.13
  -3   7  -7   15.23    4.07
  -3   7  -7   26.51    5.27
  -3   7  -8    7.18    3.94
  -3   7  -8   16.17    5.18
  -3   7  -9   62.09    5.73
  -3   7  -9   94.51    7.74
  -3   7 -10   11.87    6.75
  -3   7 -10    7.50    4.29
  -3   7 -10   10.70    4.33
  -3   7 -11   11.61    5.12
  -3   7 -11   19.04    7.28
  -3   8  10   69.84    5.22
  -3   8   9   91.16    5.18
   3   8  -9   66.68    4.32
  -3   8   8  190.00    8.17
   3   8  -8  182.70    7.57
   3   8  -7   16.16    2.78
  -3   8   7    7.90    2.45
   3   8  -6   45.65    3.05
   3   8  -6   32.94    3.00
  -3   8   6   37.75    2.92
  -3   8   6   37.28    3.19
   3   8  -6   48.18    4.85
   3   8  -5   67.63    3.80
  -3   8   5   66.99    3.74
  -3   8   5   57.03    3.62
   3   8  -5   63.38    5.10
   3   8  -4   67.03    3.49
  -3   8   4   55.49    3.40
  -3   8   4   58.83    3.61
  -3   8   3   11.48    2.28
  -3   8   3   13.02    1.72
  -3   8   2  234.92   10.34
  -3   8   1  122.46    5.96
  -3   8   1  121.62    6.06
  -3   8   0  112.72    5.04
  -3   8   0  127.44    5.88
  -3   8   0  127.65    5.98
  -3   8  -1  147.04    6.38
  -3   8  -1  156.77    7.23
  -3   8  -2   99.73    4.62
  -3   8  -3    4.92    2.61
  -3   8  -3    8.13    2.11
  -3   8  -4  304.24   13.92
  -3   8  -4  327.55   14.14
  -3   8  -5    9.07    3.65
  -3   8  -5   11.58    3.41
  -3   8  -5   16.36    4.16
  -3   8  -6   27.04    4.60
  -3   8  -6   31.99    4.91
  -3   8  -6   33.32    3.98
  -3   8  -7   65.01    6.12
  -3   8  -7   77.01    6.41
  -3   8  -7   69.49    5.61
  -3   8  -8   16.78    4.35
  -3   8  -8   35.50    6.24
  -3   8  -9    7.89    4.33
  -3   8  -9   25.16    6.70
  -3   8 -10   16.49    4.64
  -3   8 -10   16.49    4.61
  -3   8 -10   18.52    6.91
  -3   8 -11    6.61    5.13
  -3   8 -11    8.84    7.43
  -3   9  12   18.91    4.21
  -3   9  11   11.69    3.92
  -3   9  10   20.02    3.62
  -3   9   9  207.32    9.65
   3   9  -9  188.69    8.91
  -3   9   8   10.78    3.07
   3   9  -8   19.07    2.87
   3   9  -7  369.12   16.23
  -3   9   7  368.72   16.09
  -3   9   6    4.03    2.43
  -3   9   6   11.69    2.57
   3   9  -6    5.31    2.60
   3   9  -6   11.47    4.60
   3   9  -5  339.82   13.86
  -3   9   5  317.67   14.02
   3   9  -5  362.99   14.93
  -3   9   5  311.86   13.98
  -3   9   4    9.74    1.93
   3   9  -4   17.21    3.58
   3   9  -4   13.63    2.33
   3   9  -4    5.90    6.64
  -3   9   4   14.25    2.44
  -3   9   3   16.68    2.45
  -3   9   3   15.44    1.92
  -3   9   2   13.98    2.45
  -3   9   1    4.93    2.33
  -3   9   0   42.62    2.44
  -3   9   0   48.46    3.57
  -3   9   0   49.85    3.40
  -3   9  -1   49.89    2.75
  -3   9  -1   47.98    3.73
  -3   9  -2    6.79    1.89
  -3   9  -3   17.25    3.14
  -3   9  -3   19.89    2.37
  -3   9  -4   68.20    4.67
  -3   9  -4   68.54    4.75
  -3   9  -5   -1.29    3.64
  -3   9  -5    3.99    4.01
  -3   9  -5    1.55    3.30
  -3   9  -6   12.38    3.76
  -3   9  -6    7.55    4.57
  -3   9  -6    5.38    3.93
  -3   9  -7   14.32    4.04
  -3   9  -7   14.97    5.33
  -3   9  -7    2.89    4.73
  -3   9  -8    8.38    4.07
  -3   9  -8    0.69    4.75
  -3   9  -8   14.21    5.77
  -3   9  -9   31.96    4.67
  -3   9  -9   25.46    4.67
  -3   9 -10    3.26    4.67
  -3   9 -10    7.72    6.66
  -3   9 -10    5.97    4.33
  -3   9 -11    8.41    5.21
  -3   9 -11   13.92    7.43
   3  10 -12   22.11    4.85
  -3  10  12   10.23    4.23
  -3  10  11    5.93    3.79
  -3  10  10   27.99    4.11
  -3  10   9    4.77    3.28
   3  10  -9    3.75    2.85
   3  10  -8  129.02    6.51
  -3  10   8  128.47    6.87
  -3  10   7   25.27    3.21
   3  10  -7   26.84    3.38
  -3  10   7   20.44    3.35
   3  10  -6   64.04    4.31
  -3  10   6   62.18    4.21
  -3  10   6   72.38    4.26
   3  10  -5   19.44    2.56
  -3  10   5   30.46    3.11
   3  10  -5   24.03    4.46
  -3  10   5   21.64    2.59
  -3  10   4   75.03    4.51
  -3  10   4   76.74    4.89
   3  10  -4  107.55    4.70
   3  10  -4  107.85    5.96
   3  10  -4  118.71    7.88
  -3  10   3  367.00   14.85
  -3  10   3  330.84   14.45
  -3  10   2   77.45    4.55
  -3  10   1   87.32    5.01
  -3  10   0    5.88    2.35
  -3  10   0    7.63    2.54
  -3  10  -1   43.60    3.87
  -3  10  -1   51.10    2.90
  -3  10  -2    1.12    1.84
  -3  10  -3    5.98    3.18
  -3  10  -3    8.82    2.38
  -3  10  -4  102.24    6.11
  -3  10  -4  100.40    5.22
  -3  10  -4   93.79    6.24
  -3  10  -4  107.17    6.20
  -3  10  -5   16.92    3.88
  -3  10  -5   16.53    3.68
  -3  10  -5   19.26    4.43
  -3  10  -6   18.40    4.55
  -3  10  -6   18.99    4.14
  -3  10  -6   15.84    5.07
  -3  10  -7   19.87    4.92
  -3  10  -7   30.60    6.11
  -3  10  -7   31.25    4.47
  -3  10  -8   15.39    4.30
  -3  10  -8    5.11    4.79
  -3  10  -8   14.94    6.07
  -3  10  -9   15.88    4.61
  -3  10  -9   19.10    7.04
  -3  10  -9   20.11    4.69
  -3  10 -10   23.57    5.17
  -3  10 -10   22.20    7.15
  -3  10 -10   16.51    4.66
  -3  10 -11   13.07    7.80
  -3  10 -11    9.61    5.41
   3  11 -12    5.42    4.68
  -3  11  12    6.46    4.11
   3  11 -11   21.44    4.61
  -3  11  11   12.50    4.07
   3  11 -10    3.02    4.23
  -3  11  10    1.42    3.43
  -3  11   9   33.36    4.12
   3  11  -9   30.87    3.65
  -3  11   8   33.52    3.73
   3  11  -8   31.01    3.51
  -3  11   7   26.92    3.32
  -3  11   7   26.68    3.41
   3  11  -7   30.99    3.56
   3  11  -6    7.68    2.95
  -3  11   6    6.12    3.01
  -3  11   6    8.17    2.52
  -3  11   5   11.66    2.39
  -3  11   5   17.74    3.10
  -3  11   4   86.90    4.54
  -3  11   4   85.45    5.03
   3  11  -4   94.42    4.62
   3  11  -4   76.93    5.87
   3  11  -4   75.94    7.95
  -3  11   3   75.24    4.11
  -3  11   3   65.53    3.30
  -3  11   2    4.51    2.49
  -3  11   1  277.94   12.38
  -3  11   0    6.67    2.79
  -3  11  -1   32.75    3.81
  -3  11  -1   39.81    2.70
  -3  11  -2   13.24    2.16
  -3  11  -3   17.60    2.72
  -3  11  -3   17.07    3.55
  -3  11  -4   15.20    3.71
  -3  11  -4   11.04    2.94
  -3  11  -4   13.66    3.65
  -3  11  -4   12.69    4.01
  -3  11  -5   43.24    5.20
  -3  11  -5   38.08    4.55
  -3  11  -5   46.80    4.76
  -3  11  -6   30.55    4.83
  -3  11  -6   30.64    4.44
  -3  11  -6   21.12    5.37
  -3  11  -7   26.15    4.97
  -3  11  -7   36.31    6.16
  -3  11  -7   33.96    4.61
  -3  11  -8    9.63    4.29
  -3  11  -8    4.40    4.85
  -3  11  -8    7.23    6.64
  -3  11  -9   48.27    6.42
  -3  11  -9   52.34    5.62
  -3  11  -9   43.98    5.45
  -3  11 -10    9.20    5.13
  -3  11 -10    0.67    6.86
  -3  11 -11   35.80    8.36
   3  12 -12   23.99    5.05
  -3  12  12   17.07    4.57
   3  12 -11    4.54    4.53
  -3  12  11    6.52    3.84
   3  12 -10   31.64    4.64
  -3  12  10   17.65    4.12
   3  12  -9   10.23    3.94
  -3  12   9   12.30    3.43
   3  12  -9   12.19    3.38
  -3  12   8   28.90    4.06
   3  12  -8   30.10    3.62
   3  12  -8   33.30    4.30
   3  12  -7   12.98    3.76
   3  12  -7   12.90    3.36
  -3  12   7   11.00    3.29
  -3  12   7    0.66    3.05
   3  12  -6    9.54    3.37
  -3  12   6    4.83    2.49
   3  12  -6    4.07    2.94
  -3  12   6    6.48    3.04
  -3  12   5    5.19    2.28
  -3  12   5    5.49    2.95
  -3  12   4    7.67    2.45
   3  12  -4   90.60    5.07
   3  12  -4   57.61    2.88
  -3  12   4    6.64    3.09
   3  12  -4  116.59    7.86
   3  12  -3    5.49    2.31
   3  12  -3    1.69    0.94
  -3  12   3    8.62    2.02
  -3  12   2    7.61    2.84
  -3  12   1   10.31    2.93
  -3  12   0   60.55    4.55
  -3  12  -1   40.65    2.89
  -3  12  -1   42.59    4.06
  -3  12  -2  209.97    9.12
  -3  12  -3   19.14    2.77
  -3  12  -3   26.05    3.74
  -3  12  -4  146.20    7.69
  -3  12  -4  138.04    6.70
  -3  12  -4  140.00    7.78
  -3  12  -4  121.19    7.51
  -3  12  -5   76.63    6.26
  -3  12  -5   81.18    5.90
  -3  12  -5   83.02    5.99
  -3  12  -5   83.39    5.08
  -3  12  -6   12.58    4.57
  -3  12  -6   17.19    5.57
  -3  12  -6   17.78    4.09
  -3  12  -7   19.83    4.82
  -3  12  -7   13.88    6.27
  -3  12  -7   11.09    4.25
  -3  12  -8    7.44    4.91
  -3  12  -8   21.71    6.55
  -3  12  -8   11.99    4.26
  -3  12  -9    4.86    5.24
  -3  12  -9    5.19    4.57
  -3  12  -9    5.67    6.83
  -3  12 -10   11.66    7.29
  -3  12 -11    2.37    8.12
  -3  13  12    4.91    4.13
   3  13 -11   15.03    5.16
  -3  13  11    8.80    4.22
   3  13 -10    3.07    4.24
  -3  13  10    4.17    3.68
   3  13  -9   95.36    5.93
  -3  13   9  101.41    5.94
   3  13  -8   55.50    5.02
  -3  13   8   54.15    4.58
   3  13  -8   47.26    4.44
   3  13  -7   83.36    5.63
  -3  13   7   87.14    5.19
   3  13  -7   72.18    5.37
  -3  13   7   75.57    5.28
   3  13  -6    7.03    3.34
  -3  13   6   12.79    3.47
   3  13  -6    6.54    3.49
  -3  13   6    6.98    2.74
   3  13  -5   83.02    5.31
  -3  13   5   83.98    4.81
  -3  13   5   83.78    5.43
   3  13  -4    4.23    7.49
  -3  13   4   11.26    3.22
  -3  13   4    5.18    2.11
   3  13  -3  151.23    6.85
  -3  13   3  150.03    7.76
  -3  13   2   53.87    4.42
  -3  13   1    6.60    3.13
  -3  13   0  108.21    6.37
  -3  13  -1    1.91    2.29
  -3  13  -1    1.08    3.29
  -3  13  -2   47.98    3.51
  -3  13  -2   50.40    4.42
  -3  13  -3   42.74    4.56
  -3  13  -3   47.08    3.69
  -3  13  -4    6.55    3.14
  -3  13  -4   11.71    4.29
  -3  13  -4   10.83    4.01
  -3  13  -4    7.12    4.04
  -3  13  -5   35.97    5.50
  -3  13  -5   37.26    3.74
  -3  13  -5   31.45    4.62
  -3  13  -5   28.55    4.63
  -3  13  -6    8.46    4.12
  -3  13  -6    8.75    4.47
  -3  13  -6   11.20    5.56
  -3  13  -7    0.56    4.05
  -3  13  -7    4.16    4.52
  -3  13  -7    0.88    6.08
  -3  13  -8    4.43    4.72
  -3  13  -8   -1.67    6.26
  -3  13  -8    3.30    4.28
  -3  13  -9    2.24    5.18
  -3  13  -9    8.17    4.73
  -3  13  -9    5.13    6.81
  -3  14  11    7.20    4.40
   3  14 -11    3.47    5.19
  -3  14  10   26.54    4.60
   3  14 -10   27.91    4.82
   3  14  -9    3.70    3.60
  -3  14   9    7.91    3.60
   3  14  -8   40.60    4.52
  -3  14   8   47.51    4.31
   3  14  -8   55.98    5.07
  -3  14   7   10.80    3.68
   3  14  -7   13.35    3.87
  -3  14   7   12.86    3.26
   3  14  -7   16.46    4.08
   3  14  -6   61.88    5.30
  -3  14   6   67.39    5.33
   3  14  -6   70.05    5.27
   3  14  -5    9.36    3.55
  -3  14   5   16.81    2.83
   3  14  -5    7.22    3.54
  -3  14   4   59.09    3.89
  -3  14   4   62.01    4.85
  -3  14   3   87.28    5.80
  -3  14   2   47.97    4.38
  -3  14   1   13.22    3.51
  -3  14   0  111.50    6.68
  -3  14  -1    5.28    3.88
  -3  14  -1   12.31    2.62
  -3  14  -2    5.79    3.45
  -3  14  -2   -3.90    2.93
  -3  14  -3   12.19    3.63
  -3  14  -3    7.19    2.81
  -3  14  -4    5.49    4.13
  -3  14  -4    2.84    4.02
  -3  14  -4    3.56    3.26
  -3  14  -5    5.95    4.20
  -3  14  -5    4.49    4.01
  -3  14  -5    7.29    3.30
  -3  14  -6    7.28    4.51
  -3  14  -6    5.71    4.19
  -3  14  -6    3.09    3.49
  -3  14  -7    7.29    4.76
  -3  14  -7   -7.11    4.22
  -3  14  -8    3.03    4.82
  -3  14  -8    3.91    4.47
  -3  14  -9    1.63    4.57
  -3  14  -9    0.93    5.23
  -3  14 -10    1.69    5.77
  -3  15  11    9.82    4.35
  -3  15  10   10.10    4.00
   3  15 -10    7.26    4.65
   3  15  -9   18.52    4.21
  -3  15   9   30.57    4.04
   3  15  -9   29.21    4.57
   3  15  -8   11.90    3.89
  -3  15   8   11.80    3.38
   3  15  -8   14.88    4.32
  -3  15   7   18.28    3.91
   3  15  -7   22.04    4.22
  -3  15   7   18.63    3.46
   3  15  -6   13.24    3.81
  -3  15   6   18.71    3.88
  -3  15   6   11.59    3.14
   3  15  -6    8.88    3.88
   3  15  -5   10.95    3.77
  -3  15   5   10.31    3.80
  -3  15   5    5.62    2.81
  -3  15   4   38.69    3.38
  -3  15   4   46.75    4.52
  -3  15   3   83.37    5.95
  -3  15   2    1.46    3.45
  -3  15   1   64.52    5.15
  -3  15   0   66.49    5.40
  -3  15  -1   10.92    4.02
  -3  15  -1    2.63    2.73
  -3  15  -2   76.07    5.55
  -3  15  -2   71.15    4.67
  -3  15  -3    4.57    3.64
  -3  15  -3    3.40    2.88
  -3  15  -4    7.91    4.31
  -3  15  -4   13.75    4.30
  -3  15  -4    8.96    3.35
  -3  15  -5   36.85    5.16
  -3  15  -5   41.61    5.17
  -3  15  -6   17.11    4.84
  -3  15  -6   13.02    4.69
  -3  15  -7    6.33    4.78
  -3  15  -7   -3.62    4.37
  -3  15  -8   13.95    5.32
  -3  15  -8    2.34    4.61
  -3  15  -9    3.12    4.51
  -3  15  -9    1.75    5.30
  -3  16  11    1.97    4.07
  -3  16  10   17.57    4.23
   3  16 -10   15.93    4.90
   3  16  -9    5.33    4.04
  -3  16   9    3.31    3.55
   3  16  -9    1.25    4.25
   3  16  -8    8.02    3.91
  -3  16   8    8.82    3.55
   3  16  -8    9.76    4.54
   3  16  -7    6.98    3.87
  -3  16   7    7.27    3.18
   3  16  -7   14.12    4.23
   3  16  -6    1.59    3.79
  -3  16   6    2.97    3.74
  -3  16   6    4.68    2.97
   3  16  -6    3.57    3.96
   3  16  -5   -1.74    3.79
  -3  16   5    3.41    3.75
  -3  16   5    3.36    2.55
   3  16  -5    4.13    3.86
  -3  16   4   59.41    3.92
  -3  16   4   59.37    5.13
  -3  16   3   13.37    4.13
  -3  16   2    7.22    3.72
  -3  16   1   41.41    4.62
  -3  16   0    6.49    4.04
  -3  16  -1   55.40    5.20
  -3  16  -1   36.78    3.70
  -3  16  -2   64.33    5.46
  -3  16  -3   10.34    3.92
  -3  16  -4   68.76    6.15
  -3  16  -4   63.95    5.81
  -3  16  -5   11.17    4.82
  -3  16  -5    9.94    4.58
  -3  16  -6    3.47    4.70
  -3  16  -6    7.75    4.57
  -3  16  -7    3.94    4.90
  -3  16  -7    2.53    4.49
  -3  16  -8    9.35    5.28
  -3  16  -8    7.04    4.77
  -3  16  -9    3.54    4.65
  -3  17  10   -0.29    3.89
   3  17  -9   11.43    4.41
  -3  17   9   11.16    3.85
   3  17  -9    9.12    4.48
   3  17  -8    3.73    4.17
  -3  17   8    3.93    3.47
   3  17  -8    7.10    4.74
   3  17  -7    3.74    4.12
  -3  17   7    2.39    3.14
   3  17  -7    2.82    4.17
   3  17  -6   13.70    4.19
  -3  17   6   13.52    3.93
  -3  17   6   10.88    3.16
   3  17  -6   17.30    4.21
   3  17  -5    6.59    3.98
  -3  17   5    5.17    3.83
  -3  17   5    4.28    2.72
   3  17  -5    5.81    3.94
   3  17  -4    8.38    4.09
  -3  17   4   11.57    3.96
  -3  17   3    3.61    3.79
  -3  17   2   14.48    4.04
  -3  17   1   -0.74    3.91
  -3  17   0   19.10    4.48
  -3  17  -1   56.08    5.71
  -3  17  -2    9.99    4.57
  -3  17  -2    7.64    4.04
  -3  17  -3   30.36    4.52
  -3  17  -4   13.51    4.76
  -3  17  -4    8.99    4.54
  -3  17  -5   35.05    5.46
  -3  17  -5   31.79    5.24
  -3  17  -6    6.61    4.86
  -3  17  -6    2.23    4.66
  -3  17  -7    7.38    5.26
  -3  17  -7    4.31    4.64
  -3  17  -8    0.07    4.85
  -3  18  10    7.19    4.25
  -3  18   9    2.73    3.75
   3  18  -9    6.71    4.53
   3  18  -9    4.91    4.58
  -3  18   8    1.36    3.52
   3  18  -8    6.01    4.30
   3  18  -8    8.75    4.86
   3  18  -7    3.76    4.30
   3  18  -7    2.02    4.34
   3  18  -6    6.76    4.37
  -3  18   6    7.04    4.20
   3  18  -6    2.65    4.10
   3  18  -5    6.35    4.30
  -3  18   5    7.68    4.09
   3  18  -5    4.83    3.99
   3  18  -4   -0.13    4.15
  -3  18   4    7.28    4.26
  -3  18   3    4.09    4.01
  -3  18   2   18.59    4.41
  -3  18   1    1.13    4.16
  -3  18   0   28.27    5.04
  -3  18  -1   11.25    4.65
  -3  18  -2   10.67    4.76
  -3  18  -2   15.17    4.51
  -3  18  -3    5.80    4.14
  -3  18  -4   12.32    4.97
  -3  18  -4    8.68    4.62
  -3  18  -5    3.34    5.03
  -3  18  -5    8.78    5.08
  -3  18  -6    4.54    5.00
  -3  18  -6    4.04    4.84
  -3  18  -7    0.37    4.87
   3  19  -9    1.35    4.73
   3  19  -8    1.34    4.50
   3  19  -8    1.41    4.96
   3  19  -7    3.62    4.41
   3  19  -7    5.93    4.63
  -3  19   6    4.62    4.47
   3  19  -6    4.21    4.68
   3  19  -6    6.06    4.39
   3  19  -5    5.07    4.51
  -3  19   5    6.82    4.37
   3  19  -5   10.38    4.37
   3  19  -4    3.95    4.54
  -3  19   4    7.59    4.40
  -3  19   3   16.56    4.59
  -3  19   2   -1.08    4.26
  -3  19   1   -0.42    4.42
  -3  19   0   30.07    5.27
  -3  19  -1    5.75    4.76
  -3  19  -2    0.91    4.89
  -3  19  -2    3.14    4.43
  -3  19  -3   -3.32    4.28
  -3  19  -4   14.59    5.29
  -3  19  -4   12.30    5.08
  -3  19  -5    9.33    5.31
  -3  19  -5    6.24    5.13
  -3  19  -6    5.29    4.92
   3  20  -8    8.36    4.91
   3  20  -7    4.87    4.81
   3  20  -7    7.87    4.92
   3  20  -6   10.00    5.00
  -3  20   6   10.21    4.66
   3  20  -6   16.76    4.80
   3  20  -5   10.91    4.95
  -3  20   5   12.07    4.91
   3  20  -5    7.14    4.65
   3  20  -4   12.43    5.01
  -3  20   4   14.75    4.93
   3  20  -3    2.63    4.82
  -3  20   3    7.98    4.70
  -3  20   2    1.22    4.63
  -3  20   1    4.16    4.82
  -3  20   0    9.59    5.04
  -3  20  -1   11.82    5.16
  -3  20  -2   15.38    5.49
  -3  20  -2   11.10    4.85
  -3  20  -3    3.41    4.60
  -3  20  -4    4.11    5.14
  -3  20  -4    6.63    4.98
   3  21  -6    4.96    5.10
  -3  21   6    7.83    5.05
   3  21  -6    4.98    4.76
   3  21  -5    5.17    5.18
  -3  21   5    4.30    4.95
   3  21  -5    7.60    4.83
   3  21  -4    5.24    5.12
  -3  21   4    5.92    4.92
   3  21  -3    6.47    5.21
  -3  21   3    9.16    5.06
  -3  21   2    0.61    4.92
  -3  21   1    4.39    5.22
  -3  21   0    7.60    5.40
  -3  21  -1   17.98    5.67
  -3  21  -2    4.09    4.88
  -3  21  -2    4.74    5.55
  -3  22   4    0.61    5.18
  -3  22   3    8.89    5.33
  -3  22   2    9.11    5.51
  -4 -22   3    7.36   10.42
  -4 -21   5   14.17   10.29
  -4 -21   4    0.72    9.64
  -4 -21   4    5.75    9.50
  -4 -21   3    5.11    9.37
  -4 -21   3   12.98    9.25
   4 -21  -2    0.91    9.73
  -4 -21   2   19.05    9.50
  -4 -21   2    0.68    8.59
   4 -21  -1    0.23   10.11
  -4 -21   1   10.52    9.34
  -4 -21   1    6.03    8.74
   4 -21   0    3.92   10.26
  -4 -21   0   -1.05    8.83
  -4 -21   0   -2.96    8.82
   4 -21   1   20.04   10.72
   4 -20  -7   -0.82    9.45
   4 -20  -6    1.66    9.44
  -4 -20   5    2.32    9.05
   4 -20  -5    1.47    9.23
   4 -20  -4    6.79    9.06
  -4 -20   4    3.24    8.46
  -4 -20   4   10.13    8.36
  -4 -20   3   12.27    8.12
  -4 -20   3   12.77    8.09
   4 -20  -2    3.89    9.45
  -4 -20   2    6.98    8.29
  -4 -20   2   -5.51    8.17
   4 -20  -1    5.88    9.42
  -4 -20   1    9.42    8.56
  -4 -20   1   -8.81    8.50
   4 -20   0   22.00   10.44
  -4 -20   0   45.88    9.68
  -4 -20   0   35.46    8.92
   4 -20   1    1.56    9.72
  -4 -20  -1    7.12    8.93
  -4 -20  -1   -1.02    8.56
  -4 -20  -2    6.44    8.54
   4 -20   2    1.13   10.13
   4 -20   3   -4.33   10.45
   4 -20   4   -0.64    9.55
   4 -19  -9   -1.15    9.06
   4 -19  -8    1.73    8.88
   4 -19  -8    1.69    4.60
   4 -19  -7   10.20    9.22
   4 -19  -7   12.18    4.43
   4 -19  -6    0.99    8.74
  -4 -19   5    5.47    8.13
   4 -19  -5   11.16    9.05
   4 -19  -4   -2.22    8.54
  -4 -19   4   -1.28    7.30
  -4 -19   4    3.23    7.23
  -4 -19   3    2.13    7.63
  -4 -19   3   -6.72    7.31
   4 -19  -2   13.56    8.90
  -4 -19   2   19.31    8.26
  -4 -19   2   -2.27    7.03
   4 -19  -1    5.17    8.63
  -4 -19   1   17.94    8.18
  -4 -19   1   -4.84    7.65
   4 -19   0    3.98    8.98
  -4 -19   0    3.52    8.16
  -4 -19   0    4.00    7.94
   4 -19   1    4.03    9.18
  -4 -19  -1   13.78    8.63
  -4 -19  -1    2.17    8.26
   4 -19   2    7.98    9.44
  -4 -19  -2   -1.37    8.42
  -4 -19  -3    5.81    8.56
   4 -19   3    2.18    9.91
   4 -19   4   -3.46    9.56
  -4 -19  -4    1.07    8.82
  -4 -19  -4    7.56    8.78
   4 -18  -9    3.12    8.64
   4 -18  -9    2.81    4.52
   4 -18  -8    1.67    8.73
   4 -18  -8    1.58    4.41
   4 -18  -7    5.22    8.33
   4 -18  -7    9.45    4.26
  -4 -18   6    3.21    7.49
   4 -18  -6    9.01    8.43
   4 -18  -5    0.57    8.25
  -4 -18   5    4.15    7.26
  -4 -18   5    2.25    6.81
   4 -18  -4    9.49    8.09
  -4 -18   4    8.75    7.37
  -4 -18   4    7.55    6.88
  -4 -18   3   17.32    7.67
  -4 -18   3    6.14    6.73
   4 -18  -2   -2.13    8.03
  -4 -18   2   14.22    7.83
  -4 -18   2   14.21    7.32
   4 -18  -1   -2.95    8.25
  -4 -18   1   12.94    7.85
  -4 -18   1   -3.71    7.25
   4 -18   0    6.96    8.60
  -4 -18   0   20.10    8.21
  -4 -18   0   13.59    7.94
   4 -18   1   20.36    9.19
  -4 -18  -1    9.81    8.40
  -4 -18  -1    9.85    7.84
   4 -18   2    4.31    8.68
  -4 -18  -2    5.95    7.93
  -4 -18  -3    0.17    8.30
   4 -18   3    4.77    9.18
   4 -18   4    1.36    9.18
  -4 -18  -4   15.13    8.44
  -4 -18  -4   18.24    8.95
  -4 -18  -5   -2.76    8.51
  -4 -18  -5   10.62    8.70
  -4 -18  -6   12.04    8.88
   4 -17 -10    5.97    4.84
   4 -17  -9   -1.04    8.38
   4 -17  -9    2.62    4.42
   4 -17  -8    0.70    8.11
   4 -17  -8   -1.35    4.14
   4 -17  -7    2.12    8.07
   4 -17  -7    7.21    3.96
  -4 -17   6    6.53    6.70
   4 -17  -6   -3.56    8.03
   4 -17  -5    4.84    7.80
  -4 -17   5   11.14    7.15
  -4 -17   5    6.14    6.56
   4 -17  -4    1.80    7.53
  -4 -17   4    0.41    7.26
  -4 -17   4    0.34    6.19
  -4 -17   3    1.98    7.08
  -4 -17   3    7.22    6.50
   4 -17  -2   32.13    8.32
  -4 -17   2   29.23    7.94
  -4 -17   2   21.51    7.28
   4 -17  -1   29.98    8.55
  -4 -17   1   49.35    8.46
  -4 -17   1   37.37    8.00
   4 -17   0   10.94    8.12
  -4 -17   0    7.60    7.62
  -4 -17   0    1.71    7.06
   4 -17   1   21.81    8.51
  -4 -17  -1   14.99    7.72
  -4 -17  -1   18.78    7.62
   4 -17   2   23.98    8.90
  -4 -17  -2   23.19    7.78
  -4 -17  -3   21.81    8.48
   4 -17   3   17.77    9.05
   4 -17   4   -2.57    8.54
  -4 -17  -4    7.45    8.22
  -4 -17  -4    6.82    7.91
   4 -17   5    8.26    8.90
  -4 -17  -5   10.07    8.36
  -4 -17  -5   21.50    8.74
  -4 -17  -6   -4.62    8.29
  -4 -17  -6   -1.42    8.38
  -4 -17  -7   15.90    8.39
   4 -16 -10   13.22    4.76
   4 -16  -9    1.98    8.14
   4 -16  -9    5.25    4.30
   4 -16  -8    0.33    7.76
   4 -16  -8    0.80    3.97
   4 -16  -7    7.54    7.97
   4 -16  -7   14.12    3.97
  -4 -16   6   28.78    6.98
   4 -16  -6   14.49    8.00
  -4 -16   5    4.16    5.98
  -4 -16   5   -0.62    6.81
   4 -16  -5   -1.87    7.50
  -4 -16   4   -1.58    6.14
  -4 -16   4    8.69    7.00
   4 -16  -4   -2.23    7.28
  -4 -16   3   10.94    6.40
  -4 -16   2   26.97    7.02
   4 -16  -2   15.90    7.57
  -4 -16   1   24.25    6.93
   4 -16  -1   19.92    7.89
  -4 -16   0  189.21   12.16
   4 -16   0  152.61   12.89
   4 -16   1   23.92    8.47
  -4 -16  -1   16.37    7.08
   4 -16   2    8.33    8.49
  -4 -16  -2    5.12    6.79
   4 -16   3   13.53    8.27
   4 -16   4   10.66    8.30
  -4 -16  -4   13.27    7.57
   4 -16   5    5.98    8.43
  -4 -16  -5    6.98    7.55
  -4 -16  -5    0.75    7.96
  -4 -16  -6   21.01    8.33
  -4 -16  -6   18.34    8.65
  -4 -16  -7    0.32    8.28
  -4 -16  -7    2.23    8.32
  -4 -16  -8   -2.52    8.01
   4 -15 -11    6.38    4.59
   4 -15 -10    6.08    4.42
   4 -15  -9   16.46    7.71
   4 -15  -9   20.46    4.34
   4 -15  -8   16.51    7.94
   4 -15  -8    6.40    3.88
   4 -15  -7   38.57    8.51
   4 -15  -7   52.55    4.68
  -4 -15   6    7.65    6.36
   4 -15  -6   26.27    7.62
  -4 -15   5  103.79    8.45
  -4 -15   5  132.03    9.51
  -4 -15   4   22.67    6.66
   4 -15  -4   27.53    7.66
  -4 -15   3   24.18    6.50
  -4 -15   2   59.64    7.40
   4 -15  -2   47.39    8.48
   4 -15  -1    3.52    7.09
  -4 -15   1   21.42    6.28
   4 -15   0   28.46    7.93
  -4 -15   0   30.05    6.75
   4 -15   1    3.77    7.36
  -4 -15  -1   10.50    6.19
   4 -15   2   12.52    8.06
  -4 -15  -2   -1.03    6.25
   4 -15   3    3.04    7.51
   4 -15   4    2.80    7.78
  -4 -15  -4    2.61    6.81
   4 -15   5   13.31    8.10
  -4 -15  -5   13.36    7.20
  -4 -15  -6    3.05    7.16
  -4 -15  -6   -0.86    7.71
  -4 -15  -7   28.00    8.36
  -4 -15  -7   19.13    8.35
  -4 -15  -8   -7.73    7.77
  -4 -15  -8   -0.96    7.75
   4 -14 -11    3.06    4.41
   4 -14 -10   16.62    4.40
   4 -14  -9   16.60    4.26
   4 -14  -9   22.45    7.26
   4 -14  -8   28.64    4.13
   4 -14  -8   22.49    7.84
   4 -14  -7   33.32    4.13
   4 -14  -7   38.82    8.06
   4 -14  -6   37.42    7.93
   4 -14  -6   35.23    4.09
  -4 -14   6   37.22    7.07
  -4 -14   6   25.55    5.64
  -4 -14   5    7.23    5.63
   4 -14  -5   75.11    8.31
  -4 -14   4  156.85   10.19
   4 -14  -4  142.73   11.27
  -4 -14   3    6.99    5.61
  -4 -14   2   64.01    7.05
   4 -14  -2   52.20    8.21
   4 -14  -1   15.67    7.16
  -4 -14   1    7.18    6.02
   4 -14   0   -2.42    6.90
  -4 -14   0    9.25    5.66
   4 -14   1   31.33    7.75
  -4 -14  -1   23.66    6.29
   4 -14   2    9.07    7.46
  -4 -14  -2   11.82    6.13
   4 -14   3   14.42    7.73
   4 -14   4   -3.12    7.34
  -4 -14  -4   10.37    6.85
   4 -14   5    6.14    7.36
  -4 -14  -5    5.64    6.86
  -4 -14  -6   21.95    7.42
  -4 -14  -7   -0.28    7.14
  -4 -14  -7   -4.61    7.50
  -4 -14  -8   10.63    7.68
  -4 -14  -8   15.64    8.03
  -4 -14  -9    0.14    7.62
   4 -13 -12    4.22    4.86
   4 -13 -11   19.47    4.70
   4 -13 -10   -0.12    6.58
   4 -13 -10    1.16    4.07
   4 -13  -9   -0.26    6.49
   4 -13  -9    4.52    3.94
   4 -13  -8    3.84    6.89
   4 -13  -8    5.80    3.68
   4 -13  -7  135.46   10.79
   4 -13  -7  138.99    7.26
  -4 -13   7  115.91    9.32
   4 -13  -6    8.81    3.37
  -4 -13   6    2.15    5.11
   4 -13  -5   18.35    6.87
   4 -13  -5   15.48    5.77
  -4 -13   5   21.45    5.66
   4 -13  -4   65.49    7.86
   4 -13  -4   38.83    5.88
  -4 -13   3    4.69    5.30
   4 -13  -2  206.57   11.89
  -4 -13   2  124.70    9.30
   4 -13  -1   69.13    8.50
  -4 -13   1   90.44    7.45
  -4 -13   0    7.15    5.45
   4 -13   0   51.84    7.84
   4 -13   1   79.47    9.52
  -4 -13  -1  102.29    8.37
   4 -13   2   17.06    6.98
   4 -13   3   10.16    7.08
  -4 -13  -4    5.63    5.91
   4 -13   4    3.98    7.26
  -4 -13  -5   19.86    6.72
   4 -13   5    6.98    7.03
  -4 -13  -6    6.30    6.96
  -4 -13  -7    5.17    6.75
  -4 -13  -8    2.38    7.29
  -4 -13  -8    2.37    6.75
  -4 -13  -9    2.32    7.34
  -4 -13  -9   -2.38    4.85
   4 -12 -12   16.89    5.07
   4 -12 -11    5.21    4.35
   4 -12 -10    3.85    3.98
   4 -12 -10   -0.79    6.08
   4 -12  -9    6.22    4.02
   4 -12  -9    2.79    6.08
   4 -12  -8   14.44    3.75
   4 -12  -8   12.71    6.46
   4 -12  -7   29.11    3.99
   4 -12  -7   24.79    7.36
   4 -12  -6   27.99    6.81
   4 -12  -6   16.84    3.43
   4 -12  -6   24.19    5.84
  -4 -12   6   23.42    5.16
   4 -12  -5   15.23    6.48
  -4 -12   5   19.00    5.13
   4 -12  -5   26.97    5.75
  -4 -12   4   66.41    6.53
   4 -12  -4   24.77    6.91
  -4 -12   3    2.71    4.75
  -4 -12   2  136.27    8.57
   4 -12  -2  103.02    9.48
  -4 -12   1   16.59    5.21
   4 -12  -1   24.27    6.29
  -4 -12   0  190.41   10.92
   4 -12   0  162.17   11.91
  -4 -12  -1   32.30    6.48
   4 -12   1   63.67    8.15
   4 -12   2   77.05    8.68
  -4 -12  -3    8.14    6.01
   4 -12   3   17.09    6.78
  -4 -12  -4   49.71    7.01
   4 -12   4   34.34    7.76
  -4 -12  -5    9.65    6.13
   4 -12   5   17.10    6.91
  -4 -12  -6   45.18    7.20
  -4 -12  -7    7.07    6.86
  -4 -12  -8    5.56    6.56
  -4 -12  -9    0.38    6.78
  -4 -12 -10   -4.79    5.57
   4 -11 -13    9.18    4.91
   4 -11 -12    3.75    4.89
   4 -11 -11    3.02    4.26
   4 -11 -10   15.56    6.04
   4 -11 -10   28.07    4.22
   4 -11  -9    1.59    6.02
   4 -11  -9    0.23    3.69
   4 -11  -8    1.30    5.90
   4 -11  -8   -0.80    3.44
   4 -11  -7   45.79    7.13
   4 -11  -7   49.78    4.31
   4 -11  -6   22.75    5.64
   4 -11  -6   17.45    6.46
  -4 -11   6   17.07    4.60
   4 -11  -6   17.40    3.14
   4 -11  -6   12.18    3.25
   4 -11  -5   63.47    7.89
  -4 -11   5   86.72    6.67
   4 -11  -5   84.20    4.97
   4 -11  -5   77.80    6.92
   4 -11  -4  109.04    5.56
   4 -11  -4  108.07    9.05
  -4 -11   4  102.67    7.39
  -4 -11   3  187.44   10.42
  -4 -11   2   38.57    5.65
   4 -11  -2   33.88    6.37
  -4 -11   1    5.23    5.02
   4 -11  -1    3.54    5.54
  -4 -11   0   16.50    5.40
   4 -11   0   13.43    6.10
   4 -11   1  142.25   11.19
  -4 -11  -1  194.19   10.79
   4 -11   2   10.91    6.36
   4 -11   3  140.71   11.14
  -4 -11  -3  169.24   10.84
  -4 -11  -4   42.28    6.98
   4 -11   4   61.96    8.00
  -4 -11  -5   48.06    7.09
  -4 -11  -5   42.20    5.64
   4 -11   5   39.11    7.52
  -4 -11  -6    2.72    5.38
  -4 -11  -6    7.68    6.27
  -4 -11  -7   32.06    6.24
  -4 -11  -7   40.35    7.08
  -4 -11  -8   -3.54    6.33
  -4 -11  -8    8.46    6.65
  -4 -11  -9    0.83    6.43
  -4 -11 -10   -0.27    5.07
   4 -10 -13   19.20    4.98
   4 -10 -12   36.97    5.18
   4 -10 -11    7.35    4.19
   4 -10 -10    2.48    5.39
   4 -10 -10   11.20    3.92
   4 -10  -9   41.25    6.51
   4 -10  -9   12.98    3.89
   4 -10  -8   66.45    7.68
   4 -10  -8   78.23    5.22
   4 -10  -7   58.75    6.98
   4 -10  -7   72.76    6.62
   4 -10  -6  219.01   11.00
   4 -10  -6  201.49   12.09
   4 -10  -6  221.15    9.32
   4 -10  -6  204.00    9.45
   4 -10  -5  108.06    8.81
   4 -10  -5   91.27    5.10
   4 -10  -5   99.45    6.91
   4 -10  -4   71.83    7.82
  -4 -10   4  106.60    6.99
  -4 -10   3    7.15    4.40
  -4 -10   2   15.36    4.53
   4 -10  -1   47.03    6.68
  -4 -10   1   46.61    5.56
  -4 -10   0    0.27    4.52
   4 -10   0   -4.62    5.26
   4 -10   1   50.44    7.22
  -4 -10  -1   55.36    6.29
   4 -10   2   10.35    5.77
   4 -10   3   12.04    6.22
  -4 -10  -3    5.37    5.62
   4 -10   4   11.81    6.17
  -4 -10  -4    7.39    5.53
  -4 -10  -5   40.39    6.95
  -4 -10  -5   27.27    5.53
  -4 -10  -6   94.59    7.25
  -4 -10  -6  109.76    8.99
  -4 -10  -7    3.01    5.80
  -4 -10  -7    6.51    6.09
  -4 -10  -8   27.72    6.21
  -4 -10  -8   26.85    6.39
  -4 -10  -9    9.92    6.91
  -4 -10  -9   11.50    6.60
  -4 -10 -10    0.07    7.54
  -4 -10 -10   -0.20    4.95
   4  -9 -13   16.81    4.89
   4  -9 -12   10.26    4.37
   4  -9 -11   51.64    5.14
   4  -9 -10   43.29    4.58
   4  -9 -10   28.49    5.66
   4  -9  -9   25.94    3.91
   4  -9  -9   14.53    5.54
   4  -9  -8   57.39    6.74
   4  -9  -8   36.67    6.15
   4  -9  -7  230.02   11.71
   4  -9  -7  208.67    9.70
   4  -9  -7  223.17    9.92
   4  -9  -6   91.06    6.19
   4  -9  -6   73.74    6.69
  -4  -9   6    9.13    3.74
   4  -9  -6   20.91    3.39
   4  -9  -6   12.73    3.20
  -4  -9   5   91.56    6.09
   4  -9  -5   77.29    7.40
   4  -9  -5   87.31    4.88
   4  -9  -5   79.30    4.76
  -4  -9   4    5.45    4.01
   4  -9  -4   33.07    5.69
  -4  -9   3  157.55    8.60
   4  -9  -3  142.93    9.71
  -4  -9   2   11.82    3.99
  -4  -9   1  123.74    7.61
   4  -9  -1  105.14    8.49
  -4  -9   0   67.92    5.89
   4  -9   0   64.42    6.95
   4  -9   1    6.54    5.26
  -4  -9  -1   15.72    4.66
   4  -9   2   41.97    6.16
   4  -9   3   11.31    5.53
  -4  -9  -3    5.21    4.65
   4  -9   4   31.32    6.39
  -4  -9  -4   17.60    5.29
   4  -9   5    0.96    6.12
  -4  -9  -5   -0.70    5.51
  -4  -9  -5    7.53    4.65
  -4  -9  -6   37.27    6.85
  -4  -9  -6   16.75    5.54
  -4  -9  -7   -1.28    5.87
  -4  -9  -7    6.54    5.53
  -4  -9  -8   -0.53    6.05
  -4  -9  -8   -2.47    5.66
  -4  -9  -9    5.49    5.83
  -4  -9  -9    9.41    6.54
  -4  -9 -10    2.59    7.70
   4  -8 -13    7.69    5.14
   4  -8 -12   40.11    5.00
   4  -8 -11   12.81    4.30
   4  -8 -10   71.58    5.10
   4  -8 -10   41.72    6.13
   4  -8  -9   35.64    4.08
  -4  -8   9   26.97    3.35
   4  -8  -9   26.29    5.62
  -4  -8   8  222.38   10.10
   4  -8  -8  243.46   10.63
   4  -8  -8  252.41   12.28
   4  -8  -7   28.28    5.73
   4  -8  -7   11.19    5.47
  -4  -8   7    4.40    3.55
   4  -8  -7   20.30    3.39
   4  -8  -7   19.77    3.42
   4  -8  -6  368.48   16.53
  -4  -8   6  366.62   16.12
   4  -8  -6  334.48   17.49
   4  -8  -6  353.92   15.56
   4  -8  -6  377.05   15.49
   4  -8  -5   10.18    4.92
  -4  -8   5   12.07    3.75
   4  -8  -5    5.27    2.40
   4  -8  -5    7.99    2.52
   4  -8  -4   71.73    6.78
  -4  -8   4   75.22    5.39
   4  -8  -3   34.90    5.43
  -4  -8   3   31.38    4.08
  -4  -8   2  143.04    7.99
  -4  -8   1    3.55    3.32
   4  -8  -1   12.25    4.61
   4  -8   0   12.72    4.79
   4  -8   0   13.07    4.24
  -4  -8   0   14.45    3.74
   4  -8   1   29.03    5.57
  -4  -8  -1   21.04    4.34
   4  -8   2   65.98    6.73
   4  -8   3   18.33    5.67
  -4  -8  -3   17.07    4.63
   4  -8   4  115.18    8.51
  -4  -8  -4  106.73    7.91
   4  -8   5   -0.10    5.77
  -4  -8  -5   -0.09    4.80
  -4  -8  -6   59.98    6.21
  -4  -8  -6   65.73    7.31
  -4  -8  -7   45.01    5.99
  -4  -8  -7   47.42    7.00
  -4  -8  -8   17.13    5.82
  -4  -8  -8   10.10    6.04
  -4  -8  -9    5.72    6.39
  -4  -8  -9    5.98    5.74
  -4  -8 -10   -1.81    7.45
   4  -7 -13   14.64    5.05
   4  -7 -12   14.98    4.40
   4  -7 -11   13.24    4.09
   4  -7 -10   82.82    5.47
  -4  -7  10   75.67    4.71
   4  -7  -9   87.08    5.65
  -4  -7   9   88.26    4.94
   4  -7  -8   36.42    5.53
  -4  -7   8   43.06    3.31
   4  -7  -8   33.93    3.79
   4  -7  -8   43.00    5.92
   4  -7  -7  166.03    8.90
  -4  -7   7  110.71    7.15
  -4  -7   7  141.42    6.79
   4  -7  -7  127.04    9.06
   4  -7  -7  155.08    7.12
   4  -7  -7  166.48    7.29
   4  -7  -6   12.13    4.16
   4  -7  -6    7.83    4.48
  -4  -7   6    8.58    3.29
   4  -7  -6    4.65    2.44
   4  -7  -6    9.67    2.80
  -4  -7   5  419.94   18.04
   4  -7  -5  391.52   19.28
   4  -7  -5  406.85   17.40
   4  -7  -5  422.16   17.31
   4  -7  -4    7.00    4.38
  -4  -7   4    5.66    3.17
   4  -7  -3  402.44   20.09
  -4  -7   3  457.13   19.12
  -4  -7   2   28.52    4.03
   4  -7  -1  203.61   11.38
   4  -7  -1  196.40   10.19
  -4  -7   1  223.85   10.43
   4  -7   0   29.32    4.87
  -4  -7   0   32.90    4.02
   4  -7   1  370.30   17.93
  -4  -7  -1  379.21   17.12
   4  -7   2   14.14    4.69
   4  -7   3  355.96   17.46
  -4  -7  -3  364.70   16.76
   4  -7   4   32.99    6.19
  -4  -7  -4   25.71    4.67
   4  -7   5   12.51    5.33
  -4  -7  -5   16.69    5.14
  -4  -7  -6   20.90    5.37
  -4  -7  -6   44.78    5.81
  -4  -7  -7    8.23    5.59
  -4  -7  -7   13.11    5.14
  -4  -7  -8   14.00    6.10
  -4  -7  -8   13.56    5.73
  -4  -7  -9    9.94    5.83
  -4  -7  -9   16.04    6.06
  -4  -7 -10    5.48    7.15
   4  -6 -12   85.21    6.18
  -4  -6  12   64.13    5.01
   4  -6 -11    7.90    3.97
  -4  -6  11    1.29    3.10
   4  -6 -10  313.18   12.98
  -4  -6  10  302.84   12.45
   4  -6  -9    5.08    4.65
  -4  -6   9   12.70    2.93
   4  -6  -9   11.70    3.67
   4  -6  -9   18.91    6.01
   4  -6  -8  103.95    7.58
  -4  -6   8  123.53    5.64
   4  -6  -8   85.52    7.30
   4  -6  -8   96.48    5.67
   4  -6  -8  109.59    5.91
   4  -6  -7   14.47    4.65
  -4  -6   7   16.59    2.32
   4  -6  -7    9.68    4.39
  -4  -6   7    8.94    3.24
   4  -6  -7   14.02    2.87
   4  -6  -7   10.94    2.98
   4  -6  -6  119.78    7.00
   4  -6  -6  125.67    5.94
   4  -6  -6  129.78    5.94
   4  -6  -6  116.88    7.81
   4  -6  -5  100.43    7.34
  -4  -6   5  110.75    6.16
   4  -6  -4  393.85   19.59
  -4  -6   4  452.53   18.66
   4  -6  -3    3.41    4.09
  -4  -6   3    0.05    3.13
  -4  -6   2  501.12   21.62
   4  -6  -1   33.23    4.85
   4  -6  -1   26.50    4.81
  -4  -6   1   28.22    3.82
   4  -6   0   20.45    4.61
  -4  -6   0   19.68    3.52
   4  -6   1   73.76    6.40
   4  -6   2   65.18    6.26
  -4  -6  -3  117.53    7.04
   4  -6   3   81.30    7.83
  -4  -6  -4   67.27    5.89
   4  -6   4   61.47    6.39
  -4  -6  -5  115.47    7.60
   4  -6   5  111.36    8.60
  -4  -6  -6   46.50    5.80
  -4  -6  -6   48.60    5.52
  -4  -6  -7   -1.37    4.94
  -4  -6  -7    8.12    5.13
  -4  -6  -8   84.41    7.37
  -4  -6  -8   79.80    7.57
  -4  -6  -9   10.17    5.92
  -4  -6  -9    7.64    6.04
  -4  -6 -10   10.24    7.09
  -4  -5  13   30.01    4.09
  -4  -5  12   28.52    3.71
   4  -5 -12   25.25    4.67
  -4  -5  11   54.75    4.38
   4  -5 -11   58.02    4.98
  -4  -5  10   44.92    3.85
   4  -5 -10   47.63    4.60
   4  -5  -9  238.69   12.57
  -4  -5   9  350.36   13.16
   4  -5  -9  252.32   14.30
   4  -5  -9  373.25   13.61
   4  -5  -9  364.32   15.16
   4  -5  -8    3.00    4.11
  -4  -5   8   14.00    2.58
   4  -5  -8    5.18    2.75
   4  -5  -8    4.90    2.60
   4  -5  -8   12.66    3.12
   4  -5  -8   11.73    4.67
   4  -5  -7  351.60   14.02
   4  -5  -7  307.29   14.19
  -4  -5   7  322.32   13.83
  -4  -5   7  275.82   13.81
   4  -5  -7  307.23   15.49
   4  -5  -7  367.60   14.10
   4  -5  -7  362.65   15.23
  -4  -5   6    5.76    1.89
   4  -5  -6    8.53    3.63
   4  -5  -6    7.47    4.04
  -4  -5   6    6.25    2.62
   4  -5  -6    7.48    2.41
   4  -5  -5   92.83    6.81
  -4  -5   5   97.77    5.47
   4  -5  -4   46.57    5.14
   4  -5  -3  124.46    7.72
   4  -5  -2   28.36    6.63
  -4  -5   1  524.24   21.65
   4  -5  -1  655.50   24.16
   4  -5   0    0.67    3.87
   4  -5   1    2.51    1.21
   4  -5   1   -0.95    4.13
   4  -5   2   29.67    5.03
  -4  -5  -2   58.84    4.85
   4  -5   3    0.16    3.99
  -4  -5  -3    3.74    3.58
   4  -5   4   39.34    5.88
  -4  -5  -4   56.83    5.24
   4  -5   5    9.01    4.72
  -4  -5  -5   11.37    4.32
  -4  -5  -6   36.73    5.33
  -4  -5  -6   25.06    4.77
  -4  -5  -7   17.15    4.92
  -4  -5  -7   20.04    5.07
  -4  -5  -8   16.53    5.36
  -4  -5  -8   17.21    5.99
  -4  -5  -9   35.38    6.33
  -4  -5  -9   55.46    6.68
  -4  -5 -10   13.14    7.09
  -4  -4  14   31.39    4.36
  -4  -4  13   28.41    3.92
  -4  -4  12   39.53    3.95
  -4  -4  11    6.84    2.93
   4  -4 -11    5.26    4.16
  -4  -4  10  146.30    7.55
   4  -4 -10  163.31    8.09
  -4  -4   9   16.26    3.05
   4  -4  -9   17.87    2.61
   4  -4  -8  198.39   10.35
  -4  -4   8  249.21   10.60
   4  -4  -8  233.66   10.56
   4  -4  -8  237.27   12.02
   4  -4  -8  273.30   10.86
   4  -4  -8  275.82   12.15
   4  -4  -7   64.19    4.60
  -4  -4   7   61.81    4.34
  -4  -4   7   80.10    4.30
   4  -4  -7   92.21    4.64
   4  -4  -7   64.36    5.82
   4  -4  -7   91.85    4.65
   4  -4  -7   90.94    5.91
  -4  -4   6  183.31    7.69
   4  -4  -6  156.11    9.32
   4  -4  -6  157.41    8.23
   4  -4  -6  177.88    7.74
   4  -4  -6  153.49    8.51
   4  -4  -5   75.29    6.12
   4  -4  -4  203.76   10.88
   4  -4  -3   27.92    4.56
   4  -4  -2  350.96   15.87
  -4  -4   1   19.61    1.65
   4  -4  -1   10.24    4.04
   4  -4   0   33.42    1.66
   4  -4   0   60.54    5.25
   4  -4   1    7.97    1.51
   4  -4   1   14.67    4.36
   4  -4   2  106.38    7.29
   4  -4   3   19.28    4.79
   4  -4   4  184.53   10.25
  -4  -4  -4  192.08    9.91
  -4  -4  -5   62.43    5.68
  -4  -4  -6   14.89    4.49
  -4  -4  -6   13.95    4.52
  -4  -4  -7    0.16    4.89
  -4  -4  -7    7.58    4.45
  -4  -4  -8  110.69    7.67
  -4  -4  -8   92.95    7.53
  -4  -4  -9   24.24    6.02
  -4  -4  -9    8.51    5.10
  -4  -4 -10   45.40    7.44
  -4  -4 -11   13.95    7.68
  -4  -3  15    4.33    3.92
  -4  -3  14    3.22    3.74
  -4  -3  13   29.05    4.18
  -4  -3  12    2.71    3.14
   4  -3 -11    6.21    3.70
  -4  -3  11    7.95    2.98
   4  -3 -10   58.58    4.89
  -4  -3  10   53.93    4.06
   4  -3  -9  423.21   17.87
  -4  -3   9  403.04   17.63
   4  -3  -9  424.33   19.05
  -4  -3   8    5.97    2.27
   4  -3  -8    4.56    2.99
   4  -3  -8    0.35    2.50
   4  -3  -8    4.80    2.49
   4  -3  -8    8.91    4.17
   4  -3  -7   24.90    4.55
   4  -3  -7   27.36    3.20
  -4  -3   7   32.96    2.77
   4  -3  -7   41.11    3.04
   4  -3  -7   35.48    4.24
   4  -3  -6   70.48    4.55
   4  -3  -6   79.69    5.91
  -4  -3   6   67.95    3.79
   4  -3  -6   66.75    4.83
   4  -3  -6   82.14    4.07
   4  -3  -5   44.70    3.90
   4  -3  -5   43.92    4.84
   4  -3  -4   28.28    3.51
   4  -3  -4   22.58    4.31
   4  -3  -3  652.30   26.35
   4  -3  -3  617.67   26.59
   4  -3  -3  603.60   25.16
   4  -3  -2  302.09   13.69
   4  -3  -2  293.29   11.91
   4  -3  -1  243.59   11.93
   4  -3   0    1.45    3.75
  -4  -3  -1   75.79    5.20
   4  -3   1   88.46    6.56
   4  -3   2   26.90    4.80
  -4  -3  -5  201.82   10.37
  -4  -3  -6  139.75    8.08
  -4  -3  -6  124.95    7.74
  -4  -3  -7   28.09    4.80
   4  -3   7   24.96    5.70
  -4  -3  -7   20.98    4.93
  -4  -3  -8   19.71    5.53
  -4  -3  -8    9.74    4.67
  -4  -3  -9   78.16    7.05
  -4  -3  -9   53.07    6.18
  -4  -3 -10   48.43    7.68
  -4  -3 -11   17.00    7.71
  -4  -2  15   -6.18    4.12
  -4  -2  14   52.06    5.10
  -4  -2  13    2.27    3.40
  -4  -2  12   90.74    5.83
  -4  -2  11    1.68    2.89
   4  -2 -10   31.10    4.15
  -4  -2  10   29.79    3.32
   4  -2  -9   32.77    3.98
  -4  -2   9   21.72    3.06
   4  -2  -8   15.48    2.59
  -4  -2   8   19.90    2.43
   4  -2  -8   12.22    2.86
  -4  -2   7   62.70    3.89
   4  -2  -7   62.67    4.36
  -4  -2   6   10.02    1.81
   4  -2  -6   11.65    2.74
   4  -2  -6   19.87    2.15
   4  -2  -6   19.01    3.82
  -4  -2   5   42.69    2.60
   4  -2  -5   31.02    2.09
   4  -2  -5   47.54    2.85
   4  -2  -5   34.09    4.52
   4  -2  -5   36.54    3.48
   4  -2  -4 1058.55   44.26
   4  -2  -4 1152.35   44.52
   4  -2  -4 1078.25   45.01
   4  -2  -4 1180.57   45.92
   4  -2  -3  330.51   13.73
   4  -2  -3  357.41   14.03
   4  -2  -3  342.87   15.79
   4  -2  -3  305.98   14.86
  -4  -2   2 1141.26   42.79
   4  -2  -2 1029.76   42.01
  -4  -2   1   66.85    4.19
   4  -2  -1   57.05    4.50
   4  -2  -1   65.44    5.52
  -4  -2   0  799.92   33.17
   4  -2   0  806.26   34.06
  -4  -2  -1   91.17    5.55
   4  -2   1  106.59    6.66
  -4  -2  -4   15.34    4.04
   4  -2   4   27.46    4.30
  -4  -2  -5   31.96    4.99
   4  -2   5   32.79    5.06
  -4  -2  -6    1.68    4.02
   4  -2   6   10.99    4.77
  -4  -2  -7   17.12    4.84
  -4  -2  -7   17.67    4.35
  -4  -2  -8   27.02    5.29
  -4  -2  -8   19.82    4.69
  -4  -2  -9   51.92    6.71
  -4  -2 -10   98.04    8.79
  -4  -2 -11    8.54    7.64
  -4  -1  14    8.76    3.95
  -4  -1  13   41.09    4.46
  -4  -1  12   28.44    3.87
  -4  -1  11   30.88    3.59
  -4  -1  10    8.21    2.81
   4  -1  -9  823.21   32.52
  -4  -1   9  749.16   32.28
   4  -1  -8   15.94    3.01
  -4  -1   8   15.38    2.55
   4  -1  -7  324.17   13.02
  -4  -1   7  303.98   12.94
   4  -1  -7  279.50   12.87
   4  -1  -6    3.51    2.71
   4  -1  -6   21.23    2.12
   4  -1  -6   20.44    2.46
  -4  -1   6    5.37    1.90
   4  -1  -5  370.51   15.41
   4  -1  -5  397.45   14.86
  -4  -1   5  375.01   14.99
   4  -1  -4  238.75    8.77
   4  -1  -4  198.72    8.91
   4  -1  -3 1075.98   45.51
  -4  -1   3 1087.21   45.05
   4  -1  -3 1119.76   44.71
   4  -1  -3 1128.33   44.89
   4  -1  -2  339.74   13.65
  -4  -1   2  303.37   14.31
   4  -1  -1   19.47    3.26
  -4  -1   1   20.58    2.66
  -4  -1   0  855.78   34.25
   4  -1   0  796.29   34.71
  -4  -1  -1  125.06    6.19
   4  -1   1  103.34    6.70
   4  -1   2   23.70    4.32
   4  -1   3  410.67   18.29
  -4  -1  -4   35.35    4.49
   4  -1   4   62.62    5.10
  -4  -1  -5   21.24    4.41
   4  -1   5   33.60    4.70
  -4  -1  -6   -0.87    4.24
   4  -1   6    2.42    4.14
  -4  -1  -7    0.15    4.62
  -4  -1  -7   -1.25    4.51
  -4  -1  -7    5.62    4.04
  -4  -1  -8   11.78    5.02
  -4  -1  -8   10.13    4.40
  -4  -1  -9  104.95    7.98
  -4  -1 -10   62.03    7.76
  -4  -1 -11    9.96    7.25
  -4   0  14  106.17    6.94
  -4   0  13    0.96    3.56
  -4   0  12   61.29    5.01
  -4   0  11    0.05    2.89
  -4   0  10    1.04    2.95
   4   0  -9   70.19    6.44
  -4   0   9   61.27    4.47
  -4   0   8  410.75   17.95
   4   0  -8  451.78   18.01
   4   0  -8  406.68   19.04
   4   0  -8  422.45   17.91
  -4   0   7   18.47    2.54
   4   0  -7    1.70    3.27
   4   0  -7   14.18    3.67
   4   0  -7   31.14    2.93
   4   0  -6  439.83   19.46
  -4   0   6  465.89   19.43
   4   0  -6  463.87   19.35
   4   0  -6  490.59   19.35
  -4   0   5   37.12    2.54
   4   0  -5   41.27    2.93
   4   0  -5    2.33    2.21
   4   0  -5   51.30    2.75
   4   0  -5    8.78    3.41
   4   0  -4 2446.71   98.94
   4   0  -4 2534.92   99.11
   4   0  -4 2564.48   99.60
  -4   0   4 2387.72   99.00
  -4   0   3   26.64    4.12
   4   0  -3   23.00    4.53
   4   0  -2 2858.55  118.72
  -4   0   2 3170.21  119.08
  -4   0   1    3.51    2.29
   4   0  -1    8.74    1.49
   4   0  -1    4.12    2.68
   4   0   0   29.13    4.20
  -4   0   0   56.58    4.09
   4   0   1    0.85    3.02
  -4   0  -1    2.95    2.64
   4   0   2    5.29    3.22
   4   0   3   44.72    4.77
  -4   0  -4   -0.15    3.32
   4   0   4    5.60    3.63
  -4   0  -5    1.90    3.98
   4   0   5    1.43    3.87
  -4   0  -6   -6.46    4.30
  -4   0  -6    5.23    3.93
   4   0   6    5.77    4.17
  -4   0  -7   -1.58    4.37
  -4   0  -7   -1.09    4.54
  -4   0  -8   26.76    5.14
  -4   0  -8   10.29    5.16
  -4   0  -8   22.03    4.45
  -4   0  -9   62.16    6.81
  -4   0 -10   71.75    8.10
  -4   0 -11   10.77    7.25
  -4   1  14   14.21    4.27
  -4   1  13   37.82    4.37
  -4   1  12   23.57    3.78
  -4   1  11   30.68    3.80
  -4   1  10    1.51    3.05
   4   1  -9  798.31   31.96
   4   1  -9  724.00   32.95
  -4   1   9  772.65   32.02
  -4   1   8   15.89    2.58
   4   1  -8   18.98    4.34
   4   1  -7  263.61   12.92
   4   1  -7  335.93   12.93
  -4   1   7  311.88   12.95
   4   1  -7  275.25   13.76
  -4   1   6   14.07    2.02
   4   1  -6   14.89    2.66
   4   1  -6    8.14    2.62
   4   1  -6   15.26    2.43
   4   1  -5  373.56   14.80
   4   1  -5  374.33   14.49
  -4   1   5  375.35   14.49
   4   1  -5  373.44   14.32
  -4   1   5  331.14   14.10
   4   1  -4  127.18    8.76
   4   1  -4  187.37    8.22
  -4   1   4  232.15    8.28
   4   1  -4  265.29    8.32
  -4   1   4  123.10    8.02
   4   1  -3 1080.25   43.91
   4   1  -3 1036.01   43.79
   4   1  -3 1065.31   44.50
  -4   1   3 1202.15   44.08
  -4   1   2  278.43   15.11
   4   1  -2  410.19   14.84
  -4   1   1   21.87    2.53
   4   1  -1   15.67    2.87
   4   1  -1   22.32    1.71
  -4   1   0  888.38   35.88
   4   1   0  855.88   36.28
  -4   1  -1  115.01    6.10
   4   1   1  122.32    6.54
   4   1   2   16.15    3.66
  -4   1  -3  436.15   18.52
   4   1   3  414.77   18.64
  -4   1  -4   57.46    4.47
   4   1   4   37.49    4.40
  -4   1  -5   37.96    4.24
   4   1   5   30.61    4.53
  -4   1  -6    3.89    3.68
   4   1   6    2.61    3.87
  -4   1  -7    6.54    4.38
  -4   1  -8    5.05    4.83
  -4   1  -9   71.93    7.09
  -4   2  14   51.44    5.16
  -4   2  13    9.49    3.78
  -4   2  12   90.23    5.97
  -4   2  11    4.56    2.96
  -4   2  10   23.80    3.58
  -4   2   9   33.71    3.52
   4   2  -9   30.70    5.35
   4   2  -8   23.55    3.13
   4   2  -8   17.32    4.09
  -4   2   7   78.34    3.52
   4   2  -7   73.23    3.81
  -4   2   6   11.83    1.44
   4   2  -6    6.03    2.67
   4   2  -6    8.56    2.31
   4   2  -6    6.04    2.70
  -4   2   5   45.64    2.67
   4   2  -5   40.37    3.48
   4   2  -5   58.66    3.07
   4   2  -5   67.77    6.31
   4   2  -5   27.99    2.26
  -4   2   5   42.55    2.43
  -4   2   4 1080.24   45.71
   4   2  -4 1106.33   46.08
   4   2  -4 1263.91   46.92
   4   2  -4 1104.36   45.56
   4   2  -4 1120.84   45.69
  -4   2   4 1174.10   45.61
   4   2  -3  314.14   13.91
   4   2  -3  326.61   14.63
   4   2  -2 1041.87   44.07
  -4   2   2 1218.28   44.50
   4   2  -1   69.68    3.30
   4   2  -1   60.95    4.51
   4   2   0  689.89   28.46
   4   2   0  747.01   29.70
  -4   2  -1  108.61    5.52
   4   2   1   92.61    5.84
   4   2   2 1129.30   46.49
   4   2   3   12.33    3.98
   4   2   3   15.52    1.73
  -4   2  -4   26.57    3.75
   4   2   4   12.78    3.71
  -4   2  -5   36.01    4.55
   4   2   5   33.50    4.74
  -4   2  -6   20.23    4.28
   4   2   6   20.26    4.24
  -4   2  -7   20.42    4.34
  -4   2  -8   24.41    5.05
  -4   2  -9   40.39    6.43
  -4   2 -10   65.04    6.94
  -4   3  14    1.50    3.99
  -4   3  13   21.91    4.19
  -4   3  12    5.23    3.56
  -4   3  11   -0.77    3.25
   4   3 -10   59.90    4.98
  -4   3  10   62.64    4.69
   4   3  -9  437.76   17.68
   4   3  -9  381.28   18.71
  -4   3   9  400.58   17.69
   4   3  -8   12.01    3.14
  -4   3   8    4.36    2.27
   4   3  -8    8.30    4.15
   4   3  -8    7.18    2.65
   4   3  -7   32.59    4.04
  -4   3   7   28.84    2.72
   4   3  -7   37.27    3.15
   4   3  -7   35.87    2.85
   4   3  -6   59.62    4.23
  -4   3   6   80.05    3.57
   4   3  -6   52.37    3.97
   4   3  -6   74.73    3.49
   4   3  -6   70.34    3.63
  -4   3   6   62.60    2.95
   4   3  -6   35.00    2.58
   4   3  -5   51.42    2.99
   4   3  -5   60.38    6.16
   4   3  -5   34.65    2.28
  -4   3   5   40.18    2.57
   4   3  -5   32.08    3.60
   4   3  -4  101.28    3.62
   4   3  -4  110.89    7.45
  -4   3   4   33.74    2.97
  -4   3   4   38.61    2.94
   4   3  -4   46.84    3.97
  -4   3   3  678.12   27.47
  -4   3   3  672.72   27.42
   4   3  -3  653.62   27.86
  -4   3   2  375.12   15.02
  -4   3   2  335.79   15.04
  -4   3   1  293.45   12.07
  -4   3   1  290.16   12.21
   4   3   0    6.16    2.73
  -4   3   0    1.79    2.49
  -4   3   0    8.16    2.30
   4   3   1   73.11    5.18
  -4   3  -1  100.20    5.06
   4   3   2   48.81    4.40
   4   3   3  494.05   17.85
  -4   3  -3  491.67   17.66
   4   3   4   37.35    4.07
  -4   3  -4   29.01    3.80
   4   3   5  195.41    9.37
  -4   3  -5  175.53    9.31
  -4   3  -6  137.96    7.69
  -4   3  -6  126.13    7.77
   4   3   6  131.19    7.26
  -4   3  -7   24.58    5.05
  -4   3  -7   31.54    4.50
  -4   3  -8   20.10    5.67
  -4   3  -8   17.34    4.99
  -4   3  -9   76.20    7.21
  -4   3  -9   58.75    6.38
  -4   3 -10   34.98    7.42
  -4   3 -10   27.46    5.93
  -4   3 -11   15.56    7.66
  -4   4  14   31.89    4.71
  -4   4  13   20.13    4.20
  -4   4  12   27.86    4.25
  -4   4  11    8.48    3.27
   4   4 -11   12.79    3.96
   4   4 -10  158.99    8.13
  -4   4  10  156.17    8.10
   4   4  -9   29.18    3.98
   4   4  -9   25.26    5.57
  -4   4   9   23.63    3.34
  -4   4   8  240.83    9.11
   4   4  -8  247.81   10.57
   4   4  -8  234.85    8.98
  -4   4   7   77.34    4.29
   4   4  -7   85.30    4.46
   4   4  -7   83.39    4.40
   4   4  -7   73.67    5.64
   4   4  -6  152.53    7.63
   4   4  -6  109.31    6.21
  -4   4   6  152.77    6.39
  -4   4   6  134.09    6.26
   4   4  -6  193.55    6.91
   4   4  -6  201.28    7.04
   4   4  -5   66.24    4.61
  -4   4   5   74.71    3.77
   4   4  -5   77.56    4.03
   4   4  -5   84.62    6.90
  -4   4   5   68.10    3.67
   4   4  -4  201.82    9.53
  -4   4   4  218.32    8.85
   4   4  -4  190.27    8.78
   4   4  -4  203.77   10.64
  -4   4   4  198.66    8.78
   4   4  -3   19.73    3.30
  -4   4   3   30.11    2.50
  -4   4   3   29.87    2.46
  -4   4   3   16.59    1.61
  -4   4   2  336.30   13.84
  -4   4   2  313.43   13.81
  -4   4   1    6.52    2.21
   4   4  -1    0.90    2.32
  -4   4   1    3.38    2.24
  -4   4   0   59.93    3.98
   4   4   0   55.78    4.17
  -4   4  -1   20.07    2.89
  -4   4  -1   23.31    2.69
   4   4   1   23.58    3.17
   4   4   2  108.76    6.07
  -4   4  -3   20.02    3.14
   4   4   3   14.52    3.30
  -4   4  -4  179.95    8.90
   4   4   4  178.55    8.87
  -4   4  -5   28.27    4.08
   4   4   5   31.45    4.19
  -4   4  -6    9.85    3.88
  -4   4  -6    7.91    4.42
   4   4   6    8.57    3.95
  -4   4  -7   -2.13    4.96
  -4   4  -7    2.42    4.19
  -4   4  -8  112.37    7.91
  -4   4  -8  110.76    7.28
  -4   4  -9   19.72    5.17
  -4   4  -9   20.76    6.21
  -4   4 -10   28.70    5.63
  -4   4 -10   50.07    7.40
  -4   4 -11   16.10    7.75
  -4   5  14   16.33    4.48
  -4   5  13   30.51    4.65
  -4   5  12   20.43    3.91
   4   5 -11   59.79    4.94
  -4   5  11   42.61    4.57
   4   5 -10   51.51    4.71
  -4   5  10   47.20    4.33
   4   5  -9  336.18   17.02
  -4   5   9  331.78   15.82
   4   5  -8   14.37    2.93
   4   5  -8    5.46    1.74
   4   5  -8   12.69    4.63
   4   5  -7  375.54   13.18
   4   5  -7  366.82   13.05
   4   5  -6    8.62    2.21
   4   5  -6    6.78    2.50
  -4   5   6    5.04    1.63
   4   5  -6    7.77    3.45
  -4   5   5   89.76    4.45
   4   5  -5   99.33    4.76
  -4   5   5   84.24    4.41
  -4   5   4   42.00    2.79
   4   5  -4   35.82    3.81
  -4   5   4   42.83    2.85
   4   5  -4   52.25    6.37
  -4   5   4   47.52    2.91
  -4   5   3  124.34    4.98
  -4   5   3  137.49    5.19
  -4   5   2   22.81    2.64
  -4   5   2   27.15    2.73
  -4   5   1  739.58   28.69
  -4   5   1  731.97   28.69
   4   5   0   -0.44    2.62
  -4   5   0    5.87    2.33
  -4   5   0    3.05    2.18
   4   5   1    1.71    2.74
  -4   5  -1    1.64    2.30
  -4   5  -1    3.17    2.30
   4   5   2   32.25    3.72
   4   5   3   -2.22    3.21
  -4   5  -3    2.63    2.68
  -4   5  -4   42.79    3.96
   4   5   4   27.73    4.35
   4   5   5   -0.25    3.86
  -4   5  -5    9.61    3.60
   4   5   6   15.08    4.13
  -4   5  -6   14.14    4.11
  -4   5  -6   13.32    4.63
  -4   5  -7    6.75    4.46
  -4   5  -7   19.23    5.04
  -4   5  -8   20.05    4.66
  -4   5  -8   10.16    5.99
  -4   5  -9   58.01    7.02
  -4   5  -9   50.92    5.73
  -4   5 -10    9.12    6.90
  -4   5 -10    7.54    4.93
  -4   5 -11   19.52    8.08
  -4   5 -11   11.85    5.05
  -4   6  13   -0.96    4.03
   4   6 -12   76.77    5.67
  -4   6  12   58.14    5.25
   4   6 -11    5.27    3.95
  -4   6  11   -5.08    3.44
   4   6 -10  317.85   14.18
   4   6  -9   20.79    3.89
   4   6  -9   32.31    6.13
   4   6  -8  120.22    5.71
   4   6  -8  134.39    5.93
   4   6  -8  118.47    7.60
   4   6  -7   25.57    4.63
   4   6  -7   21.06    2.99
   4   6  -7   23.01    3.25
  -4   6   6  112.21    5.29
  -4   6   6   92.52    4.86
   4   6  -6  113.02    5.36
   4   6  -6   93.95    6.36
   4   6  -6  105.84    5.41
  -4   6   5  103.96    5.12
  -4   6   5   90.20    4.95
   4   6  -5  116.70    5.31
   4   6  -5  133.71    8.63
  -4   6   4  391.43   16.06
  -4   6   4  363.42   16.05
   4   6  -4  385.37   17.48
  -4   6   4  393.46   16.06
  -4   6   3   -3.10    2.13
  -4   6   3    0.27    1.09
  -4   6   3    1.03    1.97
  -4   6   2  507.18   20.65
  -4   6   2  481.04   20.54
  -4   6   1   31.34    2.87
  -4   6   1   28.81    2.87
  -4   6   0   17.87    2.61
   4   6   0   16.61    3.05
  -4   6   0   19.14    2.63
  -4   6  -1   77.36    4.55
  -4   6  -1   75.00    4.69
   4   6   2   64.24    4.98
  -4   6  -3  106.45    5.69
   4   6   3   77.52    6.06
  -4   6  -4   76.69    5.04
  -4   6  -4   68.20    5.35
   4   6   5   95.42    6.62
  -4   6  -5  116.71    6.63
   4   6   6   38.42    4.77
  -4   6  -6   55.64    5.63
  -4   6  -6   48.74    4.98
  -4   6  -7    6.04    4.94
  -4   6  -7   -3.92    4.21
  -4   6  -8   84.13    7.16
  -4   6  -8   72.15    6.24
  -4   6  -9   11.82    4.62
  -4   6  -9   12.45    6.01
  -4   6 -10   18.06    4.88
  -4   6 -10   12.72    7.13
  -4   7  13   -0.97    4.26
   4   7 -12   11.07    4.43
   4   7 -11   11.22    4.06
   4   7 -10   88.11    5.95
   4   7  -9   92.56    5.08
   4   7  -9   53.17    3.80
  -4   7   8   40.72    3.47
   4   7  -8   36.35    3.59
   4   7  -8   40.16    3.74
   4   7  -8   41.87    5.82
  -4   7   7  150.73    6.89
   4   7  -7  149.10    6.82
   4   7  -7  159.19    7.11
   4   7  -7  140.37    8.43
  -4   7   6    4.85    2.15
   4   7  -6   14.24    4.09
   4   7  -6    9.24    2.66
  -4   7   6    6.17    2.06
   4   7  -6    6.17    2.55
  -4   7   5  397.79   16.92
   4   7  -5  445.42   19.18
   4   7  -5  399.80   17.02
  -4   7   5  408.57   17.05
  -4   7   4    3.24    2.06
   4   7  -4    1.89    5.73
  -4   7   4    6.07    1.77
  -4   7   4    4.45    2.05
  -4   7   3  403.29   17.25
  -4   7   3  417.90   17.26
  -4   7   2   26.40    2.57
  -4   7   2   26.53    2.82
  -4   7   1  213.83    9.27
  -4   7   1  196.68    9.17
   4   7  -1  194.02    9.65
  -4   7   0   25.44    2.84
  -4   7   0   23.96    2.87
   4   7   0   16.36    3.20
  -4   7  -1  375.74   15.82
  -4   7  -1  359.35   15.83
   4   7   1  357.17   16.17
  -4   7  -2    6.95    3.00
   4   7   2   12.02    3.33
   4   7   3  341.28   15.71
  -4   7  -3  357.05   15.45
   4   7   4   19.88    4.09
  -4   7  -4   34.75    3.81
  -4   7  -4   24.62    4.19
  -4   7  -5   18.50    4.45
  -4   7  -5   24.07    4.17
  -4   7  -6   23.86    5.15
  -4   7  -6   27.18    4.33
  -4   7  -7   20.77    5.34
  -4   7  -7   13.20    4.32
  -4   7  -8   17.11    5.80
  -4   7  -8    0.19    4.30
  -4   7  -9   25.97    6.44
  -4   7  -9   13.28    4.81
  -4   7 -10    1.19    6.95
  -4   7 -10    6.67    4.54
   4   8 -12   54.33    5.35
   4   8 -11   11.39    4.10
  -4   8  10   65.72    5.05
   4   8 -10   64.87    5.34
  -4   8   9   37.11    3.85
   4   8  -9   28.93    3.28
   4   8  -9   43.12    4.27
   4   8  -8  223.45    9.40
  -4   8   8  230.15    9.42
   4   8  -8  228.62   11.17
  -4   8   7   16.05    2.85
  -4   8   7   14.47    2.64
   4   8  -7    8.82    3.07
   4   8  -7   10.92    3.30
  -4   8   6  339.16   15.10
  -4   8   6  326.63   14.89
   4   8  -6  361.75   16.12
   4   8  -6  356.76   15.14
   4   8  -5    9.21    2.50
   4   8  -5   13.29    6.92
  -4   8   5    2.49    2.37
  -4   8   5    5.11    2.06
  -4   8   4   64.39    3.73
  -4   8   4   69.12    3.97
  -4   8   3   25.35    2.77
  -4   8   3   23.84    2.72
  -4   8   2  124.45    6.25
  -4   8   2  127.02    6.21
  -4   8   1    3.25    2.24
  -4   8   1    3.51    2.39
  -4   8   0    9.27    2.67
  -4   8   0    7.69    2.55
   4   8   0    7.78    3.15
  -4   8  -1   27.97    3.28
  -4   8  -1   27.86    3.22
  -4   8  -2   61.13    4.58
   4   8   2   65.66    5.09
  -4   8  -3   14.44    3.32
  -4   8  -4   93.49    6.46
  -4   8  -4  107.84    6.25
  -4   8  -5   12.62    3.73
  -4   8  -5    4.02    4.05
  -4   8  -6   67.49    5.66
  -4   8  -6   65.61    6.18
  -4   8  -6   58.76    6.24
  -4   8  -7   40.76    5.27
  -4   8  -7   47.55    5.98
  -4   8  -8   10.33    4.25
  -4   8  -8   17.68    5.87
  -4   8  -9   -1.16    4.58
  -4   8  -9    7.66    6.66
  -4   8 -10    3.07    4.78
  -4   8 -10    1.93    7.53
  -4   9  12    6.84    4.16
  -4   9  11   38.56    4.66
  -4   9  10   41.85    4.29
   4   9  -9   20.68    3.09
  -4   9   9   25.99    3.58
   4   9  -8    9.32    3.54
   4   9  -8   17.51    5.97
  -4   9   8    9.10    3.01
   4   9  -8    5.47    2.69
  -4   9   7  212.30    9.23
  -4   9   7  182.78    8.78
   4   9  -7  215.18    9.30
   4   9  -7  217.34    9.08
   4   9  -7  215.38   10.86
  -4   9   6   10.28    2.69
   4   9  -6   -0.89    2.89
   4   9  -6    2.93    3.02
   4   9  -6    4.27    4.87
   4   9  -5   86.07    8.39
   4   9  -5   76.98    4.64
  -4   9   5   76.74    4.57
  -4   9   5   77.02    4.46
   4   9  -5   86.70    4.53
   4   9  -4    0.48    6.26
  -4   9   4    2.79    1.94
  -4   9   4    5.23    2.58
  -4   9   3  137.53    6.94
  -4   9   3  140.49    6.81
  -4   9   2   11.57    2.57
  -4   9   2    8.95    2.54
  -4   9   1  110.59    5.04
  -4   9   1  117.01    5.28
  -4   9   0   65.44    4.18
  -4   9   0   63.66    4.14
  -4   9  -1   10.13    3.09
  -4   9  -1   12.62    2.99
  -4   9  -2   37.77    3.84
  -4   9  -3    7.45    3.28
  -4   9  -4   19.36    3.80
  -4   9  -4   20.23    4.15
  -4   9  -5   -2.71    4.31
  -4   9  -5    2.02    4.66
  -4   9  -5    8.74    3.90
  -4   9  -6   30.86    4.52
  -4   9  -6   15.37    5.37
  -4   9  -6   21.31    5.06
  -4   9  -7    3.01    4.16
  -4   9  -7    6.26    5.76
  -4   9  -7   -2.45    5.10
  -4   9  -8    1.30    5.76
  -4   9  -8    5.87    4.41
  -4   9  -9   12.05    6.79
  -4   9  -9    1.73    4.66
  -4   9 -10    4.30    7.79
  -4   9 -10    0.22    4.72
  -4  10  12   38.82    4.88
  -4  10  11    6.60    3.87
  -4  10  10    3.84    3.41
  -4  10   9   10.23    3.36
   4  10  -9   10.62    2.82
   4  10  -8   57.07    4.41
  -4  10   8   84.45    4.89
   4  10  -7    9.07    2.99
  -4  10   7   15.35    2.96
   4  10  -7   12.61    3.19
   4  10  -7   23.89    5.85
  -4  10   7   25.59    3.07
  -4  10   6  206.64    9.10
  -4  10   6  186.90    9.00
   4  10  -6  200.02    9.02
   4  10  -6  185.67   10.57
  -4  10   5   70.81    4.24
  -4  10   5   71.97    4.64
   4  10  -5   64.54    4.45
   4  10  -5   79.69    4.42
   4  10  -5   71.44    6.16
  -4  10   4   70.57    4.04
  -4  10   4   68.20    4.54
   4  10  -4   80.56    7.78
  -4  10   3    4.98    2.81
  -4  10   2   12.57    2.85
  -4  10   2   10.20    2.70
  -4  10   1   39.74    3.51
  -4  10   1   35.38    3.64
  -4  10   0    1.54    1.30
  -4  10   0    1.48    2.71
  -4  10  -1   52.34    4.31
  -4  10  -1   51.61    4.22
  -4  10  -1   43.76    2.67
  -4  10  -2    5.07    3.18
  -4  10  -3   10.74    3.72
  -4  10  -4    2.96    3.62
  -4  10  -4    8.70    4.00
  -4  10  -5   45.89    4.92
  -4  10  -5   40.46    5.51
  -4  10  -5   45.59    5.23
  -4  10  -6  103.87    6.64
  -4  10  -6   99.28    7.27
  -4  10  -6   88.71    7.11
  -4  10  -7   -0.53    4.95
  -4  10  -7    0.65    5.63
  -4  10  -7    7.21    4.55
  -4  10  -8   26.37    6.51
  -4  10  -8   34.16    5.25
  -4  10  -9   17.00    7.08
  -4  10  -9    4.91    4.52
  -4  10 -10    2.80    4.87
  -4  10 -10    0.55    5.27
  -4  10 -10    0.98    7.70
  -4  11  12   -0.51    3.97
  -4  11  11   -3.52    3.83
  -4  11  10   27.11    3.91
   4  11  -9    1.27    2.81
  -4  11   9    2.42    3.07
   4  11  -8    6.82    2.96
  -4  11   8    2.13    3.03
  -4  11   7   47.84    3.87
   4  11  -7   37.74    3.84
  -4  11   7   49.12    3.83
  -4  11   6   15.72    2.83
  -4  11   6   22.01    3.12
   4  11  -6   26.96    5.69
   4  11  -6   19.22    3.25
  -4  11   5   76.30    4.40
  -4  11   5   72.76    4.76
   4  11  -5   81.24    9.04
   4  11  -5   70.01    6.44
   4  11  -5   78.55    4.67
   4  11  -4   92.61    8.44
  -4  11   4   98.36    5.16
  -4  11   4  106.25    5.82
  -4  11   3  163.48    8.07
  -4  11   2   40.48    3.72
  -4  11   2   33.51    3.52
  -4  11   1    0.53    2.63
  -4  11   1    2.72    2.89
  -4  11   0   12.35    3.02
  -4  11   0   17.12    3.24
  -4  11   0   14.90    1.78
  -4  11  -1  143.72    6.60
  -4  11  -1  162.45    7.99
  -4  11  -1  166.85    8.07
  -4  11  -2    9.55    3.38
  -4  11  -2    7.62    2.14
  -4  11  -3  135.37    7.68
  -4  11  -4   41.43    4.82
  -4  11  -4   51.23    5.00
  -4  11  -5   35.57    4.74
  -4  11  -5   34.30    5.66
  -4  11  -5   32.73    5.14
  -4  11  -6   20.96    4.50
  -4  11  -6    7.32    5.83
  -4  11  -6   16.08    4.85
  -4  11  -7   37.81    5.08
  -4  11  -7   38.58    6.30
  -4  11  -7   34.05    5.72
  -4  11  -8    8.60    4.63
  -4  11  -8   -1.24    6.60
  -4  11  -8    2.77    5.42
  -4  11  -9   12.34    7.45
  -4  11  -9   -0.07    4.54
  -4  11 -10   -0.58    7.67
  -4  11 -10    1.53    4.74
  -4  12  12   16.75    4.44
  -4  12  11    1.95    3.72
  -4  12  10    3.50    3.49
  -4  12   9   -1.80    3.19
   4  12  -9   11.65    3.25
  -4  12   8   23.96    3.50
   4  12  -8   17.33    3.35
  -4  12   7   28.09    3.47
  -4  12   7   28.46    3.45
  -4  12   6   22.50    3.06
  -4  12   6   24.74    3.44
   4  12  -6   31.26    3.35
   4  12  -6   26.78    5.94
  -4  12   5   22.09    2.82
   4  12  -5   23.06    5.50
   4  12  -5   29.11    8.23
  -4  12   5   20.51    3.49
   4  12  -5   19.96    3.23
  -4  12   4   19.61    3.70
   4  12  -4   59.55    7.55
  -4  12   3    6.98    3.26
  -4  12   2   98.52    5.93
  -4  12   1   10.45    3.09
  -4  12   1   11.19    3.26
  -4  12   0  143.96    7.20
  -4  12   0  128.60    5.96
  -4  12   0  142.68    7.37
  -4  12  -1   31.19    2.57
  -4  12  -1   37.50    4.35
  -4  12  -1   43.00    4.20
  -4  12  -2   77.79    5.58
  -4  12  -2   70.86    3.94
  -4  12  -3   10.30    3.84
  -4  12  -4   46.49    4.96
  -4  12  -4   40.70    4.69
  -4  12  -5   12.63    4.25
  -4  12  -5   14.12    4.60
  -4  12  -5    9.78    5.13
  -4  12  -6   48.04    5.27
  -4  12  -6   35.56    5.43
  -4  12  -6   40.66    6.22
  -4  12  -7    3.02    5.95
  -4  12  -7    7.05    5.06
  -4  12  -7    7.93    4.43
  -4  12  -8    1.81    6.87
  -4  12  -8   -4.06    5.52
  -4  12  -8    1.46    4.62
  -4  12  -9    1.94    4.77
  -4  12  -9   -3.10    7.49
  -4  12 -10   -2.58    7.84
  -4  13  12    5.73    4.07
   4  13 -11   28.80    5.03
  -4  13  11   23.90    4.32
  -4  13  10    1.27    3.55
  -4  13   9    6.08    3.42
   4  13  -9    1.08    3.27
  -4  13   8    1.69    3.09
   4  13  -8    6.19    3.34
  -4  13   7  149.11    7.04
   4  13  -7  108.99    7.00
  -4  13   6   16.76    3.44
  -4  13   6    6.73    2.80
   4  13  -5   14.11    3.13
  -4  13   5   19.40    3.58
   4  13  -5   17.45    8.33
  -4  13   5   18.70    2.82
  -4  13   4   11.33    3.59
   4  13  -4   11.85    3.22
  -4  13   3   -1.56    3.30
  -4  13   2  147.02    7.79
  -4  13   1   85.22    5.64
  -4  13   1   83.41    5.53
  -4  13   0   18.56    2.30
  -4  13   0   20.71    4.03
  -4  13   0   17.60    3.74
  -4  13  -1   72.78    3.90
  -4  13  -1   76.63    5.65
  -4  13  -2    7.79    3.95
  -4  13  -3   13.68    4.05
  -4  13  -4    6.42    4.15
  -4  13  -4    7.85    4.26
  -4  13  -4    1.91    4.71
  -4  13  -5    7.30    4.19
  -4  13  -5   11.12    4.62
  -4  13  -5   10.84    5.44
  -4  13  -6    3.53    4.33
  -4  13  -6    9.62    4.85
  -4  13  -6    6.28    5.76
  -4  13  -7    6.75    6.41
  -4  13  -7    8.38    5.05
  -4  13  -7   10.52    4.52
  -4  13  -8    2.93    7.33
  -4  13  -8   -5.05    5.39
  -4  13  -8    3.01    4.70
  -4  13  -9    3.37    4.82
  -4  14  11    3.70    3.98
   4  14 -11    2.56    4.67
  -4  14  10   16.88    4.17
   4  14 -10   22.42    4.55
   4  14  -9    4.32    4.20
  -4  14   9   13.83    3.57
   4  14  -9    6.28    3.42
   4  14  -8   25.10    4.41
  -4  14   8   25.39    3.79
   4  14  -8   20.88    3.90
  -4  14   7   34.59    3.75
   4  14  -7   23.01    3.99
  -4  14   6   39.71    3.61
  -4  14   6   37.66    4.27
  -4  14   5   17.62    3.66
  -4  14   5    9.14    2.68
  -4  14   4  152.04    8.47
   4  14  -4  173.24    7.81
  -4  14   3   22.40    3.98
  -4  14   2   51.43    4.74
  -4  14   1    7.55    3.79
  -4  14   1    7.36    3.57
  -4  14   0   -1.13    3.66
  -4  14   0    1.22    3.50
  -4  14  -1   25.34    4.17
  -4  14  -2    3.74    4.30
  -4  14  -3   20.27    4.50
  -4  14  -4    1.82    4.35
  -4  14  -4    3.97    4.17
  -4  14  -5    7.01    4.54
  -4  14  -5    0.81    4.22
  -4  14  -6   18.78    5.18
  -4  14  -6   15.87    4.72
  -4  14  -7    5.59    5.24
  -4  14  -7    0.86    4.52
  -4  14  -8    8.68    5.57
  -4  14  -8   14.66    4.90
  -4  14  -9   -6.99    6.08
  -4  14  -9    0.85    5.05
  -4  15  11    3.93    4.18
  -4  15  10   -1.44    3.81
   4  15 -10    5.63    4.42
  -4  15   9   17.42    3.86
   4  15  -9   17.39    3.95
   4  15  -9   29.69    4.69
  -4  15   8    3.83    3.38
   4  15  -8    6.35    3.69
   4  15  -8    4.74    4.17
   4  15  -7   53.76    5.20
  -4  15   7   63.73    4.79
  -4  15   6    5.46    2.94
  -4  15   6    6.29    3.63
   4  15  -6    1.82    3.59
   4  15  -6   -1.66    3.80
  -4  15   5   49.98    3.89
  -4  15   5   50.15    4.75
  -4  15   4   30.71    4.45
  -4  15   3   20.25    4.20
  -4  15   2   59.60    5.21
  -4  15   1    6.62    3.78
  -4  15   1    2.64    3.56
  -4  15   0   23.80    4.24
  -4  15   0   24.81    4.24
  -4  15  -1    5.91    4.00
  -4  15  -2   -1.18    4.37
  -4  15  -3    1.20    4.32
  -4  15  -4   10.22    4.61
  -4  15  -4    4.96    4.45
  -4  15  -5   14.76    4.97
  -4  15  -5    9.47    4.63
  -4  15  -6    2.85    4.92
  -4  15  -6    2.13    4.46
  -4  15  -7   30.90    5.90
  -4  15  -7   29.30    5.35
  -4  15  -8   -0.86    5.54
  -4  15  -8    8.00    4.86
  -4  15  -9   -3.27    5.13
  -4  16  11    3.80    4.08
   4  16 -10   15.09    4.64
  -4  16  10   10.28    4.03
   4  16  -9    4.21    4.68
   4  16  -9   -0.20    3.85
  -4  16   9    2.08    3.59
   4  16  -8    6.02    4.37
   4  16  -8    5.09    3.94
  -4  16   8    4.65    3.56
   4  16  -7   11.45    4.13
   4  16  -7    8.72    3.98
  -4  16   7   15.45    3.31
   4  16  -6    8.54    4.10
  -4  16   6   10.87    3.15
   4  16  -6    9.54    3.83
  -4  16   6    9.29    3.86
  -4  16   5    8.14    3.89
  -4  16   4    3.76    3.90
  -4  16   3    9.97    4.02
  -4  16   2   18.87    4.21
  -4  16   1   20.99    4.33
  -4  16   1   27.25    4.27
  -4  16   0  179.29    9.51
  -4  16   0  170.95    9.24
  -4  16  -1   19.69    4.56
  -4  16  -2   -2.29    4.28
  -4  16  -3   10.78    4.68
  -4  16  -4   12.28    4.67
  -4  16  -4   12.70    4.66
  -4  16  -5   15.92    5.20
  -4  16  -5    9.97    4.81
  -4  16  -6    7.89    5.39
  -4  16  -6    2.72    4.77
  -4  16  -7    3.11    5.42
  -4  16  -7    6.30    4.97
  -4  16  -8   -0.77    4.92
  -4  17  10    3.51    4.01
   4  17  -9    7.09    4.82
  -4  17   9    2.13    3.74
   4  17  -8    2.64    4.51
   4  17  -8    2.69    4.16
  -4  17   8   -2.07    3.52
   4  17  -7    8.73    4.30
   4  17  -7    5.84    4.15
  -4  17   7    2.35    3.13
   4  17  -6    7.63    4.17
   4  17  -6    5.82    4.16
  -4  17   6   -1.46    3.93
  -4  17   6    4.69    3.01
  -4  17   5    9.44    4.05
  -4  17   4    2.65    3.91
  -4  17   3    1.78    4.02
  -4  17   2   24.43    4.70
  -4  17   1   28.69    4.83
  -4  17   1   33.12    4.65
  -4  17   0   10.77    4.49
  -4  17   0   10.86    4.36
  -4  17  -1   17.96    4.77
  -4  17  -2   29.84    5.04
  -4  17  -2   24.48    4.69
  -4  17  -3   15.29    4.91
  -4  17  -4    9.57    5.03
  -4  17  -4   13.77    5.04
  -4  17  -5   21.52    5.43
  -4  17  -5   10.83    5.00
  -4  17  -6    7.51    5.49
  -4  17  -6    5.93    4.95
  -4  17  -7    9.11    5.15
  -4  18  10   -0.12    4.09
  -4  18   9    4.47    3.88
   4  18  -8    6.35    4.68
   4  18  -8    3.17    4.36
  -4  18   8    3.41    3.57
   4  18  -7    9.38    4.54
   4  18  -7   12.71    4.50
   4  18  -6   10.54    4.39
   4  18  -6    4.74    4.42
  -4  18   6    2.54    4.19
  -4  18   5   12.04    4.31
   4  18  -5    8.00    4.44
  -4  18   4    7.03    4.23
  -4  18   3    9.32    4.30
  -4  18   2    1.96    4.31
  -4  18   1    2.73    4.17
  -4  18   1    2.62    4.41
  -4  18   0    8.12    4.31
  -4  18   0    4.51    4.58
  -4  18  -1   15.70    4.77
  -4  18  -2    1.90    4.36
  -4  18  -2    4.36    4.71
  -4  18  -3   -0.78    4.74
  -4  18  -4   22.08    5.40
  -4  18  -4   21.19    5.36
  -4  18  -5    3.90    5.08
  -4  18  -5    8.44    5.26
  -4  18  -6    6.53    5.15
   4  19  -8   -1.13    4.47
   4  19  -7   11.58    4.72
   4  19  -7   10.07    4.81
   4  19  -6    4.42    4.54
   4  19  -6    5.83    4.57
  -4  19   6   10.68    4.49
   4  19  -5   15.32    4.47
   4  19  -5   11.70    4.65
  -4  19   5   11.90    4.53
  -4  19   4   10.86    4.57
  -4  19   3    3.05    4.46
  -4  19   2    5.20    4.67
  -4  19   1   -1.80    4.31
  -4  19   1    3.85    4.55
  -4  19   0   12.71    4.67
  -4  19   0   13.74    4.93
  -4  19  -1    3.33    4.81
  -4  19  -2    3.77    4.62
  -4  19  -2    4.34    5.17
  -4  19  -3   -0.24    4.96
  -4  19  -4    7.24    5.28
  -4  19  -4    4.27    5.23
   4  20  -8    1.65    4.82
   4  20  -7    9.16    4.90
   4  20  -6    4.06    4.72
   4  20  -6    5.32    4.87
   4  20  -5    8.21    4.69
   4  20  -5    2.28    4.97
  -4  20   5    2.93    4.66
  -4  20   4    5.65    4.84
  -4  20   3    7.32    4.97
  -4  20   2    2.31    4.97
  -4  20   1    4.32    4.76
  -4  20   1    2.68    4.94
  -4  20   0   31.69    5.59
  -4  20   0   43.77    6.03
  -4  20  -1    5.63    5.17
  -4  20  -2    8.58    5.36
  -4  20  -2    1.00    4.72
   4  21  -6    4.12    5.00
   4  21  -5    6.39    5.23
  -4  21   5    9.50    5.07
   4  21  -4    1.39    5.01
  -4  21   4    1.19    5.15
  -4  21   3    5.45    5.21
  -4  21   2   10.75    5.48
  -4  21   1    9.59    5.52
  -4  21   1    5.18    5.08
  -4  21   0   10.80    5.45
  -5 -21   5    7.38    9.30
  -5 -21   4    2.50    8.92
  -5 -21   4    0.49    8.48
  -5 -21   3    6.23    8.48
  -5 -21   2    4.44    8.54
  -5 -20   5    4.07    8.66
   5 -20  -5   -8.47   10.06
   5 -20  -4   10.67   10.27
  -5 -20   4   23.55    9.33
  -5 -20   4   13.98    8.20
  -5 -20   3   11.55    9.10
  -5 -20   3    3.03    8.03
   5 -20  -2   -6.63   10.37
  -5 -20   2    6.21    9.55
  -5 -20   2    8.64    8.54
   5 -20  -1   -2.16   10.35
  -5 -20   1   -0.37    9.49
  -5 -20   1    0.70    9.03
   5 -20   0   -1.37   10.15
  -5 -20   0   20.81   10.11
  -5 -20   0   10.42    9.28
   5 -20   1   -0.23   10.10
   5 -20   2   12.09   10.40
   5 -19  -9    5.10    8.83
   5 -19  -8    6.09    9.09
   5 -19  -7   10.34    9.43
  -5 -19   6    3.28    8.04
   5 -19  -6    2.39    9.69
  -5 -19   5   10.87    8.56
   5 -19  -5    4.60    9.45
   5 -19  -4    7.09    9.67
  -5 -19   4    0.33    8.51
  -5 -19   4   -3.70    6.98
  -5 -19   3    2.70    8.63
  -5 -19   3   -7.56    7.84
   5 -19  -2   12.22   10.06
  -5 -19   2   19.62    9.27
  -5 -19   2    6.05    8.28
   5 -19  -1   -9.41   10.11
  -5 -19   1    3.74    8.93
  -5 -19   1    4.60    8.69
   5 -19   0    0.88    9.38
  -5 -19   0    9.23    9.36
  -5 -19   0   -2.37    8.54
   5 -19   1   -3.27    9.87
  -5 -19  -1    3.49    9.50
  -5 -19  -1    3.84    8.70
  -5 -19  -2    9.31    9.04
   5 -19   2   13.10    9.73
   5 -19   3    2.35    9.83
   5 -19   4   -1.23    9.78
   5 -18  -9    0.90    8.71
   5 -18  -8   -3.93    8.71
   5 -18  -8   -3.19    4.46
   5 -18  -7   -4.07    8.78
   5 -18  -7    2.01    4.25
  -5 -18   6   15.57    7.96
   5 -18  -6    3.32    9.26
   5 -18  -5    9.40    9.07
  -5 -18   5   14.24    8.23
  -5 -18   5    3.19    6.70
   5 -18  -4   -5.50    9.14
  -5 -18   4   15.89    8.25
  -5 -18   4   14.68    7.49
  -5 -18   3    0.57    7.29
   5 -18  -2   11.45    9.39
  -5 -18   2    9.09    7.64
   5 -18  -1    1.32    9.46
  -5 -18   1   -7.82    7.84
   5 -18   0   23.89    9.79
  -5 -18   0    9.68    7.97
   5 -18   1   -4.17    8.87
  -5 -18  -1    5.35    8.05
   5 -18   2   16.04    9.37
  -5 -18  -2   16.99    8.65
   5 -18   3    2.86    9.40
  -5 -18  -4    4.83    9.23
   5 -18   4    0.77    9.19
   5 -17  -9    5.70    8.22
   5 -17  -9    0.34    4.40
   5 -17  -8    1.07    8.12
   5 -17  -8    6.73    4.39
   5 -17  -7   14.42    8.77
   5 -17  -7   14.20    4.28
  -5 -17   6    6.52    7.74
   5 -17  -6   11.67    8.64
   5 -17  -5    9.23    8.78
  -5 -17   5   19.09    8.06
  -5 -17   5   16.18    7.13
   5 -17  -4   14.52    8.89
  -5 -17   4    9.30    7.02
  -5 -17   3   24.19    7.53
   5 -17  -2    4.15    8.54
  -5 -17   2    0.28    6.89
   5 -17  -1   15.48    9.10
  -5 -17   1   28.59    7.70
   5 -17   0   14.60    8.83
  -5 -17   0    9.57    7.18
   5 -17   1    5.55    8.56
  -5 -17  -1   11.09    7.67
   5 -17   2    3.54    8.65
  -5 -17  -2    9.53    7.62
   5 -17   3   19.92    9.32
   5 -17   4    6.86    8.85
  -5 -17  -4    3.27    8.01
  -5 -17  -5    4.88    8.38
  -5 -17  -6    4.03    9.32
   5 -16 -10    0.84    4.80
   5 -16 -10    5.57    7.74
   5 -16  -9    3.04    4.28
   5 -16  -9   -0.66    7.73
   5 -16  -8    5.45    4.28
   5 -16  -8    6.64    7.86
   5 -16  -7    2.18    3.83
   5 -16  -7    3.49    7.87
   5 -16  -6   14.31    8.39
   5 -16  -5   11.84    8.62
  -5 -16   5   21.01    6.95
   5 -16  -4   54.51    9.75
  -5 -16   4   39.76    7.59
  -5 -16   3    8.02    6.37
   5 -16  -2   29.82    8.74
  -5 -16   2   25.71    7.14
   5 -16  -1    5.87    8.05
  -5 -16   1   10.05    7.17
   5 -16   0   11.90    8.25
  -5 -16   0   13.95    7.26
   5 -16   1    1.70    8.09
  -5 -16  -1    7.08    7.16
   5 -16   2   11.47    8.57
  -5 -16  -2   19.60    7.80
   5 -16   3    1.11    8.42
   5 -16   4   10.45    8.44
  -5 -16  -4   12.03    7.93
  -5 -16  -5   -3.64    7.79
  -5 -16  -6    4.34    8.15
  -5 -16  -7    9.18    9.04
   5 -15 -10    4.63    7.45
   5 -15 -10    1.94    4.50
   5 -15  -9    5.79    7.77
   5 -15  -9    8.19    4.30
   5 -15  -8   -0.80    7.60
   5 -15  -8    1.37    3.92
   5 -15  -7   18.16    8.04
   5 -15  -7   16.60    3.94
   5 -15  -6    2.89    7.78
  -5 -15   5   63.07    7.69
   5 -15  -5   46.76    8.96
   5 -15  -4   40.29    8.85
  -5 -15   4   47.92    7.13
  -5 -15   3    3.99    6.10
   5 -15  -2    2.50    7.44
  -5 -15   2    5.40    5.92
   5 -15  -1   20.56    8.14
  -5 -15   1   14.96    6.16
   5 -15   0    4.50    7.69
  -5 -15   0    1.90    6.29
   5 -15   1   17.87    8.08
  -5 -15  -1   25.11    7.00
   5 -15   2    0.36    7.76
  -5 -15  -2    4.18    6.39
   5 -15   3    2.26    7.95
   5 -15   4    9.16    7.83
  -5 -15  -4   -3.71    7.03
  -5 -15  -5    1.08    7.60
  -5 -15  -6    3.64    7.74
  -5 -15  -7    8.50    8.25
  -5 -15  -8    2.98    8.46
   5 -14 -11    0.67    4.54
   5 -14 -10    9.17    6.95
   5 -14 -10    6.53    4.47
   5 -14  -9   12.04    7.24
   5 -14  -9    5.96    4.03
   5 -14  -8   12.37    7.39
   5 -14  -8   21.93    4.06
   5 -14  -7   28.89    7.92
   5 -14  -7    6.80    3.65
   5 -14  -6   37.84    8.30
  -5 -14   6   35.24    6.53
   5 -14  -5   31.68    8.12
  -5 -14   5    5.92    5.89
   5 -14  -4   24.59    7.92
  -5 -14   4   35.90    6.88
  -5 -14   3   54.54    7.02
  -5 -14   2    5.01    5.91
   5 -14  -2    2.38    7.17
  -5 -14   1    7.50    5.96
   5 -14  -1    4.08    7.26
  -5 -14   0    0.50    6.10
   5 -14   0   -4.44    7.28
  -5 -14  -1    7.64    6.46
   5 -14   1    5.80    7.43
  -5 -14  -2    8.82    6.76
   5 -14   2    2.19    7.33
   5 -14   3   -7.18    7.42
  -5 -14  -4   24.62    7.44
   5 -14   4    6.37    7.80
  -5 -14  -5   10.45    7.11
   5 -14   5    0.46    7.37
  -5 -14  -6   11.11    7.23
  -5 -14  -7    0.15    7.88
  -5 -14  -8    2.52    7.64
   5 -13 -11    3.23    4.34
   5 -13 -10    2.29    4.11
   5 -13 -10   -1.41    6.54
   5 -13  -9    9.62    3.93
   5 -13  -9    4.99    6.69
   5 -13  -8   16.03    3.96
   5 -13  -8   15.93    7.10
   5 -13  -7    7.36    3.63
   5 -13  -7    8.83    7.13
   5 -13  -7   10.65    7.14
  -5 -13   6   64.66    7.17
   5 -13  -6   72.73    5.26
   5 -13  -6   86.12    8.16
   5 -13  -5   17.46    7.29
  -5 -13   5   15.71    5.78
   5 -13  -4   51.78    8.10
  -5 -13   4   10.01    5.80
  -5 -13   3   80.01    7.79
  -5 -13   2    5.74    5.84
   5 -13  -2   61.03    8.24
  -5 -13   1   41.63    7.05
   5 -13  -1   28.19    7.63
  -5 -13   0   -2.32    6.05
   5 -13   0   29.99    7.85
  -5 -13  -1    1.90    6.39
   5 -13   1    5.52    6.91
   5 -13   2   13.16    7.37
  -5 -13  -3   14.91    7.25
   5 -13   3   13.77    7.49
  -5 -13  -4   17.39    7.13
   5 -13   4    7.26    7.41
  -5 -13  -5    8.20    7.08
   5 -13   5   -5.18    7.55
  -5 -13  -6   12.70    7.20
  -5 -13  -7   14.37    7.34
  -5 -13  -8   12.57    7.61
  -5 -13  -9    1.27    7.64
   5 -12 -12   16.28    4.89
   5 -12 -11    3.76    4.56
   5 -12 -10    1.81    6.27
   5 -12 -10    6.95    4.04
   5 -12  -9   11.18    6.49
   5 -12  -9   16.41    4.10
   5 -12  -8    2.27    6.46
   5 -12  -8   14.06    7.45
   5 -12  -8    3.23    3.71
   5 -12  -7   10.94    6.97
   5 -12  -7    8.04    3.66
   5 -12  -7   13.00    7.14
   5 -12  -6    9.86    6.70
   5 -12  -6    5.76    3.29
   5 -12  -6    0.60    6.31
  -5 -12   6    1.36    5.04
   5 -12  -5    5.79    6.31
  -5 -12   5    5.73    5.11
  -5 -12   4  242.33   12.79
   5 -12  -4  216.72   13.98
  -5 -12   3   36.63    6.54
  -5 -12   2   62.04    7.14
   5 -12  -2   55.89    7.99
  -5 -12   1   58.96    7.34
   5 -12  -1   78.91    8.71
  -5 -12   0  140.30    9.95
   5 -12   0  137.08   11.04
  -5 -12  -1   29.02    6.76
   5 -12   1   49.50    7.98
   5 -12   2   53.37    8.34
  -5 -12  -3   11.60    6.52
   5 -12   3   17.37    7.15
  -5 -12  -4   28.29    7.53
   5 -12   4   19.54    7.20
  -5 -12  -5    5.57    7.20
   5 -12   5    4.33    7.27
  -5 -12  -6    7.15    7.03
  -5 -12  -7   21.07    7.42
  -5 -12  -8   16.51    7.19
  -5 -12  -9    2.67    7.34
   5 -11 -12    6.91    4.74
   5 -11 -11   20.80    4.65
   5 -11 -10    4.54    3.89
   5 -11 -10    6.67    6.06
   5 -11  -9   20.78    4.22
   5 -11  -9   13.81    6.50
   5 -11  -8   33.21    4.23
   5 -11  -8   29.67    6.92
   5 -11  -7   14.46    6.54
   5 -11  -7    9.20    6.57
   5 -11  -7   10.29    3.49
   5 -11  -7   17.80    3.71
   5 -11  -6    0.24    6.04
   5 -11  -6    9.62    6.11
   5 -11  -6    0.12    3.10
   5 -11  -6    6.61    3.49
  -5 -11   6    5.78    4.62
  -5 -11   5   33.12    5.64
   5 -11  -5   34.32    7.09
  -5 -11   4  168.74   10.05
   5 -11  -4  141.29   10.94
  -5 -11   3   42.85    6.25
  -5 -11   2   14.30    5.14
   5 -11  -2   26.93    6.60
  -5 -11   1  189.96   10.89
   5 -11  -1  170.47   11.89
  -5 -11   0    9.42    5.29
   5 -11   0   17.47    6.58
  -5 -11  -1  286.16   14.81
   5 -11   1  262.16   15.56
   5 -11   2    7.80    6.43
  -5 -11  -3   65.89    7.79
   5 -11   3   50.23    8.03
   5 -11   4   42.87    7.85
  -5 -11  -4   44.14    7.17
   5 -11   5   26.52    7.77
  -5 -11  -5   40.87    7.56
  -5 -11  -5   34.57    6.03
  -5 -11  -6   -0.52    6.88
  -5 -11  -6    4.77    5.72
  -5 -11  -7   -0.51    6.81
  -5 -11  -7    9.08    6.38
  -5 -11  -8    4.93    6.89
  -5 -11  -8    2.86    6.63
  -5 -11  -9    2.63    7.14
   5 -10 -13   11.69    5.05
   5 -10 -12   41.70    5.66
   5 -10 -11   18.38    4.46
   5 -10 -10   14.92    3.99
   5 -10 -10    8.80    5.96
   5 -10  -9   13.82    3.88
   5 -10  -9   15.46    6.15
   5 -10  -8   31.35    6.88
   5 -10  -8   21.99    3.76
   5 -10  -8   23.95    3.80
   5 -10  -8   12.06    6.29
   5 -10  -7   45.44    6.72
   5 -10  -7   47.33    6.96
   5 -10  -7   16.93    3.51
   5 -10  -7   20.51    3.70
   5 -10  -6   19.42    6.04
   5 -10  -6    7.87    3.06
   5 -10  -6   16.23    3.66
  -5 -10   6   19.82    4.89
  -5 -10   5   18.18    4.95
   5 -10  -5    9.04    5.78
   5 -10  -4  158.63   11.16
  -5 -10   4  178.86    9.96
  -5 -10   3    7.23    4.70
  -5 -10   2   26.11    5.36
   5 -10  -2   21.11    6.12
   5 -10  -1   85.12    8.49
  -5 -10   1  110.19    7.87
  -5 -10   0   19.12    5.42
   5 -10   0   18.12    6.14
  -5 -10  -1   30.92    5.99
   5 -10   1   27.08    6.64
   5 -10   2    7.80    6.14
  -5 -10  -3   24.42    6.07
   5 -10   3   26.35    6.90
  -5 -10  -4   35.00    6.57
   5 -10   4   32.83    7.15
   5 -10   5   25.76    7.21
  -5 -10  -5   36.86    7.17
  -5 -10  -6   24.72    6.11
  -5 -10  -6   28.67    7.40
  -5 -10  -7   -0.69    6.00
  -5 -10  -7    5.29    6.92
  -5 -10  -8   26.13    6.92
  -5 -10  -8   32.86    7.52
  -5 -10  -9   -6.42    7.60
  -5 -10  -9    3.01    6.59
   5  -9 -13   42.97    5.58
   5  -9 -12   10.93    4.77
   5  -9 -11   15.10    4.19
   5  -9 -10    1.68    3.78
   5  -9 -10    6.27    5.65
   5  -9  -9   46.18    4.52
   5  -9  -9   50.37    7.61
   5  -9  -9   32.55    6.29
   5  -9  -8   98.32    8.13
   5  -9  -8   83.00    5.46
   5  -9  -8   79.25    5.47
   5  -9  -8   87.42    7.91
   5  -9  -7   54.75    6.79
   5  -9  -7   51.06    6.86
   5  -9  -7   51.33    4.33
   5  -9  -7   66.69    4.71
   5  -9  -6   30.86    3.86
  -5  -9   6   31.99    5.03
   5  -9  -5  116.01    9.25
  -5  -9   5  141.07    8.13
   5  -9  -4   48.76    6.67
  -5  -9   4   56.07    5.73
  -5  -9   3  217.46   11.24
   5  -9  -2   44.19    6.49
  -5  -9   2   43.50    5.28
  -5  -9   1   20.97    4.67
   5  -9  -1   19.62    5.58
   5  -9   0    4.75    5.30
  -5  -9   0   18.41    4.79
   5  -9   0    4.35    5.27
   5  -9   1   63.41    7.48
  -5  -9  -1   58.17    6.33
   5  -9   2  131.16    9.93
   5  -9   3   61.16    8.14
  -5  -9  -3   82.04    7.34
  -5  -9  -4   10.36    5.60
   5  -9   4    5.68    6.38
  -5  -9  -5   87.25    7.78
   5  -9   5   67.31    7.99
  -5  -9  -6   14.73    6.72
  -5  -9  -6    4.48    5.55
  -5  -9  -7    3.25    6.39
  -5  -9  -7   10.17    5.93
  -5  -9  -8    5.44    7.09
  -5  -9  -8    6.12    6.36
  -5  -9  -9   10.63    6.76
  -5  -9  -9    7.22    6.88
   5  -8 -13   19.12    4.92
   5  -8 -12   25.19    4.65
   5  -8 -11   12.91    4.38
   5  -8 -10   47.12    4.59
   5  -8 -10   22.53    5.67
   5  -8  -9    8.40    3.66
   5  -8  -9    7.49    5.69
   5  -8  -8   64.83    7.13
   5  -8  -8   53.60    6.64
   5  -8  -8   55.99    4.53
   5  -8  -8   57.08    4.63
   5  -8  -7   75.70    6.97
   5  -8  -7   66.51    7.04
   5  -8  -7   63.10    4.53
   5  -8  -7   67.36    4.73
  -5  -8   6   74.56    5.77
   5  -8  -6   79.36    4.84
   5  -8  -6   66.09    7.29
   5  -8  -5   46.19    6.24
  -5  -8   5   33.12    4.62
   5  -8  -4  298.17   16.09
  -5  -8   4  338.90   15.10
  -5  -8   3   90.99    6.51
   5  -8  -2  215.30   12.64
  -5  -8   2  239.61   11.68
   5  -8  -1   94.92    7.94
   5  -8  -1   85.27    7.56
  -5  -8   1  105.62    6.98
   5  -8   0  266.58   14.59
  -5  -8   0  287.06   13.80
   5  -8   1  391.48   21.02
  -5  -8  -1  492.53   20.60
   5  -8   2   92.19    8.52
   5  -8   3  230.37   15.14
  -5  -8  -3  324.65   14.68
  -5  -8  -4    6.69    5.04
   5  -8   4   -3.08    5.66
  -5  -8  -5   16.72    5.81
   5  -8   5    8.59    6.43
  -5  -8  -6    4.20    5.48
  -5  -8  -6   -5.50    5.55
  -5  -8  -7    0.56    6.29
  -5  -8  -7    0.70    5.66
  -5  -8  -8   13.55    6.81
  -5  -8  -8   16.31    6.57
  -5  -8  -9   -4.66    6.61
  -5  -8  -9   -1.98    6.76
   5  -7 -13   11.63    4.84
   5  -7 -12   15.00    4.42
   5  -7 -11   34.82    4.86
   5  -7 -10   17.94    3.95
   5  -7 -10    6.38    5.23
   5  -7 -10   15.64    6.85
  -5  -7  10   16.24    3.25
   5  -7  -9  135.26    6.68
  -5  -7   9  120.56    6.31
   5  -7  -9   94.98    8.34
   5  -7  -9  138.05    6.81
   5  -7  -9   89.14    6.51
   5  -7  -9  154.62    9.38
   5  -7  -8  151.81    9.38
   5  -7  -8  149.92    7.33
   5  -7  -8  142.50    7.40
   5  -7  -7  108.84    8.25
   5  -7  -7  109.04    7.69
   5  -7  -7  124.22    6.13
   5  -7  -6   30.97    5.68
  -5  -7   6   19.74    3.98
  -5  -7   5  211.28   10.44
   5  -7  -5  209.77   11.72
  -5  -7   4  111.92    6.53
   5  -7  -4   69.30    7.21
  -5  -7   3  246.33   12.06
  -5  -7   2   36.03    4.61
   5  -7  -2   28.60    5.40
   5  -7  -1  568.63   21.26
   5  -7  -1  595.78   22.95
   5  -7   0   29.55    5.73
  -5  -7   0   43.58    5.16
   5  -7   1  575.21   26.36
   5  -7   2   -1.78    5.46
   5  -7   3   68.05    7.75
  -5  -7  -3   88.56    7.02
   5  -7   4    6.94    5.85
  -5  -7  -4   12.50    5.20
   5  -7   5    0.93    5.58
  -5  -7  -5   -1.65    5.04
  -5  -7  -6   25.94    5.57
  -5  -7  -6   22.51    5.89
  -5  -7  -7   -3.71    5.74
  -5  -7  -7    2.48    5.52
  -5  -7  -8   -0.95    6.01
  -5  -7  -8    3.13    6.23
  -5  -7  -9    7.37    6.72
  -5  -7  -9    2.94    6.62
   5  -6 -13   11.63    4.92
  -5  -6  12    8.66    3.46
   5  -6 -12    6.63    4.13
  -5  -6  11   25.40    3.69
   5  -6 -11   30.24    4.38
  -5  -6  10   48.25    4.04
   5  -6 -10   64.24    4.96
   5  -6 -10   67.73    7.73
   5  -6  -9    9.29    5.16
  -5  -6   9   19.54    3.17
   5  -6  -9    9.46    3.38
   5  -6  -9   19.00    3.78
   5  -6  -9   19.30    3.70
   5  -6  -8   90.30    6.46
   5  -6  -8  126.92    6.29
   5  -6  -8   90.70    8.00
   5  -6  -8  126.69    8.18
   5  -6  -8  117.58    6.25
   5  -6  -7  130.97    9.39
  -5  -6   7  127.18    7.73
   5  -6  -7  136.86    8.66
   5  -6  -6  209.02   11.94
  -5  -6   6  217.98   10.36
   5  -6  -5   63.49    6.62
  -5  -6   5   91.66    5.79
   5  -6  -4  348.05   17.42
   5  -6  -4  351.95   15.39
  -5  -6   4  400.16   16.45
   5  -6  -2  699.89   32.25
   5  -6  -2  765.07   31.40
  -5  -6   1   87.94    4.13
   5  -6  -1  106.84    7.73
   5  -6   0   71.69    7.18
  -5  -6   0   88.94    6.21
   5  -6   1   22.73    5.66
  -5  -6  -2   58.16    5.68
   5  -6   2   40.41    6.14
   5  -6   3   81.25    8.20
  -5  -6  -3  102.89    7.35
  -5  -6  -4   37.18    5.48
   5  -6   4   36.92    6.48
  -5  -6  -5  107.45    8.03
  -5  -6  -6    4.48    5.06
  -5  -6  -7   -6.14    6.09
  -5  -6  -7   13.32    5.58
  -5  -6  -8   22.13    6.11
  -5  -6  -8   15.25    5.95
  -5  -6  -9    5.78    6.74
  -5  -6  -9    6.59    6.24
  -5  -6 -10    8.10    7.67
  -5  -5  13   24.60    4.07
   5  -5 -12    2.83    4.37
  -5  -5  12    4.87    3.18
   5  -5 -11    7.55    3.92
  -5  -5  11    3.76    3.09
   5  -5 -10  134.07    7.51
  -5  -5  10  134.71    6.97
   5  -5 -10  138.58    9.69
   5  -5  -9   33.64    6.13
   5  -5  -9   37.34    4.28
  -5  -5   9   59.35    4.13
   5  -5  -9   68.07    4.69
   5  -5  -9   62.22    4.44
   5  -5  -9   63.48    7.04
  -5  -5   8    1.53    2.60
   5  -5  -8    4.80    4.99
   5  -5  -8   10.29    3.37
   5  -5  -8   11.85    3.27
   5  -5  -8   14.48    5.10
  -5  -5   7  423.72   19.03
   5  -5  -7  487.24   18.88
   5  -5  -7  420.13   20.36
   5  -5  -7  430.76   19.28
   5  -5  -7  438.68   19.77
   5  -5  -6    5.24    3.51
   5  -5  -6    0.45    4.52
   5  -5  -5  458.81   21.38
   5  -5  -5  467.06   19.46
   5  -5  -4   -0.10    4.37
   5  -5  -4    4.56    2.17
   5  -5  -3  172.28   10.00
   5  -5  -2  115.39    8.24
   5  -5  -2  112.61    8.11
   5  -5  -1   18.75    4.70
   5  -5   0   56.56    6.13
   5  -5   1    5.35    4.64
   5  -5   1    4.81    1.36
   5  -5   2    9.73    5.20
   5  -5   3  129.02    9.73
  -5  -5  -3  156.08    8.88
  -5  -5  -4    2.71    4.57
   5  -5   4    6.74    5.21
  -5  -5  -5   57.76    6.34
  -5  -5  -6    0.79    5.20
  -5  -5  -7   52.76    6.47
  -5  -5  -7   48.96    6.26
  -5  -5  -8   -0.13    6.00
  -5  -5  -8    5.73    5.63
  -5  -5  -9    5.84    6.87
  -5  -5  -9    6.87    5.84
  -5  -5 -10    2.42    6.90
  -5  -4  14   13.69    3.94
  -5  -4  13    8.42    3.48
  -5  -4  12   -1.34    3.11
   5  -4 -12   -1.58    4.20
  -5  -4  11    7.82    3.11
   5  -4 -11    5.63    3.80
   5  -4 -10  121.83    6.80
   5  -4 -10  130.07    9.03
  -5  -4  10  108.63    6.30
  -5  -4   9   15.44    2.79
   5  -4  -9   21.57    3.92
   5  -4  -9   10.36    3.26
   5  -4  -9   17.17    3.33
   5  -4  -9   19.93    5.69
   5  -4  -8  179.03    9.95
   5  -4  -8  197.80   11.60
  -5  -4   8  219.92    9.89
   5  -4  -8  243.34   11.54
   5  -4  -8  249.95   10.11
   5  -4  -7  137.68    8.18
   5  -4  -7  138.60    9.19
   5  -4  -7  130.02    7.57
   5  -4  -6   30.51    4.10
   5  -4  -6   20.75    5.32
   5  -4  -5   20.55    2.61
   5  -4  -5   18.99    4.56
   5  -4  -5   17.26    3.88
   5  -4  -4    6.10    3.92
   5  -4  -4    8.55    2.16
   5  -4  -3  214.98   11.87
   5  -4  -2  423.31   20.40
   5  -4  -2  465.82   19.84
   5  -4  -1    6.19    4.08
   5  -4   0  201.84   11.41
   5  -4   1   51.13    6.51
   5  -4   2  239.19   12.76
  -5  -4  -5   15.68    4.93
  -5  -4  -6   73.99    6.85
  -5  -4  -7   -7.32    5.74
  -5  -4  -7    8.94    5.16
  -5  -4  -8   16.54    5.90
  -5  -4  -8   14.32    5.51
  -5  -4  -9   -5.83    6.74
  -5  -4 -10    1.91    6.89
  -5  -3  15    6.15    4.01
  -5  -3  14   11.16    3.75
  -5  -3  13   24.13    3.81
  -5  -3  12    2.70    3.14
   5  -3 -11   17.05    4.17
  -5  -3  11   11.61    3.13
   5  -3 -10  144.57    7.93
   5  -3 -10  147.43    7.61
   5  -3 -10  153.60    9.83
  -5  -3  10  155.27    7.64
   5  -3  -9   30.48    3.29
   5  -3  -9   43.84    3.72
   5  -3  -9   43.53    5.98
  -5  -3   9   23.04    3.17
  -5  -3   8   83.91    4.95
   5  -3  -8   95.41    6.86
   5  -3  -7  123.84    8.38
  -5  -3   7  136.79    6.49
   5  -3  -7  117.29    7.09
   5  -3  -7  143.48    6.60
   5  -3  -6  175.62    7.64
   5  -3  -6  154.73    9.37
   5  -3  -6  145.27    8.08
   5  -3  -5  239.52   10.10
   5  -3  -5  211.25   10.83
   5  -3  -5  225.56   12.01
   5  -3  -4   26.87    2.20
   5  -3  -4   31.13    2.61
   5  -3  -4   33.42    5.02
   5  -3  -4   34.05    6.65
   5  -3  -4   29.60    3.93
   5  -3  -3  214.30    8.74
   5  -3  -3  202.14    9.15
   5  -3  -3  191.65   10.25
   5  -3  -2   97.38    8.26
   5  -3  -2  113.98    4.81
  -5  -3   1  243.76   11.02
   5  -3  -1  209.65   12.17
  -5  -3   0    8.16    3.61
   5  -3   0    9.86    4.48
  -5  -3  -1  970.78   39.86
   5  -3   1  930.53   40.60
  -5  -3  -2   24.42    4.52
   5  -3   4   57.94    6.25
   5  -3   5   27.25    5.84
   5  -3   6   23.73    6.18
  -5  -3  -6   41.75    5.65
  -5  -3  -7   13.63    5.06
  -5  -3  -7   10.16    5.42
  -5  -3  -8   19.25    5.56
  -5  -3  -8   13.87    5.91
  -5  -3  -9    1.08    6.65
  -5  -3 -10   -6.97    6.93
  -5  -2  15    1.14    3.94
  -5  -2  14   31.31    4.52
  -5  -2  13    2.23    3.32
  -5  -2  12   18.26    3.35
  -5  -2  11    1.51    2.85
  -5  -2  10  125.84    6.89
   5  -2 -10  133.65    7.02
   5  -2 -10  146.23    7.79
  -5  -2   9    4.85    2.58
   5  -2  -9   12.12    3.09
   5  -2  -9    8.97    3.27
  -5  -2   8  144.12    6.88
   5  -2  -8  167.03    7.13
   5  -2  -7   23.73    2.75
  -5  -2   7   17.31    2.51
   5  -2  -6   13.81    1.78
   5  -2  -6   21.20    3.74
   5  -2  -6   33.49    2.88
   5  -2  -6   33.25    2.97
   5  -2  -5   57.74    3.40
   5  -2  -5   63.87    3.73
   5  -2  -4   50.79    3.39
   5  -2  -4   45.26    5.40
   5  -2  -4   39.81    4.34
   5  -2  -3   51.10    6.51
   5  -2  -3   34.41    2.20
   5  -2  -3   33.20    2.61
  -5  -2   3    5.93    3.48
   5  -2  -3   12.94    3.77
   5  -2  -2 2141.41   91.16
  -5  -2   2 2267.12   90.07
   5  -2  -1  594.50   26.01
  -5  -2   1  640.07   24.92
  -5  -2   0  672.91   26.85
   5  -2   0  588.40   27.12
  -5  -2  -1   45.72    4.81
   5  -2   1   43.98    4.95
  -5  -2  -2  194.55   10.02
   5  -2   2  199.38   10.48
   5  -2   3   56.44    6.00
   5  -2   4   41.99    5.58
  -5  -2  -4   27.29    5.10
  -5  -2  -5   15.64    5.35
   5  -2   5   35.54    5.82
   5  -2   6   71.92    7.10
  -5  -2  -7    3.87    5.15
  -5  -2  -7    3.58    4.82
  -5  -2  -8   23.15    5.96
  -5  -2  -8   21.46    5.36
  -5  -2  -9   -8.69    6.79
  -5  -2 -10    0.74    6.81
  -5  -1  14    1.53    3.85
  -5  -1  13   69.19    5.23
  -5  -1  12    3.89    3.18
  -5  -1  11   12.36    3.00
   5  -1 -10   99.49    5.46
  -5  -1  10   74.06    5.19
   5  -1  -9  116.64    5.85
  -5  -1   9  118.06    5.81
  -5  -1   8   43.85    3.66
   5  -1  -8   29.31    4.39
   5  -1  -7  309.12   12.36
   5  -1  -7  277.72   12.01
  -5  -1   7  255.62   12.08
   5  -1  -7  288.77   12.09
   5  -1  -7  258.18   12.43
   5  -1  -6   64.92    3.60
   5  -1  -6   60.54    3.34
   5  -1  -6   29.30    4.12
   5  -1  -6   15.10    2.49
  -5  -1   6   50.69    3.11
   5  -1  -5  137.23    6.16
   5  -1  -5  122.81    7.06
   5  -1  -5  135.96    6.38
   5  -1  -4  162.81    6.63
   5  -1  -4  159.45    6.96
   5  -1  -4  154.59    7.86
   5  -1  -3  822.79   34.06
  -5  -1   3  904.21   34.73
   5  -1  -3  838.86   35.21
   5  -1  -3  851.33   34.31
  -5  -1   2   82.01    8.45
   5  -1  -2  206.57    7.55
   5  -1  -1  202.43   10.12
  -5  -1   1  204.54    9.66
  -5  -1   0    2.64    3.37
   5  -1   0   16.80    3.90
   5  -1   1  160.44    8.61
  -5  -1  -1  152.00    8.22
   5  -1   2   21.73    4.78
  -5  -1  -2   59.37    5.10
   5  -1   3  117.14    7.78
  -5  -1  -4   -2.81    4.02
   5  -1   4    8.60    4.33
   5  -1   5   97.65    6.81
  -5  -1  -5   52.44    6.26
   5  -1   6   53.09    6.55
  -5  -1  -6   62.54    7.46
  -5  -1  -7    2.85    5.03
  -5  -1  -7    4.08    5.24
  -5  -1  -8    6.68    5.08
  -5  -1  -8    8.40    5.68
  -5  -1  -9  -11.28    6.61
  -5  -1 -10    0.82    6.65
  -5   0  14    6.78    4.03
  -5   0  13    7.43    3.62
  -5   0  12   36.80    4.09
  -5   0  11   -2.62    3.10
   5   0 -11    4.38    6.13
  -5   0  10  255.55   12.08
   5   0 -10  279.91   12.14
   5   0 -10  275.71   13.96
  -5   0   9    7.56    2.73
   5   0  -9   13.09    5.13
   5   0  -9   13.97    3.15
  -5   0   8  344.85   15.07
   5   0  -8  377.20   15.04
   5   0  -8  296.66   15.15
   5   0  -8  386.31   15.12
   5   0  -8  322.35   16.10
   5   0  -7   30.29    3.51
   5   0  -7   24.07    3.87
  -5   0   7   25.22    2.87
   5   0  -6  179.14    8.52
  -5   0   6  187.27    7.88
   5   0  -6  204.27    7.78
   5   0  -6  202.78    8.00
   5   0  -5   16.37    2.63
   5   0  -5   24.12    2.28
   5   0  -4    5.96    3.53
  -5   0   4    1.04    2.77
   5   0  -4   36.47    2.64
   5   0  -4   37.75    2.49
   5   0  -3  164.60    7.87
  -5   0   3  171.70    8.61
   5   0  -2  283.47   11.28
  -5   0   2  231.48   12.04
   5   0  -1   13.05    3.43
  -5   0   1   12.44    3.57
  -5   0   0   50.09    4.18
   5   0   0   53.24    4.51
  -5   0  -1   20.55    3.77
   5   0   1   14.70    3.83
  -5   0  -2  317.47   14.57
   5   0   2  335.00   15.05
   5   0   3   29.50    4.86
   5   0   4   14.01    4.28
  -5   0  -4    6.31    3.83
  -5   0  -5   25.63    5.51
   5   0   5   30.16    5.55
  -5   0  -6  183.24   10.58
   5   0   6  181.95   10.46
  -5   0  -7    1.33    4.96
  -5   0  -7    2.00    4.81
  -5   0  -8    7.51    5.54
  -5   0  -8   -0.27    5.69
  -5   0  -9  -11.65    6.73
  -5   0 -10    2.45    6.77
  -5   1  14    1.37    3.92
  -5   1  13   62.46    5.14
  -5   1  12    3.18    3.40
  -5   1  11   15.84    3.23
   5   1 -11   14.99    6.32
  -5   1  10   83.48    5.31
   5   1 -10   96.06    7.93
   5   1  -9  122.64    8.23
  -5   1   9  109.35    6.35
   5   1  -8   43.28    5.27
  -5   1   8   42.25    3.60
   5   1  -7  265.78   11.78
  -5   1   7  280.36   11.63
   5   1  -7  285.39   11.58
   5   1  -6   40.75    3.96
   5   1  -6   59.89    3.48
  -5   1   6   55.22    3.19
   5   1  -6   69.72    3.32
  -5   1   6   24.85    2.59
   5   1  -6   26.86    2.61
   5   1  -5  121.59    5.90
   5   1  -5  131.26    5.85
  -5   1   5  115.76    5.76
   5   1  -5  121.52    6.71
   5   1  -4  172.83    7.25
   5   1  -4  151.86    6.94
   5   1  -4  150.94    8.08
  -5   1   4  152.62    7.22
   5   1  -3  889.60   36.63
   5   1  -3  856.88   37.51
  -5   1   3  953.70   36.96
   5   1  -2  224.04    9.40
  -5   1   2  212.19   10.15
   5   1  -1  246.10    9.94
  -5   1   1  262.47   10.92
  -5   1   0   33.39    3.47
   5   1   0   -0.40    3.44
  -5   1  -1  169.15    8.39
   5   1   1  161.66    8.89
   5   1   2   51.51    5.26
   5   1   3  107.20    7.03
  -5   1  -4    8.97    3.81
   5   1   4    0.64    4.18
   5   1   5   73.47    6.72
  -5   1  -5   78.28    6.22
   5   1   6   61.98    7.08
  -5   1  -6   82.24    7.56
  -5   1  -7    4.25    4.79
  -5   1  -8    7.40    5.52
  -5   1  -9   -4.09    5.74
  -5   2  14   34.99    4.73
  -5   2  13    2.48    3.60
  -5   2  12   16.70    3.67
  -5   2  11    0.26    3.09
   5   2 -11    0.85    6.33
  -5   2  10  127.93    7.08
   5   2 -10  130.38    9.18
   5   2 -10  149.03    7.50
  -5   2   9    9.11    2.85
   5   2  -9   12.18    3.75
   5   2  -9   10.60    5.01
   5   2  -8  133.30    8.22
  -5   2   8  138.45    6.91
   5   2  -7    4.05    3.49
  -5   2   7    4.89    1.63
   5   2  -6   32.11    2.67
  -5   2   6   29.08    2.51
  -5   2   6   19.48    2.14
   5   2  -6   24.12    3.44
   5   2  -5   53.78    4.18
   5   2  -5   63.87    3.51
   5   2  -5   57.57    3.62
   5   2  -4   41.66    4.06
  -5   2   4   42.47    3.34
   5   2  -4   58.55    3.15
   5   2  -4   51.98    3.29
   5   2  -3   22.12    3.59
  -5   2   3   18.53    2.89
   5   2  -2 2149.03   89.19
  -5   2   2 2422.31   89.81
   5   2  -1  573.36   23.46
   5   2  -1  531.55   24.61
   5   2   0  565.43   23.42
   5   2   0  614.51   25.01
  -5   2  -1   51.36    4.42
   5   2   1   46.44    4.85
   5   2   2  194.01    9.99
   5   2   3   39.29    5.25
  -5   2  -4   48.38    4.86
   5   2   4   37.20    5.02
  -5   2  -5   38.71    5.05
   5   2   5   37.39    5.57
   5   2   6   64.40    6.45
  -5   2  -6   65.71    6.27
  -5   2  -7   10.48    4.80
  -5   2  -8   27.54    5.76
  -5   2  -9   -0.09    5.34
  -5   2 -10   -2.41    5.84
  -5   3  14    6.69    4.07
  -5   3  13   16.54    3.97
  -5   3  12    0.17    3.38
  -5   3  11   10.39    3.32
   5   3 -11   14.94    4.01
   5   3 -10  185.20    8.31
  -5   3  10  135.83    7.88
   5   3 -10  149.34    9.98
   5   3 -10  168.48    8.04
   5   3  -9   29.84    3.95
   5   3  -9   24.42    5.46
   5   3  -9   25.02    3.52
  -5   3   8   91.45    5.22
   5   3  -8   95.73    5.37
   5   3  -8   96.67    5.46
   5   3  -8   76.75    6.62
  -5   3   7  124.85    5.46
  -5   3   7  104.95    4.70
   5   3  -7  118.09    6.03
   5   3  -7  141.89    5.52
   5   3  -7  146.09    5.47
   5   3  -6  154.00    8.17
  -5   3   6  143.47    6.93
  -5   3   6  152.31    7.35
   5   3  -5  213.08   10.86
  -5   3   5  224.92   10.01
   5   3  -5  239.62   10.05
   5   3  -4   24.50    3.28
  -5   3   4   30.83    2.74
   5   3  -4   29.69    2.56
   5   3  -4   35.59    5.55
  -5   3   3  239.37    9.74
   5   3  -3  186.70   10.03
  -5   3   2  128.95    6.59
  -5   3   1  252.04   10.59
   5   3  -1  204.74   10.86
   5   3   0    9.07    3.31
  -5   3   0   12.09    2.89
  -5   3  -1  968.87   39.41
   5   3   1  933.51   39.72
   5   3   2   29.45    4.35
   5   3   3  339.45   15.62
  -5   3  -4   50.73    5.02
   5   3   4   65.27    5.55
   5   3   5   28.76    4.84
  -5   3  -5   23.69    4.49
   5   3   6   41.19    5.27
  -5   3  -6   39.59    5.39
  -5   3  -7    8.03    5.43
  -5   3  -7   20.90    4.68
  -5   3  -8   13.19    5.95
  -5   3  -8   28.54    5.57
  -5   3  -9   10.27    6.81
  -5   3  -9   11.34    5.39
  -5   3 -10    5.67    6.84
  -5   3 -10    1.66    5.43
  -5   4  14   11.73    4.17
  -5   4  13    9.89    3.97
  -5   4  12   -0.28    3.45
   5   4 -11   13.00    3.99
  -5   4  11    3.58    3.20
   5   4 -10  122.96    6.74
  -5   4  10  114.99    6.52
   5   4 -10  120.62    6.49
   5   4 -10  105.73    8.69
   5   4  -9   23.56    3.82
  -5   4   9   12.72    2.94
   5   4  -9   16.06    3.34
   5   4  -9   17.08    5.57
   5   4  -8  242.68   10.69
  -5   4   8  225.04   10.72
   5   4  -8  222.96   11.97
   5   4  -8  248.91   10.78
   5   4  -7  173.91    6.01
  -5   4   7  112.11    5.18
   5   4  -7  164.95    6.02
   5   4  -7  129.42    7.04
   5   4  -6   39.19    3.08
   5   4  -6   45.57    7.14
   5   4  -5   37.94    7.00
   5   4  -5   32.66    2.78
  -5   4   5   19.37    2.47
   5   4  -5   15.83    3.56
  -5   4   4   10.50    2.19
   5   4  -4    4.95    2.93
   5   4  -4   10.28    5.43
  -5   4   4    6.25    2.38
  -5   4   3  195.60    9.46
  -5   4   3  219.57    9.38
  -5   4   2  489.19   20.83
  -5   4   2  496.75   20.72
   5   4  -1    3.40    2.62
  -5   4   1    5.30    2.38
  -5   4   1   -2.56    2.86
  -5   4   0  222.14    9.50
  -5   4   0  208.39    9.70
   5   4   1   62.88    5.04
  -5   4  -1   71.39    4.81
   5   4   2  244.73   11.61
   5   4   3   84.04    5.88
  -5   4  -4   31.40    4.39
   5   4   4   38.34    4.64
  -5   4  -5   11.69    4.34
   5   4   5   16.40    4.37
  -5   4  -6   75.38    6.22
  -5   4  -7   -2.06    5.75
  -5   4  -7   13.42    4.57
  -5   4  -8   19.64    6.07
  -5   4  -8   25.27    5.13
  -5   4  -9   -3.55    6.75
  -5   4  -9    6.86    5.42
  -5   4 -10    3.26    6.75
  -5   4 -10    5.50    5.52
  -5   5  13   25.99    4.36
   5   5 -12    7.56    4.26
  -5   5  12    0.12    3.42
   5   5 -11    8.55    3.86
  -5   5  11    7.51    3.38
   5   5 -10  132.11    9.42
  -5   5  10  116.12    7.17
   5   5  -9   66.42    4.66
  -5   5   9   55.84    4.40
   5   5  -9   73.04    4.84
   5   5  -9   59.40    6.79
   5   5  -8    6.24    3.27
   5   5  -8    5.70    3.15
   5   5  -8    7.69    4.72
  -5   5   7  394.65   17.73
   5   5  -7  381.97   18.94
   5   5  -7  481.28   18.21
   5   5  -7  459.79   18.18
   5   5  -6   -1.24    3.37
  -5   5   6    0.92    2.04
   5   5  -6    7.50    2.64
  -5   5   6    3.78    2.18
   5   5  -5  423.40   19.09
  -5   5   5  466.22   18.44
   5   5  -5  486.07   20.40
   5   5  -5  433.27   18.34
  -5   5   5  417.57   18.33
   5   5  -4   -4.46    3.20
   5   5  -4    6.88    5.64
  -5   5   4    5.27    2.31
  -5   5   4    6.46    2.27
  -5   5   3  173.87    7.81
  -5   5   3  155.68    7.80
  -5   5   2  119.20    5.75
  -5   5   2  108.56    5.89
  -5   5   1   33.70    3.21
   5   5  -1   22.26    3.46
  -5   5   1   27.36    3.18
   5   5   0   50.02    4.57
  -5   5   0   59.96    4.51
   5   5   1   -3.69    3.39
  -5   5  -1    5.06    2.83
  -5   5  -1    1.23    3.24
   5   5   2    2.69    3.47
  -5   5  -2    2.13    3.61
   5   5   3  124.33    7.72
  -5   5  -4    4.44    3.66
   5   5   4   -1.62    4.14
  -5   5  -5   59.03    5.31
   5   5   5   35.64    5.55
  -5   5  -6    1.00    4.36
  -5   5  -7   45.75    6.46
  -5   5  -7   60.79    5.94
  -5   5  -8    4.90    6.08
  -5   5  -8   14.85    4.82
  -5   5  -9    7.54    6.82
  -5   5  -9   14.84    5.06
  -5   5 -10    8.91    7.06
  -5   5 -10    8.32    5.37
  -5   6  13    9.65    4.15
   5   6 -12   12.47    4.30
  -5   6  12    8.05    3.65
   5   6 -11   38.54    4.48
  -5   6  11   17.83    3.87
   5   6 -10   50.36    7.30
   5   6 -10   66.78    5.25
   5   6  -9   49.98    6.84
   5   6  -9   53.05    4.59
   5   6  -9   45.04    4.43
   5   6  -8  124.26    8.42
   5   6  -8  129.13    6.75
   5   6  -8  139.06    7.03
   5   6  -7  139.47    8.92
  -5   6   7  135.75    7.30
   5   6  -7  177.23    7.82
   5   6  -7  189.94    7.91
  -5   6   6  209.96    9.36
  -5   6   6  191.07    9.02
   5   6  -6  225.72   12.11
   5   6  -6  212.34    9.30
  -5   6   6  207.42    9.21
  -5   6   5   59.47    4.08
   5   6  -5   62.92    5.27
  -5   6   5   73.04    4.38
   5   6  -5   99.53    8.43
   5   6  -5   99.59    4.48
  -5   6   5   63.34    4.15
  -5   6   4  375.80   15.22
  -5   6   4  357.09   15.19
  -5   6   3   13.36    2.68
  -5   6   3   13.79    2.76
  -5   6   2  754.37   30.09
   5   6  -2  666.71   30.64
  -5   6   2  735.40   30.08
  -5   6   1  116.78    5.97
   5   6  -1  101.98    6.71
  -5   6   1  107.26    6.03
   5   6   0   60.83    5.38
  -5   6   0   72.37    4.88
   5   6   1   14.81    4.06
  -5   6  -1   22.45    3.36
  -5   6  -1   15.82    3.55
  -5   6  -2   42.22    4.50
   5   6   2   41.67    4.97
  -5   6  -3   79.42    5.56
   5   6   3   58.37    6.09
  -5   6  -4   32.71    4.44
   5   6   4   37.38    5.24
  -5   6  -5  115.99    7.08
   5   6   5   95.84    7.44
  -5   6  -6   -0.61    4.34
  -5   6  -7   -6.33    5.83
  -5   6  -7    1.24    4.58
  -5   6  -8   12.87    6.09
  -5   6  -8   21.63    5.15
  -5   6  -9    5.86    6.65
  -5   6  -9    9.35    4.99
  -5   6 -10    6.20    7.61
  -5   6 -10    5.86    5.10
   5   7 -13   11.31    4.76
  -5   7  13    6.60    4.24
   5   7 -12   20.71    4.50
   5   7 -11   39.21    4.72
   5   7 -10   19.23    4.06
   5   7 -10   21.42    6.84
   5   7  -9  126.72    6.86
   5   7  -9  125.56    9.12
   5   7  -9  129.95    6.95
   5   7  -8  135.12    7.15
   5   7  -8  130.68    8.98
   5   7  -8  141.10    7.07
  -5   7   8  136.94    7.08
  -5   7   7  108.74    5.67
   5   7  -7   91.37    7.47
  -5   7   7   91.95    5.19
   5   7  -7  111.92    5.83
   5   7  -7  112.60    5.77
  -5   7   6   20.82    2.81
   5   7  -6   30.23    7.38
   5   7  -6   22.25    3.11
  -5   7   6   19.90    2.66
  -5   7   6   21.53    2.78
  -5   7   5  196.60    9.00
  -5   7   5  202.05    8.96
   5   7  -5  209.14   12.20
   5   7  -5  187.85    8.96
  -5   7   5  204.54    9.03
   5   7  -4   56.23    5.09
  -5   7   4   58.09    3.94
  -5   7   4   68.21    4.30
  -5   7   3  206.09    9.84
  -5   7   3  227.50    9.96
   5   7  -2    9.13    3.28
  -5   7   2   12.44    2.91
  -5   7   2   11.00    2.85
   5   7  -1  561.57   26.48
  -5   7   1  636.86   26.06
  -5   7   1  650.50   26.13
   5   7   0   18.19    3.91
  -5   7   0   21.21    3.36
  -5   7   0   19.51    3.50
   5   7   1  576.71   24.98
  -5   7  -1  554.09   24.48
  -5   7  -1  595.30   24.45
   5   7   2    9.74    4.19
  -5   7  -2    4.72    3.62
   5   7   3   63.80    6.27
  -5   7  -3   90.57    5.76
  -5   7  -4    8.36    3.88
  -5   7  -4    6.13    4.35
   5   7   4    5.96    4.32
  -5   7  -5    1.94    4.02
   5   7   5    1.64    4.25
  -5   7  -6   16.84    4.56
  -5   7  -6   23.08    5.63
  -5   7  -7   -0.07    4.45
  -5   7  -7   -3.52    5.96
  -5   7  -8   -0.15    4.76
  -5   7  -8   -3.67    6.23
  -5   7  -9    8.40    5.00
  -5   7  -9    6.15    6.74
  -5   7 -10    4.43    5.00
  -5   7 -10   12.63    7.69
   5   8 -13   24.38    5.03
   5   8 -12   19.98    4.49
   5   8 -11   17.38    4.46
  -5   8  10   36.45    4.09
   5   8 -10   44.49    4.50
   5   8  -9   13.72    3.69
   5   8  -9   17.50    6.58
  -5   8   9   10.28    3.23
   5   8  -9    6.41    3.54
   5   8  -8   52.87    4.58
   5   8  -8   60.43    7.06
   5   8  -8   66.51    4.69
  -5   8   8   50.35    4.34
  -5   8   7   55.07    3.99
   5   8  -7   43.11    6.35
  -5   8   7   53.30    3.80
   5   8  -7   52.45    4.31
   5   8  -7   54.21    4.25
  -5   8   6   78.29    4.45
   5   8  -6   66.36    4.44
   5   8  -6   70.27    8.98
  -5   8   6   72.07    4.33
  -5   8   6   66.59    4.21
  -5   8   5   18.45    2.69
  -5   8   5   26.73    3.00
  -5   8   5   25.90    3.01
   5   8  -5   32.03    7.74
  -5   8   4  295.94   12.83
  -5   8   4  287.96   12.76
  -5   8   3   75.25    4.87
  -5   8   3   75.55    4.68
  -5   8   2  219.15    9.92
  -5   8   2  212.97    9.82
   5   8  -2  196.56   10.49
  -5   8   1   93.56    5.30
  -5   8   1   86.28    5.32
  -5   8   0  268.18   11.67
  -5   8   0  247.85   11.71
   5   8   0  235.05   12.17
  -5   8  -1  397.64   17.30
  -5   8  -1  387.34   17.45
   5   8   1  400.09   17.97
  -5   8  -2   91.82    6.13
   5   8   2   89.15    6.74
  -5   8  -3  273.90   12.40
   5   8   3  245.94   12.87
  -5   8  -4    2.39    3.84
  -5   8  -4   -1.57    4.32
   5   8   4    0.95    4.32
  -5   8  -5    1.78    4.79
  -5   8  -5   13.68    4.41
  -5   8  -6   -6.83    5.70
  -5   8  -6    0.07    4.41
  -5   8  -7    3.84    5.75
  -5   8  -7    0.50    4.49
  -5   8  -8   12.19    6.56
  -5   8  -8   10.73    4.94
  -5   8  -9   -1.46    6.79
  -5   8  -9    1.34    4.92
  -5   8 -10    7.52    5.21
   5   9 -13   55.36    5.74
   5   9 -12   11.86    4.51
  -5   9  12    6.51    4.00
   5   9 -11    4.46    4.29
  -5   9  11    8.34    3.78
   5   9 -10    4.53    3.76
  -5   9  10    2.20    3.27
  -5   9   9   40.96    4.22
   5   9  -9   48.84    4.37
   5   9  -8   67.82    5.03
   5   9  -8   67.15    7.56
  -5   9   8   73.58    4.87
   5   9  -8   70.10    5.09
   5   9  -7   58.90    4.47
   5   9  -7   54.89    6.70
   5   9  -7   54.69    4.38
  -5   9   7   56.59    4.17
  -5   9   6   24.71    3.08
  -5   9   6   38.18    3.39
   5   9  -6   13.93    3.40
  -5   9   6   28.12    3.31
   5   9  -6   38.26    8.33
   5   9  -6   24.06    3.36
  -5   9   5  117.52    6.38
  -5   9   5  122.83    6.35
  -5   9   4   38.32    3.67
  -5   9   4   41.57    3.79
  -5   9   3  193.65    5.64
  -5   9   3  210.62    5.68
  -5   9   2   28.52    3.35
  -5   9   2   22.16    3.49
  -5   9   1   14.60    3.24
  -5   9   1    8.70    3.12
  -5   9   0    3.25    3.03
   5   9   1   28.64    5.34
  -5   9  -1   42.22    4.75
  -5   9  -2  122.02    7.39
  -5   9  -3   73.48    5.72
  -5   9  -4   14.35    4.07
  -5   9  -4    5.54    4.50
  -5   9  -5   86.73    6.44
  -5   9  -5   72.95    6.97
  -5   9  -6    8.57    5.56
  -5   9  -6   10.43    4.46
  -5   9  -7    9.49    5.96
  -5   9  -7   14.66    4.83
  -5   9  -8    6.51    6.68
  -5   9  -8    6.65    4.90
  -5   9  -9    7.10    6.89
  -5   9  -9    4.03    5.14
  -5   9 -10    6.65    5.24
  -5  10  12   32.47    4.78
   5  10 -12   41.06    5.26
  -5  10  11    9.59    3.84
   5  10 -11   11.73    4.38
  -5  10  10    6.79    3.42
   5  10 -10   17.99    4.06
   5  10  -9   10.13    3.74
  -5  10   9   11.88    3.35
  -5  10   8   17.03    3.33
   5  10  -8   21.19    3.67
   5  10  -8   23.04    6.69
   5  10  -8   12.88    2.88
   5  10  -8   23.23    3.78
   5  10  -7   18.46    6.15
   5  10  -7   14.18    3.66
   5  10  -7   10.79    3.30
  -5  10   7   14.77    3.05
  -5  10   6   11.38    2.81
  -5  10   6    8.98    2.86
   5  10  -6    8.51    3.25
   5  10  -6    9.83    8.65
   5  10  -6    5.65    3.08
  -5  10   6   14.95    3.00
  -5  10   5    1.51    2.82
  -5  10   5    5.85    2.89
  -5  10   4  159.72    7.93
  -5  10   4  162.71    8.01
  -5  10   3    1.52    3.11
  -5  10   3   -3.15    2.98
  -5  10   2   26.72    3.49
  -5  10   2   20.06    3.47
  -5  10   1   88.62    5.88
  -5  10   1   88.71    5.51
  -5  10   0   20.12    3.66
  -5  10   0   15.93    3.61
  -5  10  -1   15.58    3.91
  -5  10  -1   15.70    3.81
  -5  10  -2   -0.97    3.64
  -5  10  -3   17.99    4.14
  -5  10  -4   27.58    4.89
  -5  10  -4   30.63    4.58
  -5  10  -5   17.84    5.19
  -5  10  -5   27.23    4.65
  -5  10  -6   29.03    6.24
  -5  10  -6   20.88    5.77
  -5  10  -6   36.38    5.30
  -5  10  -7    7.94    4.75
  -5  10  -7   -2.18    6.22
  -5  10  -8   32.99    5.56
  -5  10  -8   28.48    7.15
  -5  10  -9    0.08    4.91
  -5  10  -9   -4.11    7.80
  -5  10 -10   10.87    5.43
   5  11 -12    8.18    4.85
  -5  11  12    6.93    4.15
   5  11 -11   17.05    4.44
  -5  11  11   17.45    3.94
   5  11 -10    2.46    3.89
  -5  11  10    0.77    3.40
   5  11  -9   20.33    4.14
  -5  11   9   28.57    3.79
  -5  11   8   38.14    3.86
   5  11  -8   40.29    4.11
   5  11  -8   45.90    7.17
   5  11  -8   38.48    4.24
   5  11  -7   13.38    6.43
   5  11  -7   13.51    3.60
   5  11  -7   16.39    3.45
  -5  11   7   11.13    3.04
  -5  11   6    1.93    2.70
   5  11  -6    1.18    5.86
  -5  11   6    3.92    2.98
   5  11  -6    1.17    3.05
   5  11  -6    4.82    7.98
   5  11  -6   -0.76    3.46
   5  11  -5   33.36    8.30
  -5  11   5   23.48    3.49
  -5  11   5   26.12    3.48
  -5  11   4  141.47    7.32
  -5  11   4  137.07    7.24
  -5  11   3   38.07    3.70
  -5  11   3   32.40    3.88
  -5  11   2   13.62    3.44
  -5  11   2   12.64    3.17
  -5  11   1  188.28    9.43
  -5  11   1  188.55    9.31
  -5  11   0    6.74    3.42
  -5  11   0    4.87    3.63
  -5  11  -1  268.54   12.64
  -5  11  -1  267.93   12.66
  -5  11  -2    5.78    3.72
  -5  11  -3   52.64    5.14
  -5  11  -4   38.79    5.30
  -5  11  -4   42.43    5.10
  -5  11  -5   43.77    5.15
  -5  11  -5   38.22    5.70
  -5  11  -5   34.61    6.17
  -5  11  -6    2.80    5.99
  -5  11  -6    2.29    5.23
  -5  11  -6   11.04    4.79
  -5  11  -7    2.80    4.74
  -5  11  -7    8.34    6.57
  -5  11  -8    5.56    4.96
  -5  11  -8   -0.77    6.65
  -5  11  -9    2.90    5.06
  -5  11  -9    5.75    7.75
  -5  11 -10    3.02    5.58
  -5  12  12   20.46    4.52
  -5  12  11    4.56    3.84
  -5  12  10    5.57    3.62
  -5  12   9   20.66    3.82
  -5  12   8    7.27    3.20
   5  12  -8    5.53    3.05
   5  12  -8    6.93    3.78
   5  12  -7    6.74    3.60
   5  12  -7    4.18    3.50
  -5  12   7   14.77    3.21
  -5  12   6    3.26    2.80
   5  12  -6   -1.45    6.24
  -5  12   6    6.16    3.19
   5  12  -6    2.63    3.33
   5  12  -6    2.62    8.55
   5  12  -6    1.76    3.41
   5  12  -5    6.64    8.52
  -5  12   5    7.55    3.34
  -5  12   5   11.22    3.40
  -5  12   4  204.10    9.77
  -5  12   4  200.67    9.76
  -5  12   3   34.00    3.84
  -5  12   3   30.60    3.96
  -5  12   2   54.00    4.43
  -5  12   2   51.57    4.70
  -5  12   1   65.42    5.25
  -5  12   1   74.62    5.42
  -5  12   0  137.96    7.84
  -5  12   0  135.20    7.65
  -5  12  -1   31.09    4.37
  -5  12  -1   33.94    4.49
  -5  12  -2   57.00    5.40
  -5  12  -3    5.63    3.92
  -5  12  -4   13.47    4.41
  -5  12  -4   23.76    4.84
  -5  12  -5    5.82    4.59
  -5  12  -5    8.38    4.97
  -5  12  -5    3.83    5.84
  -5  12  -6    6.84    4.60
  -5  12  -6   -3.97    5.26
  -5  12  -6    0.21    5.92
  -5  12  -7    5.87    5.13
  -5  12  -7    2.33    5.73
  -5  12  -7   12.26    6.74
  -5  12  -8   17.87    5.55
  -5  12  -8   20.22    7.71
  -5  12  -9   -1.68    5.04
  -5  12  -9   -2.41    8.06
  -5  13  11    7.32    4.03
  -5  13  10    1.50    3.62
  -5  13   9    9.16    3.61
   5  13  -8   14.90    3.53
  -5  13   8   17.43    3.48
   5  13  -7    9.54    3.64
  -5  13   7   10.04    3.26
   5  13  -6   81.65    5.32
   5  13  -6   63.00   10.04
  -5  13   6   72.62    5.28
  -5  13   6   76.15    4.95
  -5  13   5   15.64    3.73
   5  13  -5   16.07    9.32
   5  13  -5   22.29    3.64
  -5  13   4   13.53    4.00
  -5  13   4   18.23    3.89
  -5  13   3   64.80    5.01
  -5  13   3   64.83    5.24
  -5  13   2   18.72    3.75
  -5  13   2   10.52    3.60
  -5  13   1   31.19    4.18
  -5  13   1   35.83    4.56
  -5  13   0   12.77    3.99
  -5  13   0   12.53    3.98
  -5  13  -1    7.13    4.00
  -5  13  -1    2.85    3.65
  -5  13  -2   16.45    4.31
  -5  13  -3   10.63    4.27
  -5  13  -4    7.87    4.32
  -5  13  -4   12.41    4.96
  -5  13  -5    6.61    4.70
  -5  13  -5   10.36    5.09
  -5  13  -5    4.97    5.75
  -5  13  -6    4.99    6.34
  -5  13  -6    3.57    5.49
  -5  13  -6   10.32    4.76
  -5  13  -7   10.69    6.65
  -5  13  -7    9.86    5.24
  -5  13  -7    1.79    5.94
  -5  13  -8    3.72    5.17
  -5  14  11    3.14    4.16
  -5  14  10    9.90    3.99
  -5  14   9    3.01    3.52
   5  14  -8   14.39    3.80
  -5  14   8   27.85    3.69
  -5  14   7    4.73    3.17
  -5  14   6   34.59    4.30
   5  14  -6   40.17    4.18
  -5  14   5    9.26    3.92
   5  14  -5   11.00    3.92
  -5  14   4   28.82    4.36
  -5  14   4   27.79    4.20
  -5  14   3   49.83    5.01
  -5  14   3   51.62    4.78
  -5  14   2    4.47    3.75
  -5  14   2    6.77    3.48
  -5  14   1    4.67    3.84
  -5  14   1   -1.14    3.60
  -5  14   0   -0.25    3.84
  -5  14   0    4.67    3.85
  -5  14  -1   -2.30    3.98
  -5  14  -1    5.81    4.18
  -5  14  -2   -0.54    4.17
  -5  14  -3    2.39    4.23
  -5  14  -4   18.70    5.10
  -5  14  -4    8.76    4.54
  -5  14  -5    4.66    5.06
  -5  14  -5    6.12    4.88
  -5  14  -6   16.78    5.68
  -5  14  -6    7.71    4.95
  -5  14  -7    2.08    5.87
  -5  14  -7    4.01    4.97
  -5  14  -8    6.45    5.40
  -5  15  11   16.02    4.45
  -5  15  10    2.62    3.93
  -5  15   9   10.50    3.81
   5  15  -8    0.93    3.72
  -5  15   8    3.22    3.41
  -5  15   7   22.98    3.66
  -5  15   6    9.37    3.83
  -5  15   5   51.44    5.01
  -5  15   4   40.25    4.77
  -5  15   4   35.62    4.46
  -5  15   3    5.07    3.83
  -5  15   3    1.51    3.58
  -5  15   2    4.84    3.77
  -5  15   2    4.34    3.60
  -5  15   1   13.57    4.10
  -5  15   1   18.26    3.92
  -5  15   0   -0.99    4.42
  -5  15   0   15.12    4.27
  -5  15  -1   14.08    4.54
  -5  15  -1   18.68    4.64
  -5  15  -2   -1.02    4.21
  -5  15  -3    5.90    4.59
  -5  15  -4    9.46    5.07
  -5  15  -4    8.59    4.81
  -5  15  -5    3.23    5.31
  -5  15  -5    2.01    4.86
  -5  15  -6    7.72    5.65
  -5  15  -6   12.15    5.18
  -5  15  -7   12.41    5.27
  -5  16  10    4.25    4.00
  -5  16   9    2.09    3.57
  -5  16   8    9.73    3.73
   5  16  -8    5.90    4.05
  -5  16   7    7.71    3.43
   5  16  -7    6.36    3.96
  -5  16   6   13.85    4.19
  -5  16   5   22.37    4.42
  -5  16   4   50.28    4.99
  -5  16   4   44.96    4.83
  -5  16   3   10.89    4.11
  -5  16   3   10.20    4.03
  -5  16   2   26.24    4.67
  -5  16   2   22.47    4.47
  -5  16   1   14.75    4.34
  -5  16   1   12.80    4.06
  -5  16   0   11.92    4.51
  -5  16   0   19.97    4.46
  -5  16  -1   -1.77    4.58
  -5  16  -1   10.33    4.60
  -5  16  -2   12.52    4.73
  -5  16  -3    4.28    4.80
  -5  16  -4   11.89    5.27
  -5  16  -4   11.49    4.92
  -5  16  -5    5.68    5.40
  -5  16  -5   -2.83    5.02
  -5  16  -6    5.83    5.75
  -5  16  -6    8.92    5.55
  -5  17  10   10.83    4.13
  -5  17   9    0.28    3.80
   5  17  -8    6.67    4.64
  -5  17   8    5.57    3.69
   5  17  -8    1.80    4.25
   5  17  -7   14.22    4.45
   5  17  -7   20.08    4.57
  -5  17   6    5.48    4.13
  -5  17   5   10.38    4.30
  -5  17   4   13.40    4.37
  -5  17   4   10.58    4.10
  -5  17   3   22.53    4.64
  -5  17   3   23.53    4.58
  -5  17   2    2.15    4.20
  -5  17   2    3.41    4.07
  -5  17   1   18.76    4.60
  -5  17   1   23.25    4.40
  -5  17   0    8.91    4.76
  -5  17   0   12.32    4.25
  -5  17  -1    3.45    4.79
  -5  17  -1    4.37    4.77
  -5  17  -2    2.18    4.70
  -5  17  -3   18.94    5.13
  -5  17  -4   11.46    5.54
  -5  17  -4   14.08    5.24
  -5  17  -5    4.36    5.76
  -5  17  -5    2.11    5.05
  -5  18  10    1.09    4.17
  -5  18   9    4.16    3.95
   5  18  -8    8.78    4.83
   5  18  -8    3.79    4.49
   5  18  -7    6.79    4.54
   5  18  -7    6.17    4.35
   5  18  -6   12.83    4.58
  -5  18   5   11.25    4.45
  -5  18   4    1.94    4.38
  -5  18   4    2.76    4.17
  -5  18   3    2.94    4.31
  -5  18   3   -3.72    4.26
  -5  18   2    5.49    4.50
  -5  18   2    5.77    4.36
  -5  18   1    5.36    4.53
  -5  18   1    3.47    4.25
  -5  18   0   23.18    5.20
  -5  18   0   15.87    4.73
  -5  18  -1    2.66    5.00
  -5  18  -2    7.11    5.20
  -5  18  -3   12.03    5.31
  -5  18  -4    2.09    5.19
   5  19  -8   -2.27    4.65
   5  19  -7   14.12    4.95
   5  19  -6   11.44    4.72
   5  19  -6    6.93    4.67
  -5  19   5    7.97    4.63
  -5  19   4    1.30    4.61
  -5  19   4    2.49    4.47
  -5  19   3    1.97    4.72
  -5  19   3    2.61    4.66
  -5  19   2   14.92    5.02
  -5  19   2   14.49    4.92
  -5  19   1    6.56    4.77
  -5  19   1    3.93    4.48
  -5  19   0   10.31    5.18
  -5  19   0    9.13    4.84
  -5  19  -1   -0.25    5.37
  -5  19  -2    5.93    5.46
   5  20  -8    6.94    4.87
   5  20  -7    3.63    4.86
   5  20  -6    5.31    4.99
  -5  20   5   -1.04    4.84
  -5  20   4   18.72    5.22
  -5  20   4   17.50    5.02
  -5  20   3    7.92    5.15
  -5  20   3    8.93    4.77
  -5  20   2    1.97    4.94
  -5  20   2    4.19    4.95
  -5  20   1    3.48    5.12
  -5  20   1    1.52    4.71
  -5  20   0    6.51    5.25
  -5  20   0    9.47    5.03
  -5  21   5    1.10    5.09
  -5  21   4   10.29    5.41
  -5  21   3   10.87    5.22
  -6 -20   5   10.64    9.91
  -6 -20   4   -1.10    9.67
  -6 -20   4    0.97    8.60
  -6 -20   3   -0.95   10.07
  -6 -20   3    5.29    8.68
  -6 -20   2   -4.24    8.97
  -6 -19   6    3.57    9.25
   6 -19  -6    3.22    9.50
  -6 -19   5   -2.18    9.19
   6 -19  -5   -2.83    9.55
  -6 -19   4   -8.79    8.38
   6 -19  -4   -3.31    9.54
  -6 -19   3    7.39    8.39
  -6 -19   2    1.99    8.46
   6 -19  -2   -0.90    9.47
  -6 -19   1   10.41    8.77
   6 -19  -1    1.81    9.73
  -6 -19   0    5.11    8.93
   6 -19   0    0.22    9.67
   6 -19   1    6.21   10.13
   6 -18  -9    3.12    8.73
   6 -18  -8   13.05    9.15
   6 -18  -7   -3.83    9.19
   6 -18  -6    3.30    9.02
  -6 -18   5    6.53    7.62
   6 -18  -5   -3.35    8.98
  -6 -18   4   -0.44    7.51
   6 -18  -4    5.72    8.72
  -6 -18   3    7.22    7.74
  -6 -18   2   17.51    8.20
   6 -18  -2   18.40    9.86
  -6 -18   1    4.82    8.43
   6 -18  -1    0.65    9.69
  -6 -18   0    1.98    8.26
   6 -18   0   -5.62    9.60
  -6 -18  -1    5.26    8.44
   6 -18   1    6.40    9.58
  -6 -18  -2   12.17    8.71
   6 -18   2   13.76    9.39
   6 -18   3    3.26    9.49
   6 -18   4   10.52    9.63
   6 -17 -10    9.54    8.14
   6 -17  -9   -0.17    8.24
   6 -17  -8   11.78    4.65
   6 -17  -8    5.71    8.65
   6 -17  -7    5.65    4.31
   6 -17  -7    4.01    8.59
   6 -17  -6    1.38    8.70
  -6 -17   5   14.28    7.26
   6 -17  -5   17.64    8.91
  -6 -17   4   14.93    7.41
   6 -17  -4    7.52    8.75
  -6 -17   3   26.31    7.69
  -6 -17   2    8.49    7.49
   6 -17  -2   11.81    8.81
  -6 -17   1   38.59    9.01
   6 -17  -1   40.33   10.03
  -6 -17   0   16.72    8.39
   6 -17   0   -1.04    8.96
  -6 -17  -1    7.53    8.23
   6 -17   1   11.08    9.06
  -6 -17  -2    9.10    8.69
   6 -17   2    5.73    8.87
   6 -17   3    5.67    9.16
   6 -17   4    2.82    9.01
   6 -16 -10   -3.68    7.75
   6 -16  -9    3.91    4.49
   6 -16  -9    8.63    7.95
   6 -16  -8   12.82    4.51
   6 -16  -8   16.13    8.31
   6 -16  -7    4.75    4.03
   6 -16  -7    4.03    8.33
   6 -16  -6   19.26    8.56
  -6 -16   5   30.47    7.35
   6 -16  -5   42.53    9.37
  -6 -16   4   24.23    7.07
   6 -16  -4   26.60    8.80
  -6 -16   3    3.62    6.56
  -6 -16   2   33.59    7.48
   6 -16  -2   20.26    8.84
  -6 -16   1   16.63    7.44
   6 -16  -1   -0.40    8.39
  -6 -16   0   14.26    7.46
   6 -16   0   17.66    8.74
  -6 -16  -1   15.48    7.69
   6 -16   1   10.45    8.14
  -6 -16  -2    8.03    7.84
   6 -16   2    0.76    8.30
   6 -16   3    7.51    8.92
  -6 -16  -4    8.38    7.97
   6 -16   4    5.41    8.56
   6 -15 -10    3.35    4.70
   6 -15 -10    4.59    7.77
   6 -15  -9    1.99    4.21
   6 -15  -9    7.48    7.63
   6 -15  -8    1.33    4.13
   6 -15  -8    3.75    7.61
   6 -15  -7    8.16    3.99
   6 -15  -7    7.95    7.77
   6 -15  -6   29.83    8.71
  -6 -15   5   10.62    6.73
   6 -15  -5   16.31    8.24
  -6 -15   4    3.36    6.01
   6 -15  -4   19.36    8.28
  -6 -15   3   21.42    6.88
  -6 -15   2    6.41    6.74
   6 -15  -2    8.09    8.14
  -6 -15   1   21.42    7.52
   6 -15  -1   24.48    8.63
  -6 -15   0    1.74    7.36
   6 -15   0    9.44    7.81
  -6 -15  -1    2.25    7.30
   6 -15   1    0.18    7.84
  -6 -15  -2    8.42    7.97
   6 -15   2   11.51    8.20
   6 -15   3   17.09    8.60
  -6 -15  -4   12.38    8.18
   6 -15   4    8.48    8.39
  -6 -15  -5   15.10    8.11
   6 -14 -10   17.78    4.74
   6 -14 -10   14.14    7.52
   6 -14  -9    6.08    4.20
   6 -14  -9    8.38    7.51
   6 -14  -8   30.01    4.51
   6 -14  -8   24.53    7.99
   6 -14  -7    3.51    3.69
   6 -14  -7    9.43    7.72
   6 -14  -6    6.02    3.68
  -6 -14   6    5.35    6.14
   6 -14  -6   -1.85    7.35
  -6 -14   5   11.14    6.13
   6 -14  -5   12.15    7.90
  -6 -14   4   11.71    6.27
   6 -14  -4   13.20    7.77
  -6 -14   3    0.49    6.46
  -6 -14   2   -2.89    6.62
   6 -14  -2   10.12    7.29
  -6 -14   1   13.02    7.38
   6 -14  -1    5.99    7.51
  -6 -14   0    4.97    7.43
   6 -14   0    1.57    7.14
  -6 -14  -1   15.73    7.67
   6 -14   1    1.40    7.41
   6 -14   2    6.46    7.94
  -6 -14  -3    7.35    8.00
   6 -14   3    0.34    7.70
  -6 -14  -4   22.06    8.27
   6 -14   4   20.48    8.46
  -6 -14  -5    6.38    8.03
  -6 -14  -6   21.82    8.45
   6 -13 -11   13.07    4.73
   6 -13 -10    2.59    6.93
   6 -13 -10    4.77    4.32
   6 -13  -9    7.09    7.15
   6 -13  -9   12.88    4.28
   6 -13  -8   13.01    7.25
   6 -13  -8   20.26    8.49
   6 -13  -8   19.78    4.14
   6 -13  -7    3.51    6.81
   6 -13  -7    5.68    3.74
   6 -13  -7   -2.17    7.87
   6 -13  -6   19.65    7.65
  -6 -13   6   17.08    6.08
  -6 -13   5   56.02    7.60
   6 -13  -5   46.47    8.41
  -6 -13   4   32.79    7.28
   6 -13  -4   52.81    8.59
  -6 -13   3   12.43    6.72
  -6 -13   2    5.80    6.30
   6 -13  -2   26.42    7.46
  -6 -13   1   -0.63    6.25
   6 -13  -1    7.96    6.89
  -6 -13   0   25.29    7.10
   6 -13   0   26.10    7.69
  -6 -13  -1    9.09    7.15
   6 -13   1   11.05    7.42
   6 -13   2   15.69    7.57
  -6 -13  -3   26.12    8.15
   6 -13   3   19.73    8.24
  -6 -13  -4    8.27    8.44
   6 -13   4    0.49    7.97
  -6 -13  -5    2.28    7.75
  -6 -13  -6   22.49    8.39
  -6 -13  -7    3.73    7.76
   6 -12 -11    2.24    4.39
   6 -12 -10   20.17    7.31
   6 -12 -10   21.77    4.51
   6 -12  -9    2.30    6.65
   6 -12  -9   -2.25    8.25
   6 -12  -9   -3.00    3.94
   6 -12  -8   22.51    7.31
   6 -12  -8   38.18    8.39
   6 -12  -8   24.02    4.14
   6 -12  -7    7.02    6.88
   6 -12  -7    1.89    3.64
   6 -12  -7    1.53    7.27
  -6 -12   6    8.15    5.78
   6 -12  -6   12.51    6.90
  -6 -12   5   45.64    7.05
   6 -12  -5   18.31    7.24
  -6 -12   4   21.08    6.27
   6 -12  -4   20.26    7.05
  -6 -12   3   51.33    7.48
  -6 -12   2  158.79   10.56
   6 -12  -2  145.19   11.56
  -6 -12   1   10.83    5.99
   6 -12  -1   35.36    7.41
  -6 -12   0  129.05    9.64
   6 -12   0  119.38   10.70
   6 -12   1   21.69    7.47
  -6 -12  -1   20.65    6.56
   6 -12   2   16.61    7.49
   6 -12   3   -0.63    7.28
  -6 -12  -3   11.39    7.15
   6 -12   4   -1.38    7.43
  -6 -12  -4    7.86    7.50
  -6 -12  -5    4.11    8.00
  -6 -12  -6    3.44    8.08
  -6 -12  -7    1.32    7.72
  -6 -12  -8    4.30    7.68
   6 -11 -12    3.32    4.78
   6 -11 -11   23.16    4.78
   6 -11 -10    9.69    4.16
   6 -11 -10   -2.03    6.75
   6 -11  -9   19.17    4.31
   6 -11  -9   26.74    8.54
   6 -11  -9   13.08    6.76
   6 -11  -8    8.45    7.49
   6 -11  -8    7.08    3.70
   6 -11  -8   11.76    4.08
   6 -11  -8    7.57    6.50
   6 -11  -7    1.46    7.04
   6 -11  -7   12.98    4.08
   6 -11  -7   11.27    6.81
  -6 -11   6    5.69    5.60
   6 -11  -6    3.14    6.45
  -6 -11   5   12.38    5.68
   6 -11  -5    7.69    6.45
  -6 -11   4    5.39    5.34
   6 -11  -4    2.50    6.31
  -6 -11   3   84.48    7.87
  -6 -11   2   15.42    5.86
   6 -11  -2   16.17    6.89
   6 -11  -1  220.47   14.01
  -6 -11   1  228.89   12.96
  -6 -11   0   48.82    7.06
   6 -11   0   51.09    8.03
  -6 -11  -1   16.23    6.11
   6 -11   1   12.32    6.87
   6 -11   2   15.37    7.19
   6 -11   3   10.60    7.41
  -6 -11  -3   13.54    6.49
   6 -11   4    9.61    7.33
  -6 -11  -4    2.22    6.74
  -6 -11  -5   20.25    7.72
  -6 -11  -6   17.13    7.98
  -6 -11  -6   12.64    6.54
  -6 -11  -7    9.84    7.99
  -6 -11  -8   -5.46    7.50
   6 -10 -12    5.10    4.83
   6 -10 -11    3.78    4.32
   6 -10 -10   23.06    7.00
   6 -10 -10   42.16    4.65
   6 -10 -10   40.93    8.55
   6 -10  -9   15.49    7.82
   6 -10  -9    8.27    4.18
   6 -10  -9    6.96    3.96
   6 -10  -9    3.78    6.51
   6 -10  -8   24.76    7.36
   6 -10  -8   23.07    4.41
   6 -10  -8   19.69    3.87
   6 -10  -8   13.26    6.51
   6 -10  -7    4.26    6.26
   6 -10  -7    6.88    6.19
   6 -10  -7    6.65    4.11
   6 -10  -6    5.85    6.19
  -6 -10   6    2.24    4.70
   6 -10  -5   15.22    6.38
  -6 -10   5   32.38    5.90
   6 -10  -4   10.70    6.26
  -6 -10   4    4.19    4.97
  -6 -10   3   76.79    6.99
   6 -10  -2   18.63    6.35
  -6 -10   2   11.35    5.11
   6 -10  -1   50.89    7.92
  -6 -10   1   78.63    7.17
   6 -10   0   47.24    7.62
   6 -10   0   35.14    7.49
  -6 -10   0   60.50    6.84
   6 -10   1   47.58    7.90
  -6 -10  -1   43.23    6.67
   6 -10   2   84.30    9.48
   6 -10   3    9.76    6.97
  -6 -10  -3    5.17    5.70
   6 -10   4   18.98    7.08
  -6 -10  -4   21.53    6.78
   6 -10   5   12.11    7.87
  -6 -10  -5   18.29    6.93
  -6 -10  -6   12.80    7.47
  -6 -10  -6   20.18    6.50
  -6 -10  -7    0.83    7.68
  -6 -10  -7    5.48    6.65
  -6 -10  -8   -8.07    7.94
  -6 -10  -8    2.35    7.41
  -6 -10  -9    6.81    7.28
   6  -9 -12    5.80    4.88
   6  -9 -11   24.33    4.52
   6  -9 -10   10.76    4.00
   6  -9 -10   10.69    5.95
   6  -9 -10   12.91    7.85
   6  -9  -9   89.57    8.96
   6  -9  -9   90.12    5.84
   6  -9  -9   81.45    5.68
   6  -9  -8    8.58    6.19
   6  -9  -8    4.34    4.01
   6  -9  -8    3.85    6.67
   6  -9  -7  102.43    5.81
   6  -9  -7   90.83    8.63
  -6  -9   6   17.92    4.81
   6  -9  -6   26.45    6.43
  -6  -9   5    3.44    4.66
   6  -9  -5    6.15    3.11
   6  -9  -5    4.14    5.77
   6  -9  -4   62.37    7.44
  -6  -9   4   58.73    6.29
  -6  -9   3   24.17    5.23
  -6  -9   2   13.94    4.97
   6  -9  -2   17.99    6.15
   6  -9  -1    4.09    5.90
  -6  -9   1    7.69    5.16
   6  -9  -1   -1.15    7.21
   6  -9   0  101.99    9.54
  -6  -9   0  115.65    8.58
   6  -9   1   94.45    9.79
  -6  -9  -1  119.55    8.73
   6  -9   2   29.00    7.25
   6  -9   3   87.04    8.99
  -6  -9  -3   94.04    8.23
   6  -9   4    2.63    7.04
  -6  -9  -4    6.73    5.84
   6  -9   5   31.45    7.67
  -6  -9  -5   39.98    7.45
  -6  -9  -6   22.63    7.15
  -6  -9  -7   21.01    7.61
  -6  -9  -7   26.30    7.01
  -6  -9  -8   -0.27    7.25
  -6  -9  -8    2.82    7.16
  -6  -9  -9    2.48    7.53
   6  -8 -13    9.49    5.02
   6  -8 -12   17.75    4.85
   6  -8 -11   10.75    4.38
   6  -8 -11   12.13    8.62
   6  -8 -10    6.39    6.15
   6  -8 -10    9.53    4.10
   6  -8 -10   18.01    4.10
   6  -8 -10   14.91    7.65
   6  -8  -9   17.06    6.29
   6  -8  -9   22.58    4.64
   6  -8  -9   31.04    4.39
   6  -8  -9   31.94    7.49
   6  -8  -9   36.99    4.16
   6  -8  -8   14.16    5.94
   6  -8  -8   24.20    4.10
   6  -8  -8    9.13    6.83
   6  -8  -7   98.36    5.64
   6  -8  -7   84.14    8.37
  -6  -8   7   80.74    6.50
   6  -8  -6   30.10    6.60
  -6  -8   6   43.18    5.28
   6  -8  -5  246.37   14.48
   6  -8  -5  262.14   11.90
  -6  -8   5  290.71   13.34
   6  -8  -4  102.00    8.70
  -6  -8   4  109.05    7.60
  -6  -8   3   18.60    4.92
   6  -8  -2  409.00   20.30
   6  -8  -2  405.75   21.20
   6  -8  -1  198.90   12.52
   6  -8  -1  228.43   13.70
   6  -8   0   73.00    8.59
  -6  -8   0   87.17    7.40
   6  -8   1  167.53   11.54
   6  -8   2   35.92    7.00
   6  -8   3    7.14    6.57
  -6  -8  -3   12.10    5.55
   6  -8   4   -1.03    6.30
  -6  -8  -4    1.63    5.53
   6  -8   5   33.56    7.40
  -6  -8  -5   43.07    6.90
  -6  -8  -6    0.82    6.41
  -6  -8  -7   12.07    6.63
  -6  -8  -7   16.16    6.55
  -6  -8  -8    5.53    6.97
  -6  -8  -8    9.58    6.98
   6  -7 -13   66.66    6.02
   6  -7 -12    3.56    4.31
   6  -7 -11   84.30    6.28
   6  -7 -11   91.38    9.75
   6  -7 -10   -2.56    4.02
   6  -7 -10    2.61    5.42
   6  -7 -10    3.66    3.86
   6  -7 -10    1.03    7.20
   6  -7  -9    2.88    5.59
   6  -7  -9    8.10    3.90
   6  -7  -9    8.66    6.53
   6  -7  -9    4.52    3.94
   6  -7  -8    8.79    5.45
   6  -7  -8    4.30    6.23
   6  -7  -8   13.69    3.84
   6  -7  -8    7.24    4.22
   6  -7  -7   21.70    5.94
   6  -7  -7   12.42    3.45
  -6  -7   7   17.09    4.38
  -6  -7   6   18.14    4.46
   6  -7  -6   12.39    5.69
   6  -7  -6    8.50    3.20
   6  -7  -5  100.41    8.83
   6  -7  -5  114.68    5.92
  -6  -7   5  105.47    7.40
   6  -7  -4    3.95    5.47
  -6  -7   4   13.18    4.62
  -6  -7   3  920.48   39.01
  -6  -7   2   28.24    5.20
   6  -7  -2   21.64    6.33
   6  -7  -1  356.84   19.39
  -6  -7   1  419.90   18.53
  -6  -7   0   47.48    5.95
   6  -7   0   29.55    6.65
   6  -7   1   17.88    6.08
   6  -7   2    8.22    6.32
  -6  -7  -2   21.25    5.78
   6  -7   3    9.55    6.28
  -6  -7  -3   11.38    5.54
   6  -7   4    5.98    6.07
  -6  -7  -4   10.20    5.62
  -6  -7  -5   33.64    6.58
  -6  -7  -6   21.14    6.29
  -6  -7  -7   26.58    6.66
  -6  -7  -7   22.22    7.02
  -6  -7  -8   11.65    6.88
  -6  -7  -8   -3.88    6.28
  -6  -7  -9    2.65    7.41
   6  -6 -13    7.12    4.89
   6  -6 -12   16.08    4.45
  -6  -6  12   12.23    3.53
   6  -6 -11    7.46    4.27
   6  -6 -11    9.08    7.81
  -6  -6  11    8.39    3.38
   6  -6 -10   26.60    4.16
   6  -6 -10   28.21    7.36
   6  -6  -9   30.69    6.31
   6  -6  -9   44.52    4.57
   6  -6  -9   41.36    6.90
   6  -6  -9   25.60    4.24
   6  -6  -8   17.91    5.98
   6  -6  -8   20.70    4.19
   6  -6  -8   25.33    3.94
   6  -6  -8    7.79    5.70
   6  -6  -7    7.44    5.36
  -6  -6   7   12.48    3.99
   6  -6  -7   13.10    4.38
   6  -6  -6  166.65    7.74
   6  -6  -6  131.30    9.84
   6  -6  -5    7.86    5.03
   6  -6  -5    0.89    2.77
   6  -6  -4  241.15   10.60
   6  -6  -4  223.34   13.10
   6  -6  -3   18.40    7.46
   6  -6  -2  122.05    9.24
   6  -6  -2  138.75    9.62
   6  -6  -1  209.20   12.21
   6  -6   0  211.85   12.61
   6  -6   1  205.16   12.80
   6  -6   2  223.83   14.26
  -6  -6  -2  272.55   13.52
  -6  -6  -3    8.83    5.23
   6  -6   3    2.23    5.82
  -6  -6  -4    7.91    5.51
  -6  -6  -5   50.58    6.98
  -6  -6  -6    9.05    5.86
  -6  -6  -7    7.57    5.90
  -6  -6  -7   13.15    6.39
[truncated: 172,385 more chars]
